# Supplementary material for: Gene Expression Pattern in Olive Tree Organs (Olea europaea L.)
Source: Genes (Basel). 2020 May 12;11(5):544. doi: 10.3390/genes11050544 (PMC7291012; doi:10.3390/genes11050544)
Supplement: Supplementary file 1 [file genes-11-00544-s001.zip]

Archive with 8 entries (8 files):
- Supplemental Table S1.docx
- Supplemental Table S2.xlsx
- Supplemental Table S3.xlsx
- Supplemental Table S4.xlsx
- Supplemental Table S5.xlsx
- Supplemental Table S6.xlsx
- Supplemental Table S7.xlsx
- Supplementary Figure S1.docx
