# Supplementary material for: Gene Expression Pattern in Olive Tree Organs (Olea europaea L.)
Source: Genes (Basel). 2020 May 12;11(5):544. doi: 10.3390/genes11050544 (PMC7291012; doi:10.3390/genes11050544)
Supplement: Supplementary file 1 [file genes-11-00544-s001.zip › Supplemental Table S2.xlsx]

## Sheet: Hoja1
Name	Fruit - log₂ total RPKM	Flower - log₂ total RPKM	Leaf - log₂ total RPKM	Meristem - log₂ total RPKM	Root - log₂ total RPKM	Stem - log₂ total RPKM	Fruit - linear total RPKM	Flower - linear total RPKM	Leaf - linear total RPKM	Meristem - linear total RPKM	Root - linear total RPKM	Stem - linear total RPKM
Oleur061Scf0001g00001.1	3.15935	2.43204	2.80565	2.77037	3.00214	2.99888	8.934	5.397	6.992	6.823	8.012	7.994
Oleur061Scf0001g00003.1	3.34602	3.77994	3.28044	3.84177	3.7723	3.35611	10.168	13.736	9.717	14.338	13.664	10.24
Oleur061Scf0001g00037.1	-6.73653	-0.00597	-3.04045	0.07105	-9.22524	-4.43623	0.009	0.996	0.122	1.05	0.002	0.046
Oleur061Scf0001g00005.1	2.92821	3.17352	4.47525	4.01352	3.10691	4.84079	7.612	9.022	22.243	16.151	8.615	28.656
Oleur061Scf0001g00007.1	1.69433	2.60621	2.57357	1.76525	1.72094	1.96632	3.236	6.089	5.953	3.399	3.297	3.908
Oleur061Scf0001g00008.1	-11.0734	-4.33968	-6.36367	0.23883	-11.0734	-3.73752	0	0.049	0.012	1.18	0	0.075
Oleur061Scf0001g00041.1	-8.82364	-1.18003	-6.55796	-6.29642	-8.68293	-8.79268	0.002	0.441	0.011	0.013	0.002	0.002
Oleur061Scf0001g01005.1	-10.1951	3.41351	-7.15298	-5.17515	-3.38637	-5.27354	0.001	10.655	0.007	0.028	0.096	0.026
Oleur061Scf0001g01016.1	-1.67578	1.25794	-1.07157	2.16687	2.17082	2.11258	0.313	2.392	0.476	4.49	4.503	4.325
Oleur061Scf0001g01024.1	-2.49243	-1.77586	0.50275	-0.22668	-1.44118	-1.28329	0.178	0.292	1.417	0.855	0.368	0.411
Oleur061Scf0001g02005.1	1.24427	0.15425	3.78094	4.76206	-1.57305	3.75318	2.369	1.113	13.746	27.134	0.336	13.484
Oleur061Scf0001g02001.1	2.85322	3.20182	3.51937	3.52263	3.44321	3.59138	7.226	9.201	11.467	11.493	10.877	12.054
Oleur061Scf0001g02002.1	1.71418	0.68518	-1.37452	0.90126	-0.76825	-0.12228	3.281	1.608	0.386	1.868	0.587	0.919
Oleur061Scf0002g00007.1	-0.15807	-2.11458	-0.23136	1.19509	0.87269	0.89881	0.896	0.231	0.852	2.29	1.831	1.865
Oleur061Scf0002g00004.1	4.27702	3.80876	4.11031	4.67475	4.45159	4.35719	19.387	14.014	17.271	25.541	21.881	20.495
Oleur061Scf0002g00003.1	-11.0734	1.74213	-11.0734	-11.0734	-11.0734	-8.96137	0	3.345	0	0	0	0.002
Oleur061Scf0002g01016.1	5.69491	5.2746	6.86517	5.59925	5.87515	6.82709	51.801	38.709	116.579	48.478	58.694	113.543
Oleur061Scf0002g01030.1	12.4344	8.12706	12.2233	9.21631	10.5113	11.0195	5535.22	279.568	4781.56	594.822	1459.55	2075.87
Oleur061Scf0002g01013.1	0.27794	-1.57375	0.99605	-0.76318	0.66647	0.12917	1.212	0.336	1.995	0.589	1.587	1.094
Oleur061Scf0002g01019.1	-0.08745	1.44486	0.2469	0.00251	0.45047	-1.09441	0.941	2.722	1.187	1.002	1.366	0.468
Oleur061Scf0002g02004.1	-11.0734	-11.0734	0.31537	-11.0734	-11.0734	-10.3252	0	0	1.244	0	0	0.001
Oleur061Scf0002g03004.1	-1.68421	-9.07067	-8.10166	-8.39353	-9.90526	-11.0734	0.311	0.002	0.004	0.003	0.001	0
Oleur061Scf0002g03006.1	-11.0734	-0.48075	-3.12272	-7.10445	-1.2689	-3.10488	0	0.717	0.115	0.007	0.415	0.116
Oleur061Scf0002g03007.1	3.31199	4.14157	3.57874	3.31542	3.06677	3.09652	9.931	17.65	11.948	9.955	8.379	8.554
Oleur061Scf0002g03002.1	4.11321	4.89544	3.83164	3.76504	3.81316	3.89683	17.306	29.763	14.238	13.595	14.056	14.896
Oleur061Scf0002g03008.1	-3.94847	1.56491	-2.88234	0.48118	-0.92856	-1.92386	0.065	2.959	0.136	1.396	0.525	0.264
Oleur061Scf0003g00001.1	-8.53438	-9.47152	-4.3793	-0.98097	-0.04483	-0.41805	0.003	0.001	0.048	0.507	0.969	0.748
Oleur061Scf0003g00007.1	0.25596	-2.11524	-7.93115	-2.87929	-5.06852	-5.57508	1.194	0.231	0.004	0.136	0.03	0.021
Oleur061Scf0003g01017.1	5.54044	6.03513	6.05646	5.04036	5.63917	5.32276	46.541	65.578	66.554	32.908	49.838	40.023
Oleur061Scf0003g01004.1	-9.00838	-8.9553	-4.55119	-0.73295	-1.2026	-3.89986	0.002	0.002	0.043	0.602	0.434	0.067
Oleur061Scf0003g01023.1	5.38278	3.6248	3.33827	3.29699	2.37319	3.67428	41.723	12.336	10.114	9.829	5.181	12.766
Oleur061Scf0003g03001.1	-2.38934	-4.24451	-6.33205	-1.48787	-11.0734	-4.29328	0.191	0.053	0.012	0.357	0	0.051
Oleur061Scf0003g05010.1	-0.63029	-0.0146	0.40208	0.7297	0.80359	0.91812	0.646	0.99	1.321	1.658	1.745	1.89
Oleur061Scf0003g06013.1	-11.0734	-1.04823	-11.0734	-11.0734	-11.0734	-11.0734	0	0.484	0	0	0	0
Oleur061Scf0004g00016.1	-11.0734	-0.4153	-11.0734	-6.19316	-11.0734	-9.67056	0	0.75	0	0.014	0	0.001
Oleur061Scf0004g00023.1	4.46692	5.11627	4.24906	4.30062	3.90333	4.05194	22.114	34.686	19.015	19.707	14.963	16.586
Oleur061Scf0004g00017.1	-2.41756	1.29792	-2.14343	1.53393	0.56094	-0.05555	0.187	2.459	0.226	2.896	1.475	0.962
Oleur061Scf0004g00006.1	-9.5153	-0.69987	-6.75523	-5.17978	-4.83341	-4.23733	0.001	0.616	0.009	0.028	0.035	0.053
Oleur061Scf0004g01004.1	-8.95305	-8.7944	-11.0734	-0.93082	-5.27458	-6.63962	0.002	0.002	0	0.525	0.026	0.01
Oleur061Scf0004g01003.1	-11.0734	-10.6849	-7.36223	-8.67478	0.73548	-1.80212	0	0.001	0.006	0.002	1.665	0.287
Oleur061Scf0004g02009.1	-3.91664	0.89282	-1.63866	-2.84148	-0.78564	-2.57148	0.066	1.857	0.321	0.14	0.58	0.168
Oleur061Scf0004g03022.1	-11.0734	-8.13333	-7.60738	-3.64842	0.68689	-3.06773	0	0.004	0.005	0.08	1.61	0.119
Oleur061Scf0004g03005.1	6.60202	7.32938	6.40414	5.75517	6.2116	6.25031	97.142	160.829	84.691	54.01	74.11	76.126
Oleur061Scf0004g03006.1	2.91737	2.92424	3.09239	3.12829	2.80627	3.1179	7.555	7.591	8.529	8.744	6.995	8.681
Oleur061Scf0004g03009.1	-7.10413	-0.31402	-2.67136	-2.12247	-4.78842	-2.28489	0.007	0.804	0.157	0.23	0.036	0.205
Oleur061Scf0004g04015.1	-2.9198	-2.64279	3.74131	3.06678	5.81432	3.63666	0.132	0.16	13.374	8.379	56.271	12.438
Oleur061Scf0004g04001.1	0.53758	0.41767	1.60396	1.30436	2.27098	1.37245	1.452	1.336	3.04	2.47	4.827	2.589
Oleur061Scf0004g04020.1	3.6939	4.39095	4.00445	2.71507	2.21884	3.13948	12.941	20.98	16.049	6.566	4.655	8.812
Oleur061Scf0004g05023.1	-5.94409	-3.04001	-0.71135	-9.23333	0.32574	-0.0772	0.016	0.122	0.611	0.002	1.253	0.948
Oleur061Scf0004g05001.1	-11.0734	-1.87544	-7.93427	-4.57688	-9.50046	-11.0734	0	0.273	0.004	0.042	0.001	0
Oleur061Scf0004g05022.1	-3.60785	-1.35558	0.10906	-0.34691	1.25787	1.06689	0.082	0.391	1.079	0.786	2.391	2.095
Oleur061Scf0004g05025.1	4.76472	4.06668	4.72246	4.07036	4.39862	4.33296	27.185	16.757	26.4	16.8	21.092	20.154
Oleur061Scf0005g00008.1	2.16652	3.34098	1.64206	3.4452	3.3617	3.35841	4.489	10.133	3.121	10.892	10.28	10.256
Oleur061Scf0005g00009.1	-9.18218	-2.36751	-0.41957	-2.00728	-9.14803	-11.0734	0.002	0.194	0.748	0.249	0.002	0
Oleur061Scf0005g00006.1	0.74455	1.03937	0.56689	1.48833	1.38963	1.66919	1.675	2.055	1.481	2.806	2.62	3.18
Oleur061Scf0005g01014.1	-5.48809	0.79008	-10.2632	-0.7977	-10.3194	-11.0734	0.022	1.729	0.001	0.575	0.001	0
Oleur061Scf0005g01003.1	1.38506	2.02863	0.6532	1.81006	1.466	1.57251	2.612	4.08	1.573	3.507	2.763	2.974
Oleur061Scf0005g02014.1	-0.82436	-1.63971	-0.67988	-1.33288	-1.12214	-0.82274	0.565	0.321	0.624	0.397	0.459	0.565
Oleur061Scf0005g02017.1	-11.0734	1.5568	-11.0734	-11.0734	-8.86648	-8.90565	0	2.942	0	0	0.002	0.002
Oleur061Scf0005g03007.1	2.40668	3.00934	2.41302	2.51153	2.22523	2.63562	5.303	8.052	5.326	5.702	4.676	6.214
Oleur061Scf0006g00009.1	-1.47948	-4.70064	-5.19576	-4.12575	-2.82106	-3.63341	0.359	0.038	0.027	0.057	0.142	0.081
Oleur061Scf0006g00004.1	4.38841	3.89377	4.32896	3.51452	2.86058	3.67818	20.943	14.864	20.098	11.428	7.263	12.801
Oleur061Scf0006g00023.1	-1.6752	3.01344	2.90517	2.47764	2.10412	2.30314	0.313	8.075	7.491	5.57	4.299	4.935
Oleur061Scf0006g00021.1	0.98865	-7.91426	-9.38888	-11.0734	-11.0734	-11.0734	1.984	0.004	0.001	0	0	0
Oleur061Scf0006g00007.1	-0.76775	1.66511	-3.62499	-5.84664	-0.02189	-0.94735	0.587	3.171	0.081	0.017	0.985	0.519
Oleur061Scf0006g01005.1	1.45638	-7.87101	-9.01859	-10.3004	-7.18576	-11.0734	2.744	0.004	0.002	0.001	0.007	0
Oleur061Scf0006g01012.1	-3.77298	-1.52086	1.04742	1.67108	-1.65264	-0.82002	0.073	0.348	2.067	3.185	0.318	0.566
Oleur061Scf0006g02001.1	0.30708	-0.87831	-1.62166	-4.23883	-0.73868	-1.5431	1.237	0.544	0.325	0.053	0.599	0.343
Oleur061Scf0006g02002.1	-10.1354	0.1395	3.59045	-4.58078	-5.56924	-2.85869	0.001	1.102	12.046	0.042	0.021	0.138
Oleur061Scf0006g02030.1	1.54413	2.45941	2.03343	2.61868	2.4727	1.56276	2.916	5.5	4.094	6.142	5.551	2.954
Oleur061Scf0006g02028.1	-2.70737	1.51824	-0.52505	1.0582	-0.43599	0.3767	0.153	2.864	0.695	2.082	0.739	1.298
Oleur061Scf0006g02029.1	2.74027	2.69331	1.72471	2.68554	2.31168	2.41063	6.682	6.468	3.305	6.433	4.965	5.317
Oleur061Scf0006g02032.1	-0.60359	-2.44412	-0.05348	-1.11636	-2.29508	-0.78569	0.658	0.184	0.964	0.461	0.204	0.58
Oleur061Scf0006g02006.1	-0.09403	0.11532	1.73564	0.7602	1.10542	1.10443	0.937	1.083	3.33	1.694	2.152	2.15
Oleur061Scf0006g02026.1	-2.76762	-1.50462	-1.01597	0.05219	-0.73306	-0.00181	0.147	0.352	0.494	1.037	0.602	0.999
Oleur061Scf0006g03010.1	6.08133	5.23818	6.35712	6.17793	5.64722	6.14931	67.712	37.744	81.975	72.401	50.117	70.979
Oleur061Scf0006g03019.1	0.6829	2.9959	-0.02284	2.57913	1.90175	0.32373	1.605	7.977	0.984	5.976	3.737	1.252
Oleur061Scf0006g04004.1	-11.0734	0.52137	-11.0734	-11.0734	-11.0734	-11.0734	0	1.435	0	0	0	0
Oleur061Scf0006g04007.1	-7.07532	4.00757	-9.11947	-11.0734	-10.0709	-11.0734	0.007	16.084	0.002	0	0.001	0
Oleur061Scf0006g05009.1	3.51272	2.91156	3.10487	4.25167	3.51247	4.23496	11.414	7.524	8.603	19.049	11.412	18.83
Oleur061Scf0006g06004.1	-6.16308	-0.98496	-1.66397	-3.75559	-10.0354	-3.20867	0.014	0.505	0.316	0.074	0.001	0.108
Oleur061Scf0006g06001.1	4.49762	3.53439	3.61925	4.17252	4.08277	4.07448	22.59	11.587	12.289	18.032	16.945	16.848
Oleur061Scf0006g06002.1	1.54137	1.63328	-0.46446	1.94462	1.03253	1.06894	2.911	3.102	0.725	3.849	2.046	2.098
Oleur061Scf0006g06005.1	2.1499	1.74723	3.0686	3.26056	2.96992	3.04636	4.438	3.357	8.39	9.584	7.835	8.261
Oleur061Scf0006g06003.1	-8.35004	-2.46517	-0.0086	-0.83474	-0.99855	-0.92897	0.003	0.181	0.994	0.561	0.501	0.525
Oleur061Scf0007g00005.1	2.89339	2.36563	3.06493	1.89479	2.45509	2.89607	7.43	5.154	8.368	3.719	5.483	7.444
Oleur061Scf0007g00002.1	2.60669	3.22079	2.26769	1.88959	1.96085	2.264	6.091	9.323	4.816	3.705	3.893	4.803
Oleur061Scf0007g00006.1	1.02479	1.28616	1.42517	1.5474	0.4254	1.13407	2.035	2.439	2.685	2.923	1.343	2.195
Oleur061Scf0007g02020.1	-9.29845	-2.55397	0.42413	1.07749	0.98957	1.16606	0.002	0.17	1.342	2.11	1.986	2.244
Oleur061Scf0007g02018.1	1.93286	1.91451	1.84524	1.96517	2.37042	1.58704	3.818	3.77	3.593	3.905	5.171	3.004
Oleur061Scf0007g02019.1	-5.589	0.62007	-1.53124	-0.77493	-5.58602	-2.23955	0.021	1.537	0.346	0.584	0.021	0.212
Oleur061Scf0007g02004.1	3.48739	4.02147	4.59182	3.57414	3.53071	4.29446	11.215	16.24	24.114	11.91	11.557	19.623
Oleur061Scf0008g00018.1	0.20535	-2.31117	-1.57722	-0.12504	2.32038	1.79358	1.153	0.201	0.335	0.917	4.995	3.467
Oleur061Scf0008g00003.1	1.21385	-0.03782	-0.98624	0.13825	0.93843	0.17137	2.32	0.974	0.505	1.101	1.916	1.126
Oleur061Scf0008g02016.1	-10.1712	-9.0921	-7.07692	-9.20521	-0.57818	-4.60265	0.001	0.002	0.007	0.002	0.67	0.041
Oleur061Scf0008g03027.1	-0.89966	-1.3815	2.04406	-1.44323	-4.39607	2.45521	0.536	0.384	4.124	0.368	0.047	5.484
Oleur061Scf0008g03016.1	-11.0734	0.00312	-11.0734	-10.2376	-11.0734	-11.0734	0	1.002	0	0.001	0	0
Oleur061Scf0008g03029.1	0.65535	2.02072	1.19544	0.9145	0.4371	0.47338	1.575	4.058	2.29	1.885	1.354	1.388
Oleur061Scf0008g03012.1	1.04579	-0.41473	0.49137	0.74747	0.3964	0.34654	2.064	0.75	1.406	1.679	1.316	1.272
Oleur061Scf0008g04041.1	3.56292	2.63516	3.24472	3.72779	3.93333	3.4941	11.818	6.212	9.479	13.249	15.277	11.267
Oleur061Scf0008g04035.1	1.00624	1.3884	1.79247	1.65055	2.65894	1.62205	2.009	2.618	3.464	3.14	6.316	3.078
Oleur061Scf0008g04036.1	-11.0734	-8.42099	-4.52293	-4.20805	0.57021	-7.41381	0	0.003	0.043	0.054	1.485	0.006
Oleur061Scf0008g04024.1	-0.57661	-0.30934	-0.48007	0.10107	0.78726	0.78507	0.671	0.807	0.717	1.073	1.726	1.723
Oleur061Scf0008g04047.1	-4.59291	-8.84676	-5.4964	-5.30297	0.27774	0.27249	0.041	0.002	0.022	0.025	1.212	1.208
Oleur061Scf0008g04030.1	-11.0734	-0.31011	1.03447	1.30573	2.2141	1.71083	0	0.807	2.048	2.472	4.64	3.274
Oleur061Scf0008g04031.1	-7.70193	-1.20615	0.35443	0.62123	1.53705	0.74437	0.005	0.433	1.278	1.538	2.902	1.675
Oleur061Scf0008g04038.1	0.1566	3.09105	3.07173	4.67685	2.96293	3.61484	1.115	8.521	8.408	25.578	7.797	12.251
Oleur061Scf0008g04049.1	-5.46137	1.68045	-4.7029	-1.09423	0.60959	-4.83075	0.023	3.205	0.038	0.468	1.526	0.035
Oleur061Scf0008g04054.1	3.65095	3.34441	2.71776	3.52235	3.65518	1.20972	12.562	10.157	6.578	11.49	12.599	2.313
Oleur061Scf0008g04043.1	-1.35011	1.29234	0.46968	1.55875	0.13059	-0.3731	0.392	2.449	1.385	2.946	1.095	0.772
Oleur061Scf0008g04027.1	3.78112	6.02753	5.06382	4.73588	4.14581	2.86556	13.748	65.233	33.447	26.647	17.702	7.288
Oleur061Scf0008g04040.1	1.84842	2.44181	1.07634	1.2771	1.91053	1.53673	3.601	5.433	2.109	2.424	3.759	2.901
Oleur061Scf0009g00003.1	7.57405	6.43761	4.46711	2.78735	4.86527	5.4406	190.553	86.679	22.117	6.904	29.147	43.429
Oleur061Scf0009g00002.1	0.8316	3.27397	0.1433	3.38068	0.18182	2.63792	1.78	9.673	1.104	10.416	1.134	6.224
Oleur061Scf0009g01002.1	-2.24579	-2.992	-0.73208	0.01571	-5.79696	-5.65753	0.211	0.126	0.602	1.011	0.018	0.02
Oleur061Scf0009g03005.1	2.16322	1.51144	0.50455	3.00706	2.21145	1.86176	4.479	2.851	1.419	8.039	4.631	3.635
Oleur061Scf0009g05012.1	-6.50334	-0.1004	0.38742	-2.70191	-0.21304	-5.07171	0.011	0.933	1.308	0.154	0.863	0.03
Oleur061Scf0009g05021.1	-11.0734	0.80985	-11.0734	-11.0734	-11.0734	-11.0734	0	1.753	0	0	0	0
Oleur061Scf0009g05022.1	-1.43845	0.42809	-0.5399	-1.199	0.28856	-0.82288	0.369	1.345	0.688	0.436	1.221	0.565
Oleur061Scf0009g05018.1	-1.78407	-0.78806	-1.8641	-0.24289	-2.2398	-0.13426	0.29	0.579	0.275	0.845	0.212	0.911
Oleur061Scf0009g05010.1	5.68855	5.85562	5.05678	3.50607	3.58899	4.15726	51.573	57.905	33.285	11.361	12.034	17.843
Oleur061Scf0009g05019.1	-7.82264	-0.9348	-7.49174	-7.61596	-7.49686	-6.2407	0.004	0.523	0.006	0.005	0.006	0.013
Oleur061Scf0009g06001.1	6.613	7.23218	4.98839	4.69981	5.17406	4.7766	97.884	150.35	31.744	25.989	36.103	27.409
Oleur061Scf0009g06003.1	-0.76285	-6.84309	-9.14167	-5.58365	1.21015	-3.46322	0.589	0.009	0.002	0.021	2.314	0.091
Oleur061Scf0009g06002.1	3.58591	1.75492	3.37484	3.72738	3.61193	3.91132	12.008	3.375	10.374	13.245	12.226	15.046
Oleur061Scf0009g07018.1	1.49796	1.23757	1.47088	2.72896	1.64114	1.33188	2.824	2.358	2.772	6.63	3.119	2.517
Oleur061Scf0009g07014.1	4.23647	3.26147	3.53706	4.23729	4.00602	3.78342	18.85	9.59	11.608	18.86	16.067	13.77
Oleur061Scf0009g07021.1	2.04227	1.59152	0.48953	2.34144	2.66968	2.05812	4.119	3.014	1.404	5.068	6.363	4.164
Oleur061Scf0009g07016.1	2.09535	1.44379	2.71589	2.56801	2.48181	2.35201	4.273	2.72	6.57	5.93	5.586	5.105
Oleur061Scf0009g07017.1	3.58308	3.83195	4.9082	4.00981	4.03943	4.33919	11.984	14.241	30.027	16.109	16.443	20.241
Oleur061Scf0009g07028.1	2.78876	4.70216	4.64014	5.70222	4.54271	4.19277	6.91	26.031	24.936	52.064	23.307	18.287
Oleur061Scf0009g08003.1	3.57396	4.50393	3.55272	3.75587	4.05929	3.95188	11.909	22.689	11.735	13.509	16.671	15.475
Oleur061Scf0009g08005.1	-3.96893	-0.64898	-7.07599	-0.75148	-5.09704	-8.04705	0.064	0.638	0.007	0.594	0.029	0.004
Oleur061Scf0010g00018.1	2.76944	2.59473	0.47904	1.31924	0.72646	0.8717	6.818	6.041	1.394	2.495	1.655	1.83
Oleur061Scf0010g00021.1	3.38798	2.40681	2.24163	2.48856	2.60821	3.13357	10.469	5.303	4.729	5.612	6.097	8.776
Oleur061Scf0010g00029.1	3.86823	3.46373	3.51978	4.12239	4.21003	4.02789	14.603	11.033	11.47	17.417	18.507	16.312
Oleur061Scf0010g00030.1	0.87377	1.25136	0.68439	1.13722	0.81182	1.20268	1.832	2.381	1.607	2.2	1.755	2.302
Oleur061Scf0010g00005.1	-11.0734	-3.99804	-2.32692	-1.70746	-2.5961	-3.0975	0	0.063	0.199	0.306	0.165	0.117
Oleur061Scf0010g01015.1	-11.0734	1.84185	-11.0734	-0.46669	-1.98683	-5.48206	0	3.585	0	0.724	0.252	0.022
Oleur061Scf0010g01016.1	-4.02695	1.93468	-3.54169	2.26369	-0.55859	0.16075	0.061	3.823	0.086	4.802	0.679	1.118
Oleur061Scf0010g02013.1	6.8925	4.63435	6.22371	6.10059	5.88689	6.76352	118.809	24.836	74.735	68.621	59.174	108.648
Oleur061Scf0010g02012.1	3.75485	4.09107	4.05541	3.20344	3.29299	3.52191	13.5	17.043	16.626	9.212	9.801	11.487
Oleur061Scf0010g04003.1	-9.40487	-5.92534	-6.31802	-0.96204	-3.53043	-9.48939	0.001	0.016	0.013	0.513	0.087	0.001
Oleur061Scf0010g04004.1	-2.32931	1.86887	-1.24227	-0.20845	-1.70151	0.35708	0.199	3.652	0.423	0.865	0.307	1.281
Oleur061Scf0010g05002.1	4.86631	4.62166	4.62238	2.90679	3.59356	4.16474	29.168	24.618	24.631	7.5	12.072	17.935
Oleur061Scf0010g05004.1	4.48831	3.71905	3.9919	4.12906	4.58193	4.70053	22.445	13.169	15.91	17.497	23.95	26.002
Oleur061Scf0010g05010.1	1.04257	3.74426	2.33422	2.52201	-0.15697	1.93119	2.06	13.401	5.043	5.744	0.897	3.814
Oleur061Scf0010g05029.1	-11.0734	-6.43747	-0.29942	-4.39654	3.4901	1.89198	0	0.012	0.813	0.047	11.236	3.711
Oleur061Scf0011g00015.1	3.85635	3.47419	4.34946	4.29226	3.37776	4.02282	14.484	11.113	20.385	19.593	10.395	16.255
Oleur061Scf0011g00014.1	-11.0734	-1.85512	-11.0734	-9.24386	-1.85002	-11.0734	0	0.276	0	0.002	0.277	0
Oleur061Scf0011g01013.1	-10.4807	-5.66512	-11.0734	-11.0734	2.98146	-9.89357	0.001	0.02	0	0	7.898	0.001
Oleur061Scf0011g01002.1	-2.60853	1.43147	-6.02259	-1.42787	-3.28656	-2.75052	0.164	2.697	0.015	0.372	0.102	0.149
Oleur061Scf0011g02001.1	-5.34713	-0.18223	-2.56755	-1.35107	-2.03596	-2.25601	0.025	0.881	0.169	0.392	0.244	0.209
Oleur061Scf0011g03018.1	1.18656	0.85429	0.99309	1.85233	1.66412	1.50066	2.276	1.808	1.99	3.611	3.169	2.83
Oleur061Scf0011g03003.1	-1.67262	-3.71482	-1.16847	0.85764	-0.02651	0.17189	0.314	0.076	0.445	1.812	0.982	1.127
Oleur061Scf0011g03023.1	-8.2036	0.17388	-2.53953	-3.3006	2.0041	-1.0505	0.003	1.128	0.172	0.101	4.011	0.483
Oleur061Scf0012g03006.1	2.43524	0.89169	-0.56819	3.2064	2.72947	2.62755	5.409	1.855	0.674	9.23	6.632	6.18
Oleur061Scf0012g03007.1	2.33138	3.19967	3.935	3.02904	2.64263	3.06809	5.033	9.187	15.295	8.163	6.245	8.387
Oleur061Scf0012g03008.1	1.98798	0.36339	0.50884	1.72803	1.23731	1.60058	3.967	1.286	1.423	3.313	2.358	3.033
Oleur061Scf0013g00009.1	-1.1338	-6.21362	-1.39216	-0.18072	-0.5443	-0.37132	0.456	0.013	0.381	0.882	0.686	0.773
Oleur061Scf0013g00010.1	-9.87404	-1.61483	-4.33743	1.46436	-3.09934	-3.60963	0.001	0.327	0.049	2.759	0.117	0.082
Oleur061Scf0013g00007.1	3.20257	3.74016	3.49395	4.31706	4.05249	3.88641	9.206	13.363	11.266	19.933	16.593	14.789
Oleur061Scf0013g00012.1	-0.14747	0.43747	-0.10261	0.78651	-0.79947	0.20656	0.903	1.354	0.931	1.725	0.575	1.154
Oleur061Scf0013g01013.1	-2.79728	-0.60225	-1.55591	-0.88041	-1.28994	-1.2386	0.144	0.659	0.34	0.543	0.409	0.424
Oleur061Scf0013g01015.1	-0.8562	0.53933	0.48704	2.24996	1.91561	1.67783	0.552	1.453	1.402	4.757	3.773	3.199
Oleur061Scf0013g01024.1	2.49239	6.25128	2.75446	5.17456	3.54379	3.22225	5.627	76.177	6.748	36.116	11.662	9.332
Oleur061Scf0013g01025.1	5.26913	4.74654	5.19294	4.04267	2.27312	4.47523	38.563	26.844	36.579	16.48	4.834	22.242
Oleur061Scf0013g02006.1	0.48774	2.2489	3.35537	-1.62492	1.67473	3.9938	1.402	4.753	10.235	0.324	3.193	15.931
Oleur061Scf0013g02008.1	8.40578	6.74215	5.23127	6.86389	3.55828	5.02837	339.15	107.051	37.564	116.476	11.78	32.635
Oleur061Scf0013g02009.1	4.34024	3.97046	4.19831	4.03218	3.78481	4.0363	20.255	15.676	18.358	16.361	13.783	16.408
Oleur061Scf0013g02002.1	1.00268	2.72786	1.94724	1.06141	0.28251	0.51636	2.004	6.625	3.856	2.087	1.216	1.43
Oleur061Scf0013g03002.1	-1.50093	1.80234	-8.00426	-3.97682	-8.78375	-6.97704	0.353	3.488	0.004	0.064	0.002	0.008
Oleur061Scf0013g03029.1	5.29126	2.83433	6.82607	6.43675	5.98251	6.56526	39.159	7.132	113.462	86.627	63.229	94.698
Oleur061Scf0013g03033.1	3.97685	3.97235	4.57238	4.61329	4.23674	4.51985	15.745	15.696	23.792	24.476	18.853	22.941
Oleur061Scf0013g03034.1	2.98078	1.08239	1.94042	1.75882	1.36813	1.6989	7.894	2.118	3.838	3.384	2.581	3.247
Oleur061Scf0013g03030.1	6.74258	5.68817	4.67445	2.71941	2.28509	3.08603	107.083	51.56	25.536	6.586	4.874	8.492
Oleur061Scf0013g03009.1	0.71037	0.29529	0.97297	-1.44392	-5.10076	-2.15078	1.636	1.227	1.963	0.368	0.029	0.225
Oleur061Scf0013g03013.1	-1.14873	-1.13095	4.73419	-7.11117	-10.142	1.15039	0.451	0.457	26.615	0.007	0.001	2.22
Oleur061Scf0013g04010.1	-7.09799	-1.52393	-11.0734	-8.2475	-2.44979	-3.17662	0.007	0.348	0	0.003	0.183	0.111
Oleur061Scf0013g04008.1	-7.81222	2.83045	-0.53646	2.36103	2.98512	3.39432	0.004	7.113	0.689	5.137	7.918	10.515
Oleur061Scf0013g04013.1	-3.12315	0.54555	-1.85412	-6.6884	-8.61354	-10.2071	0.115	1.46	0.277	0.01	0.003	0.001
Oleur061Scf0013g04007.1	0.86987	-0.10929	0.76564	1.99543	1.13347	1.3951	1.827	0.927	1.7	3.987	2.194	2.63
Oleur061Scf0013g04023.1	5.15595	4.12071	3.27793	3.20248	3.31838	3.61063	35.653	17.396	9.7	9.205	9.975	12.215
Oleur061Scf0013g04009.1	0.75971	2.2694	2.52207	0.95515	0.73778	1.38274	1.693	4.821	5.744	1.939	1.668	2.608
Oleur061Scf0013g05012.1	0.79985	1.55606	1.51212	1.1069	0.29576	1.31521	1.741	2.94	2.852	2.154	1.228	2.488
Oleur061Scf0013g07011.1	3.0469	3.00455	2.96004	3.44598	3.10645	3.25601	8.264	8.025	7.781	10.898	8.613	9.553
Oleur061Scf0013g07010.1	3.33838	3.2583	3.36059	4.00111	3.84632	4.07301	10.115	9.569	10.272	16.012	14.383	16.831
Oleur061Scf0013g08016.1	4.2029	4.30079	3.20565	2.71099	2.90393	3.1034	18.416	19.709	9.226	6.548	7.485	8.594
Oleur061Scf0013g08003.1	2.89676	4.3874	0.47073	2.7698	2.61664	2.57984	7.448	20.928	1.386	6.82	6.133	5.979
Oleur061Scf0013g08006.1	1.60024	1.19637	1.7487	2.15507	1.51124	1.15992	3.032	2.292	3.361	4.454	2.851	2.234
Oleur061Scf0013g08021.1	-11.0734	-0.87632	1.04208	-4.98545	-5.0549	0.05554	0	0.545	2.059	0.032	0.03	1.039
Oleur061Scf0013g08022.1	-2.31098	-1.07531	1.75062	-0.13467	0.11915	1.60012	0.202	0.475	3.365	0.911	1.086	3.032
Oleur061Scf0014g00013.1	2.81325	3.34397	3.71883	3.64789	3.6013	3.89501	7.029	10.154	13.167	12.535	12.137	14.877
Oleur061Scf0014g00014.1	4.38702	3.14127	4.82018	3.34836	4.57948	3.06212	20.923	8.823	28.25	10.185	23.909	8.352
Oleur061Scf0014g00015.1	3.8502	3.38877	3.12485	4.82918	4.3723	4.13582	14.422	10.474	8.723	28.427	20.711	17.579
Oleur061Scf0014g00002.1	1.34212	1.60436	1.7109	-7.38455	1.72979	-4.40411	2.535	3.041	3.274	0.006	3.317	0.047
Oleur061Scf0014g00005.1	-9.91845	1.05267	3.83453	2.21027	0.05348	2.39137	0.001	2.074	14.266	4.628	1.038	5.247
Oleur061Scf0014g01002.1	3.2461	3.75586	5.00257	4.40256	1.52807	3.95186	9.488	13.509	32.057	21.15	2.884	15.475
Oleur061Scf0014g01013.1	1.69294	1.2135	1.2922	3.11593	2.69558	2.19646	3.233	2.319	2.449	8.669	6.478	4.584
Oleur061Scf0014g01015.1	-5.69023	-0.27925	-2.63034	0.40714	-0.75112	-1.559	0.019	0.824	0.162	1.326	0.594	0.339
Oleur061Scf0014g02017.1	-4.06769	-0.34116	3.13505	-1.0076	-6.24752	1.46295	0.06	0.789	8.785	0.497	0.013	2.757
Oleur061Scf0014g02018.1	2.74237	3.01381	5.02108	3.91809	-0.18649	4.52272	6.692	8.077	32.471	15.117	0.879	22.987
Oleur061Scf0014g02019.1	3.93184	2.92154	4.00006	3.35222	3.70352	3.74014	15.262	7.577	16.001	10.212	13.028	13.363
Oleur061Scf0014g02031.1	3.38355	2.6299	3.58591	4.69913	3.54026	3.05021	10.436	6.19	12.008	25.976	11.634	8.283
Oleur061Scf0014g02032.1	0.26827	2.73379	1.34664	1.02533	0.9205	1.09757	1.204	6.652	2.543	2.035	1.893	2.14
Oleur061Scf0014g02014.1	-0.24911	2.3583	2.22976	-1.704	-11.0734	-8.1897	0.841	5.128	4.691	0.307	0	0.003
Oleur061Scf0014g02030.1	-11.0734	-2.41904	-4.50527	-1.39616	-4.64613	-1.77594	0	0.187	0.044	0.38	0.04	0.292
Oleur061Scf0014g02025.1	2.5483	2.52554	2.17146	2.77052	2.54292	2.5533	5.849	5.758	4.505	6.824	5.828	5.87
Oleur061Scf0014g03008.1	2.34508	3.36383	4.16445	1.92946	0.09548	1.86041	5.081	10.295	17.932	3.809	1.068	3.631
Oleur061Scf0014g03024.1	-2.36916	-1.92449	-1.19822	-1.20635	-1.69456	-1.91998	0.194	0.263	0.436	0.433	0.309	0.264
Oleur061Scf0014g03009.1	2.81033	2.35936	3.77148	2.2859	1.27713	3.12111	7.014	5.131	13.656	4.877	2.424	8.701
Oleur061Scf0014g03010.1	-10.1823	-2.89152	0.2398	-1.47221	2.17762	1.92408	0.001	0.135	1.181	0.36	4.524	3.795
Oleur061Scf0014g03007.1	2.88092	1.02461	0.92527	2.01466	1.78615	1.28787	7.366	2.034	1.899	4.041	3.449	2.442
Oleur061Scf0014g04016.1	3.1367	2.73901	2.79318	2.53423	2.35922	3.32214	8.795	6.676	6.932	5.793	5.131	10.001
Oleur061Scf0014g04028.1	-11.0734	-5.27624	-6.45819	-11.0734	1.31724	0.49434	0	0.026	0.011	0	2.492	1.409
Oleur061Scf0014g04010.1	-11.0734	-1.00562	-8.16472	-11.0734	-6.1164	-7.73609	0	0.498	0.003	0	0.014	0.005
Oleur061Scf0014g04013.1	-4.08135	-1.85022	-5.31613	-3.48373	-1.31938	-5.825	0.059	0.277	0.025	0.089	0.401	0.018
Oleur061Scf0014g04020.1	-9.13037	-2.64605	-9.10262	-1.07349	-4.64816	-9.08862	0.002	0.16	0.002	0.475	0.04	0.002
Oleur061Scf0014g04018.1	1.91405	-3.36789	-9.07088	-11.0734	-10.1707	-0.16103	3.769	0.097	0.002	0	0.001	0.894
Oleur061Scf0014g04006.1	-0.07087	-3.09618	-4.79975	-1.69578	-6.8189	-2.19018	0.952	0.117	0.036	0.309	0.009	0.219
Oleur061Scf0014g05016.1	3.44342	3.04829	3.87393	3.96993	1.14913	3.43035	10.879	8.272	14.661	15.67	2.218	10.78
Oleur061Scf0014g04007.1	-0.69088	-8.38351	0.0643	-0.96127	-5.49081	-1.69765	0.619	0.003	1.046	0.514	0.022	0.308
Oleur061Scf0014g04008.1	-11.0734	2.02365	-11.0734	-11.0734	-11.0734	-10.0603	0	4.066	0	0	0	0.001
Oleur061Scf0014g05017.1	-0.63047	0.9317	1.5782	1.15641	1.00219	1.16737	0.646	1.908	2.986	2.229	2.003	2.246
Oleur061Scf0014g05019.1	-0.03672	-1.40571	0.08274	0.95758	0.57096	0.91549	0.975	0.377	1.059	1.942	1.486	1.886
Oleur061Scf0014g05020.1	-2.85762	-1.35872	-1.94676	-1.57809	-2.32464	-2.08232	0.138	0.39	0.259	0.335	0.2	0.236
Oleur061Scf0014g05008.1	3.83123	4.40446	6.56609	4.04688	2.55849	4.59574	14.234	21.178	94.752	16.528	5.891	24.18
Oleur061Scf0014g05026.1	-2.82538	-0.27279	-3.3109	0.7059	-4.2055	-2.37635	0.141	0.828	0.101	1.631	0.054	0.193
Oleur061Scf0015g00004.1	-7.8664	1.50165	-0.29227	3.17226	0.73767	1.22411	0.004	2.832	0.817	9.015	1.667	2.336
Oleur061Scf0015g01012.1	1.03866	0.64618	1.57568	0.93711	0.84406	1.27847	2.054	1.565	2.981	1.915	1.795	2.426
Oleur061Scf0015g02010.1	-9.33202	-1.89336	-2.23549	-3.51319	-5.98896	-3.12346	0.002	0.269	0.212	0.088	0.016	0.115
Oleur061Scf0015g02008.1	1.54957	2.78325	2.97213	2.62968	2.69277	2.47909	2.927	6.884	7.847	6.189	6.466	5.575
Oleur061Scf0015g02030.1	-1.45666	1.30026	-11.0734	-9.55911	-11.0734	-11.0734	0.364	2.463	0	0.001	0	0
Oleur061Scf0016g00014.1	-1.30155	0.06465	0.87711	1.59237	0.65821	0.64238	0.406	1.046	1.837	3.015	1.578	1.561
Oleur061Scf0016g01016.1	-8.535	-5.86277	0.32993	-4.02235	-3.26919	-9.38244	0.003	0.017	1.257	0.062	0.104	0.001
Oleur061Scf0016g01019.1	-11.0734	-1.89585	-11.0734	-2.6348	-5.03934	-4.75751	0	0.269	0	0.161	0.03	0.037
Oleur061Scf0016g01017.1	-0.02134	1.59373	5.15153	5.943	4.41396	2.88691	0.985	3.018	35.544	61.521	21.317	7.397
Oleur061Scf0016g02021.1	-2.50881	0.89691	0.85154	0.12142	-0.77633	-2.56043	0.176	1.862	1.804	1.088	0.584	0.17
Oleur061Scf0016g02009.1	2.38674	0.94389	3.47853	3.22159	3.01895	3.46547	5.23	1.924	11.147	9.328	8.106	11.046
Oleur061Scf0016g02006.1	4.09298	3.86105	6.32613	4.06193	2.75756	5.09157	17.065	14.531	80.233	16.702	6.763	34.097
Oleur061Scf0016g02029.1	-0.79007	1.93338	-1.40349	-7.23964	4.56647	2.30799	0.578	3.819	0.378	0.007	23.694	4.952
Oleur061Scf0016g02007.1	2.3221	2.93722	2.45671	2.36372	3.20102	2.73796	5.001	7.659	5.49	5.147	9.196	6.671
Oleur061Scf0016g02010.1	-4.83676	-0.57963	-1.76172	-1.19122	-3.06609	-2.70659	0.035	0.669	0.295	0.438	0.119	0.153
Oleur061Scf0016g03032.1	4.4509	2.2055	1.28137	1.27095	1.12923	1.81025	21.87	4.612	2.431	2.413	2.187	3.507
Oleur061Scf0016g03024.1	3.65617	-1.13041	2.0714	3.67316	3.49525	3.4603	12.607	0.457	4.203	12.757	11.277	11.007
Oleur061Scf0016g03034.1	5.15208	3.98475	4.01701	4.9351	5.26182	4.73788	35.557	15.832	16.19	30.592	38.368	26.684
Oleur061Scf0016g03027.1	1.54465	1.92869	-0.27002	1.74525	2.2429	1.65876	2.917	3.807	0.829	3.353	4.733	3.157
Oleur061Scf0016g03039.1	0.94331	0.22831	0.92629	0.85327	-0.2391	0.46877	1.923	1.171	1.9	1.807	0.847	1.384
Oleur061Scf0017g00001.1	-6.40587	1.48727	1.61715	1.13084	0.17812	1.13236	0.012	2.804	3.068	2.19	1.131	2.192
Oleur061Scf0018g00008.1	-2.84498	-1.95017	-3.32439	0.6783	-7.82114	-1.15711	0.139	0.259	0.1	1.6	0.004	0.448
Oleur061Scf0018g01007.1	1.91885	6.01084	8.11792	3.91816	-6.02252	3.00594	3.781	64.483	277.803	15.118	0.015	8.033
Oleur061Scf0018g01003.1	-4.83346	0.61326	-6.64339	-11.0734	-5.11148	-9.27677	0.035	1.53	0.01	0	0.029	0.002
Oleur061Scf0018g01022.1	1.84948	2.86394	2.43146	1.45953	3.37056	3.77485	3.604	7.28	5.394	2.75	10.343	13.688
Oleur061Scf0018g01008.1	-9.03658	4.50007	-9.47248	2.69081	-5.63923	-4.5212	0.002	22.629	0.001	6.457	0.02	0.044
Oleur061Scf0018g02017.1	3.05002	2.88635	2.866	3.65433	3.24819	3.19093	8.282	7.394	7.29	12.591	9.502	9.132
Oleur061Scf0018g02008.1	2.29936	2.25224	0.86935	2.76666	2.17752	2.07264	4.922	4.764	1.827	6.805	4.524	4.207
Oleur061Scf0018g03001.1	2.67535	3.80599	0.5386	2.00156	2.2795	1.40235	6.388	13.987	1.453	4.004	4.855	2.643
Oleur061Scf0018g03023.1	5.96596	5.74189	6.19702	4.38535	4.26868	5.01576	62.508	53.516	73.365	20.899	19.275	32.352
Oleur061Scf0018g03025.1	0.91385	2.15379	0.26857	0.81545	1.03919	0.88886	1.884	4.45	1.205	1.76	2.055	1.852
Oleur061Scf0018g03021.1	5.54916	-0.17976	-8.05767	-7.32343	3.63926	0.31281	46.824	0.883	0.004	0.006	12.46	1.242
Oleur061Scf0018g03022.1	1.19657	2.26192	0.84404	2.05076	1.41307	0.77795	2.292	4.796	1.795	4.143	2.663	1.715
Oleur061Scf0018g03035.1	3.37933	-2.72164	4.54649	-0.45057	1.68793	4.2009	10.406	0.152	23.368	0.732	3.222	18.391
Oleur061Scf0018g03024.1	1.13138	0.6643	-0.12387	1.57867	1.27569	0.89271	2.191	1.585	0.918	2.987	2.421	1.857
Oleur061Scf0019g00001.1	1.67776	-2.92276	-5.93925	-2.47223	1.96474	1.42659	3.199	0.132	0.016	0.18	3.903	2.688
Oleur061Scf0019g01015.1	-11.0734	-0.5235	-7.43872	-10.0186	-2.59532	-6.6914	0	0.696	0.006	0.001	0.165	0.01
Oleur061Scf0019g01003.1	4.27827	2.83097	2.01198	5.48	4.19252	4.48613	19.404	7.116	4.033	44.632	18.284	22.411
Oleur061Scf0019g01002.1	-2.89732	-2.35955	-5.46214	-2.58878	-8.5627	-1.03531	0.134	0.195	0.023	0.166	0.003	0.488
Oleur061Scf0020g00001.1	3.42669	-0.03825	0.28019	-2.55927	-6.23872	-1.62055	10.753	0.974	1.214	0.17	0.013	0.325
Oleur061Scf0020g01017.1	1.96438	1.80354	0.00783	1.32978	1.15662	0.78461	3.902	3.491	1.005	2.514	2.229	1.723
Oleur061Scf0020g01003.1	-4.10551	-0.11879	0.05754	-0.46409	-0.755	0.12723	0.058	0.921	1.041	0.725	0.593	1.092
Oleur061Scf0020g01020.1	2.00078	2.10192	2.07847	1.56783	1.08458	1.40383	4.002	4.293	4.224	2.965	2.121	2.646
Oleur061Scf0020g02021.1	-1.9531	-4.25218	-0.12351	-3.94634	-3.07931	1.61776	0.258	0.052	0.918	0.065	0.118	3.069
Oleur061Scf0020g02013.1	2.86889	2.32271	3.22219	4.32111	3.89907	3.72012	7.305	5.003	9.332	19.989	14.919	13.179
Oleur061Scf0020g02023.1	3.67351	3.97172	3.60905	4.28042	4.0247	4.22516	12.76	15.689	12.202	19.433	16.276	18.703
Oleur061Scf0020g02015.1	0.62947	4.14409	3.83516	4.47674	4.56124	3.42439	1.547	17.681	14.272	22.266	23.609	10.736
Oleur061Scf0020g02017.1	3.20485	2.82427	1.82645	3.60854	2.97542	3.03693	9.221	7.083	3.547	12.198	7.865	8.207
Oleur061Scf0020g03012.1	-1.96567	1.19137	2.69397	2.75358	-8.50474	2.51175	0.256	2.284	6.471	6.744	0.003	5.703
Oleur061Scf0020g03018.1	4.2165	4.00292	4.55017	5.05706	3.7799	4.99862	18.591	16.032	23.428	33.291	13.736	31.969
Oleur061Scf0020g03011.1	2.68972	2.11482	2.85368	3.62981	5.5676	4.49986	6.452	4.331	7.228	12.379	47.426	22.625
Oleur061Scf0020g03010.1	-4.47807	-4.11257	-1.84473	-3.22995	0.51776	-7.2697	0.045	0.058	0.278	0.107	1.432	0.006
Oleur061Scf0020g04019.1	4.82583	4.12228	5.66808	4.10934	1.17793	4.0096	28.361	17.415	50.847	17.26	2.263	16.107
Oleur061Scf0020g04020.1	0.69048	1.26618	3.75142	2.48159	-0.89913	2.25318	1.614	2.405	13.468	5.585	0.536	4.767
Oleur061Scf0020g04018.1	-11.0734	-11.0734	-11.0734	-11.0734	-1.87079	-11.0734	0	0	0	0	0.273	0
Oleur061Scf0020g05001.1	2.72346	2.99023	2.53177	3.49536	2.93539	3.09734	6.605	7.946	5.783	11.277	7.65	8.558
Oleur061Scf0020g05027.1	-7.01993	3.25318	-2.69473	-0.47978	-1.20842	-1.35839	0.008	9.535	0.154	0.717	0.433	0.39
Oleur061Scf0020g05002.1	3.90323	4.16268	3.22555	4.43032	3.34385	3.86035	14.962	17.91	9.354	21.561	10.153	14.524
Oleur061Scf0020g05004.1	5.26026	5.75186	0.30282	0.68787	-1.54072	0.12937	38.326	53.887	1.234	1.611	0.344	1.094
Oleur061Scf0020g06025.1	1.85735	2.12905	-0.31623	3.81453	0.51799	1.60454	3.623	4.374	0.803	14.07	1.432	3.041
Oleur061Scf0020g06026.1	0.72915	-0.85702	-5.87914	-0.14724	-11.0734	-3.93326	1.658	0.552	0.017	0.903	0	0.065
Oleur061Scf0020g08002.1	2.31919	2.74248	1.14062	1.51194	1.26107	-0.87833	4.991	6.692	2.205	2.852	2.397	0.544
Oleur061Scf0020g08001.1	0.78649	0.81164	1.28265	2.53372	2.05017	1.87801	1.725	1.755	2.433	5.791	4.142	3.676
Oleur061Scf0021g00001.1	0.86527	2.1917	1.69516	1.29934	1.24754	1.35331	1.822	4.568	3.238	2.461	2.374	2.555
Oleur061Scf0021g00003.1	2.96869	2.44432	2.24082	3.14666	1.72818	3.27606	7.828	5.443	4.727	8.856	3.313	9.687
Oleur061Scf0021g01017.1	2.29774	3.38433	2.42979	2.78584	2.36393	2.43552	4.917	10.442	5.388	6.896	5.148	5.41
Oleur061Scf0021g01018.1	3.33361	4.05067	5.32253	3.08511	2.54012	3.74961	10.081	16.572	40.017	8.486	5.816	13.451
Oleur061Scf0021g01014.1	-0.39193	-0.69684	-1.32269	-0.28108	-0.62316	-1.09524	0.762	0.617	0.4	0.823	0.649	0.468
Oleur061Scf0021g01020.1	2.53514	3.35066	4.53763	3.72817	3.52048	4.19201	5.796	10.201	23.225	13.252	11.475	18.278
Oleur061Scf0021g01022.1	2.08247	2.13172	2.25341	3.21258	2.41733	2.91983	4.235	4.382	4.768	9.27	5.342	7.568
Oleur061Scf0021g02002.1	2.71067	2.92952	4.30647	3.19973	2.13454	3.42897	6.546	7.619	19.787	9.188	4.391	10.77
Oleur061Scf0021g02003.1	2.39374	2.9864	3.34469	2.00282	2.70266	2.17563	5.255	7.925	10.159	4.008	6.51	4.518
Oleur061Scf0021g02004.1	5.07916	4.97651	5.2232	4.28074	4.00985	4.90094	33.805	31.483	37.354	19.437	16.11	29.876
Oleur061Scf0021g02026.1	1.60219	1.95976	2.27896	2.70326	2.68118	2.3882	3.036	3.89	4.853	6.513	6.414	5.235
Oleur061Scf0021g02006.1	3.58877	3.23802	0.46615	3.29589	5.28675	2.37504	12.032	9.435	1.381	9.821	39.036	5.187
Oleur061Scf0021g02030.1	-9.33852	0.14544	-10.212	-10.1927	-7.32365	-9.45967	0.002	1.106	0.001	0.001	0.006	0.001
Oleur061Scf0021g03037.1	-9.55265	1.02187	-9.2797	-8.70004	-5.29212	-4.83061	0.001	2.031	0.002	0.002	0.026	0.035
Oleur061Scf0021g03033.1	2.02726	2.74364	2.519	3.60958	3.15784	2.76565	4.076	6.698	5.732	12.207	8.925	6.801
Oleur061Scf0021g03042.1	0.30495	1.23613	1.28735	1.39028	1.88504	1.55215	1.235	2.356	2.441	2.621	3.694	2.933
Oleur061Scf0021g03034.1	1.15322	1.82989	1.07524	1.01778	1.53509	0.77605	2.224	3.555	2.107	2.025	2.898	1.712
Oleur061Scf0021g03035.1	4.62093	3.16591	3.38589	3.3446	3.17745	3.59204	24.606	8.975	10.453	10.158	9.047	12.059
Oleur061Scf0021g03036.1	3.02297	2.96158	2.6157	2.79967	2.9508	2.72007	8.128	7.79	6.129	6.963	7.732	6.589
Oleur061Scf0021g03050.1	2.0543	1.01006	0.98999	-1.73619	-7.84397	-2.58754	4.153	2.014	1.986	0.3	0.004	0.166
Oleur061Scf0022g00002.1	-8.8541	0.661	-1.93984	-8.41034	-10.2143	-2.34805	0.002	1.581	0.261	0.003	0.001	0.196
Oleur061Scf0022g02019.1	3.07621	3.39523	2.25814	2.2848	2.27347	2.48508	8.434	10.521	4.784	4.873	4.835	5.599
Oleur061Scf0022g02014.1	3.5532	2.4017	1.78073	3.72247	3.0338	3.35529	11.739	5.284	3.436	13.2	8.19	10.234
Oleur061Scf0022g03014.1	5.43973	1.318	5.02492	0.18707	1.20283	2.43374	43.403	2.493	32.558	1.138	2.302	5.403
Oleur061Scf0022g03015.1	3.52614	1.45597	1.41639	1.79851	2.94717	1.43336	11.521	2.743	2.669	3.479	7.712	2.701
Oleur061Scf0022g03006.1	3.80317	1.29788	1.38866	2.07601	3.63837	0.85475	13.959	2.459	2.618	4.216	12.453	1.808
Oleur061Scf0022g03016.1	2.83	1.57757	2.55898	2.61371	2.80758	2.98659	7.111	2.985	5.893	6.121	7.001	7.926
Oleur061Scf0022g04010.1	0.71694	0.36585	0.20661	0.23818	1.65298	0.59138	1.644	1.289	1.154	1.18	3.145	1.507
Oleur061Scf0022g04011.1	2.28878	2.59961	0.99005	0.76433	2.66336	0.89429	4.886	6.061	1.986	1.699	6.335	1.859
Oleur061Scf0022g04012.1	2.45355	2.55429	2.26094	1.41729	1.56549	1.50897	5.478	5.874	4.793	2.671	2.96	2.846
Oleur061Scf0022g05003.1	2.8196	2.79177	1.01918	2.29766	1.77845	2.24267	7.06	6.925	2.027	4.917	3.431	4.733
Oleur061Scf0022g05010.1	2.6107	0.26732	3.94608	0.90684	3.44722	3.22135	6.108	1.204	15.413	1.875	10.907	9.327
Oleur061Scf0022g06003.1	-11.0734	-0.80162	-11.0734	-1.71194	-0.27405	0.10605	0	0.574	0	0.305	0.827	1.076
Oleur061Scf0022g07032.1	-7.5165	-2.94784	-1.1231	2.46244	3.09022	1.32546	0.005	0.13	0.459	5.511	8.516	2.506
Oleur061Scf0022g07011.1	-11.0734	-7.72408	1.3089	-1.79793	-1.9409	-1.27487	0	0.005	2.478	0.288	0.26	0.413
Oleur061Scf0022g07037.1	-1.3668	0.54329	1.55076	1.09913	-7.67282	-0.93945	0.388	1.457	2.93	2.142	0.005	0.521
Oleur061Scf0023g00021.1	2.80634	2.2487	2.15255	2.32178	2.06986	2.87773	6.995	4.753	4.446	4.999	4.198	7.35
Oleur061Scf0023g00016.1	0.39523	-3.12562	-5.78845	-0.64942	-4.93789	-5.33472	1.315	0.115	0.018	0.638	0.033	0.025
Oleur061Scf0023g00006.1	4.67231	4.46683	4.45088	4.45012	3.97108	4.36895	25.498	22.113	21.87	21.858	15.682	20.663
Oleur061Scf0023g00002.1	2.34247	2.67333	3.41637	3.06298	2.29661	3.11427	5.072	6.379	10.677	8.357	4.913	8.659
Oleur061Scf0023g00003.1	-0.71801	0.67153	0.08538	0.53198	0.89362	0.12545	0.608	1.593	1.061	1.446	1.858	1.091
Oleur061Scf0023g00014.1	2.77409	0.62021	5.53794	-4.08059	3.27928	3.49053	6.84	1.537	46.461	0.059	9.709	11.24
Oleur061Scf0023g01005.1	1.65312	3.2075	5.58944	3.21307	2.49995	3.70965	3.145	9.237	48.149	9.273	5.657	13.083
Oleur061Scf0023g01001.1	2.71241	2.70569	-0.53118	2.32936	1.41541	1.00068	6.554	6.524	0.692	5.026	2.667	2.001
Oleur061Scf0023g01021.1	5.1105	4.59507	4.59094	5.15545	4.67785	5.08867	34.547	24.169	24.1	35.641	25.596	34.028
Oleur061Scf0023g01006.1	-0.87802	0.27681	-2.24297	0.64363	-3.37189	-0.63886	0.544	1.212	0.211	1.562	0.097	0.642
Oleur061Scf0023g01004.1	2.38089	1.78326	2.81042	2.80996	2.78941	2.8092	5.209	3.442	7.015	7.013	6.913	7.009
Oleur061Scf0023g01033.1	-8.73244	-9.87572	-6.21458	-0.3098	-9.86501	-9.87874	0.002	0.001	0.013	0.807	0.001	0.001
Oleur061Scf0023g01007.1	3.4717	3.38063	2.86096	3.01997	3.06406	2.93047	11.094	10.415	7.265	8.111	8.363	7.624
Oleur061Scf0023g01008.1	-0.52561	3.98374	2.64496	-1.12751	-11.0734	-0.54218	0.695	15.821	6.255	0.458	0	0.687
Oleur061Scf0023g02023.1	-3.29521	-0.62882	0.78318	-0.85581	-4.39475	-0.37639	0.102	0.647	1.721	0.553	0.048	0.77
Oleur061Scf0023g02024.1	-3.27024	-1.94238	1.84303	-1.18329	-1.69204	-3.47824	0.104	0.26	3.588	0.44	0.309	0.09
Oleur061Scf0023g02007.1	6.09498	7.0155	9.43538	6.55176	3.80874	7.20613	68.355	129.382	692.362	93.816	14.013	147.66
Oleur061Scf0023g02021.1	1.91449	4.24804	4.73587	3.48209	2.08277	3.61643	3.77	19.002	26.646	11.174	4.236	12.265
Oleur061Scf0023g03022.1	-11.0734	3.55101	-9.87295	-9.86529	-9.8477	-9.87289	0	11.721	0.001	0.001	0.001	0.001
Oleur061Scf0023g03004.1	2.12369	2.22875	3.25537	3.56995	2.85957	3.05131	4.358	4.687	9.549	11.876	7.258	8.29
Oleur061Scf0023g03015.1	1.9309	1.87191	1.27252	1.871	2.10457	1.77574	3.813	3.66	2.416	3.658	4.301	3.424
Oleur061Scf0023g03002.1	0.44112	2.05273	0.61676	1.35955	1.75215	1.39683	1.358	4.149	1.533	2.566	3.369	2.633
Oleur061Scf0023g03018.1	2.85513	3.6928	3.55421	2.98623	2.71932	3.304	7.236	12.931	11.747	7.924	6.586	9.877
Oleur061Scf0023g03020.1	1.18802	1.68749	1.79629	0.34664	1.78809	1.07868	2.278	3.221	3.473	1.272	3.454	2.112
Oleur061Scf0023g03006.1	-11.0734	-8.44508	-9.34881	-11.0734	5.42177	-3.12275	0	0.003	0.002	0	42.866	0.115
Oleur061Scf0023g04001.1	1.00984	0.38546	1.10991	1.71629	1.03425	1.02816	2.014	1.306	2.158	3.286	2.048	2.039
Oleur061Scf0023g04004.1	-0.99207	-2.41348	-0.15902	-1.8992	1.28337	0.39211	0.503	0.188	0.896	0.268	2.434	1.312
Oleur061Scf0023g06026.1	-11.0734	1.44403	-11.0734	-0.11922	-8.57004	-10.3973	0	2.721	0	0.921	0.003	0.001
Oleur061Scf0023g06022.1	-0.72551	-0.96393	0.38812	1.80775	1.10883	1.05057	0.605	0.513	1.309	3.501	2.157	2.071
Oleur061Scf0023g06027.1	0.87532	0.62617	0.22368	2.00795	1.85232	1.33046	1.834	1.543	1.168	4.022	3.611	2.515
Oleur061Scf0023g06003.1	3.30465	4.15709	3.47629	2.81694	2.5311	2.84154	9.881	17.841	11.129	7.047	5.78	7.168
Oleur061Scf0023g06025.1	-11.0734	-1.71244	-8.08983	-2.86962	-11.0734	-11.0734	0	0.305	0.004	0.137	0	0
Oleur061Scf0023g06028.1	6.687	7.05237	4.54611	5.99765	5.54092	4.52158	103.036	132.731	23.362	63.896	46.557	22.968
Oleur061Scf0023g07007.1	1.7878	4.30066	3.45121	2.30292	4.05547	2.44598	3.453	19.707	10.937	4.935	16.627	5.449
Oleur061Scf0023g07026.1	1.54531	1.96434	2.19803	3.41581	3.18233	3.52943	2.919	3.902	4.589	10.672	9.078	11.547
Oleur061Scf0023g07004.1	2.37169	2.87958	6.33485	3.9898	4.102	5.82207	5.175	7.359	80.72	15.887	17.172	56.574
Oleur061Scf0023g07012.1	0.25275	1.99219	2.04689	0.63115	0.86965	1.36762	1.191	3.978	4.132	1.549	1.827	2.58
Oleur061Scf0024g00016.1	-3.8286	-3.64186	-2.07123	-1.64349	-1.27797	-2.14455	0.07	0.08	0.238	0.32	0.412	0.226
Oleur061Scf0024g00010.1	-7.98094	-1.91307	-4.27752	-6.62134	-0.31828	-5.93639	0.004	0.266	0.052	0.01	0.802	0.016
Oleur061Scf0024g00012.1	-0.33391	-0.95874	0.8091	-0.35207	-0.33668	-0.30465	0.793	0.515	1.752	0.783	0.792	0.81
Oleur061Scf0024g00022.1	-0.17065	-0.49	-1.59284	3.3293	0.17185	0.4482	0.888	0.712	0.332	10.051	1.127	1.364
Oleur061Scf0024g00023.1	0.55219	2.71941	1.21716	1.16027	1.07084	0.96303	1.466	6.586	2.325	2.235	2.101	1.949
Oleur061Scf0024g01002.1	2.38142	2.60061	2.05484	2.60736	2.32235	1.86882	5.21	6.065	4.155	6.094	5.001	3.652
Oleur061Scf0024g01010.1	2.61578	5.27264	5.59369	4.63145	-4.10887	3.06913	6.13	38.657	48.291	24.786	0.058	8.393
Oleur061Scf0024g01011.1	6.87779	6.29774	7.18032	6.12726	5.75498	6.91194	117.603	78.67	145.041	69.902	54.003	120.42
Oleur061Scf0024g01005.1	3.68078	3.81	4.59376	4.59858	4.10275	4.30074	12.824	14.026	24.147	24.228	17.181	19.708
Oleur061Scf0024g03001.1	-11.0734	-0.85019	-11.0734	-11.0734	-11.0734	-11.0734	0	0.555	0	0	0	0
Oleur061Scf0024g03006.1	1.17276	0.60735	1.02733	1.7312	1.06555	1.34808	2.254	1.523	2.038	3.32	2.093	2.546
Oleur061Scf0024g03007.1	4.4226	2.8586	2.52335	3.11592	3.38528	3.42667	21.445	7.253	5.749	8.669	10.449	10.753
Oleur061Scf0024g04018.1	-8.21941	0.66494	-6.78546	-0.07456	-7.45621	-9.46632	0.003	1.586	0.009	0.95	0.006	0.001
Oleur061Scf0024g04022.1	3.96649	4.19791	4.45239	4.73753	4.02389	4.62199	15.633	18.353	21.893	26.677	16.267	24.624
Oleur061Scf0024g04023.1	2.15654	2.52122	3.25532	3.47046	3.70604	3.18736	4.458	5.741	9.549	11.084	13.051	9.109
Oleur061Scf0024g04002.1	1.7643	1.86169	1.19837	2.3592	2.39005	2.20411	3.397	3.634	2.295	5.131	5.242	4.608
Oleur061Scf0024g04003.1	5.29967	4.41749	4.94923	4.38558	6.03165	5.04593	39.388	21.37	30.893	20.902	65.42	33.035
Oleur061Scf0024g04007.1	1.2938	1.13459	0.44285	0.68561	1.72612	1.46933	2.452	2.196	1.359	1.608	3.308	2.769
Oleur061Scf0024g04026.1	3.72031	3.4206	3.48206	2.87971	2.44632	3.41984	13.18	10.708	11.174	7.36	5.45	10.702
Oleur061Scf0024g04009.1	9.84644	7.17668	3.38175	4.06161	3.36763	3.57301	920.607	144.676	10.423	16.698	10.322	11.901
Oleur061Scf0025g00020.1	1.53785	1.80185	-0.17054	1.59471	0.74254	1.17667	2.904	3.487	0.889	3.02	1.673	2.261
Oleur061Scf0025g00017.1	3.46509	3.82901	3.13787	2.75398	2.8331	3.1736	11.043	14.212	8.802	6.746	7.126	9.023
Oleur061Scf0025g00003.1	1.89904	1.45864	0.60077	1.88871	2.46811	1.87466	3.73	2.748	1.517	3.703	5.533	3.667
Oleur061Scf0025g00022.1	4.07171	1.96704	-3.51157	0.99406	1.49661	-0.96958	16.815	3.91	0.088	1.992	2.822	0.511
Oleur061Scf0025g00025.1	-6.45077	2.98401	-9.38298	-9.48038	-2.41518	-8.75254	0.011	7.912	0.001	0.001	0.187	0.002
Oleur061Scf0025g01009.1	-5.95652	1.85599	2.09937	2.2793	2.39587	1.39752	0.016	3.62	4.285	4.854	5.263	2.634
Oleur061Scf0025g04010.1	-0.52292	1.89733	-3.90494	-2.00604	-4.87137	-3.85631	0.696	3.725	0.067	0.249	0.034	0.069
Oleur061Scf0025g04008.1	0.58573	0.89318	0.70743	0.5563	0.5041	0.43387	1.501	1.857	1.633	1.47	1.418	1.351
Oleur061Scf0025g04005.1	2.34379	0.92349	2.11326	2.53023	2.42622	2.48639	5.076	1.897	4.327	5.777	5.375	5.604
Oleur061Scf0025g05015.1	-0.99393	2.24111	-4.0806	2.03695	0.7905	-0.66365	0.502	4.728	0.059	4.104	1.73	0.631
Oleur061Scf0025g05002.1	3.06123	1.77319	-0.10777	0.85402	1.87119	2.80277	8.347	3.418	0.928	1.808	3.658	6.978
Oleur061Scf0025g05022.1	-1.26641	1.48771	-2.11011	-1.4679	-5.30591	-0.65584	0.416	2.804	0.232	0.362	0.025	0.635
Oleur061Scf0025g05017.1	-10.2662	2.43328	-0.02538	-0.58396	-3.03644	-1.51595	0.001	5.401	0.983	0.667	0.122	0.35
Oleur061Scf0025g06024.1	0.78148	3.58019	0.48347	3.28102	1.98791	1.56874	1.719	11.96	1.398	9.72	3.967	2.966
Oleur061Scf0025g06019.1	7.34261	5.50728	4.80946	5.8733	6.19096	5.67923	162.31	45.484	28.041	58.619	73.057	51.241
Oleur061Scf0025g06020.1	4.37173	3.23634	1.9167	3.73308	4.09349	3.84906	20.702	9.424	3.776	13.297	17.071	14.411
Oleur061Scf0025g06005.1	2.6425	3.43531	2.72178	2.58149	2.58567	2.71592	6.244	10.818	6.597	5.986	6.003	6.57
Oleur061Scf0025g06021.1	0.0789	0.18734	2.70402	2.22002	-0.76858	1.95966	1.056	1.139	6.516	4.659	0.587	3.89
Oleur061Scf0025g06022.1	-0.20408	-0.31343	2.67631	2.25327	1.68878	2.7307	0.868	0.805	6.392	4.768	3.224	6.638
Oleur061Scf0026g00006.1	-11.0734	2.06272	-1.3855	-3.93017	6.02356	-0.13428	0	4.178	0.383	0.066	65.054	0.911
Oleur061Scf0026g01009.1	0.35358	-0.22466	0.51518	1.70915	0.99513	1.32753	1.278	0.856	1.429	3.27	1.993	2.51
Oleur061Scf0026g01013.1	-11.0734	-0.6131	-11.0734	-8.48001	-11.0734	-11.0734	0	0.654	0	0.003	0	0
Oleur061Scf0026g01006.1	-1.26054	-1.68407	-6.19718	-7.64245	-0.2341	-4.33045	0.417	0.311	0.014	0.005	0.85	0.05
Oleur061Scf0026g02001.1	3.30032	2.18579	2.85674	2.36675	3.17974	2.42591	9.851	4.55	7.244	5.158	9.061	5.374
Oleur061Scf0026g02003.1	4.54615	1.594	4.21829	4.97747	4.56115	4.87243	23.363	3.019	18.614	31.504	23.607	29.292
Oleur061Scf0026g02011.1	-0.5627	1.21179	2.38535	2.74552	2.27685	1.2436	0.677	2.316	5.225	6.706	4.846	2.368
Oleur061Scf0026g03019.1	3.6712	3.48898	5.24406	5.10484	4.38341	5.64711	12.739	11.228	37.898	34.412	20.871	50.113
Oleur061Scf0026g03014.1	-1.06332	-7.60465	-1.26269	-1.07601	-4.87332	-6.06765	0.479	0.005	0.417	0.474	0.034	0.015
Oleur061Scf0026g03021.1	-10.3552	-1.98316	-11.0734	-1.28298	-11.0734	-10.3356	0.001	0.253	0	0.411	0	0.001
Oleur061Scf0026g03016.1	-0.00397	-0.19749	0.29181	1.38474	1.04661	0.79264	0.997	0.872	1.224	2.611	2.066	1.732
Oleur061Scf0026g03023.1	-0.36921	-2.47368	-0.17828	0.56414	-0.12828	0.06436	0.774	0.18	0.884	1.479	0.915	1.046
Oleur061Scf0026g03024.1	3.35868	3.90832	2.6985	3.77099	3.38972	3.46226	10.258	15.015	6.491	13.652	10.481	11.022
Oleur061Scf0026g04009.1	1.68607	0.98399	-0.86109	1.51254	1.50875	1.61674	3.218	1.978	0.551	2.853	2.846	3.067
Oleur061Scf0026g04008.1	4.14876	3.29197	3.30182	4.34531	4.47489	4.39602	17.738	9.795	9.862	20.327	22.237	21.054
Oleur061Scf0027g00001.1	2.24936	1.25217	2.37397	1.59499	1.75939	2.38868	4.755	2.382	5.184	3.021	3.386	5.237
Oleur061Scf0027g01011.1	-6.00155	0.38809	-7.99195	-7.19203	-4.90082	-7.60879	0.016	1.309	0.004	0.007	0.033	0.005
Oleur061Scf0027g01001.1	-10.0029	-7.53109	-11.0734	-5.56228	-0.59559	-7.27864	0.001	0.005	0	0.021	0.662	0.006
Oleur061Scf0027g01004.1	-10.1872	4.06742	-0.81488	-1.87187	3.43683	-0.86978	0.001	16.766	0.568	0.273	10.829	0.547
Oleur061Scf0027g02001.1	-5.03627	4.17677	-0.10538	-4.28845	0.62054	0.82325	0.03	18.086	0.93	0.051	1.537	1.769
Oleur061Scf0027g04012.1	0.68123	1.04761	0.18884	1.02179	1.64671	1.50932	1.604	2.067	1.14	2.03	3.131	2.847
Oleur061Scf0027g04018.1	-1.11983	-11.0734	-9.19853	-11.0734	-4.75303	-3.60661	0.46	0	0.002	0	0.037	0.082
Oleur061Scf0027g04008.1	1.23642	0.25439	1.81852	2.08585	1.877	2.13233	2.356	1.193	3.527	4.245	3.673	4.384
Oleur061Scf0027g04019.1	1.80894	1.58526	1.86353	3.01844	2.08874	3.00415	3.504	3.001	3.639	8.103	4.254	8.023
Oleur061Scf0027g04020.1	-9.95796	1.32697	-4.50615	-5.54655	1.79073	-0.10932	0.001	2.509	0.044	0.021	3.46	0.927
Oleur061Scf0027g05015.1	2.85919	3.75874	1.68178	1.22783	0.74848	1.48662	7.256	13.536	3.208	2.342	1.68	2.802
Oleur061Scf0027g05001.1	-0.84006	1.4796	-1.20164	0.5312	-6.16762	0.66266	0.559	2.789	0.435	1.445	0.014	1.583
Oleur061Scf0027g05002.1	2.36394	2.95573	2.17566	1.95864	1.04639	2.0334	5.148	7.758	4.518	3.887	2.065	4.094
Oleur061Scf0027g05004.1	-3.92473	-5.24697	-1.9311	-2.42775	-1.42686	-4.19374	0.066	0.026	0.262	0.186	0.372	0.055
Oleur061Scf0027g06005.1	4.39296	5.31693	4.82611	4.66188	3.88294	4.41481	21.009	39.862	28.366	25.314	14.753	21.33
Oleur061Scf0028g01025.1	-0.9843	0.68009	-0.1313	-0.06762	-0.58162	-0.4348	0.505	1.602	0.913	0.954	0.668	0.74
Oleur061Scf0028g01016.1	5.04059	5.31644	4.19257	3.88486	4.65573	4.12957	32.913	39.848	18.285	14.773	25.207	17.504
Oleur061Scf0028g01021.1	2.96689	3.3715	2.68514	2.41694	2.63921	2.66571	7.818	10.35	6.431	5.34	6.23	6.345
Oleur061Scf0028g02023.1	3.44788	4.49148	4.83174	4.74579	4.60868	4.64846	10.912	22.494	28.477	26.83	24.398	25.08
Oleur061Scf0028g03013.1	-1.02713	-2.95561	-0.25857	1.40924	-0.32627	0.23531	0.491	0.129	0.836	2.656	0.798	1.177
Oleur061Scf0028g04012.1	-0.26554	0.56553	0.37604	1.66155	-0.43655	-0.70135	0.832	1.48	1.298	3.164	0.739	0.615
Oleur061Scf0028g04007.1	-9.25037	0.76706	-6.27243	-5.40673	-3.33624	-11.0734	0.002	1.702	0.013	0.024	0.099	0
Oleur061Scf0028g05018.1	1.38042	1.31189	2.17792	2.74202	2.50143	2.54892	2.603	2.483	4.525	6.69	5.662	5.852
Oleur061Scf0028g05026.1	4.40082	1.28862	0.87792	1.27626	0.00664	0.13568	21.124	2.443	1.838	2.422	1.005	1.099
Oleur061Scf0028g05027.1	1.72494	2.88229	3.01107	1.84129	1.87625	1.82644	3.306	7.373	8.062	3.583	3.671	3.547
Oleur061Scf0028g05021.1	1.76994	0.37379	0.99641	2.67531	2.15824	2.32209	3.41	1.296	1.995	6.388	4.464	5.001
Oleur061Scf0028g05022.1	0.09047	1.9406	1.74054	0.95431	0.13184	1.07853	1.065	3.839	3.342	1.938	1.096	2.112
Oleur061Scf0028g05023.1	-9.12659	-3.96838	1.04292	0.67127	2.23039	2.00383	0.002	0.064	2.06	1.592	4.693	4.011
Oleur061Scf0028g06050.1	-4.959	0.67925	-11.0734	0.95972	-3.25929	-3.10798	0.032	1.601	0	1.945	0.104	0.116
Oleur061Scf0028g06054.1	-11.0734	-6.42222	-7.55719	-10.3937	-1.52351	-2.51381	0	0.012	0.005	0.001	0.348	0.175
Oleur061Scf0028g06013.1	-11.0734	2.1304	-10.0064	-11.0734	-9.97774	-10.1169	0	4.378	0.001	0	0.001	0.001
Oleur061Scf0028g06051.1	1.08359	3.49204	2.06303	1.39972	1.74096	1.7917	2.119	11.251	4.179	2.639	3.343	3.462
Oleur061Scf0028g06055.1	-0.82536	-0.88419	1.55872	-0.60107	-2.2165	0.54794	0.564	0.542	2.946	0.659	0.215	1.462
Oleur061Scf0028g06045.1	5.68903	5.70036	5.37149	6.38357	5.77671	6.08375	51.59	51.997	41.398	83.492	54.823	67.825
Oleur061Scf0028g06070.1	4.49769	4.6711	5.06141	3.8081	2.19385	4.155	22.591	25.477	33.391	14.007	4.575	17.815
Oleur061Scf0028g06052.1	1.9972	1.2687	2.74434	2.35404	1.58649	2.55001	3.992	2.409	6.701	5.113	3.003	5.856
Oleur061Scf0028g06063.1	7.50048	1.72501	2.9089	2.91959	2.09734	4.81132	181.08	3.306	7.51	7.566	4.279	28.077
Oleur061Scf0028g06064.1	2.87862	3.64351	3.50414	2.62775	2.56828	2.66381	7.354	12.497	11.346	6.181	5.931	6.337
Oleur061Scf0028g06049.1	4.44015	3.49986	4.4271	3.33002	2.39975	3.4952	21.708	11.313	21.512	10.056	5.277	11.276
Oleur061Scf0028g06053.1	2.00793	2.48482	2.93167	2.2965	2.18382	2.49925	4.022	5.598	7.63	4.913	4.544	5.654
Oleur061Scf0029g00027.1	-8.12356	4.79682	-7.13533	-8.80684	-7.36098	-10.3313	0.004	27.796	0.007	0.002	0.006	0.001
Oleur061Scf0029g00028.1	2.09885	3.7619	4.55821	2.52304	1.74615	3.1407	4.284	13.566	23.559	5.748	3.355	8.82
Oleur061Scf0029g00003.1	3.05941	2.33374	2.50268	4.33375	3.95007	3.59367	8.336	5.041	5.667	20.164	15.456	12.073
Oleur061Scf0029g00004.1	-2.29508	5.14712	1.45982	6.32725	1.68314	2.55715	0.204	35.435	2.751	80.295	3.211	5.885
Oleur061Scf0029g01001.1	0.68541	0.37659	0.60726	2.04178	0.73788	1.73117	1.608	1.298	1.523	4.118	1.668	3.32
Oleur061Scf0029g01002.1	2.1066	-0.05514	0.92594	2.23211	4.04233	2.38559	4.307	0.962	1.9	4.698	16.476	5.226
Oleur061Scf0029g01003.1	-11.0734	-9.29962	-1.96361	-11.0734	-6.32673	-11.0734	0	0.002	0.256	0	0.012	0
Oleur061Scf0029g02009.1	0.47673	3.76096	1.07327	2.38295	-5.81546	-1.61417	1.392	13.557	2.104	5.216	0.018	0.327
Oleur061Scf0029g02003.1	2.43917	0.79859	4.83245	4.01937	3.95	4.34849	5.423	1.739	28.491	16.216	15.455	20.372
Oleur061Scf0029g02010.1	3.33775	2.63876	3.4005	4.52052	4.52967	4.1939	10.11	6.228	10.56	22.952	23.098	18.302
Oleur061Scf0029g05004.1	3.8239	3.64456	3.31401	4.00814	3.74351	3.89964	14.162	12.506	9.945	16.09	13.394	14.925
Oleur061Scf0029g05029.1	2.04779	2.46533	1.06804	1.50605	1.15591	1.00024	4.135	5.523	2.097	2.84	2.228	2
Oleur061Scf0029g05032.1	3.71455	3.82092	4.43539	4.59999	4.02544	4.52282	13.128	14.132	21.636	24.251	16.285	22.988
Oleur061Scf0029g05034.1	3.2944	3.41169	3.18297	2.74125	3.52785	3.4202	9.811	10.642	9.082	6.686	11.534	10.705
Oleur061Scf0029g05033.1	-3.52801	3.35051	-9.56185	-5.46365	-0.8997	-1.87185	0.087	10.2	0.001	0.023	0.536	0.273
Oleur061Scf0029g06005.1	2.68693	2.20521	3.26265	2.47604	1.64281	2.7424	6.439	4.611	9.597	5.564	3.123	6.692
Oleur061Scf0029g06045.1	-10.1876	-11.0734	-11.0734	-8.37136	-0.48461	-10.1799	0.001	0	0	0.003	0.715	0.001
Oleur061Scf0029g06002.1	-11.0734	-8.13832	-9.34718	-1.45136	-11.0734	-9.21607	0	0.004	0.002	0.366	0	0.002
Oleur061Scf0029g06008.1	2.10039	1.55968	2.26959	3.0572	2.30722	2.43666	4.288	2.948	4.822	8.324	4.949	5.414
Oleur061Scf0029g06004.1	1.20593	0.67611	0.8139	1.33021	1.16503	1.05711	2.307	1.598	1.758	2.514	2.242	2.081
Oleur061Scf0029g06009.1	-1.05602	0.35898	3.43421	2.01537	5.71227	3.11538	0.481	1.283	10.809	4.043	52.428	8.666
Oleur061Scf0029g07022.1	2.66633	3.1166	2.63997	3.26761	2.88964	3.08667	6.348	8.673	6.233	9.63	7.411	8.495
Oleur061Scf0029g07020.1	0.16305	0.92861	-6.89957	-9.02465	-10.1249	-7.7515	1.12	1.903	0.008	0.002	0.001	0.005
Oleur061Scf0029g08001.1	6.30126	6.28356	6.2195	6.44023	6.48119	6.48894	78.862	77.901	74.517	86.837	89.337	89.819
Oleur061Scf0029g08004.1	-11.0734	-11.0734	-5.76411	0.35038	1.03458	1.58272	0	0	0.018	1.275	2.049	2.995
Oleur061Scf0029g08014.1	-4.30567	0.4809	-2.35999	-2.31183	-5.79987	-2.24045	0.051	1.396	0.195	0.201	0.018	0.212
Oleur061Scf0029g08032.1	-0.83745	0.73348	-0.54501	0.71327	1.08967	0.37034	0.56	1.663	0.685	1.64	2.128	1.293
Oleur061Scf0029g08009.1	-0.02393	6.96184	4.89854	5.54246	1.24338	3.01379	0.984	124.659	29.827	46.606	2.368	8.077
Oleur061Scf0029g08029.1	0.91762	0.42475	1.91514	1.76982	2.06773	2.3567	1.889	1.342	3.772	3.41	4.192	5.122
Oleur061Scf0029g08033.1	1.79693	-0.74065	3.29276	1.01146	0.08544	-0.02809	3.475	0.598	9.8	2.016	1.061	0.981
Oleur061Scf0029g09032.1	-0.1557	-3.18624	-5.74515	-6.97315	-7.77847	-6.30676	0.898	0.11	0.019	0.008	0.005	0.013
Oleur061Scf0029g09001.1	1.69885	2.83337	1.29049	2.92821	1.18381	2.2973	3.246	7.127	2.446	7.612	2.272	4.915
Oleur061Scf0029g09030.1	-4.30889	-2.73325	-7.50948	-0.94427	-1.1556	-2.03465	0.05	0.15	0.005	0.52	0.449	0.244
Oleur061Scf0029g09008.1	1.58994	1.28474	2.12172	1.64865	1.61491	1.83239	3.01	2.436	4.352	3.135	3.063	3.561
Oleur061Scf0030g00012.1	-3.06427	-1.89664	-1.87896	0.61197	-1.01881	-1.14869	0.12	0.269	0.272	1.528	0.494	0.451
Oleur061Scf0030g00002.1	1.67086	4.40543	5.84426	5.30071	5.75032	6.05756	3.184	21.192	57.451	39.416	53.829	66.605
Oleur061Scf0030g00006.1	2.27838	0.02084	4.42594	4.13636	3.26383	4.35484	4.851	1.015	21.495	17.586	9.605	20.461
Oleur061Scf0030g02023.1	1.82876	2.1175	2.2093	2.62181	1.60264	2.08241	3.552	4.339	4.625	6.155	3.037	4.235
Oleur061Scf0030g03003.1	0.06836	-0.48403	0.92403	0.47217	1.07595	1.05594	1.049	0.715	1.897	1.387	2.108	2.079
Oleur061Scf0030g03013.1	-4.64982	3.10711	-4.98053	2.85026	-5.08856	-2.73677	0.04	8.617	0.032	7.211	0.029	0.15
Oleur061Scf0030g04047.1	0.78028	-0.39395	0.2653	0.85033	0.96076	0.36414	1.717	0.761	1.202	1.803	1.946	1.287
Oleur061Scf0030g04026.1	2.01197	1.7366	2.72457	1.98942	1.52601	2.18713	4.033	3.332	6.61	3.971	2.88	4.554
Oleur061Scf0030g04039.1	-11.0734	4.93604	-11.0734	-11.0734	-11.0734	-11.0734	0	30.612	0	0	0	0
Oleur061Scf0030g04050.1	3.64361	3.63924	3.99917	3.49212	3.50587	3.7392	12.498	12.46	15.991	11.252	11.36	13.354
Oleur061Scf0030g04054.1	-0.72826	-2.53144	-1.9975	1.24385	-0.05435	0.07528	0.604	0.173	0.25	2.368	0.963	1.054
Oleur061Scf0030g04044.1	2.24888	1.62319	1.0553	1.90387	1.61993	1.31123	4.753	3.081	2.078	3.742	3.074	2.482
Oleur061Scf0030g04041.1	1.74847	2.25176	3.29021	1.92426	-0.30864	2.49782	3.36	4.763	9.783	3.795	0.807	5.648
Oleur061Scf0030g04046.1	3.25656	2.87328	3.0528	3.22488	2.84675	3.0969	9.557	7.327	8.298	9.349	7.194	8.556
Oleur061Scf0031g00013.1	-4.41838	0.42453	1.42909	0.89998	1.11972	2.74108	0.047	1.342	2.693	1.866	2.173	6.686
Oleur061Scf0031g00015.1	1.49957	2.53545	2.27231	2.95339	1.41517	2.81239	2.828	5.798	4.831	7.746	2.667	7.024
Oleur061Scf0031g00016.1	-0.40705	0.51352	-2.16545	-0.83258	-8.90655	-6.31515	0.754	1.428	0.223	0.562	0.002	0.013
Oleur061Scf0031g00002.1	4.75178	5.26983	3.45181	4.49654	4.68142	4.84077	26.942	38.581	10.942	22.573	25.659	28.656
Oleur061Scf0031g00011.1	1.55855	0.58235	1.26488	3.0398	2.67351	2.02569	2.946	1.497	2.403	8.224	6.38	4.072
Oleur061Scf0031g00003.1	-11.0734	2.40829	-0.4575	-3.58496	-0.80283	-1.87974	0	5.308	0.728	0.083	0.573	0.272
Oleur061Scf0031g00012.1	2.83489	3.97998	2.58416	2.57969	3.79872	2.7651	7.135	15.779	5.997	5.978	13.916	6.798
Oleur061Scf0031g01004.1	3.37132	1.92852	4.20279	3.86085	2.63523	3.06466	10.348	3.807	18.415	14.529	6.213	8.367
Oleur061Scf0031g01005.1	3.33247	3.34482	2.3032	2.04733	2.31437	2.36395	10.073	10.16	4.936	4.133	4.974	5.148
Oleur061Scf0031g01017.1	0.27678	-4.19545	0.37355	1.30031	0.92933	0.89058	1.211	0.055	1.296	2.463	1.904	1.854
Oleur061Scf0031g02005.1	3.73537	5.34355	5.00677	5.21287	3.58376	4.82948	13.319	40.604	32.151	37.088	11.99	28.433
Oleur061Scf0031g02002.1	0.71934	3.3205	3.73822	3.31376	1.68689	1.37356	1.646	9.99	13.345	9.944	3.22	2.591
Oleur061Scf0031g02007.1	-9.65706	-1.33951	-2.90725	-2.24357	-1.1382	0.19315	0.001	0.395	0.133	0.211	0.454	1.143
Oleur061Scf0031g03004.1	7.48733	5.11946	5.57501	5.39205	4.88444	5.41438	179.436	34.762	47.67	41.992	29.537	42.647
Oleur061Scf0031g03008.1	8.61444	4.60894	3.47501	4.7719	3.88582	5.68968	391.926	24.402	11.119	27.32	14.783	51.614
Oleur061Scf0031g04004.1	-11.0734	2.24117	-3.13402	-7.63798	-10.414	-11.0734	0	4.728	0.114	0.005	0.001	0
Oleur061Scf0031g04011.1	3.13461	1.08466	1.26898	1.3257	0.24468	1.09599	8.782	2.121	2.41	2.507	1.185	2.138
Oleur061Scf0031g04018.1	-0.42756	-2.01686	-7.97751	-4.04638	-2.11335	-4.67696	0.744	0.247	0.004	0.061	0.231	0.039
Oleur061Scf0031g04013.1	-10.5879	0.43823	-11.0734	-11.0734	-8.65832	-10.0036	0.001	1.355	0	0	0.002	0.001
Oleur061Scf0031g04014.1	2.6201	0.1997	-1.08671	0.9892	0.15314	0.89792	6.148	1.148	0.471	1.985	1.112	1.863
Oleur061Scf0031g05010.1	-1.7807	10.9206	-1.64844	-1.51501	-0.41564	-2.08707	0.291	1938.31	0.319	0.35	0.75	0.235
Oleur061Scf0031g05015.1	1.12348	2.52947	2.17281	3.17879	2.51485	3.29276	2.179	5.774	4.509	9.055	5.715	9.8
Oleur061Scf0031g05016.1	-11.0734	5.41768	-8.44186	-9.28585	-7.18127	-5.41869	0	42.745	0.003	0.002	0.007	0.023
Oleur061Scf0031g05013.1	-11.0734	-1.26654	-3.4604	-1.92651	-11.0734	-7.90478	0	0.416	0.091	0.263	0	0.004
Oleur061Scf0031g06007.1	4.56907	2.16251	1.47901	4.26997	4.02716	3.76928	23.737	4.477	2.788	19.293	16.304	13.635
Oleur061Scf0031g07028.1	2.38223	2.32336	4.30068	3.28478	2.74522	3.32295	5.213	5.005	19.708	9.746	6.705	10.007
Oleur061Scf0031g07018.1	-11.0734	-0.88333	-4.6879	-7.33784	-0.44699	-11.0734	0	0.542	0.039	0.006	0.734	0
Oleur061Scf0031g07025.1	4.29547	4.39639	4.3967	4.70718	4.71789	4.98931	19.637	21.059	21.064	26.122	26.316	31.764
Oleur061Scf0031g07020.1	-0.36233	0.34299	-6.87833	0.93886	-2.84749	-3.94386	0.778	1.268	0.008	1.917	0.139	0.065
Oleur061Scf0031g07026.1	1.78627	2.16005	-0.62314	0.65923	0.87017	0.42418	3.449	4.469	0.649	1.579	1.828	1.342
Oleur061Scf0031g08013.1	1.97965	3.32795	3.34041	3.24694	3.22819	3.3607	3.944	10.042	10.129	9.493	9.371	10.272
Oleur061Scf0031g08015.1	1.79988	3.11257	1.70976	3.35869	3.49225	2.61398	3.482	8.649	3.271	10.258	11.253	6.122
Oleur061Scf0031g08027.1	-7.12709	2.51087	0.82377	2.86343	3.10528	2.22318	0.007	5.7	1.77	7.277	8.606	4.669
Oleur061Scf0031g08018.1	0.50973	1.3017	-0.12907	1.22736	1.01294	-0.13435	1.424	2.465	0.914	2.341	2.018	0.911
Oleur061Scf0031g09041.1	-9.99556	-1.25424	-7.41826	-2.62065	-1.15691	-4.0698	0.001	0.419	0.006	0.163	0.448	0.06
Oleur061Scf0031g09049.1	-2.81394	-0.51266	-3.44052	-0.64273	-1.0301	-1.22229	0.142	0.701	0.092	0.64	0.49	0.429
Oleur061Scf0031g09020.1	2.02214	2.12025	3.04737	2.59679	2.89213	2.56879	4.062	4.348	8.267	6.049	7.424	5.933
Oleur061Scf0031g09032.1	4.51722	3.10418	2.48834	4.3762	4.63778	4.41875	22.899	8.599	5.611	20.767	24.895	21.388
Oleur061Scf0031g09023.1	1.46836	0.75322	2.95098	1.57176	0.41964	2.66544	2.767	1.686	7.733	2.973	1.338	6.344
Oleur061Scf0031g09024.1	3.83821	2.88858	2.2125	0.67972	2.8019	1.52735	14.303	7.405	4.635	1.602	6.974	2.883
Oleur061Scf0031g09036.1	3.16778	2.03858	0.65142	1.94542	2.46164	1.97577	8.987	4.108	1.571	3.852	5.508	3.933
Oleur061Scf0031g09026.1	-3.22987	3.10097	1.9649	2.56832	3.18602	2.63262	0.107	8.58	3.904	5.931	9.101	6.202
Oleur061Scf0031g09027.1	3.76136	2.75232	2.24217	2.20855	2.63023	2.93848	13.561	6.738	4.731	4.622	6.191	7.666
Oleur061Scf0031g09029.1	-2.12796	4.95685	-1.61357	3.98043	0.17879	-1.43506	0.229	31.057	0.327	15.784	1.132	0.37
Oleur061Scf0032g00001.1	-9.27755	0.63257	-2.73052	1.40114	4.39461	-2.7613	0.002	1.55	0.151	2.641	21.033	0.147
Oleur061Scf0032g00006.1	2.72115	4.91462	0.48628	1.23647	-5.5025	0.25697	6.594	30.161	1.401	2.356	0.022	1.195
Oleur061Scf0032g00021.1	2.42177	2.9344	4.07942	0.25506	-4.21626	2.8683	5.358	7.644	16.905	1.193	0.054	7.302
Oleur061Scf0032g00022.1	0.67339	0.32967	3.41853	1.41761	-0.8747	1.33187	1.595	1.257	10.693	2.671	0.545	2.517
Oleur061Scf0032g01004.1	-6.20631	0.52431	-0.21146	1.11855	-0.1299	-4.28574	0.014	1.438	0.864	2.171	0.914	0.051
Oleur061Scf0032g02004.1	2.73056	2.57995	1.47489	4.07977	2.32595	3.20308	6.637	5.979	2.78	16.91	5.014	9.209
Oleur061Scf0032g02001.1	5.12456	5.96112	4.98466	4.5945	4.79856	4.62524	34.886	62.298	31.662	24.159	27.83	24.679
Oleur061Scf0032g02003.1	-1.09887	-1.03518	1.16621	0.70031	-0.15822	0.68309	0.467	0.488	2.244	1.625	0.896	1.606
Oleur061Scf0032g02005.1	-0.47263	-0.26791	-1.85723	0.50431	-0.11133	-2.20203	0.721	0.831	0.276	1.418	0.926	0.217
Oleur061Scf0032g02025.1	-9.17802	0.24441	0.24844	1.80875	0.48335	1.82288	0.002	1.185	1.188	3.503	1.398	3.538
Oleur061Scf0032g04021.1	0.286	2.12559	2.5839	3.03723	-9.40145	0.68238	1.219	4.364	5.996	8.209	0.001	1.605
Oleur061Scf0032g04023.1	0.66863	0.04277	0.34152	2.34333	1.75117	1.51079	1.59	1.03	1.267	5.075	3.366	2.85
Oleur061Scf0032g04030.1	2.29916	2.88366	2.68772	2.6625	2.61786	2.97072	4.922	7.38	6.443	6.331	6.138	7.839
Oleur061Scf0032g04031.1	-8.79764	-6.5666	-7.68829	-9.68659	0.1764	-7.94679	0.002	0.011	0.005	0.001	1.13	0.004
Oleur061Scf0032g05003.1	-11.0734	1.15133	-11.0734	0.69299	-11.0734	-9.52011	0	2.221	0	1.617	0	0.001
Oleur061Scf0032g05016.1	3.56031	3.31118	1.95518	1.94181	1.68385	1.87468	11.797	9.926	3.878	3.842	3.213	3.667
Oleur061Scf0032g05017.1	1.49027	1.7243	-1.32336	0.1893	-0.02067	-0.05019	2.809	3.304	0.4	1.14	0.986	0.966
Oleur061Scf0032g06020.1	-11.0734	0.74709	-11.0734	-11.0734	-11.0734	-11.0734	0	1.678	0	0	0	0
Oleur061Scf0032g06023.1	-11.0734	-4.14874	-2.26831	-11.0734	-1.54555	-9.45806	0	0.056	0.208	0	0.343	0.001
Oleur061Scf0032g07011.1	-6.17184	-0.12624	2.26954	3.52594	4.39541	3.23461	0.014	0.916	4.822	11.519	21.045	9.413
Oleur061Scf0032g08025.1	-0.32023	1.09194	0.55545	2.06262	2.03561	1.42036	0.801	2.132	1.47	4.177	4.1	2.677
Oleur061Scf0032g08013.1	-6.9115	-1.04545	-8.98339	-7.52562	-1.17781	-0.49819	0.008	0.484	0.002	0.005	0.442	0.708
Oleur061Scf0032g08024.1	-11.0734	1.68549	-9.28728	-11.0734	-11.0734	-11.0734	0	3.216	0.002	0	0	0
Oleur061Scf0032g09023.1	-2.16578	-3.53405	-4.92143	0.40779	-4.58906	-2.2394	0.223	0.086	0.033	1.327	0.042	0.212
Oleur061Scf0033g00008.1	1.59018	2.89005	1.0158	2.13378	1.75498	-0.08524	3.011	7.413	2.022	4.389	3.375	0.943
Oleur061Scf0033g01003.1	0.65314	2.92524	0.80393	1.44357	0.10585	0.65694	1.573	7.596	1.746	2.72	1.076	1.577
Oleur061Scf0033g01001.1	-0.0103	-0.83956	0.5694	2.26431	1.11242	1.16629	0.993	0.559	1.484	4.804	2.162	2.244
Oleur061Scf0033g01002.1	1.76791	2.53362	4.22943	3.70641	3.01092	3.03138	3.406	5.79	18.758	13.054	8.061	8.176
Oleur061Scf0033g02007.1	-0.31858	0.31877	1.12064	1.40901	-0.82838	0.49858	0.802	1.247	2.174	2.656	0.563	1.413
Oleur061Scf0033g02014.1	-5.65352	0.27873	-10.2465	-11.0734	-6.80954	-3.64785	0.02	1.213	0.001	0	0.009	0.08
Oleur061Scf0033g02015.1	7.99964	5.89492	6.5948	6.83436	6.48248	7.31268	255.936	59.504	96.657	114.116	89.417	158.978
Oleur061Scf0034g00001.1	-2.71077	2.17258	-6.07179	-7.31597	-2.74842	-5.21742	0.153	4.508	0.015	0.006	0.149	0.027
Oleur061Scf0034g00006.1	-5.77313	0.91756	2.18776	1.62795	1.85849	3.21333	0.018	1.889	4.556	3.091	3.626	9.275
Oleur061Scf0034g01018.1	6.74971	0.9869	-5.46404	-9.46318	-4.44261	-5.45807	107.613	1.982	0.023	0.001	0.046	0.023
Oleur061Scf0034g01023.1	-11.0734	1.43875	-11.0734	-11.0734	-11.0734	-11.0734	0	2.711	0	0	0	0
Oleur061Scf0034g01019.1	0.27169	0.51999	1.68609	-1.53524	1.5059	-0.81563	1.207	1.434	3.218	0.345	2.84	0.568
Oleur061Scf0034g01031.1	-9.54342	2.77346	-9.5155	-7.14721	-9.46049	-9.12648	0.001	6.837	0.001	0.007	0.001	0.002
Oleur061Scf0035g02001.1	1.26885	2.05398	1.00621	1.19055	0.36282	0.74602	2.41	4.153	2.009	2.282	1.286	1.677
Oleur061Scf0035g02004.1	2.19711	2.13005	1.77676	2.5635	2.25761	2.1936	4.586	4.377	3.427	5.911	4.782	4.574
Oleur061Scf0035g02006.1	-4.15356	1.7237	-9.93898	1.00076	-7.57862	-3.93624	0.056	3.303	0.001	2.001	0.005	0.065
Oleur061Scf0035g02002.1	3.77725	3.74323	3.46252	3.83633	3.50451	3.67015	13.711	13.391	11.024	14.284	11.349	12.73
Oleur061Scf0036g00008.1	2.34424	2.46601	3.08706	3.03701	2.76859	2.79232	5.078	5.525	8.498	8.208	6.814	6.927
Oleur061Scf0036g00005.1	-0.27002	0.49099	-0.31543	-0.21699	-1.27596	-0.08661	0.829	1.405	0.804	0.86	0.413	0.942
Oleur061Scf0036g00023.1	1.68745	1.87923	2.68058	3.27248	2.33779	3.15069	3.221	3.679	6.411	9.663	5.055	8.881
Oleur061Scf0036g00010.1	-2.91782	-0.68876	-7.31693	-1.1716	-2.99679	-3.73954	0.132	0.62	0.006	0.444	0.125	0.075
Oleur061Scf0036g01003.1	0.08071	6.35151	4.64664	-1.54875	-6.41272	2.5852	1.058	81.657	25.048	0.342	0.012	6.001
Oleur061Scf0036g01008.1	4.25228	3.59893	3.32078	3.43841	3.49464	3.58671	19.057	12.117	9.992	10.841	11.272	12.015
Oleur061Scf0036g01020.1	3.88141	2.72524	2.55073	3.64459	3.76933	3.11394	14.737	6.613	5.859	12.506	13.636	8.657
Oleur061Scf0036g01006.1	2.96725	3.88808	6.10248	3.16487	2.33859	4.17419	7.82	14.806	68.711	8.968	5.058	18.053
Oleur061Scf0036g02002.1	5.87253	4.02919	5.72234	3.10808	1.39912	5.53678	58.588	16.327	52.795	8.622	2.637	46.424
Oleur061Scf0036g02008.1	-1.24218	-3.77494	-0.25169	-2.51494	-8.10054	-0.6309	0.423	0.073	0.84	0.175	0.004	0.646
Oleur061Scf0036g02003.1	5.41487	5.53218	4.24719	4.27559	4.05873	4.24307	42.662	46.275	18.99	19.368	16.665	18.936
Oleur061Scf0036g02004.1	6.30702	6.90825	6.18483	5.43005	4.78924	5.49072	79.178	120.113	72.748	43.113	27.651	44.965
Oleur061Scf0036g02005.1	-4.25409	-0.62032	-6.2985	-1.86847	-3.32475	-4.31594	0.052	0.651	0.013	0.274	0.1	0.05
Oleur061Scf0036g03008.1	5.42081	6.14158	6.8314	5.42658	4.85479	5.67966	42.838	70.599	113.882	43.009	28.936	51.257
Oleur061Scf0036g03004.1	3.59081	3.40826	3.36914	4.97772	4.71279	4.31296	12.049	10.617	10.333	31.51	26.223	19.876
Oleur061Scf0036g03002.1	3.51962	2.18321	2.40013	4.10052	3.75621	3.6625	11.469	4.542	5.279	17.155	13.512	12.663
Oleur061Scf0036g03012.1	1.74448	1.78523	2.11211	3.21642	2.69893	2.56231	3.351	3.447	4.323	9.295	6.493	5.907
Oleur061Scf0036g04001.1	3.25263	1.48905	2.37947	3.73069	3.52563	3.37597	9.531	2.807	5.203	13.276	11.517	10.382
Oleur061Scf0036g05004.1	3.77533	2.29852	3.00272	3.46254	3.20674	3.40769	13.693	4.92	8.015	11.024	9.233	10.612
Oleur061Scf0036g05002.1	-11.0734	-2.58845	-2.17152	-0.44943	-0.60312	-1.18739	0	0.166	0.222	0.732	0.658	0.439
Oleur061Scf0036g05006.1	-9.57192	-6.59247	-1.97513	-4.60957	2.84852	-1.50438	0.001	0.01	0.254	0.041	7.203	0.352
Oleur061Scf0036g06017.1	4.02283	3.21264	5.31716	4.68264	4.45466	4.75979	16.255	9.27	39.868	25.681	21.927	27.092
Oleur061Scf0036g06018.1	-11.0734	-1.97114	-10.3488	-4.76509	-0.65082	-9.10734	0	0.255	0.001	0.037	0.637	0.002
Oleur061Scf0036g06002.1	2.73492	2.96111	2.88605	3.47065	3.45512	3.38642	6.657	7.787	7.392	11.086	10.967	10.457
Oleur061Scf0036g06016.1	1.28882	1.70448	-1.09779	0.8045	0.34173	-0.37069	2.443	3.259	0.467	1.747	1.267	0.773
Oleur061Scf0036g06006.1	0.23229	-6.95696	-1.57832	1.12589	0.71885	1.44476	1.175	0.008	0.335	2.182	1.646	2.722
Oleur061Scf0036g07018.1	-9.36348	2.57814	-4.74016	-0.11292	-0.60688	-2.47997	0.002	5.972	0.037	0.925	0.657	0.179
Oleur061Scf0036g07020.1	2.27606	4.35151	2.27884	3.07922	2.53535	2.36618	4.844	20.414	4.853	8.452	5.797	5.156
Oleur061Scf0036g07016.1	0.64881	-0.8537	1.09941	0.89078	1.1374	1.10222	1.568	0.553	2.143	1.854	2.2	2.147
Oleur061Scf0036g07021.1	3.68021	3.10921	3.73575	3.76547	3.58048	3.68412	12.819	8.629	13.322	13.599	11.963	12.854
Oleur061Scf0036g07022.1	2.66991	2.30736	3.51931	3.58338	3.44125	3.76517	6.364	4.95	11.466	11.987	10.862	13.597
Oleur061Scf0036g07019.1	5.94752	7.05535	4.93695	4.89577	5.24689	4.36153	61.714	133.006	30.632	29.77	37.973	20.557
Oleur061Scf0036g08020.1	-2.12276	-0.77869	-0.2719	1.3347	1.02683	0.66505	0.23	0.583	0.828	2.522	2.038	1.586
Oleur061Scf0036g08018.1	-10.3446	-0.35588	0.23076	-0.3269	2.20235	2.65456	0.001	0.781	1.173	0.797	4.602	6.297
Oleur061Scf0036g09024.1	-8.83209	1.98235	1.29457	0.37809	2.56533	3.31604	0.002	3.951	2.453	1.3	5.919	9.959
Oleur061Scf0036g09023.1	0.76236	1.22733	0.54361	1.00412	2.02601	1.10897	1.696	2.341	1.458	2.006	4.073	2.157
Oleur061Scf0036g09022.1	4.71437	4.29523	4.42593	4.35207	4.3604	4.96107	26.252	19.633	21.495	20.422	20.541	31.148
Oleur061Scf0036g11001.1	0.13268	2.59218	1.81188	2.63654	2.57172	2.42635	1.096	6.03	3.511	6.218	5.945	5.375
Oleur061Scf0037g00025.1	1.17267	0.04736	-0.39438	-0.81385	0.38968	-1.37209	2.254	1.033	0.761	0.569	1.31	0.386
Oleur061Scf0037g00028.1	-1.00217	0.28478	-0.9937	-0.06514	-1.15299	-0.96816	0.499	1.218	0.502	0.956	0.45	0.511
Oleur061Scf0037g00029.1	2.68033	1.53143	0.78027	0.44252	1.00521	0.25536	6.41	2.891	1.717	1.359	2.007	1.194
Oleur061Scf0037g00027.1	3.68964	3.49742	4.85887	3.84884	4.18433	4.43442	12.903	11.294	29.018	14.408	18.181	21.622
Oleur061Scf0037g01012.1	0.71908	1.43882	1.6557	1.81189	1.70417	1.37044	1.646	2.711	3.151	3.511	3.258	2.585
Oleur061Scf0037g01007.1	2.34845	1.46849	0.84135	1.96388	2.4347	1.63655	5.093	2.767	1.792	3.901	5.407	3.109
Oleur061Scf0037g02004.1	0.01291	-0.16893	3.04123	4.6048	4.03979	4.87225	1.009	0.89	8.232	24.332	16.447	29.288
Oleur061Scf0037g02015.1	-7.53069	0.8694	-3.15322	0.75281	1.23403	-1.37738	0.005	1.827	0.112	1.685	2.352	0.385
Oleur061Scf0037g02029.1	0.67322	2.61596	1.47689	2.31422	1.92744	1.8339	1.595	6.13	2.783	4.973	3.804	3.565
Oleur061Scf0037g02002.1	-4.04791	-3.35622	-1.69306	-1.75737	-1.14978	-0.85444	0.06	0.098	0.309	0.296	0.451	0.553
Oleur061Scf0037g02030.1	3.10048	1.08021	5.15314	2.48401	2.2879	5.79817	8.577	2.114	35.584	5.594	4.883	55.644
Oleur061Scf0037g02026.1	-4.36758	-1.75604	-1.66376	-0.26492	0.6673	-0.47962	0.048	0.296	0.316	0.832	1.588	0.717
Oleur061Scf0037g02028.1	3.8577	4.43006	3.63694	3.7525	4.40775	4.06375	14.497	21.557	12.44	13.478	21.226	16.723
Oleur061Scf0037g02033.1	-11.0734	-1.60018	-11.0734	-7.43284	-3.44052	-9.00179	0	0.33	0	0.006	0.092	0.002
Oleur061Scf0037g03007.1	-0.06381	-0.87719	-0.33728	0.08762	0.39022	0.0276	0.957	0.544	0.792	1.063	1.311	1.019
Oleur061Scf0037g03008.1	-9.59076	-1.4438	-1.18326	-3.07636	1.58133	0.48944	0.001	0.368	0.44	0.119	2.992	1.404
Oleur061Scf0037g04001.1	-1.19037	-1.33046	-4.30682	-1.29555	-1.12836	-1.97627	0.438	0.398	0.051	0.407	0.457	0.254
Oleur061Scf0037g04002.1	0.48954	1.44743	3.12858	3.77428	4.24856	4.21599	1.404	2.727	8.746	13.683	19.008	18.584
Oleur061Scf0037g04017.1	1.49727	2.58281	0.85649	3.15351	1.81571	-0.00143	2.823	5.991	1.811	8.898	3.52	0.999
Oleur061Scf0037g05022.1	-3.00886	-2.05989	-1.7286	0.66561	-0.94964	-2.35831	0.124	0.24	0.302	1.586	0.518	0.195
Oleur061Scf0037g05004.1	-11.0734	-3.23595	-7.00906	-2.98605	-1.91443	-5.99945	0	0.106	0.008	0.126	0.265	0.016
Oleur061Scf0037g05005.1	3.76467	3.90202	3.97988	3.46091	3.35846	3.66586	13.592	14.949	15.778	11.011	10.256	12.692
Oleur061Scf0037g05006.1	-3.53143	-2.18074	-6.00182	-1.84764	-2.83882	-3.78115	0.086	0.221	0.016	0.278	0.14	0.073
Oleur061Scf0037g05007.1	-11.0734	-0.43772	-11.0734	-11.0734	-11.0734	-11.0734	0	0.738	0	0	0	0
Oleur061Scf0037g06040.1	-11.0734	3.80484	-2.92806	-11.0734	-11.0734	-10.112	0	13.976	0.131	0	0	0.001
Oleur061Scf0037g06001.1	1.31185	5.3801	5.29244	1.60059	-7.68569	1.69104	2.483	41.646	39.191	3.033	0.005	3.229
Oleur061Scf0037g06002.1	0.981	3.02118	0.60364	1.86603	1.16733	1.25653	1.974	8.118	1.52	3.645	2.246	2.389
Oleur061Scf0037g06041.1	-8.21031	-1.4872	-7.80912	-10.0594	-5.89805	-8.73181	0.003	0.357	0.004	0.001	0.017	0.002
Oleur061Scf0037g06004.1	-0.83196	-0.59855	-0.6711	1.02778	0.80505	0.0291	0.562	0.66	0.628	2.039	1.747	1.02
Oleur061Scf0037g06008.1	1.68306	0.91914	1.92834	3.43379	3.32102	3.60986	3.211	1.891	3.806	10.806	9.994	12.209
Oleur061Scf0037g06009.1	-8.91946	0.05479	3.17112	-0.51361	-3.82214	2.3276	0.002	1.039	9.007	0.7	0.071	5.02
Oleur061Scf0037g07020.1	4.84817	4.32165	4.55848	4.60455	4.54155	4.74014	28.803	19.996	23.564	24.328	23.289	26.725
Oleur061Scf0037g06027.1	3.70197	4.27551	3.70084	3.7038	3.71731	3.95614	13.014	19.367	13.004	13.03	13.153	15.521
Oleur061Scf0037g07034.1	-0.05478	1.98207	3.01271	1.86391	0.03727	1.65834	0.963	3.951	8.071	3.64	1.026	3.157
Oleur061Scf0037g07004.1	0.28922	0.77702	0.25508	1.39892	0.58033	0.31109	1.222	1.714	1.193	2.637	1.495	1.241
Oleur061Scf0037g07012.1	4.9994	4.87825	-0.503	1.2689	0.1036	-0.28706	31.987	29.41	0.706	2.41	1.074	0.82
Oleur061Scf0037g07013.1	3.99509	2.99165	-1.7889	0.61703	-0.7765	-1.25135	15.946	7.954	0.289	1.534	0.584	0.42
Oleur061Scf0037g07005.1	4.26041	5.00455	7.1701	7.30216	2.60894	7.62976	19.165	32.101	144.017	157.822	6.101	198.055
Oleur061Scf0037g07016.1	1.53776	2.20318	0.94252	2.78685	1.75628	2.34778	2.903	4.605	1.922	6.901	3.378	5.09
Oleur061Scf0037g08001.1	1.28072	1.59223	0.95941	2.41864	2.02694	1.99678	2.43	3.015	1.945	5.347	4.075	3.991
Oleur061Scf0037g08013.1	1.90276	0.97316	1.96038	3.33726	2.52707	3.08352	3.739	1.963	3.892	10.107	5.764	8.477
Oleur061Scf0037g08002.1	1.06086	2.16457	2.55207	3.0979	-0.73232	1.64991	2.086	4.483	5.865	8.562	0.602	3.138
Oleur061Scf0037g08003.1	3.29735	2.80827	3.55135	3.89566	3.62391	4.17699	9.831	7.004	11.724	14.884	12.328	18.088
Oleur061Scf0037g08004.1	-9.0145	0.45506	-1.16701	-0.72397	0.22967	-0.6967	0.002	1.371	0.445	0.605	1.173	0.617
Oleur061Scf0038g00013.1	4.05934	4.53721	4.01983	4.44386	4.15527	4.31762	16.672	23.219	16.221	21.764	17.818	19.94
Oleur061Scf0038g00021.1	2.28899	1.85381	3.02544	2.38759	1.83731	2.45475	4.887	3.615	8.142	5.233	3.573	5.482
Oleur061Scf0038g00012.1	0.1981	-0.21349	5.46118	4.06687	-2.24648	4.52642	1.147	0.862	44.053	16.759	0.211	23.046
Oleur061Scf0038g00007.1	5.20851	4.62252	2.19165	3.98859	4.19355	3.46499	36.976	24.633	4.568	15.874	18.297	11.042
Oleur061Scf0038g00008.1	4.48748	3.74125	4.24822	4.11794	3.8577	4.04493	22.432	13.373	19.004	17.363	14.497	16.506
Oleur061Scf0038g00003.1	-1.00953	0.71756	2.19777	-0.78499	-11.0734	0.80689	0.497	1.644	4.588	0.58	0	1.749
Oleur061Scf0038g00018.1	3.19196	-0.01293	3.73739	3.21033	-1.44395	2.35688	9.139	0.991	13.337	9.256	0.368	5.123
Oleur061Scf0038g00020.1	4.46698	0.39998	4.75921	0.74276	0.07803	1.71629	22.115	1.319	27.081	1.673	1.056	3.286
Oleur061Scf0038g02010.1	-2.73284	-3.84995	-0.09546	-0.19478	-10.3151	-2.35743	0.15	0.069	0.936	0.874	0.001	0.195
Oleur061Scf0038g02011.1	0.78851	-3.57237	-2.20882	-0.08961	0.33215	0.11553	1.727	0.084	0.216	0.94	1.259	1.083
Oleur061Scf0038g02019.1	0.60864	-4.65951	2.55457	-6.15798	-11.0734	-5.17945	1.525	0.04	5.875	0.014	0	0.028
Oleur061Scf0038g03003.1	-1.29882	0.17221	2.50722	1.94201	3.55305	2.74481	0.406	1.127	5.685	3.842	11.737	6.703
Oleur061Scf0038g03004.1	-3.21839	-6.37533	2.09196	0.31591	-7.55858	-5.28277	0.107	0.012	4.263	1.245	0.005	0.026
Oleur061Scf0038g03008.1	-0.20907	-0.35172	-0.35051	-0.14778	1.16806	-0.05001	0.865	0.784	0.784	0.903	2.247	0.966
Oleur061Scf0038g03019.1	-7.72457	-0.67612	-3.47021	-2.22802	-5.71555	-4.58868	0.005	0.626	0.09	0.213	0.019	0.042
Oleur061Scf0038g03020.1	3.98745	3.16399	3.69298	3.26679	3.121	3.68529	15.861	8.963	12.933	9.625	8.7	12.864
Oleur061Scf0038g04017.1	6.55123	6.92319	6.95679	6.00379	6.06813	6.42464	93.781	121.363	124.223	64.168	67.095	85.903
Oleur061Scf0038g04006.1	0.14097	2.71406	-1.70714	1.71123	0.27176	-0.31235	1.103	6.562	0.306	3.274	1.207	0.805
Oleur061Scf0038g04018.1	-0.77226	0.98805	0.74279	0.4736	1.55285	-0.72043	0.585	1.984	1.673	1.389	2.934	0.607
Oleur061Scf0038g04015.1	1.17345	1.21602	2.01587	1.81827	2.02467	1.4103	2.256	2.323	4.044	3.527	4.069	2.658
Oleur061Scf0038g05009.1	-11.0734	-1.01071	-1.98611	-2.16492	-3.09229	-5.13236	0	0.496	0.252	0.223	0.117	0.029
Oleur061Scf0038g05007.1	-10.0674	-0.21586	-2.40449	-2.13146	-0.16152	-4.1162	0.001	0.861	0.189	0.228	0.894	0.058
Oleur061Scf0038g06019.1	0.0733	-3.08894	0.87072	0.66181	-0.93639	0.68468	1.052	0.118	1.829	1.582	0.523	1.607
Oleur061Scf0038g06007.1	-0.82951	-6.80886	0.67454	0.78391	-2.11027	0.44184	0.563	0.009	1.596	1.722	0.232	1.358
Oleur061Scf0038g06008.1	-6.24611	-8.553	0.25616	-3.50741	-3.7686	-3.6806	0.013	0.003	1.194	0.088	0.073	0.078
Oleur061Scf0038g06017.1	-7.96266	-6.41941	0.16915	0.87819	-0.6772	-5.95137	0.004	0.012	1.124	1.838	0.625	0.016
Oleur061Scf0038g07001.1	0.21803	-0.64602	4.16119	3.74186	0.01923	-0.76319	1.163	0.639	17.891	13.379	1.013	0.589
Oleur061Scf0038g08018.1	2.71605	1.22771	1.79843	3.53679	3.33814	2.99368	6.571	2.342	3.478	11.606	10.113	7.965
Oleur061Scf0038g08019.1	-11.0734	-11.0734	-7.22536	-11.0734	-0.33888	-4.88167	0	0	0.007	0	0.791	0.034
Oleur061Scf0038g08020.1	5.32414	4.23196	4.4215	5.13053	4.64594	4.92384	40.061	18.791	21.429	35.03	25.036	30.354
Oleur061Scf0038g08015.1	3.74602	3.47777	3.26459	3.55678	3.10458	3.36508	13.417	11.141	9.61	11.768	8.601	10.304
Oleur061Scf0038g08016.1	6.10318	5.09973	5.29216	4.70533	5.09243	5.6117	68.745	34.29	39.183	26.088	34.117	48.898
Oleur061Scf0038g10014.1	-2.24191	0.94216	0.62085	0.34413	-2.62474	-0.47392	0.211	1.921	1.538	1.269	0.162	0.72
Oleur061Scf0038g10007.1	-9.32428	0.84827	-3.30253	-2.22015	0.21062	-1.78853	0.002	1.8	0.101	0.215	1.157	0.289
Oleur061Scf0038g10022.1	-8.65638	-1.55422	-2.24957	-3.57606	-7.26832	-6.32782	0.002	0.341	0.21	0.084	0.006	0.012
Oleur061Scf0038g10017.1	-0.52771	-0.147	0.06531	1.03827	0.35288	0.35339	0.694	0.903	1.046	2.054	1.277	1.278
Oleur061Scf0038g11020.1	2.02971	0.48598	1.96155	1.14672	1.83045	1.94048	4.083	1.401	3.895	2.214	3.556	3.838
Oleur061Scf0038g11010.1	0.67226	0.35379	1.23994	1.00853	1.55054	1.42361	1.594	1.278	2.362	2.012	2.929	2.683
Oleur061Scf0038g11024.1	2.7954	2.44349	1.83703	2.42398	1.77934	1.74304	6.942	5.44	3.573	5.367	3.433	3.347
Oleur061Scf0038g11013.1	1.25607	1.57121	1.08731	2.62947	2.53995	2.36521	2.388	2.972	2.125	6.188	5.816	5.152
Oleur061Scf0039g00008.1	-10.3163	1.65173	-6.96121	-10.25	-10.3143	-8.68684	0.001	3.142	0.008	0.001	0.001	0.002
Oleur061Scf0039g00002.1	2.68923	2.60988	2.96349	2.76949	2.79358	2.73702	6.45	6.105	7.8	6.819	6.933	6.667
Oleur061Scf0039g01013.1	0.26929	0.62554	0.69879	1.8782	1.52769	1.26051	1.205	1.543	1.623	3.676	2.883	2.396
Oleur061Scf0039g01017.1	0.91333	0.63756	0.82319	2.5609	2.35044	1.89124	1.883	1.556	1.769	5.901	5.1	3.71
Oleur061Scf0039g01014.1	2.72337	2.40592	1.71879	3.16349	2.91857	2.54779	6.604	5.3	3.292	8.96	7.561	5.847
Oleur061Scf0039g01004.1	4.01739	3.34408	3.38198	4.55839	4.74337	3.60248	16.194	10.155	10.425	23.562	26.785	12.147
Oleur061Scf0039g02041.1	-9.78978	1.15674	1.25988	-0.35536	2.93031	3.42041	0.001	2.23	2.395	0.782	7.623	10.706
Oleur061Scf0039g02043.1	-0.07701	0.5663	1.35332	2.40375	3.28798	2.03264	0.948	1.481	2.555	5.292	9.767	4.092
Oleur061Scf0039g02044.1	0.4157	-0.48306	-0.57355	1.46551	0.82049	0.29677	1.334	0.715	0.672	2.762	1.766	1.228
Oleur061Scf0039g02016.1	-2.96138	2.09459	-6.90019	-5.36642	-11.0734	-7.11097	0.128	4.271	0.008	0.024	0	0.007
Oleur061Scf0039g02017.1	1.41044	2.32839	2.18737	0.5956	0.20104	0.95876	2.658	5.022	4.555	1.511	1.15	1.944
Oleur061Scf0039g02049.1	0.91776	-0.18341	1.23196	3.30884	2.78439	2.28707	1.889	0.881	2.349	9.91	6.889	4.881
Oleur061Scf0039g02040.1	-7.8538	-0.30704	-4.94761	-3.81217	-7.6169	-6.41108	0.004	0.808	0.032	0.071	0.005	0.012
Oleur061Scf0040g00008.1	1.90275	2.57944	1.70587	1.60628	1.64733	1.6524	3.739	5.977	3.262	3.045	3.133	3.144
Oleur061Scf0040g00007.1	1.76778	2.93634	1.20526	2.68748	1.58601	1.92897	3.405	7.655	2.306	6.442	3.002	3.808
Oleur061Scf0040g00013.1	0.5426	-2.43891	-0.65126	-1.18142	-2.20492	-6.64121	1.457	0.184	0.637	0.441	0.217	0.01
Oleur061Scf0040g00010.1	2.09205	3.34595	1.56055	2.51115	2.20353	2.48896	4.264	10.168	2.95	5.701	4.606	5.614
Oleur061Scf0040g01012.1	0.55802	-1.93548	-3.42199	-0.04786	-1.06789	-2.53093	1.472	0.261	0.093	0.967	0.477	0.173
Oleur061Scf0040g01016.1	3.93785	5.1972	2.34188	1.77836	1.07027	0.84284	15.325	36.687	5.07	3.43	2.1	1.794
Oleur061Scf0040g01008.1	-11.0734	-0.8026	-2.59963	-1.59767	-6.597	-7.70085	0	0.573	0.165	0.33	0.01	0.005
Oleur061Scf0040g01006.1	4.23102	3.40699	3.73652	2.38555	3.03321	2.95403	18.779	10.607	13.329	5.225	8.186	7.749
Oleur061Scf0040g02014.1	-11.0734	1.34615	-10.261	-7.20474	-10.1066	-11.0734	0	2.542	0.001	0.007	0.001	0
Oleur061Scf0040g02016.1	-11.0734	-0.88997	-11.0734	-9.46938	-8.86978	-10.6361	0	0.54	0	0.001	0.002	0.001
Oleur061Scf0040g02007.1	-11.0734	2.51333	-6.26873	-3.94347	-5.08959	-11.0734	0	5.709	0.013	0.065	0.029	0
Oleur061Scf0040g03049.1	2.56262	2.68414	2.94767	3.60641	3.15454	3.58297	5.908	6.427	7.715	12.18	8.905	11.983
Oleur061Scf0040g03009.1	6.01494	5.90868	5.6804	6.528	5.45478	6.55918	64.666	60.074	51.283	92.283	43.858	94.3
Oleur061Scf0040g03033.1	-11.0734	-5.06372	-11.0734	-9.38177	0.76422	-9.39861	0	0.03	0	0.001	1.698	0.001
Oleur061Scf0040g03027.1	-11.0734	-1.24242	-11.0734	-2.14349	-1.57066	-6.73845	0	0.423	0	0.226	0.337	0.009
Oleur061Scf0040g03007.1	2.02069	3.13846	2.44245	2.65297	2.75223	2.63088	4.058	8.806	5.436	6.29	6.738	6.194
Oleur061Scf0040g03034.1	3.86983	3.25274	3.61513	3.82297	4.07593	3.84183	14.62	9.532	12.254	14.152	16.865	14.339
Oleur061Scf0040g03029.1	6.26954	6.44693	6.50338	6.19932	6.54849	6.61458	77.147	87.241	90.722	73.482	93.603	97.991
Oleur061Scf0040g03035.1	4.0911	2.21169	0.13273	2.98768	0.97983	0.16063	17.043	4.632	1.096	7.932	1.972	1.118
Oleur061Scf0040g04001.1	0.51931	1.52688	0.45675	1.65448	1.59732	1.3206	1.433	2.882	1.372	3.148	3.026	2.498
Oleur061Scf0040g04005.1	0.66396	1.43327	1.52432	1.80714	1.58828	1.69308	1.584	2.701	2.877	3.499	3.007	3.233
Oleur061Scf0040g04006.1	-7.1761	2.80375	-6.5568	-11.0734	-11.0734	-11.0734	0.007	6.983	0.011	0	0	0
Oleur061Scf0040g04002.1	4.69414	4.60046	3.60448	2.82301	2.97379	3.65147	25.887	24.259	12.163	7.076	7.856	12.566
Oleur061Scf0040g04003.1	-11.0734	-1.28817	-3.58531	-0.41745	-2.57982	-11.0734	0	0.409	0.083	0.749	0.167	0
Oleur061Scf0040g04004.1	-4.53767	0.44259	-3.60781	-2.40731	-3.36816	-3.40281	0.043	1.359	0.082	0.189	0.097	0.095
Oleur061Scf0040g04007.1	0.16455	2.4867	-0.5305	0.86804	1.77411	1.23661	1.121	5.605	0.692	1.825	3.42	2.356
Oleur061Scf0040g04008.1	2.57368	2.43829	2.40674	3.56198	3.0198	3.0544	5.953	5.42	5.303	11.81	8.111	8.307
Oleur061Scf0040g04009.1	-0.57698	0.31687	3.07031	0.78237	1.65705	2.21952	0.67	1.246	8.4	1.72	3.154	4.657
Oleur061Scf0040g05013.1	-11.0734	-0.68701	-11.0734	-0.392	-11.0734	-8.84484	0	0.621	0	0.762	0	0.002
Oleur061Scf0040g05014.1	2.94804	0.88123	-0.24529	1.58893	2.31983	1.3772	7.717	1.842	0.844	3.008	4.993	2.598
Oleur061Scf0040g05012.1	1.14107	-0.41058	0.16146	1.13007	0.73654	0.6203	2.205	0.752	1.118	2.189	1.666	1.537
Oleur061Scf0041g01020.1	0.74344	-3.50585	-4.58299	1.79085	0.22109	-1.62887	1.674	0.088	0.042	3.46	1.166	0.323
Oleur061Scf0041g01009.1	-0.1253	-2.62787	-1.47139	1.50438	0.37071	-0.54875	0.917	0.162	0.361	2.837	1.293	0.684
Oleur061Scf0041g01004.1	0.70922	1.28733	-4.47693	-1.39779	-1.91424	-1.46363	1.635	2.441	0.045	0.38	0.265	0.363
Oleur061Scf0041g01022.1	2.20075	3.61086	3.93668	2.6256	2.057	2.64856	4.597	12.217	15.313	6.171	4.161	6.27
Oleur061Scf0042g00006.1	2.10009	3.01916	1.89446	2.30541	2.30688	2.11994	4.287	8.107	3.718	4.943	4.948	4.347
Oleur061Scf0042g00020.1	3.89313	4.51216	3.58372	3.83662	4.59236	4.10418	14.858	22.819	11.99	14.287	24.123	17.198
Oleur061Scf0042g00019.1	-0.1627	-1.10199	0.70223	0.88336	0.93038	1.01682	0.893	0.466	1.627	1.845	1.906	2.023
Oleur061Scf0042g00004.1	1.60835	1.30776	3.0778	2.1359	2.67975	3.11902	3.049	2.476	8.443	4.395	6.407	8.688
Oleur061Scf0042g01013.1	-5.28017	1.83907	0.91554	0.99038	2.11905	0.83062	0.026	3.578	1.886	1.987	4.344	1.778
Oleur061Scf0042g01021.1	-8.8372	-1.062	1.58958	1.90753	3.35397	2.42652	0.002	0.479	3.01	3.752	10.225	5.376
Oleur061Scf0042g01010.1	3.30516	2.79143	-11.0734	-9.4976	-10.1837	-11.0734	9.884	6.923	0	0.001	0.001	0
Oleur061Scf0042g01011.1	0.93165	-0.50441	-0.63205	1.62073	0.62972	0.51297	1.907	0.705	0.645	3.075	1.547	1.427
Oleur061Scf0042g02012.1	-8.9713	-1.21365	-3.75439	0.94181	-1.22331	0.02175	0.002	0.431	0.074	1.921	0.428	1.015
Oleur061Scf0042g02013.1	4.10009	5.05885	5.20886	5.50287	5.92379	4.9347	17.149	33.332	36.985	45.345	60.707	30.584
Oleur061Scf0042g02002.1	2.16224	1.97354	1.51966	3.44744	2.35937	2.28104	4.476	3.927	2.867	10.909	5.131	4.86
Oleur061Scf0042g02003.1	-9.24697	1.21368	-0.94022	-1.64366	-2.50076	-1.58542	0.002	2.319	0.521	0.32	0.177	0.333
Oleur061Scf0042g03001.1	4.10234	3.68026	3.20862	4.84689	4.63477	4.57624	17.176	12.819	9.245	28.778	24.843	23.855
Oleur061Scf0042g03003.1	3.2951	2.18346	3.38674	2.23922	1.2599	1.95305	9.816	4.542	10.46	4.721	2.395	3.872
Oleur061Scf0042g03014.1	-3.65388	-6.22404	-0.13982	-6.11501	-11.0734	-7.48387	0.079	0.013	0.908	0.014	0	0.006
Oleur061Scf0042g03006.1	3.28007	4.06757	4.91606	4.7952	4.50581	4.7336	9.714	16.767	30.191	27.765	22.719	26.605
Oleur061Scf0042g04001.1	0.3271	0.64151	-0.63926	-0.03709	1.16426	-0.2605	1.254	1.56	0.642	0.975	2.241	0.835
Oleur061Scf0042g04011.1	3.73374	2.75583	2.41905	4.55186	4.60491	4.05156	13.304	6.754	5.348	23.456	24.334	16.582
Oleur061Scf0042g05018.1	-11.0734	0.03517	-5.91586	-5.66966	-8.10217	-9.9861	0	1.025	0.017	0.02	0.004	0.001
Oleur061Scf0042g05017.1	4.32565	4.31302	3.06205	3.91902	3.47697	3.64374	20.052	19.877	8.352	15.127	11.135	12.499
Oleur061Scf0042g05010.1	6.60392	4.44831	6.85603	7.2233	6.9333	7.3644	97.27	21.831	115.844	149.428	122.217	164.78
Oleur061Scf0042g05016.1	-1.66671	5.52306	2.61411	2.02162	2.33434	2.06845	0.315	45.984	6.122	4.06	5.043	4.194
Oleur061Scf0042g06013.1	-0.27167	-0.71039	0.1202	-0.32115	-0.65483	-0.32329	0.828	0.611	1.087	0.8	0.635	0.799
Oleur061Scf0042g06014.1	3.62239	2.10482	2.41863	3.48168	3.21863	3.1111	12.315	4.301	5.347	11.171	9.309	8.64
Oleur061Scf0042g06007.1	-9.96979	-3.52719	-8.83535	-2.61544	-5.06823	-0.87233	0.001	0.087	0.002	0.163	0.03	0.546
Oleur061Scf0042g06008.1	-8.87253	-6.15603	-11.0734	-0.67674	-8.82918	-5.04935	0.002	0.014	0	0.626	0.002	0.03
Oleur061Scf0042g06038.1	-0.61493	0.74692	2.30733	1.45136	-1.51102	1.83893	0.653	1.678	4.95	2.735	0.351	3.577
Oleur061Scf0042g06010.1	1.38304	2.58746	1.71167	3.04902	2.39877	1.62766	2.608	6.01	3.275	8.276	5.274	3.09
Oleur061Scf0042g07015.1	3.43752	3.49979	3.77903	3.86676	4.18918	4.09048	10.834	11.312	13.728	14.588	18.242	17.036
Oleur061Scf0042g07002.1	-11.0734	-2.41056	-11.0734	-0.32027	-10.2425	-10.2954	0	0.188	0	0.801	0.001	0.001
Oleur061Scf0042g07004.1	3.56364	2.49122	2.8661	2.77421	2.23148	2.94565	11.824	5.623	7.291	6.841	4.696	7.704
Oleur061Scf0042g08012.1	-0.45037	-11.0734	-11.0734	-11.0734	-4.91031	-10.4107	0.732	0	0	0	0.033	0.001
Oleur061Scf0042g08002.1	-0.73499	-7.08494	-8.97394	-7.26461	-7.82843	-7.96003	0.601	0.007	0.002	0.007	0.004	0.004
Oleur061Scf0042g09001.1	-11.0734	4.96868	-8.6677	-4.63957	-1.28871	-1.49877	0	31.313	0.002	0.04	0.409	0.354
Oleur061Scf0042g09015.1	-7.06033	3.68288	-3.46336	-3.51285	2.70617	-4.60801	0.007	12.843	0.091	0.088	6.526	0.041
Oleur061Scf0043g01002.1	0.9297	-0.1419	0.48418	0.78688	0.10964	0.83448	1.905	0.906	1.399	1.725	1.079	1.783
Oleur061Scf0043g01003.1	3.61525	2.67328	2.49063	3.15977	3.16265	3.19495	12.255	6.379	5.62	8.937	8.955	9.158
Oleur061Scf0043g01027.1	-3.12364	1.04063	2.51828	2.97758	3.02084	2.80058	0.115	2.057	5.729	7.877	8.116	6.967
Oleur061Scf0043g01029.1	1.88787	2.33142	3.33536	4.1753	4.09461	3.91348	3.701	5.033	10.094	18.067	17.084	15.069
Oleur061Scf0043g01033.1	-5.8162	-1.85403	-5.6872	-2.38868	-3.90456	-3.18724	0.018	0.277	0.019	0.191	0.067	0.11
Oleur061Scf0044g00007.1	4.54801	4.3626	4.77031	4.73168	4.00292	4.54341	23.393	20.572	27.29	26.569	16.032	23.319
Oleur061Scf0044g00014.1	2.69462	1.30171	2.28606	3.35553	3.52221	3.31444	6.474	2.465	4.877	10.236	11.489	9.948
Oleur061Scf0044g00012.1	-11.0734	1.06507	-11.0734	-11.0734	-11.0734	-11.0734	0	2.092	0	0	0	0
Oleur061Scf0044g01011.1	-11.0734	0.04119	-11.0734	-11.0734	-10.1299	-11.0734	0	1.029	0	0	0.001	0
Oleur061Scf0044g01008.1	-1.31071	-0.70039	0.20082	-0.93542	-0.80271	0.18625	0.403	0.615	1.149	0.523	0.573	1.138
Oleur061Scf0044g02001.1	-3.38412	0.36319	-4.96676	-6.5379	-2.62709	-0.48841	0.096	1.286	0.032	0.011	0.162	0.713
Oleur061Scf0044g03021.1	-0.83486	0.16836	0.83569	0.80922	1.0664	0.93576	0.561	1.124	1.785	1.752	2.094	1.913
Oleur061Scf0044g03019.1	1.13343	-0.64975	-0.52038	2.56262	1.99671	1.55458	2.194	0.637	0.697	5.908	3.991	2.937
Oleur061Scf0044g03002.1	2.96113	2.15005	2.20735	3.75615	3.36604	3.42329	7.787	4.438	4.618	13.512	10.31	10.728
Oleur061Scf0044g04007.1	-0.24193	-0.04775	2.70882	2.56554	1.38729	1.51268	0.846	0.967	6.538	5.92	2.616	2.853
Oleur061Scf0045g00026.1	-8.9049	-2.03219	0.34796	1.23234	2.37614	1.09196	0.002	0.244	1.273	2.349	5.191	2.132
Oleur061Scf0045g00003.1	-9.13577	3.28349	-1.71696	0.20615	-8.99684	-2.16008	0.002	9.737	0.304	1.154	0.002	0.224
Oleur061Scf0045g00002.1	0.82363	4.31588	-1.36659	1.50498	-0.45194	-1.52179	1.77	19.916	0.388	2.838	0.731	0.348
Oleur061Scf0045g00025.1	4.21114	5.40457	4.28768	4.48213	3.86599	3.85807	18.522	42.358	19.531	22.349	14.581	14.501
Oleur061Scf0045g01017.1	3.32368	1.83214	2.67874	4.07698	4.08926	3.49198	10.012	3.561	6.403	16.877	17.021	11.251
Oleur061Scf0045g01012.1	-7.9378	0.22809	-6.14033	-6.27093	-4.27185	-6.16079	0.004	1.171	0.014	0.013	0.052	0.014
Oleur061Scf0045g01019.1	-11.0734	-1.69551	-11.0734	-7.73375	-11.0734	-11.0734	0	0.309	0	0.005	0	0
Oleur061Scf0045g02001.1	4.12655	4.88367	7.0773	5.53529	1.03974	5.43184	17.467	29.521	135.045	46.375	2.056	43.167
Oleur061Scf0045g02008.1	2.0234	0.96923	-0.8763	3.02162	-2.56687	-7.99412	4.065	1.958	0.545	8.121	0.169	0.004
Oleur061Scf0046g00001.1	1.53524	2.56605	0.71689	2.28098	1.39723	1.58733	2.898	5.922	1.644	4.86	2.634	3.005
Oleur061Scf0046g00003.1	-2.1522	-4.03367	-1.28548	-1.26462	-2.87686	-0.9117	0.225	0.061	0.41	0.416	0.136	0.532
Oleur061Scf0046g00008.1	-6.60496	-1.7367	-3.24868	-6.87754	-2.31095	-3.89024	0.01	0.3	0.105	0.009	0.202	0.067
Oleur061Scf0046g00005.1	4.47011	6.04427	5.16413	5.46444	4.97032	5.14974	22.163	65.994	35.856	44.153	31.348	35.5
Oleur061Scf0046g01002.1	-3.14267	-0.42679	-1.88638	0.85853	-0.68305	-0.27467	0.113	0.744	0.27	1.813	0.623	0.827
Oleur061Scf0046g01034.1	1.74658	3.00079	0.76167	2.19326	2.76084	1.85749	3.356	8.004	1.695	4.573	6.778	3.624
Oleur061Scf0046g01036.1	-0.05022	0.84872	0.3946	3.3812	2.40072	2.74405	0.966	1.801	1.315	10.419	5.281	6.7
Oleur061Scf0046g01038.1	0.93312	2.36727	-1.63037	1.05993	0.88222	-0.17953	1.909	5.16	0.323	2.085	1.843	0.883
Oleur061Scf0046g01039.1	3.39997	3.22155	2.48086	3.15557	3.18831	3.18315	10.556	9.328	5.582	8.911	9.115	9.083
Oleur061Scf0046g01011.1	3.61027	4.29205	2.0968	3.85371	3.84746	3.24397	12.212	19.59	4.278	14.457	14.395	9.474
Oleur061Scf0046g01006.1	3.01429	2.79127	4.49121	3.20235	2.9557	3.62637	8.08	6.922	22.49	9.205	7.758	12.349
Oleur061Scf0046g01007.1	2.35628	3.70492	2.9552	3.71392	2.92393	3.32319	5.12	13.04	7.755	13.122	7.589	10.009
Oleur061Scf0046g02022.1	-9.52962	-0.49177	-11.0734	-3.58005	-11.0734	-10.347	0.001	0.711	0	0.084	0	0.001
Oleur061Scf0046g02025.1	3.52185	3.41598	5.33162	5.10539	4.67575	5.5992	11.486	10.674	40.27	34.425	25.559	48.476
Oleur061Scf0046g02027.1	0.06082	1.44381	1.93674	2.82038	1.88811	1.18457	1.043	2.72	3.828	7.063	3.701	2.273
Oleur061Scf0046g02016.1	-0.57202	-0.06267	2.98645	-0.07388	2.53935	3.54775	0.673	0.957	7.925	0.95	5.813	11.694
Oleur061Scf0046g03024.1	0.60487	1.39656	3.12353	1.42445	2.53905	1.99351	1.521	2.633	8.715	2.684	5.812	3.982
Oleur061Scf0046g03020.1	1.33621	1.14284	0.3238	1.22408	1.77639	1.16663	2.525	2.208	1.252	2.336	3.426	2.245
Oleur061Scf0046g03021.1	5.03906	3.32607	3.53545	4.23665	4.36027	4.02925	32.878	10.029	11.595	18.852	20.539	16.328
Oleur061Scf0046g03018.1	2.23433	3.49287	2.08433	1.37546	1.76615	1.56698	4.705	11.258	4.241	2.595	3.401	2.963
Oleur061Scf0046g03032.1	0.53348	0.97849	0.54635	2.53491	-2.84305	0.5471	1.447	1.97	1.46	5.795	0.139	1.461
Oleur061Scf0047g00019.1	-11.0734	-1.20253	-7.71093	-9.12649	-3.94254	-9.76987	0	0.435	0.005	0.002	0.065	0.001
Oleur061Scf0047g01012.1	-2.25467	-2.49528	0.30556	-0.38293	2.69755	2.56593	0.21	0.177	1.236	0.767	6.487	5.921
Oleur061Scf0047g01027.1	2.18701	0.55873	0.27779	0.97842	0.8045	0.60852	4.554	1.473	1.212	1.97	1.747	1.525
Oleur061Scf0047g01023.1	3.20114	2.71756	2.99448	2.71829	2.60108	3.35964	9.197	6.578	7.969	6.581	6.067	10.265
Oleur061Scf0047g02003.1	-11.0734	-3.15779	-2.9054	-11.0734	1.64237	0.18356	0	0.112	0.133	0	3.122	1.136
Oleur061Scf0047g02042.1	2.62794	0.25621	-3.49639	-11.0734	-10.1707	2.8287	6.181	1.194	0.089	0	0.001	7.104
Oleur061Scf0047g02050.1	1.38928	0.79948	2.58641	2.29873	2.24373	2.59759	2.619	1.74	6.006	4.92	4.736	6.053
Oleur061Scf0047g02016.1	3.50996	0.2003	1.09359	3.34524	2.83103	2.58115	11.392	1.149	2.134	10.163	7.116	5.984
Oleur061Scf0047g02044.1	-3.80152	4.18664	0.306	0.85683	0.99673	-3.26758	0.072	18.21	1.236	1.811	1.995	0.104
Oleur061Scf0047g02045.1	0.48617	0.46748	1.14602	1.76035	1.48972	0.81194	1.401	1.383	2.213	3.388	2.808	1.756
Oleur061Scf0047g02046.1	1.35989	0.28215	1.20874	1.93149	2.06851	1.73658	2.567	1.216	2.311	3.814	4.195	3.332
Oleur061Scf0047g02047.1	1.64942	-0.59385	1.339	-0.93587	0.3934	-0.46825	3.137	0.663	2.53	0.523	1.313	0.723
Oleur061Scf0047g02052.1	2.42561	2.50943	4.64055	2.0712	0.1762	2.79765	5.373	5.694	24.943	4.202	1.13	6.953
Oleur061Scf0047g02066.1	0.22569	1.78176	-6.51115	-1.22535	-0.03649	-0.9549	1.169	3.438	0.011	0.428	0.975	0.516
Oleur061Scf0048g00028.1	1.32694	3.26773	2.72246	3.99235	3.90218	3.55294	2.509	9.631	6.6	15.915	14.951	11.737
Oleur061Scf0048g00002.1	-6.14819	-0.02441	0.0028	-0.29508	0.35464	-0.86303	0.014	0.983	1.002	0.815	1.279	0.55
Oleur061Scf0048g00004.1	0.85816	0.75449	-0.80589	1.72719	0.78514	0.74059	1.813	1.687	0.572	3.311	1.723	1.671
Oleur061Scf0048g00032.1	1.34377	0.85297	1.88006	2.55816	2.19577	2.13535	2.538	1.806	3.681	5.89	4.581	4.393
Oleur061Scf0048g00005.1	-9.49059	-7.5308	-3.58561	-1.76612	-1.64385	-0.92489	0.001	0.005	0.083	0.294	0.32	0.527
Oleur061Scf0048g01027.1	1.79111	0.72679	-0.73756	2.3116	1.63736	1.63553	3.461	1.655	0.6	4.964	3.111	3.107
Oleur061Scf0048g01035.1	-9.03885	-3.13207	-5.92826	-1.03967	-5.17326	-7.8111	0.002	0.114	0.016	0.486	0.028	0.004
Oleur061Scf0048g01028.1	-8.65521	-3.00857	-2.98271	-0.81989	-1.30263	-1.45249	0.002	0.124	0.127	0.566	0.405	0.365
Oleur061Scf0048g01024.1	-6.15688	1.97021	0.92308	-0.16688	-11.0734	-3.98624	0.014	3.918	1.896	0.891	0	0.063
Oleur061Scf0048g01029.1	-11.0734	3.50506	-7.53039	-6.7452	-3.493	-9.64274	0	11.353	0.005	0.009	0.089	0.001
Oleur061Scf0048g01030.1	-0.04891	4.20416	1.34621	2.44445	2.16395	1.63871	0.967	18.432	2.542	5.443	4.481	3.114
Oleur061Scf0048g01025.1	1.10825	2.63642	-0.5146	-1.88431	1.12837	0.95255	2.156	6.218	0.7	0.271	2.186	1.935
Oleur061Scf0048g02029.1	0.04151	2.69179	1.62482	3.10372	2.78307	1.4241	1.029	6.461	3.084	8.596	6.883	2.683
Oleur061Scf0048g02009.1	-9.87324	-9.86055	-2.39286	-3.01831	-6.8779	0.87234	0.001	0.001	0.19	0.123	0.009	1.831
Oleur061Scf0048g02006.1	-8.13997	1.89855	4.36483	-0.3192	0.411	1.55795	0.004	3.728	20.604	0.802	1.33	2.944
Oleur061Scf0048g02010.1	2.39009	1.74611	0.83686	3.01908	2.67147	2.31771	5.242	3.355	1.786	8.106	6.371	4.985
Oleur061Scf0048g02007.1	2.69784	2.98996	3.58431	2.88646	3.46502	3.27503	6.488	7.944	11.995	7.395	11.043	9.68
Oleur061Scf0048g02032.1	1.78819	2.33368	2.11357	2.69575	3.62803	2.53706	3.454	5.041	4.328	6.479	12.364	5.804
Oleur061Scf0048g03003.1	-1.50435	-0.70388	-0.72684	1.34394	-5.18723	1.5141	0.352	0.614	0.604	2.538	0.027	2.856
Oleur061Scf0048g03001.1	-10.1751	1.90205	-1.34773	-1.89582	1.15961	1.36847	0.001	3.737	0.393	0.269	2.234	2.582
Oleur061Scf0048g03004.1	-11.0734	1.33845	-9.27139	-1.78877	-4.81171	-6.09433	0	2.529	0.002	0.289	0.036	0.015
Oleur061Scf0048g03023.1	-2.98064	-1.38275	-1.34004	0.48974	-1.25841	-0.56786	0.127	0.383	0.395	1.404	0.418	0.675
Oleur061Scf0048g03007.1	2.87342	4.76782	6.44274	2.48441	0.12453	3.21115	7.328	27.243	86.988	5.596	1.09	9.261
Oleur061Scf0048g03020.1	2.05077	1.4273	1.01362	0.92218	0.55387	0.6173	4.143	2.689	2.019	1.895	1.468	1.534
Oleur061Scf0048g03009.1	-2.00367	-0.48149	1.89408	0.82984	-0.11151	-0.36842	0.249	0.716	3.717	1.777	0.926	0.775
Oleur061Scf0048g04001.1	1.16981	2.22006	1.17538	1.71007	3.88031	2.06069	2.25	4.659	2.259	3.272	14.726	4.172
Oleur061Scf0048g04017.1	3.61165	4.90954	4.06428	5.47042	4.39207	5.52243	12.224	30.055	16.729	44.336	20.996	45.964
Oleur061Scf0048g05013.1	2.39108	3.02906	3.76521	3.31567	2.97268	3.68934	5.245	8.163	13.597	9.957	7.85	12.9
Oleur061Scf0048g05038.1	1.82215	2.67893	2.87435	2.52017	2.15812	2.64022	3.536	6.404	7.333	5.737	4.463	6.234
Oleur061Scf0048g05016.1	-9.41343	-1.29593	-11.0734	-3.16059	-10.1609	-7.60902	0.001	0.407	0	0.112	0.001	0.005
Oleur061Scf0048g05018.1	0.19507	-2.00453	-2.59674	0.47832	-1.17872	-1.75677	1.145	0.249	0.165	1.393	0.442	0.296
Oleur061Scf0048g06009.1	0.51051	-1.02677	0.22191	0.40456	0.23033	0.45615	1.425	0.491	1.166	1.324	1.173	1.372
Oleur061Scf0048g06018.1	2.42339	2.61406	2.03801	3.48801	2.96091	3.04595	5.364	6.122	4.107	11.22	7.786	8.259
Oleur061Scf0048g06021.1	0.79943	-0.87751	-0.41122	1.81786	1.29863	0.86829	1.74	0.544	0.752	3.526	2.46	1.825
Oleur061Scf0048g07001.1	2.69093	2.76831	2.91421	3.07518	2.87451	3.19518	6.457	6.813	7.538	8.428	7.334	9.159
Oleur061Scf0048g07002.1	2.61554	1.39583	1.8357	1.64213	1.69769	1.76182	6.129	2.631	3.569	3.121	3.244	3.391
Oleur061Scf0048g07021.1	-9.00495	-10.093	0.64072	0.21369	-1.20992	-6.79076	0.002	0.001	1.559	1.16	0.432	0.009
Oleur061Scf0048g07018.1	-6.20147	-0.98163	4.95176	1.79833	-3.03147	4.12218	0.014	0.506	30.948	3.478	0.122	17.414
Oleur061Scf0048g08022.1	2.40411	2.77791	2.15724	3.03676	3.04012	2.89756	5.293	6.859	4.461	8.206	8.226	7.452
Oleur061Scf0048g08003.1	1.38256	2.9835	1.79276	2.84686	2.35963	2.13566	2.607	7.909	3.465	7.194	5.132	4.394
Oleur061Scf0048g08011.1	-7.00915	1.06843	3.06614	-1.52036	3.39836	2.84656	0.008	2.097	8.375	0.349	10.544	7.193
Oleur061Scf0048g08006.1	2.15951	4.56893	1.02082	1.96141	2.1341	2.0136	4.468	23.735	2.029	3.894	4.39	4.038
Oleur061Scf0048g08038.1	4.00019	2.66906	2.39182	4.70953	4.20715	4.13485	16.002	6.36	5.248	26.164	18.471	17.568
Oleur061Scf0048g08009.1	4.2206	2.987	4.16789	3.82436	2.99298	3.98104	18.644	7.928	17.975	14.166	7.961	15.791
Oleur061Scf0048g08025.1	0.8306	1.30318	1.58333	2.39047	1.68746	1.60386	1.778	2.468	2.997	5.243	3.221	3.04
Oleur061Scf0048g08015.1	-11.0734	-0.53019	-3.59813	0.24989	2.30657	-2.21974	0	0.692	0.083	1.189	4.947	0.215
Oleur061Scf0048g09009.1	-11.0734	0.81653	-11.0734	-1.97931	-11.0734	-11.0734	0	1.761	0	0.254	0	0
Oleur061Scf0048g09006.1	-0.31214	2.32098	2.31446	2.14454	2.04193	2.16195	0.805	4.997	4.974	4.422	4.118	4.475
Oleur061Scf0048g10001.1	-0.60629	1.11349	-0.92573	0.58349	0.23828	-0.42551	0.657	2.164	0.526	1.498	1.18	0.745
Oleur061Scf0048g10015.1	-11.0734	-0.20549	-6.50826	0.2674	-4.47748	-3.4231	0	0.867	0.011	1.204	0.045	0.093
Oleur061Scf0048g10008.1	-2.50429	0.43773	-0.98581	0.97139	0.04125	-0.74785	0.176	1.354	0.505	1.961	1.029	0.595
Oleur061Scf0048g10018.1	4.08744	4.18604	3.30935	4.01776	2.88861	3.32044	17	18.202	9.913	16.198	7.406	9.99
Oleur061Scf0048g10020.1	2.37184	-0.5247	0.11004	1.94634	1.12984	1.13234	5.176	0.695	1.079	3.854	2.188	2.192
Oleur061Scf0048g10005.1	2.52529	1.13153	0.49132	1.65442	0.86356	1.24622	5.757	2.191	1.406	3.148	1.82	2.372
Oleur061Scf0048g10007.1	0.35645	-0.11931	1.03244	0.97034	0.76001	0.36562	1.28	0.921	2.045	1.959	1.694	1.288
Oleur061Scf0048g11002.1	0.21492	-0.65988	2.57285	1.31842	0.69257	0.60131	1.161	0.633	5.95	2.494	1.616	1.517
Oleur061Scf0048g12004.1	-9.92165	-1.17958	-9.84062	-8.58139	-4.94965	-7.31956	0.001	0.441	0.001	0.003	0.032	0.006
Oleur061Scf0048g12007.1	-1.46402	1.09724	-1.79694	0.15235	-0.63226	-0.8693	0.362	2.139	0.288	1.111	0.645	0.547
Oleur061Scf0048g12008.1	5.25481	3.71713	5.52031	5.68646	5.71214	5.2277	38.182	13.151	45.896	51.499	52.423	37.471
Oleur061Scf0048g13002.1	4.59782	3.76797	1.8833	3.8955	3.60435	3.76313	24.215	13.623	3.689	14.882	12.162	13.577
Oleur061Scf0048g13012.1	0.99863	1.58095	1.2531	1.45896	1.16158	1.35198	1.998	2.992	2.384	2.749	2.237	2.553
Oleur061Scf0048g13004.1	-9.10146	0.10053	-8.84491	-3.32047	-11.0734	-11.0734	0.002	1.072	0.002	0.1	0	0
Oleur061Scf0048g14003.1	4.24851	3.50545	3.67766	3.75008	3.97276	4.20746	19.008	11.357	12.796	13.455	15.701	18.474
Oleur061Scf0048g14004.1	-1.87876	0.65483	2.4552	1.51587	-0.9959	1.74243	0.272	1.574	5.484	2.86	0.501	3.346
Oleur061Scf0048g14031.1	3.26017	3.37292	3.35357	3.73869	3.99366	3.82188	9.581	10.36	10.222	13.349	15.93	14.142
Oleur061Scf0048g14001.1	-11.0734	-8.58947	-11.0734	-9.57166	-11.0734	1.17426	0	0.003	0	0.001	0	2.257
Oleur061Scf0050g00013.1	2.03899	2.40551	1.54893	2.26455	2.02129	1.7491	4.11	5.298	2.926	4.805	4.059	3.361
Oleur061Scf0050g00019.1	-1.4342	0.00296	-1.52997	-0.78125	-1.57959	-0.11502	0.37	1.002	0.346	0.582	0.335	0.923
Oleur061Scf0050g00015.1	4.60004	4.49055	4.25083	4.93376	4.53476	4.82411	24.252	22.48	19.038	30.564	23.179	28.327
Oleur061Scf0050g00021.1	3.75155	2.93491	2.86375	4.49643	3.77795	3.87736	13.469	7.647	7.279	22.572	13.718	14.696
Oleur061Scf0050g01025.1	3.86332	2.04608	4.13938	4.78114	4.10197	4.72175	14.554	4.13	17.623	27.496	17.172	26.387
Oleur061Scf0050g01027.1	0.38143	0.98523	1.30886	2.24768	4.83324	3.37012	1.303	1.98	2.477	4.749	28.507	10.34
Oleur061Scf0050g01017.1	-2.15197	1.14278	1.37452	0.47635	1.97207	2.91466	0.225	2.208	2.593	1.391	3.923	7.54
Oleur061Scf0050g02012.1	-9.22213	-0.04117	5.77769	5.9048	1.31279	7.25609	0.002	0.972	54.86	59.913	2.484	152.863
Oleur061Scf0050g02017.1	3.45637	2.00019	3.39864	2.96026	2.87723	3.56435	10.977	4.001	10.546	7.783	7.347	11.83
Oleur061Scf0050g02014.1	3.34216	3.53465	2.74586	3.43179	2.99632	3.27276	10.141	11.589	6.708	10.791	7.98	9.665
Oleur061Scf0050g02010.1	-9.24091	-3.14843	-1.39617	2.62835	0.42484	0.6825	0.002	0.113	0.38	6.183	1.342	1.605
Oleur061Scf0050g03005.1	4.75887	4.43049	4.80284	4.65429	4.44087	4.72195	27.075	21.563	27.913	25.181	21.719	26.391
Oleur061Scf0050g03011.1	-11.0734	-8.20605	-9.50995	-11.0734	2.59749	-11.0734	0	0.003	0.001	0	6.052	0
Oleur061Scf0050g03008.1	3.90117	4.06995	3.70091	4.6079	3.61955	4.13768	14.941	16.795	13.004	24.385	12.291	17.602
Oleur061Scf0050g04009.1	3.36738	2.94253	3.42249	3.7254	3.51181	3.44395	10.32	7.688	10.722	13.227	11.407	10.883
Oleur061Scf0050g04010.1	0.25867	3.52463	-0.66118	2.05353	-0.16035	1.04223	1.196	11.509	0.632	4.151	0.895	2.059
Oleur061Scf0050g06001.1	-2.32571	2.10891	-0.16144	1.97141	1.87625	1.72045	0.199	4.314	0.894	3.922	3.671	3.295
Oleur061Scf0050g06006.1	0.01958	1.37496	0.35036	0.40949	1.08436	1.13264	1.014	2.594	1.275	1.328	2.12	2.193
Oleur061Scf0050g07008.1	2.65561	2.76939	2.52457	3.82076	3.49267	3.28588	6.301	6.818	5.754	14.131	11.256	9.753
Oleur061Scf0050g07010.1	-10.3053	2.49068	-11.0734	-11.0734	-9.46265	-11.0734	0.001	5.62	0	0	0.001	0
Oleur061Scf0050g07009.1	-10.1944	-7.97216	-3.08871	-9.4138	3.59499	-4.71174	0.001	0.004	0.118	0.001	12.084	0.038
Oleur061Scf0050g08007.1	-8.02299	-6.59237	-8.28376	-10.4935	-0.5532	-9.03976	0.004	0.01	0.003	0.001	0.682	0.002
Oleur061Scf0050g08002.1	-8.53297	-0.45523	-9.2531	-2.56623	-2.58268	-8.10011	0.003	0.729	0.002	0.169	0.167	0.004
Oleur061Scf0050g08008.1	-2.16196	-8.91685	-4.61419	-8.37625	2.74809	-1.22807	0.223	0.002	0.041	0.003	6.718	0.427
Oleur061Scf0050g09013.1	-11.0734	-8.14976	-8.40689	-9.64434	-1.66922	-0.33464	0	0.004	0.003	0.001	0.314	0.793
Oleur061Scf0050g10012.1	1.28002	1.49454	-0.57994	1.51254	1.04807	-0.982	2.428	2.818	0.669	2.853	2.068	0.506
Oleur061Scf0050g10006.1	-4.00866	-5.6134	1.19375	-2.42753	-2.58523	-2.4453	0.062	0.02	2.287	0.186	0.167	0.184
Oleur061Scf0050g10009.1	4.31562	3.99089	6.55912	5.62087	5.71276	7.02365	19.913	15.899	94.296	49.21	52.446	130.115
Oleur061Scf0051g00009.1	-8.09279	-0.05126	-11.0734	-10.0545	-11.0734	-11.0734	0.004	0.965	0	0.001	0	0
Oleur061Scf0051g00010.1	-9.44799	-1.27333	-6.87798	-5.91886	-10.4298	-6.17471	0.001	0.414	0.009	0.017	0.001	0.014
Oleur061Scf0051g01001.1	-11.0734	-9.09995	-1.58593	-7.76534	-10.2923	-7.62019	0	0.002	0.333	0.005	0.001	0.005
Oleur061Scf0051g02018.1	3.0392	3.09004	3.37045	3.69176	3.26263	3.43277	8.22	8.515	10.342	12.922	9.597	10.799
Oleur061Scf0051g02019.1	-3.22816	1.88186	-2.70306	-1.75964	-10.257	-1.8374	0.107	3.685	0.154	0.295	0.001	0.28
Oleur061Scf0051g02005.1	-3.87062	1.50953	-3.18331	-2.28622	-10.4026	-4.22536	0.068	2.847	0.11	0.205	0.001	0.053
Oleur061Scf0051g02006.1	-10.184	0.90069	-6.05198	-5.73691	-10.0641	-3.50775	0.001	1.867	0.015	0.019	0.001	0.088
Oleur061Scf0051g02037.1	0.95364	0.68198	2.32495	1.77588	-0.42822	1.48518	1.937	1.604	5.01	3.424	0.743	2.8
Oleur061Scf0051g03028.1	2.74569	0.98766	1.26724	2.95651	2.74608	2.62292	6.707	1.983	2.407	7.762	6.709	6.16
Oleur061Scf0051g03001.1	3.29513	3.32268	2.8194	2.9307	2.23422	2.86856	9.816	10.005	7.059	7.625	4.705	7.303
Oleur061Scf0051g03025.1	-6.13318	-0.44305	-3.95201	-7.74322	-5.03049	-7.8999	0.014	0.736	0.065	0.005	0.031	0.004
Oleur061Scf0051g03008.1	3.47494	4.30702	3.74638	3.5113	3.12885	3.52739	11.119	19.794	13.421	11.403	8.747	11.531
Oleur061Scf0051g03003.1	3.62342	5.37361	3.07807	4.59617	3.90787	3.98337	12.324	41.459	8.445	24.187	15.01	15.817
Oleur061Scf0051g04001.1	-1.16066	3.48568	1.01518	3.71407	3.22213	3.12499	0.447	11.202	2.021	13.123	9.332	8.724
Oleur061Scf0051g04012.1	2.88848	4.11477	3.91109	4.75751	2.89708	4.6498	7.405	17.325	15.044	27.049	7.449	25.103
Oleur061Scf0051g04015.1	-5.15573	3.05882	-1.62066	1.33987	0.67893	-0.20049	0.028	8.333	0.325	2.531	1.601	0.87
Oleur061Scf0051g05008.1	2.49437	2.99406	4.89307	2.76638	1.67508	3.24095	5.635	7.967	29.714	6.804	3.193	9.454
Oleur061Scf0051g05011.1	0.27202	1.87824	1.55962	1.50663	1.54756	1.02924	1.208	3.676	2.948	2.841	2.923	2.041
Oleur061Scf0051g05009.1	1.89167	2.12155	2.0307	2.56942	1.9281	1.88151	3.711	4.352	4.086	5.936	3.806	3.685
Oleur061Scf0051g05012.1	3.20621	1.59664	-4.26023	-0.31984	-3.19126	-2.53151	9.229	3.024	0.052	0.801	0.109	0.173
Oleur061Scf0051g05005.1	-4.52909	1.17248	2.0258	2.39024	2.61082	1.84425	0.043	2.254	4.072	5.242	6.109	3.591
Oleur061Scf0051g06031.1	1.17951	1.18419	1.34083	1.04267	1.04528	1.07156	2.265	2.272	2.533	2.06	2.064	2.102
Oleur061Scf0051g06027.1	2.79467	1.92004	2.59376	2.57143	2.39329	2.62423	6.939	3.784	6.037	5.944	5.254	6.166
Oleur061Scf0051g06032.1	3.70878	3.98742	4.06422	4.62546	3.61724	4.65098	13.075	15.861	16.728	24.683	12.271	25.124
Oleur061Scf0051g06036.1	-8.7745	-4.13905	-0.9954	-0.91959	-0.19606	-0.08106	0.002	0.057	0.502	0.529	0.873	0.945
Oleur061Scf0051g06029.1	1.84129	1.25317	3.72485	3.61121	3.22252	3.09293	3.583	2.384	13.222	12.22	9.334	8.532
Oleur061Scf0051g06030.1	3.61873	3.02841	2.31641	3.77397	3.54569	3.39694	12.284	8.159	4.981	13.68	11.678	10.534
Oleur061Scf0052g00007.1	-5.96905	-1.78097	-4.59143	-3.73693	-1.0167	-2.40385	0.016	0.291	0.041	0.075	0.494	0.189
Oleur061Scf0052g00009.1	-1.79885	-1.55068	-2.36472	-3.61697	-2.49774	-2.71796	0.287	0.341	0.194	0.082	0.177	0.152
Oleur061Scf0052g00010.1	-5.02772	-4.01658	-2.67404	-3.07562	-3.02083	-0.23913	0.031	0.062	0.157	0.119	0.123	0.847
Oleur061Scf0052g00011.1	5.78686	6.20355	5.11316	5.91464	5.31172	5.80208	55.21	73.698	34.611	60.323	39.718	55.796
Oleur061Scf0052g01014.1	2.07888	3.24375	4.58645	2.79073	0.08201	3.53257	4.225	9.473	24.025	6.92	1.058	11.572
Oleur061Scf0052g01012.1	2.43102	2.09517	0.92155	2.44143	2.20583	2.29271	5.393	4.273	1.894	5.432	4.613	4.9
Oleur061Scf0052g01017.1	1.54742	-0.41892	0.84189	2.75229	2.54027	1.95171	2.923	0.748	1.792	6.738	5.817	3.868
Oleur061Scf0052g01010.1	1.28326	-2.89877	-0.76882	-0.82219	-2.41616	-2.90818	2.434	0.134	0.587	0.566	0.187	0.133
Oleur061Scf0052g02014.1	-4.3599	-1.14921	-1.68402	-4.45365	2.23787	-6.10236	0.049	0.451	0.311	0.046	4.717	0.015
Oleur061Scf0052g02013.1	0.86498	1.20417	-0.21047	1.98789	0.90553	2.12477	1.821	2.304	0.864	3.967	1.873	4.361
Oleur061Scf0052g03013.1	2.15028	2.2892	3.45941	4.48325	3.19932	4.04596	4.439	4.888	11	22.366	9.185	16.518
Oleur061Scf0052g03004.1	-8.91066	3.91415	1.63222	-2.0895	-11.0734	-6.26284	0.002	15.076	3.1	0.235	0	0.013
Oleur061Scf0052g03012.1	-7.44167	-6.08638	-0.02952	-1.53414	-11.0734	-7.75189	0.006	0.015	0.98	0.345	0	0.005
Oleur061Scf0052g04005.1	4.37828	3.31164	3.92496	5.03411	4.40291	4.65884	20.797	9.929	15.189	32.766	21.155	25.261
Oleur061Scf0052g04010.1	4.25296	4.94511	5.01491	4.88068	4.8706	4.76605	19.066	30.805	32.332	29.46	29.255	27.21
Oleur061Scf0052g04002.1	2.70631	2.38693	4.54758	3.64832	1.05463	3.74429	6.527	5.23	23.386	12.539	2.077	13.401
Oleur061Scf0052g04014.1	-2.81094	-1.05869	-4.75096	-6.74188	-6.19619	-3.81418	0.143	0.48	0.037	0.009	0.014	0.071
Oleur061Scf0053g01005.1	1.91386	1.34054	1.61296	2.33762	1.68037	2.10359	3.768	2.532	3.059	5.055	3.205	4.298
Oleur061Scf0053g01004.1	2.62623	2.10263	1.88257	3.53958	2.28612	3.06436	6.174	4.295	3.687	11.628	4.877	8.365
Oleur061Scf0053g01006.1	-3.40511	0.31438	-7.42571	-3.57908	-3.53274	-4.65475	0.094	1.243	0.006	0.084	0.086	0.04
Oleur061Scf0053g02015.1	2.31233	4.28613	1.8056	3.208	2.29719	2.65198	4.967	19.51	3.496	9.241	4.915	6.285
Oleur061Scf0053g02014.1	-11.0734	0.24695	-9.97562	-9.09502	-7.71635	-11.0734	0	1.187	0.001	0.002	0.005	0
Oleur061Scf0053g02010.1	-11.0734	-0.93512	-5.28092	-1.63946	-0.55697	-1.36017	0	0.523	0.026	0.321	0.68	0.39
Oleur061Scf0053g03003.1	-7.41767	-8.59855	-7.20563	-0.36501	-5.85537	-7.03307	0.006	0.003	0.007	0.776	0.017	0.008
Oleur061Scf0053g03002.1	4.30206	3.79486	5.27284	4.81546	3.44309	4.63067	19.726	13.879	38.662	28.158	10.876	24.773
Oleur061Scf0053g04006.1	3.35224	3.70019	2.49638	3.21658	2.94334	2.96115	10.212	12.998	5.643	9.296	7.692	7.787
Oleur061Scf0053g04009.1	-3.84888	-0.93564	1.55867	0.15155	3.44168	3.30964	0.069	0.523	2.946	1.111	10.866	9.915
Oleur061Scf0053g04007.1	-2.52898	-0.21278	0.87185	0.89171	-1.29211	-3.09536	0.173	0.863	1.83	1.855	0.408	0.117
Oleur061Scf0053g04026.1	1.46054	-0.09099	-0.32787	0.47444	-0.72981	0.24434	2.752	0.939	0.797	1.389	0.603	1.185
Oleur061Scf0053g06005.1	-3.66136	-7.55129	-4.40718	-5.74394	1.36874	-2.85801	0.079	0.005	0.047	0.019	2.582	0.138
Oleur061Scf0053g07007.1	-9.8242	-10.0099	-5.82237	-5.00592	-2.47922	-1.49695	0.001	0.001	0.018	0.031	0.179	0.354
Oleur061Scf0053g07023.1	-8.76032	-8.73165	-1.64413	-3.37708	-2.11189	-0.44537	0.002	0.002	0.32	0.096	0.231	0.734
Oleur061Scf0053g07021.1	1.89549	1.52124	0.92404	3.03729	1.39646	1.93917	3.72	2.87	1.897	8.209	2.633	3.835
Oleur061Scf0053g07019.1	-1.64272	1.95081	-1.05478	2.96553	3.79804	3.57053	0.32	3.866	0.481	7.811	13.91	11.881
Oleur061Scf0054g00008.1	1.57082	2.20147	-10.0127	-7.28218	-7.47874	-5.84778	2.971	4.599	0.001	0.006	0.006	0.017
Oleur061Scf0054g00002.1	-6.79082	-8.60211	-4.33461	-5.22214	-3.17266	-1.41937	0.009	0.003	0.05	0.027	0.111	0.374
Oleur061Scf0054g00011.1	-0.63893	1.09633	-1.13856	-0.67997	-1.42705	-1.18876	0.642	2.138	0.454	0.624	0.372	0.439
Oleur061Scf0054g00009.1	-1.54002	3.44535	-1.85625	-8.08805	0.94709	-3.70221	0.344	10.893	0.276	0.004	1.928	0.077
Oleur061Scf0054g01054.1	0.30937	1.66972	0.96173	0.72342	1.51871	1.2911	1.239	3.182	1.948	1.651	2.865	2.447
Oleur061Scf0054g01019.1	-7.31539	-0.76468	-9.46967	-7.37395	-7.16825	-9.33182	0.006	0.589	0.001	0.006	0.007	0.002
Oleur061Scf0054g01002.1	5.0117	6.29743	4.04028	4.46941	4.76607	4.91356	32.261	78.653	16.453	22.153	27.21	30.139
Oleur061Scf0054g01059.1	-1.58102	0.17519	-3.79546	-0.69799	-1.15045	-1.07902	0.334	1.129	0.072	0.616	0.45	0.473
Oleur061Scf0054g01055.1	2.56294	3.18239	2.51151	2.17833	3.11127	2.8676	5.909	9.078	5.702	4.526	8.641	7.298
Oleur061Scf0054g01047.1	-5.24876	-0.06399	-8.47197	-7.82914	-11.0734	-1.74856	0.026	0.957	0.003	0.004	0	0.298
Oleur061Scf0054g01048.1	1.17258	-0.50168	-2.59687	0.47994	0.34731	0.39991	2.254	0.706	0.165	1.395	1.272	1.319
Oleur061Scf0054g01056.1	1.45031	2.17245	2.66581	0.11265	3.85578	3.23649	2.733	4.508	6.346	1.081	14.478	9.425
Oleur061Scf0054g01052.1	-9.50004	-9.2032	-1.34773	-0.73442	-2.65759	-5.58244	0.001	0.002	0.393	0.601	0.158	0.021
Oleur061Scf0054g01057.1	-1.07297	-0.26165	-0.07382	1.62287	1.36059	0.78661	0.475	0.834	0.95	3.08	2.568	1.725
Oleur061Scf0055g01001.1	1.19597	0.09966	2.73084	-0.13383	-11.0734	0.75638	2.291	1.072	6.638	0.911	0	1.689
Oleur061Scf0055g02004.1	-11.0734	-10.3799	-0.63714	-10.3737	-6.01663	-3.73713	0	0.001	0.643	0.001	0.015	0.075
Oleur061Scf0055g02011.1	0.4772	2.20013	0.14525	0.86539	-0.85187	-0.8345	1.392	4.595	1.106	1.822	0.554	0.561
Oleur061Scf0055g03002.1	-6.73299	-3.62215	-0.45036	-7.7217	-4.47392	-6.44412	0.009	0.081	0.732	0.005	0.045	0.011
Oleur061Scf0055g03010.1	0.2526	1.34948	1.59667	1.52885	1.33215	0.92474	1.191	2.548	3.024	2.886	2.518	1.898
Oleur061Scf0055g03051.1	0.9156	1.71922	1.15146	1.12556	0.65367	0.42104	1.886	3.293	2.221	2.182	1.573	1.339
Oleur061Scf0055g03033.1	-11.0734	-3.33253	-7.01925	-4.56442	-1.5753	-5.15364	0	0.099	0.008	0.042	0.336	0.028
Oleur061Scf0055g03035.1	-11.0734	-2.25553	-2.23047	-0.99641	-6.59705	-3.24982	0	0.209	0.213	0.501	0.01	0.105
Oleur061Scf0055g03024.1	-1.67438	0.78317	-7.52953	-4.77491	-3.53584	-1.04151	0.313	1.721	0.005	0.037	0.086	0.486
Oleur061Scf0055g03014.1	4.4945	3.87361	4.48514	3.7378	3.6007	4.15111	22.541	14.658	22.396	13.341	12.132	17.767
Oleur061Scf0055g03007.1	2.68088	1.05932	1.1362	2.62066	2.31133	2.71295	6.412	2.084	2.198	6.15	4.963	6.557
Oleur061Scf0055g03038.1	1.29257	1.13332	1.48746	1.61997	1.53111	1.41836	2.45	2.194	2.804	3.074	2.89	2.673
Oleur061Scf0056g00026.1	4.8979	4.27051	5.38234	4.76077	4.67725	5.19949	29.814	19.3	41.711	27.11	25.585	36.745
Oleur061Scf0056g00016.1	1.90712	2.56288	1.99622	1.79388	1.91705	2.13492	3.751	5.909	3.99	3.467	3.776	4.392
Oleur061Scf0056g00014.1	2.62138	1.7723	2.8863	3.38894	3.25401	2.85836	6.153	3.416	7.394	10.475	9.54	7.252
Oleur061Scf0056g00015.1	2.66728	1.9867	2.07987	2.63535	2.38764	2.27192	6.352	3.963	4.228	6.213	5.233	4.83
Oleur061Scf0056g00025.1	3.20001	3.12775	4.16488	3.27725	2.74507	2.9495	9.19	8.741	17.937	9.695	6.704	7.725
Oleur061Scf0056g01005.1	-4.21286	2.10746	7.69934	1.80811	-8.26025	1.56724	0.054	4.309	207.841	3.502	0.003	2.963
Oleur061Scf0056g01001.1	-10.3694	0.6688	-4.32884	-3.19623	-6.91343	-8.13768	0.001	1.59	0.05	0.109	0.008	0.004
Oleur061Scf0056g01002.1	1.5628	0.31402	0.81524	1.95117	1.8904	1.46328	2.954	1.243	1.76	3.867	3.707	2.757
Oleur061Scf0056g03003.1	9.92039	8.68214	2.71221	8.45637	-1.30485	2.41843	969.028	410.756	6.553	351.255	0.405	5.346
Oleur061Scf0056g03002.1	5.1156	10.4437	3.19453	9.48221	-0.16808	3.04601	34.67	1392.73	9.155	715.204	0.89	8.259
Oleur061Scf0056g04003.1	-0.62539	0.32249	-6.99759	2.34876	-10.1698	-8.3713	0.648	1.25	0.008	5.094	0.001	0.003
Oleur061Scf0056g04002.1	1.47903	2.12711	-1.39188	2.86348	2.10727	1.82319	2.788	4.368	0.381	7.278	4.309	3.539
Oleur061Scf0056g05005.1	-1.49378	7.7123	3.61416	6.88201	0.61339	1.6742	0.355	209.716	12.245	117.949	1.53	3.191
Oleur061Scf0056g05006.1	-0.45746	-1.32208	1.10277	2.11896	1.01908	1.26969	0.728	0.4	2.148	4.344	2.027	2.411
Oleur061Scf0057g01007.1	-11.0734	-1.86286	-11.0734	-11.0734	-11.0734	-11.0734	0	0.275	0	0	0	0
Oleur061Scf0057g01009.1	7.24311	-4.03311	-5.79701	-4.30502	-4.908	-7.87804	151.493	0.061	0.018	0.051	0.033	0.004
Oleur061Scf0057g03002.1	4.26632	3.27681	4.94627	4.33996	3.33022	3.7963	19.244	9.692	30.83	20.251	10.058	13.893
Oleur061Scf0057g04001.1	-11.0734	-11.0734	-11.0734	-7.68359	0.70247	-9.50894	0	0	0	0.005	1.627	0.001
Oleur061Scf0057g04013.1	-8.2991	-8.99912	-11.0734	-9.18713	0.49634	-7.56953	0.003	0.002	0	0.002	1.411	0.005
Oleur061Scf0057g04008.1	-0.56493	0.42187	-2.57897	-0.64581	2.19183	-0.31516	0.676	1.34	0.167	0.639	4.569	0.804
Oleur061Scf0057g04003.1	5.10612	4.88013	4.85326	4.90355	2.70617	4.82955	34.442	29.449	28.905	29.931	6.526	28.434
Oleur061Scf0057g04002.1	2.46965	3.35102	3.7309	3.25889	3.30332	3.1607	5.539	10.204	13.277	9.572	9.872	8.943
Oleur061Scf0057g05011.1	-9.97413	0.75815	-11.0734	-11.0734	-11.0734	-11.0734	0.001	1.691	0	0	0	0
Oleur061Scf0057g05009.1	-0.75729	1.14654	-0.04886	1.77149	-4.38163	0.41141	0.592	2.214	0.967	3.414	0.048	1.33
Oleur061Scf0057g07011.1	-0.554	-1.25491	-0.80439	0.7263	2.63938	0.74292	0.681	0.419	0.573	1.654	6.231	1.674
Oleur061Scf0057g07003.1	1.91187	2.68323	2.47859	2.9283	2.64235	2.38059	3.763	6.423	5.574	7.612	6.243	5.207
Oleur061Scf0057g07004.1	2.84047	4.5665	1.57412	1.57156	2.20763	0.68947	7.163	23.695	2.978	2.972	4.619	1.613
Oleur061Scf0057g07013.1	2.37847	3.09988	3.23336	3.79806	3.55788	3.4633	5.2	8.573	9.405	13.91	11.777	11.03
Oleur061Scf0057g08007.1	-0.36281	1.07048	1.93062	2.20159	2.40241	2.3575	0.778	2.1	3.812	4.6	5.287	5.125
Oleur061Scf0057g08018.1	4.00152	3.68333	2.96906	3.51038	3.34574	3.86912	16.017	12.847	7.83	11.395	10.166	14.612
Oleur061Scf0057g08024.1	-1.87447	-2.23954	-4.9428	-1.79252	-5.07794	-2.1745	0.273	0.212	0.033	0.289	0.03	0.222
Oleur061Scf0057g08016.1	2.30811	2.10093	0.71369	-0.10747	1.0594	1.06256	4.952	4.29	1.64	0.928	2.084	2.089
Oleur061Scf0057g08010.1	-0.80863	-0.44962	-0.70262	1.15433	-0.5316	-0.05046	0.571	0.732	0.614	2.226	0.692	0.966
Oleur061Scf0057g08019.1	2.46773	3.71818	2.62704	2.21701	2.01701	2.11515	5.532	13.161	6.178	4.649	4.047	4.332
Oleur061Scf0057g09027.1	0.94705	0.16439	1.20333	2.09832	1.40996	1.03003	1.928	1.121	2.303	4.282	2.657	2.042
Oleur061Scf0057g09024.1	0.7924	0.94865	1.01386	2.56638	2.04408	1.62639	1.732	1.93	2.019	5.923	4.124	3.087
Oleur061Scf0057g09015.1	-9.2269	0.96673	-7.02603	-1.9251	-0.49554	-2.75328	0.002	1.954	0.008	0.263	0.709	0.148
Oleur061Scf0057g09030.1	-1.41002	0.02026	-0.86595	2.32464	-1.90498	-2.59784	0.376	1.014	0.549	5.009	0.267	0.165
Oleur061Scf0057g09016.1	2.34651	3.26488	2.56704	2.71064	2.62618	2.35215	5.086	9.612	5.926	6.546	6.174	5.106
Oleur061Scf0057g10017.1	-3.87451	-1.82365	-3.09448	-1.61081	-1.98264	-1.06089	0.068	0.283	0.117	0.327	0.253	0.479
Oleur061Scf0057g10002.1	2.15937	1.25409	1.79338	2.04601	1.93047	1.91142	4.467	2.385	3.466	4.13	3.812	3.762
Oleur061Scf0057g10014.1	2.95316	2.18296	1.0913	2.42012	2.43725	1.15265	7.744	4.541	2.131	5.352	5.416	2.223
Oleur061Scf0057g10015.1	0.34454	2.71708	0.31065	2.38921	1.41708	1.27168	1.27	6.575	1.24	5.239	2.67	2.414
Oleur061Scf0057g10016.1	6.36858	4.73326	7.72871	8.01677	9.04867	8.64534	82.629	26.598	212.115	258.992	529.565	400.413
Oleur061Scf0057g10018.1	3.97803	2.50561	3.67333	4.2151	3.87349	4.11887	15.758	5.679	12.758	18.573	14.657	17.374
Oleur061Scf0057g11011.1	-5.29233	-1.89079	-6.63203	0.62239	-9.41404	-6.57878	0.026	0.27	0.01	1.539	0.001	0.01
Oleur061Scf0057g11015.1	-11.0734	-1.63045	-9.85383	-4.53845	-4.75657	-11.0734	0	0.323	0.001	0.043	0.037	0
Oleur061Scf0057g11008.1	-4.86231	-6.12861	-7.07182	-3.2279	-1.53413	-5.66138	0.034	0.014	0.007	0.107	0.345	0.02
Oleur061Scf0057g11005.1	-1.7224	-1.88138	-2.9196	-1.7957	1.95244	2.28224	0.303	0.271	0.132	0.288	3.87	4.864
Oleur061Scf0057g11012.1	0.02119	3.28645	2.429	6.6161	4.89297	5.34963	1.015	9.757	5.385	98.094	29.712	40.775
Oleur061Scf0057g12014.1	-8.28387	0.47318	-10.2675	1.9302	-9.3221	-6.24761	0.003	1.388	0.001	3.811	0.002	0.013
Oleur061Scf0057g12016.1	-9.36631	1.59654	0.0319	1.62589	0.60169	0.69974	0.002	3.024	1.022	3.086	1.517	1.624
Oleur061Scf0057g12017.1	-3.28559	-0.41076	-7.55048	-2.18071	-7.87807	-4.63429	0.103	0.752	0.005	0.221	0.004	0.04
Oleur061Scf0057g12013.1	-1.74484	4.38265	0.74513	2.80148	1.60424	1.03997	0.298	20.86	1.676	6.972	3.04	2.056
Oleur061Scf0057g14021.1	3.49908	3.46925	3.75006	4.37735	3.90852	3.87267	11.307	11.075	13.455	20.783	15.017	14.648
Oleur061Scf0057g14027.1	-11.0734	-1.22088	-11.0734	-11.0734	-11.0734	-11.0734	0	0.429	0	0	0	0
Oleur061Scf0057g14017.1	-11.0734	-0.76374	-11.0734	-11.0734	-11.0734	-10.3645	0	0.589	0	0	0	0.001
Oleur061Scf0057g14044.1	-2.92014	-4.23067	0.02816	-0.30421	-4.24948	-2.49277	0.132	0.053	1.02	0.81	0.053	0.178
Oleur061Scf0057g14007.1	2.47535	1.92628	1.63983	2.51107	2.15876	2.40792	5.561	3.801	3.116	5.7	4.465	5.307
Oleur061Scf0057g14002.1	0.59666	3.24086	4.50511	0.74513	0.05778	1.26133	1.512	9.454	22.708	1.676	1.041	2.397
Oleur061Scf0057g14008.1	1.43542	5.02372	-11.0734	-7.67993	-0.38795	-4.85582	2.705	32.53	0	0.005	0.764	0.035
Oleur061Scf0057g14030.1	-0.1644	3.24913	-11.0734	-6.42249	-1.51832	-7.38702	0.892	9.508	0	0.012	0.349	0.006
Oleur061Scf0057g14015.1	3.8106	5.03256	7.10889	3.9015	2.10156	4.68252	14.031	32.73	138.035	14.944	4.292	25.679
Oleur061Scf0057g14031.1	1.15251	2.79557	7.31487	4.89006	-2.61516	5.0868	2.223	6.943	159.219	29.652	0.163	33.984
Oleur061Scf0057g14032.1	0.91334	3.54863	2.67364	4.29346	3.3688	4.48033	1.883	11.702	6.38	19.609	10.33	22.321
Oleur061Scf0057g14012.1	-1.90804	-5.01911	-9.56392	-11.0734	-11.0734	-9.65528	0.266	0.031	0.001	0	0	0.001
Oleur061Scf0057g14026.1	0.69056	-1.47252	0.71587	2.1712	1.30579	1.74552	1.614	0.36	1.642	4.504	2.472	3.353
Oleur061Scf0058g00009.1	1.8771	0.03056	-2.23375	0.30847	0.09665	0.71764	3.673	1.021	0.213	1.238	1.069	1.644
Oleur061Scf0058g00005.1	3.98898	3.66418	3.76523	4.34811	3.79112	3.91235	15.878	12.677	13.597	20.366	13.843	15.057
Oleur061Scf0058g01009.1	1.39395	0.98471	0.32052	1.97248	2.67624	1.71477	2.628	1.979	1.249	3.924	6.392	3.282
Oleur061Scf0058g01010.1	1.63836	2.81927	1.17589	1.44682	1.00547	1.80518	3.113	7.058	2.259	2.726	2.008	3.495
Oleur061Scf0058g01022.1	-0.41174	-1.19488	1.37996	-0.25931	-1.31102	-0.99663	0.752	0.437	2.603	0.835	0.403	0.501
Oleur061Scf0058g01011.1	1.22425	2.37045	4.3609	3.46793	5.42672	4.83894	2.336	5.171	20.548	11.065	43.014	28.62
Oleur061Scf0058g01017.1	1.00534	1.21357	3.62795	3.35074	4.95688	4.30694	2.007	2.319	12.363	10.202	31.058	19.793
Oleur061Scf0058g01012.1	1.22578	2.34006	3.74183	2.74182	0.13775	1.81343	2.339	5.063	13.378	6.689	1.1	3.515
Oleur061Scf0058g01005.1	0.04174	2.27166	-0.26841	3.48682	1.44324	1.04926	1.029	4.829	0.83	11.211	2.719	2.069
Oleur061Scf0058g03019.1	0.86877	1.84568	1.58645	3.28985	1.75725	3.82906	1.826	3.594	3.003	9.78	3.381	14.212
Oleur061Scf0058g03033.1	3.33889	3.39789	3.6008	4.36789	4.20591	4.19763	10.118	10.541	12.132	20.647	18.455	18.349
Oleur061Scf0058g03011.1	5.79338	3.00503	2.68093	2.35996	3.90132	3.21585	55.46	8.028	6.413	5.134	14.942	9.291
Oleur061Scf0058g03020.1	2.90982	2.60032	2.32971	1.37999	1.6348	1.98155	7.515	6.064	5.027	2.603	3.105	3.949
Oleur061Scf0058g03039.1	3.86569	3.89879	2.37067	3.89439	4.09811	3.67712	14.578	14.916	5.172	14.871	17.126	12.792
Oleur061Scf0058g04009.1	-5.88956	1.93325	0.23038	-0.75321	3.2838	1.61246	0.017	3.819	1.173	0.593	9.739	3.058
Oleur061Scf0058g04021.1	-1.63109	-9.88365	-1.68827	-0.72191	-1.59456	-0.69609	0.323	0.001	0.31	0.606	0.331	0.617
Oleur061Scf0058g04012.1	-5.54875	4.2199	-8.05471	-3.59311	-2.72318	-7.63754	0.021	18.635	0.004	0.083	0.151	0.005
Oleur061Scf0058g05007.1	1.4207	0.99755	-0.05537	1.99109	1.53025	1.30245	2.677	1.997	0.962	3.975	2.888	2.466
Oleur061Scf0058g05008.1	3.39462	3.5169	3.6127	3.33864	3.24259	3.22872	10.517	11.447	12.233	10.117	9.465	9.374
Oleur061Scf0058g05004.1	-11.0734	-11.0734	0.13566	-11.0734	-11.0734	-11.0734	0	0	1.099	0	0	0
Oleur061Scf0058g06002.1	-9.20896	-3.80609	3.00363	-6.70704	-11.0734	-3.81184	0.002	0.071	8.02	0.01	0	0.071
Oleur061Scf0058g06014.1	-9.37056	0.43976	-4.89993	0.53988	-6.56009	-1.56521	0.002	1.356	0.033	1.454	0.011	0.338
Oleur061Scf0058g06015.1	-0.99549	-0.14795	-0.23187	1.39238	0.88482	0.83559	0.502	0.903	0.852	2.625	1.847	1.785
Oleur061Scf0058g07001.1	1.16638	0.07372	0.50995	0.92173	0.67333	0.23384	2.244	1.052	1.424	1.894	1.595	1.176
Oleur061Scf0058g08017.1	-0.9322	0.8642	0.13066	0.17297	-1.5501	-1.05575	0.524	1.82	1.095	1.127	0.341	0.481
Oleur061Scf0058g08011.1	3.81014	4.43529	4.38862	3.77229	3.61875	3.97457	14.027	21.635	20.946	13.664	12.284	15.72
Oleur061Scf0058g08007.1	-4.33977	1.28729	-7.7939	-1.55614	2.97513	-0.50804	0.049	2.441	0.005	0.34	7.863	0.703
Oleur061Scf0058g08025.1	5.03633	4.92975	5.36494	4.23377	4.05082	4.55578	32.816	30.479	41.211	18.814	16.574	23.519
Oleur061Scf0058g08018.1	-1.22771	0.72527	0.49113	1.37279	1.13115	0.05282	0.427	1.653	1.406	2.59	2.19	1.037
Oleur061Scf0058g09033.1	2.40723	2.6659	1.86548	2.28102	2.36221	2.19381	5.305	6.346	3.644	4.86	5.142	4.575
Oleur061Scf0058g09020.1	1.02128	0.70145	0.06778	1.96813	1.16111	1.07714	2.03	1.626	1.048	3.913	2.236	2.11
Oleur061Scf0058g09022.1	-0.27559	0.53085	-1.62831	0.61407	-0.36424	0.01288	0.826	1.445	0.323	1.531	0.777	1.009
Oleur061Scf0058g10001.1	-3.06142	0.1046	-3.05726	-0.94189	-1.87008	-2.22353	0.12	1.075	0.12	0.521	0.274	0.214
Oleur061Scf0058g10012.1	-11.0734	-11.0734	-11.0734	0.48256	-10.0265	-6.94742	0	0	0	1.397	0.001	0.008
Oleur061Scf0058g10007.1	4.59355	4.8356	3.89505	5.49218	5.2404	4.94771	24.143	28.554	14.877	45.01	37.802	30.861
Oleur061Scf0058g11023.1	3.49996	-0.45249	-0.68651	0.5832	0.47076	0.4748	11.313	0.731	0.621	1.498	1.386	1.39
Oleur061Scf0058g11021.1	1.38214	2.93824	3.18955	3.20929	3.07869	2.40114	2.607	7.665	9.123	9.249	8.448	5.282
Oleur061Scf0058g11027.1	1.26219	0.72641	4.46984	4.40846	3.79443	4.10726	2.399	1.655	22.159	21.236	13.875	17.235
Oleur061Scf0058g11030.1	3.09055	2.67337	3.06862	3.90264	3.43329	3.6734	8.518	6.379	8.39	14.956	10.802	12.759
Oleur061Scf0058g12016.1	-11.0734	2.93275	-11.0734	-6.39336	-8.31903	-9.2845	0	7.636	0	0.012	0.003	0.002
Oleur061Scf0058g12011.1	-11.0734	1.08353	-11.0734	-8.67439	-11.0734	-11.0734	0	2.119	0	0.002	0	0
Oleur061Scf0058g12027.1	-10.1867	-5.86646	-3.75749	-0.00778	-1.68147	0.15294	0.001	0.017	0.074	0.995	0.312	1.112
Oleur061Scf0058g12028.1	-10.1946	-2.38906	-2.36837	0.21555	0.99008	1.53655	0.001	0.191	0.194	1.161	1.986	2.901
Oleur061Scf0058g12024.1	2.07963	2.76554	3.85526	2.97032	2.22941	3.21208	4.227	6.8	14.473	7.837	4.689	9.267
Oleur061Scf0058g12013.1	-11.0734	0.61419	-4.94925	-0.09952	-3.47588	-1.49337	0	1.531	0.032	0.933	0.09	0.355
Oleur061Scf0058g13010.1	1.24928	0.67352	2.18378	1.26723	-0.04391	0.08103	2.377	1.595	4.543	2.407	0.97	1.058
Oleur061Scf0058g13011.1	2.45676	3.52569	4.51111	4.483	4.091	3.98868	5.49	11.517	22.802	22.362	17.042	15.875
Oleur061Scf0058g13009.1	2.11043	0.69088	1.34389	1.43898	0.9938	1.58408	4.318	1.614	2.538	2.711	1.991	2.998
Oleur061Scf0058g13007.1	2.29538	2.49723	2.28792	1.22563	0.91857	1.19663	4.909	5.646	4.884	2.339	1.89	2.292
Oleur061Scf0058g14012.1	-0.13411	-2.95866	1.06316	2.07116	1.23728	-1.4355	0.911	0.129	2.09	4.202	2.358	0.37
Oleur061Scf0058g14018.1	2.92569	1.87766	2.20644	3.43245	2.87283	3.02809	7.598	3.675	4.615	10.796	7.325	8.157
Oleur061Scf0058g14001.1	1.82946	2.22479	1.00828	2.04059	2.08063	1.79088	3.554	4.674	2.012	4.114	4.23	3.46
Oleur061Scf0059g02007.1	-0.0701	-0.90832	-0.00531	1.13168	0.05999	1.13921	0.953	0.533	0.996	2.191	1.042	2.203
Oleur061Scf0060g00020.1	1.08635	1.75353	3.19936	1.74937	1.49939	2.21983	2.123	3.372	9.186	3.362	2.827	4.658
Oleur061Scf0060g00002.1	-0.26386	0.59695	-0.16236	1.44126	0.96865	0.38065	0.833	1.513	0.894	2.716	1.957	1.302
Oleur061Scf0060g00008.1	-0.58066	1.17898	0.05218	0.92301	-0.73611	-0.46682	0.669	2.264	1.037	1.896	0.6	0.724
Oleur061Scf0060g00010.1	-0.70871	0.73846	-2.07186	0.93602	2.80535	0.86701	0.612	1.668	0.238	1.913	6.99	1.824
Oleur061Scf0060g00006.1	2.37386	1.85346	-2.59125	-0.9552	-0.46911	-1.40977	5.183	3.614	0.166	0.516	0.722	0.376
Oleur061Scf0060g01014.1	-5.8608	3.59289	3.49463	3.68	3.41057	2.39936	0.017	12.066	11.272	12.817	10.634	5.276
Oleur061Scf0060g01012.1	-11.0734	-6.46904	-11.0734	-9.54477	-0.83906	-9.68786	0	0.011	0	0.001	0.559	0.001
Oleur061Scf0060g01017.1	5.46774	3.72149	2.77019	3.36815	-0.51823	2.76764	44.254	13.191	6.822	10.326	0.698	6.81
Oleur061Scf0060g02011.1	4.09011	4.20718	3.75314	3.96072	3.58056	4.30911	17.031	18.471	13.484	15.57	11.963	19.823
Oleur061Scf0060g02014.1	3.18148	3.15811	3.79972	3.73023	4.61199	4.32148	9.072	8.927	13.926	13.271	24.454	19.994
Oleur061Scf0060g03002.1	-9.03451	-0.61669	-5.8783	-5.68493	-6.95755	-9.03095	0.002	0.652	0.017	0.019	0.008	0.002
Oleur061Scf0060g03005.1	-7.58209	0.3136	-7.53434	-8.77065	-11.0734	-11.0734	0.005	1.243	0.005	0.002	0	0
Oleur061Scf0060g03011.1	0.80077	-0.39147	-7.19518	-1.61229	-9.24895	-6.06759	1.742	0.762	0.007	0.327	0.002	0.015
Oleur061Scf0060g03075.1	1.75932	2.27535	1.97427	2.76332	2.98079	2.88383	3.385	4.841	3.929	6.79	7.894	7.381
Oleur061Scf0060g03013.1	4.58308	4.73484	4.60199	4.34933	4.47583	4.7797	23.969	26.627	24.285	20.384	22.251	27.468
Oleur061Scf0060g03018.1	-6.10008	0.70893	-8.8588	-7.92407	-9.46098	-10.3289	0.015	1.635	0.002	0.004	0.001	0.001
Oleur061Scf0060g03015.1	-0.25308	-1.07559	-0.81935	-0.46688	-0.89668	0.04335	0.839	0.474	0.567	0.724	0.537	1.031
Oleur061Scf0060g03073.1	1.54053	1.55172	0.92032	2.00704	1.6743	1.52341	2.909	2.932	1.893	4.02	3.192	2.875
Oleur061Scf0061g01010.1	-11.0734	-0.27845	-2.28146	0.47153	-9.28017	-11.0734	0	0.824	0.206	1.387	0.002	0
Oleur061Scf0061g01020.1	4.07278	5.66245	1.87614	4.01727	4.15256	1.91194	16.828	50.649	3.671	16.193	17.785	3.763
Oleur061Scf0061g02001.1	3.26088	2.68824	2.38468	1.10035	2.95967	1.36171	9.586	6.445	5.222	2.144	7.779	2.57
Oleur061Scf0062g00002.1	-11.0734	-0.73781	-11.0734	-7.87093	-9.94767	-11.0734	0	0.6	0	0.004	0.001	0
Oleur061Scf0062g00017.1	2.11154	-0.02605	0.44657	0.15217	-0.89051	0.86581	4.322	0.982	1.363	1.111	0.539	1.822
Oleur061Scf0062g00004.1	-1.57885	-0.0671	-1.65031	-0.93731	2.50185	1.06646	0.335	0.955	0.319	0.522	5.664	2.094
Oleur061Scf0062g00005.1	-11.0734	2.38008	-9.91332	-7.54097	-8.61365	-11.0734	0	5.206	0.001	0.005	0.003	0
Oleur061Scf0062g00018.1	0.73451	2.84395	0.54495	-0.22454	0.18155	-6.57036	1.664	7.18	1.459	0.856	1.134	0.011
Oleur061Scf0062g01022.1	2.68393	3.27073	2.41036	3.82234	3.58679	3.66514	6.426	9.651	5.316	14.146	12.015	12.686
Oleur061Scf0062g01008.1	1.49888	2.21059	2.16412	3.02318	1.10118	2.26212	2.826	4.629	4.482	8.13	2.145	4.797
Oleur061Scf0062g01023.1	-8.41669	-0.21884	2.17391	2.66274	1.25752	4.19929	0.003	0.859	4.512	6.332	2.391	18.37
Oleur061Scf0062g02007.1	2.73971	2.43361	2.34851	3.19179	2.61517	2.95456	6.679	5.402	5.093	9.137	6.127	7.752
Oleur061Scf0062g02006.1	3.53254	2.82002	3.44187	3.57703	3.28078	3.57552	11.572	7.062	10.867	11.934	9.719	11.922
Oleur061Scf0062g02012.1	1.27448	2.61481	1.35118	2.75989	2.60013	1.23289	2.419	6.125	2.551	6.773	6.063	2.35
Oleur061Scf0062g03010.1	2.83167	2.65062	2.79112	3.19253	2.68569	2.80126	7.119	6.279	6.922	9.142	6.434	6.97
Oleur061Scf0062g03011.1	-11.0734	-1.31637	-6.38162	-5.65257	-5.62205	-7.01421	0	0.402	0.012	0.02	0.02	0.008
Oleur061Scf0062g03019.1	-1.36089	0.84777	-10.2183	-2.18385	-1.18085	-5.13241	0.389	1.8	0.001	0.22	0.441	0.029
Oleur061Scf0062g03020.1	-4.49998	-0.55061	-9.53752	-1.84095	-1.86447	-9.0113	0.044	0.683	0.001	0.279	0.275	0.002
Oleur061Scf0062g03014.1	2.47213	2.77149	3.87784	2.36423	2.92083	3.43422	5.549	6.828	14.701	5.149	7.573	10.809
Oleur061Scf0062g03015.1	3.22568	2.34147	3.40069	3.61864	3.25388	3.52996	9.355	5.068	10.561	12.283	9.539	11.551
Oleur061Scf0062g03023.1	-1.11058	-0.82195	-0.9718	-0.16206	-0.25117	-0.59848	0.463	0.566	0.51	0.894	0.84	0.66
Oleur061Scf0062g04017.1	0.056	1.08529	2.09265	4.32799	2.57957	2.7788	1.04	2.122	4.265	20.084	5.978	6.863
Oleur061Scf0062g04018.1	1.2312	1.64101	2.47384	2.67496	2.15182	2.09832	2.348	3.119	5.555	6.386	4.444	4.282
Oleur061Scf0062g04003.1	0.02135	2.5542	1.40266	0.10259	-0.42743	-0.33584	1.015	5.873	2.644	1.074	0.744	0.792
Oleur061Scf0062g04021.1	-0.89111	7.83827	5.12699	4.33182	5.66858	5.78198	0.539	228.852	34.944	20.138	50.864	55.024
Oleur061Scf0062g05004.1	-0.03353	0.43688	0.1512	0.64527	2.01113	1.04697	0.977	1.354	1.11	1.564	4.031	2.066
Oleur061Scf0062g06001.1	-11.0734	-2.63308	-10.1213	-5.88981	-1.23968	-4.41239	0	0.161	0.001	0.017	0.423	0.047
Oleur061Scf0062g06014.1	-0.44707	2.14424	1.09929	0.40344	0.38479	0.65376	0.734	4.421	2.142	1.323	1.306	1.573
Oleur061Scf0062g06004.1	-11.0734	-4.08264	-1.89556	2.61065	-0.77771	-1.65412	0	0.059	0.269	6.108	0.583	0.318
Oleur061Scf0062g06032.1	-11.0734	0.54365	-11.0734	-11.0734	-2.80036	-11.0734	0	1.458	0	0	0.144	0
Oleur061Scf0062g06021.1	-2.73754	-7.38049	3.48004	-7.55323	-10.3397	-0.50647	0.15	0.006	11.158	0.005	0.001	0.704
Oleur061Scf0062g06017.1	3.6157	3.18171	4.63489	4.10689	3.50516	4.54239	12.258	9.074	24.845	17.23	11.354	23.302
Oleur061Scf0062g06018.1	-8.07876	-0.56445	-6.96803	-2.22452	-4.68198	-4.00732	0.004	0.676	0.008	0.214	0.039	0.062
Oleur061Scf0062g06019.1	0.74115	0.54691	-0.02386	1.17323	0.65773	0.6295	1.672	1.461	0.984	2.255	1.578	1.547
Oleur061Scf0063g01019.1	1.53033	0.6548	1.11454	1.00708	1.42068	1.465	2.889	1.574	2.165	2.01	2.677	2.761
Oleur061Scf0063g01005.1	-1.9284	0.97101	-5.96497	0.70988	-0.9411	-2.7792	0.263	1.96	0.016	1.636	0.521	0.146
Oleur061Scf0063g02012.1	3.37866	1.41854	0.09951	1.26896	1.36593	0.21678	10.401	2.673	1.071	2.41	2.577	1.162
Oleur061Scf0063g03020.1	3.43398	2.04969	3.31446	4.444	4.84285	4.06256	10.808	4.14	9.948	21.766	28.698	16.709
Oleur061Scf0063g03033.1	-10.1266	-6.08108	-1.35283	-11.0734	-11.0734	-8.0312	0.001	0.015	0.392	0	0	0.004
Oleur061Scf0064g01008.1	-10.2453	-3.91098	-8.41489	1.77856	-8.07712	-5.79239	0.001	0.066	0.003	3.431	0.004	0.018
Oleur061Scf0064g01017.1	-0.30136	0.64655	0.21105	0.31382	-0.20737	0.195	0.811	1.565	1.158	1.243	0.866	1.145
Oleur061Scf0064g01002.1	4.12839	4.60768	4.50678	4.1989	4.37072	4.42277	17.489	24.381	22.734	18.365	20.688	21.448
Oleur061Scf0064g01003.1	3.96179	3.33562	3.59033	4.25424	3.95541	3.7234	15.582	10.095	12.045	19.083	15.513	13.209
Oleur061Scf0064g02015.1	1.9263	1.1708	2.0497	2.14122	1.65837	2.79178	3.801	2.251	4.14	4.411	3.157	6.925
Oleur061Scf0064g02012.1	0.04123	1.12823	-0.54356	-1.39419	-2.00785	-1.61681	1.029	2.186	0.686	0.38	0.249	0.326
Oleur061Scf0064g02018.1	2.18466	3.14664	-0.10285	1.96075	2.13655	1.80905	4.546	8.856	0.931	3.893	4.397	3.504
Oleur061Scf0064g03015.1	3.01613	1.28347	2.46514	2.78656	-10.3843	-0.37657	8.09	2.434	5.522	6.9	0.001	0.77
Oleur061Scf0064g04010.1	2.85422	5.38347	4.88872	2.13792	0.06456	2.84843	7.231	41.743	29.624	4.401	1.046	7.202
Oleur061Scf0064g04011.1	-11.0734	-0.81268	-8.20453	-6.05975	0.55698	-11.0734	0	0.569	0.003	0.015	1.471	0
Oleur061Scf0064g04012.1	-7.50924	1.65337	-0.64383	0.32892	-0.5465	-2.44848	0.005	3.146	0.64	1.256	0.685	0.183
Oleur061Scf0064g05015.1	-9.42326	-2.62976	0.42132	2.41303	-0.20504	3.30287	0.001	0.162	1.339	5.326	0.868	9.869
Oleur061Scf0064g05031.1	4.46017	6.19973	4.34816	3.70165	3.49268	4.17614	22.011	73.503	20.367	13.011	11.256	18.078
Oleur061Scf0064g05024.1	3.61683	4.23725	2.65411	4.6928	4.10793	3.76206	12.268	18.86	6.295	25.863	17.243	13.567
Oleur061Scf0064g05036.1	4.55344	2.37703	-3.33806	1.62895	0.58122	-2.50863	23.481	5.195	0.099	3.093	1.496	0.176
Oleur061Scf0064g05035.1	2.12796	3.44114	4.12258	2.92428	2.56979	2.6988	4.371	10.861	17.419	7.591	5.937	6.493
Oleur061Scf0064g05037.1	0.45198	-7.48146	-1.54983	-9.26943	-1.99078	-2.79952	1.368	0.006	0.342	0.002	0.252	0.144
Oleur061Scf0064g05038.1	4.31269	3.38473	5.55039	4.59182	2.70881	4.67453	19.872	10.445	46.864	24.114	6.538	25.537
Oleur061Scf0064g05030.1	4.87118	4.74948	3.07201	5.21593	4.90078	4.74219	29.267	26.899	8.409	37.166	29.873	26.763
Oleur061Scf0064g06006.1	1.27807	4.52427	5.7125	0.82744	3.32692	3.20186	2.425	23.011	52.437	1.775	10.035	9.201
Oleur061Scf0064g06002.1	5.78266	3.62404	3.46825	4.21009	4.37458	3.75224	55.05	12.329	11.067	18.508	20.743	13.475
Oleur061Scf0064g06025.1	2.22442	1.71397	0.25287	2.48805	1.45498	2.25116	4.673	3.281	1.192	5.61	2.742	4.761
Oleur061Scf0064g06005.1	3.64471	4.23011	4.92623	3.78354	3.36781	3.82784	12.507	18.767	30.405	13.771	10.323	14.2
Oleur061Scf0064g06023.1	-11.0734	0.18466	-11.0734	-10.0102	-11.0734	-10.0244	0	1.137	0	0.001	0	0.001
Oleur061Scf0064g07028.1	2.59628	2.97254	1.97514	3.10685	2.50735	2.19724	6.047	7.849	3.932	8.615	5.686	4.586
Oleur061Scf0064g07038.1	5.0036	2.47542	2.79124	3.51895	1.67927	2.93441	32.08	5.561	6.922	11.463	3.203	7.644
Oleur061Scf0064g07032.1	-2.00628	5.12566	-1.88286	-10.3004	-6.63608	-3.8914	0.249	34.912	0.271	0.001	0.01	0.067
Oleur061Scf0064g07033.1	-0.68081	3.559	1.9332	2.839	0.89471	2.93921	0.624	11.786	3.819	7.155	1.859	7.67
Oleur061Scf0064g07035.1	2.51023	2.44182	2.5707	2.51844	2.84807	2.61792	5.697	5.433	5.941	5.73	7.2	6.139
Oleur061Scf0064g08017.1	4.95995	3.44208	2.68832	2.99307	2.77839	2.56362	31.124	10.868	6.446	7.962	6.861	5.912
Oleur061Scf0064g08021.1	-6.73503	-8.06908	-5.9427	-1.78429	-7.48215	-10.0865	0.009	0.004	0.016	0.29	0.006	0.001
Oleur061Scf0064g09001.1	-0.49764	1.75663	-0.64894	2.38849	0.60476	0.59148	0.708	3.379	0.638	5.236	1.521	1.507
Oleur061Scf0064g09021.1	0.40962	1.46156	0.94755	0.89173	0.40076	0.61855	1.328	2.754	1.929	1.855	1.32	1.535
Oleur061Scf0064g09022.1	3.95495	3.71932	4.20089	5.41702	4.58552	4.64836	15.508	13.171	18.39	42.725	24.009	25.078
Oleur061Scf0064g09026.1	-11.0734	-8.15931	-6.60797	-0.09174	-5.07389	-9.47137	0	0.003	0.01	0.938	0.03	0.001
Oleur061Scf0064g09030.1	-2.92801	3.05182	7.59706	2.29034	-2.19741	3.60613	0.131	8.293	193.616	4.892	0.218	12.177
Oleur061Scf0064g09031.1	3.32214	3.54292	3.38374	3.98726	4.05957	3.6474	10.001	11.655	10.438	15.859	16.675	12.531
Oleur061Scf0064g10014.1	-9.43462	1.22422	-5.45629	-3.46137	-2.62466	-3.23752	0.001	2.336	0.023	0.091	0.162	0.106
Oleur061Scf0064g10009.1	3.47909	3.5724	3.7379	4.22747	4.1653	3.9066	11.151	11.896	13.342	18.732	17.942	14.997
Oleur061Scf0064g10018.1	-5.88483	4.45572	0.31376	6.05277	-3.12329	1.17141	0.017	21.944	1.243	66.384	0.115	2.252
Oleur061Scf0064g10011.1	3.72966	3.77729	3.96903	4.14259	4.28953	3.85478	13.266	13.711	15.66	17.662	19.556	14.468
Oleur061Scf0064g10005.1	1.10386	2.25541	1.34742	3.00478	2.75547	2.15007	2.149	4.775	2.545	8.027	6.753	4.438
Oleur061Scf0064g10015.1	-6.84275	2.54412	-8.40223	-10.212	-11.0734	-10.3309	0.009	5.833	0.003	0.001	0	0.001
Oleur061Scf0065g00001.1	4.46779	1.97983	4.53438	3.74073	0.36564	3.9316	22.128	3.944	23.173	13.368	1.288	15.259
Oleur061Scf0065g00005.1	0.48577	-0.12239	0.94777	-0.46053	-11.0734	0.49927	1.4	0.919	1.929	0.727	0	1.413
Oleur061Scf0065g00003.1	4.61941	4.27094	3.96078	4.05928	3.82902	3.70127	24.58	19.306	15.571	16.671	14.212	13.008
Oleur061Scf0065g01017.1	-2.99395	1.01478	2.43646	1.64265	1.64442	-6.69695	0.126	2.021	5.413	3.122	3.126	0.01
Oleur061Scf0065g01015.1	5.25626	5.72361	7.26115	5.40113	4.43692	6.06128	38.22	52.842	153.4	42.257	21.659	66.777
Oleur061Scf0065g01011.1	1.52597	3.26164	1.3082	2.65467	2.12679	1.97915	2.88	9.591	2.476	6.297	4.367	3.943
Oleur061Scf0065g02021.1	-11.0734	-4.30582	-1.18549	-0.25102	3.24627	2.36957	0	0.051	0.44	0.84	9.489	5.168
Oleur061Scf0065g02024.1	-11.0734	-0.20538	-10.3246	-0.08918	-8.39286	-6.90621	0	0.867	0.001	0.94	0.003	0.008
Oleur061Scf0065g02012.1	2.21665	1.88641	2.03808	2.52845	2.11227	2.30336	4.648	3.697	4.107	5.77	4.324	4.936
Oleur061Scf0065g03001.1	-0.19274	-2.67902	2.97565	1.35241	0.87453	2.03801	0.875	0.156	7.866	2.553	1.833	4.107
Oleur061Scf0065g03013.1	-11.0734	-1.1257	1.41929	-0.94913	-1.34389	-3.17611	0	0.458	2.675	0.518	0.394	0.111
Oleur061Scf0065g04008.1	6.52347	3.94856	0.0134	2.16032	1.312	1.25791	91.994	15.44	1.009	4.47	2.483	2.391
Oleur061Scf0065g04009.1	-2.16728	6.66183	0.46435	2.43215	-2.86789	-0.81225	0.223	101.254	1.38	5.397	0.137	0.569
Oleur061Scf0065g04037.1	0.08569	0.60605	-3.06402	-4.2605	-2.43232	-5.40624	1.061	1.522	0.12	0.052	0.185	0.024
Oleur061Scf0065g04004.1	1.24094	1.4152	-0.45682	2.11917	1.58913	1.03674	2.364	2.667	0.729	4.344	3.009	2.052
Oleur061Scf0065g04014.1	2.92511	5.55359	3.43696	4.59304	3.97759	3.57414	7.595	46.967	10.83	24.135	15.753	11.91
Oleur061Scf0065g04006.1	2.90937	1.64468	1.09	0.81781	1.05606	0.67281	7.513	3.127	2.129	1.763	2.079	1.594
Oleur061Scf0065g04017.1	-2.9416	-1.56984	-2.8663	-2.56127	-2.69164	-2.81688	0.13	0.337	0.137	0.169	0.155	0.142
Oleur061Scf0066g00005.1	2.05931	4.46266	4.94176	3.27632	1.70696	3.37157	4.168	22.049	30.734	9.689	3.265	10.35
Oleur061Scf0066g00002.1	-11.0734	-0.20682	-0.23636	-6.37249	-7.75152	-4.1036	0	0.866	0.849	0.012	0.005	0.058
Oleur061Scf0066g00003.1	-0.84863	-0.63226	-5.50069	-1.74735	-7.74624	-3.62798	0.555	0.645	0.022	0.298	0.005	0.081
Oleur061Scf0066g00004.1	-11.0734	-0.98839	-11.0734	-11.0734	-10.1197	-9.20616	0	0.504	0	0	0.001	0.002
Oleur061Scf0066g01005.1	-0.09104	-0.19467	-0.96359	1.58386	1.43665	0.91289	0.939	0.874	0.513	2.998	2.707	1.883
Oleur061Scf0066g01006.1	0.30189	1.51899	1.97275	1.58517	1.09183	1.53989	1.233	2.866	3.925	3	2.131	2.908
Oleur061Scf0066g02011.1	-11.0734	0.34204	0.5601	-5.65114	-4.27493	-6.00185	0	1.268	1.474	0.02	0.052	0.016
Oleur061Scf0066g02019.1	2.40316	4.72939	4.71692	3.30712	1.2579	3.42807	5.29	26.527	26.299	9.898	2.391	10.763
Oleur061Scf0066g02016.1	3.36263	2.86562	3.08383	3.87031	3.65809	4.0268	10.286	7.288	8.479	14.624	12.624	16.3
Oleur061Scf0066g03004.1	-2.35589	-0.26644	1.11855	-0.05935	1.67208	1.5745	0.195	0.831	2.171	0.96	3.187	2.978
Oleur061Scf0066g03003.1	-1.14025	2.67445	-0.68995	0.34396	0.95845	-0.26927	0.454	6.384	0.62	1.269	1.943	0.83
Oleur061Scf0066g04016.1	-1.76259	-0.20301	4.36973	3.20317	2.65044	4.42673	0.295	0.869	20.674	9.21	6.279	21.507
Oleur061Scf0066g04022.1	4.89411	5.15787	3.99695	3.46163	3.66957	4.12011	29.735	35.7	15.966	11.017	12.725	17.389
Oleur061Scf0066g04015.1	2.78834	2.21306	3.37637	3.59547	3.54342	3.40845	6.908	4.637	10.385	12.088	11.659	10.618
Oleur061Scf0066g05002.1	2.01604	4.09299	-7.29833	2.32243	-6.27722	-2.50123	4.045	17.065	0.006	5.002	0.013	0.177
Oleur061Scf0066g06015.1	-1.71186	-2.75372	0.19465	-1.65551	-10.1349	-3.47883	0.305	0.148	1.144	0.317	0.001	0.09
Oleur061Scf0066g06020.1	-0.39707	2.00907	3.51607	1.46063	-0.59253	2.08317	0.759	4.025	11.44	2.752	0.663	4.237
Oleur061Scf0066g06014.1	-11.0734	1.2809	-10.3257	-9.29593	-10.1763	-9.43677	0	2.43	0.001	0.002	0.001	0.001
Oleur061Scf0066g06012.1	1.40641	2.11221	4.13391	3.45555	2.70891	3.81105	2.651	4.324	17.556	10.97	6.538	14.036
Oleur061Scf0066g07017.1	5.0723	5.19824	3.23685	1.98547	0.90711	2.21025	33.645	36.714	9.427	3.96	1.875	4.628
Oleur061Scf0066g07018.1	-5.31897	-3.01471	-5.61085	-3.25165	-1.41456	-5.58183	0.025	0.124	0.02	0.105	0.375	0.021
Oleur061Scf0066g08001.1	-4.57849	1.34998	0.37603	0.95316	0.95445	1.29614	0.042	2.549	1.298	1.936	1.938	2.456
Oleur061Scf0066g08049.1	4.86003	3.78416	5.4107	5.70663	4.87564	5.93744	29.041	13.777	42.539	52.223	29.357	61.284
Oleur061Scf0066g08004.1	2.42962	-0.87813	-2.82491	1.5343	1.97403	2.42991	5.388	0.544	0.141	2.896	3.929	5.389
Oleur061Scf0066g08044.1	0.68234	0.65242	-7.90918	-2.47939	-0.24376	-0.02648	1.605	1.572	0.004	0.179	0.845	0.982
Oleur061Scf0066g08050.1	-11.0734	-1.78689	-3.47971	-9.22999	3.24289	1.24882	0	0.29	0.09	0.002	9.467	2.376
Oleur061Scf0066g08027.1	2.04725	2.3393	1.56778	2.71767	2.03921	1.91629	4.133	5.061	2.964	6.578	4.11	3.775
Oleur061Scf0066g08045.1	1.96012	1.0284	1.93656	3.02869	2.83471	2.81191	3.891	2.04	3.828	8.161	7.134	7.022
Oleur061Scf0066g08047.1	-10.2084	-6.23902	-6.80517	-1.37193	-2.60383	-9.29653	0.001	0.013	0.009	0.386	0.165	0.002
Oleur061Scf0067g00007.1	3.71307	3.83137	2.88165	3.3025	2.82215	3.17247	13.114	14.235	7.37	9.866	7.072	9.016
Oleur061Scf0067g00005.1	-4.45806	2.80629	-6.45627	1.90448	-1.32419	-4.38993	0.045	6.995	0.011	3.744	0.399	0.048
Oleur061Scf0067g00006.1	2.10469	3.41921	3.0144	3.21337	3.09996	2.64004	4.301	10.698	8.08	9.275	8.574	6.233
Oleur061Scf0067g00008.1	0.66178	3.16719	2.18812	3.75367	3.07532	2.67369	1.582	8.983	4.557	13.489	8.429	6.381
Oleur061Scf0067g01009.1	0.33592	0.66375	-0.41244	2.31363	2.32395	1.85288	1.262	1.584	0.751	4.971	5.007	3.612
Oleur061Scf0067g01013.1	0.28124	-0.31657	0.25667	1.44692	0.95027	0.79023	1.215	0.803	1.195	2.726	1.932	1.729
Oleur061Scf0067g01027.1	2.64992	1.94623	3.1357	3.18284	2.76682	2.96821	6.276	3.854	8.789	9.081	6.806	7.826
Oleur061Scf0067g01029.1	2.49013	3.33611	3.01623	3.09317	2.82731	2.76955	5.618	10.099	8.091	8.534	7.097	6.819
Oleur061Scf0068g00002.1	2.39202	0.99643	0.35826	0.54864	-1.40419	2.74914	5.249	1.995	1.282	1.463	0.378	6.723
Oleur061Scf0068g00005.1	2.39202	0.99643	0.35826	0.54864	-1.40419	2.74914	5.249	1.995	1.282	1.463	0.378	6.723
Oleur061Scf0068g01020.1	3.25145	3.35027	2.40942	1.83602	2.09668	3.30387	9.523	10.198	5.313	3.57	4.277	9.876
Oleur061Scf0068g01015.1	-2.70366	-0.21216	1.28096	3.61795	4.33316	2.82612	0.154	0.863	2.43	12.278	20.156	7.092
Oleur061Scf0068g03030.1	2.68219	3.01015	1.92596	3.67606	3.13027	3.12516	6.418	8.056	3.8	12.782	8.756	8.725
Oleur061Scf0068g03023.1	-2.35081	-1.80491	0.29645	2.1034	-10.1151	-3.594	0.196	0.286	1.228	4.297	0.001	0.083
Oleur061Scf0068g03032.1	-11.0734	-0.15163	-9.43655	-10.2378	-11.0734	-11.0734	0	0.9	0.001	0.001	0	0
Oleur061Scf0068g03033.1	-0.20802	-0.0057	-1.79632	0.45479	-1.71459	-0.53748	0.866	0.996	0.288	1.371	0.305	0.689
Oleur061Scf0068g03034.1	4.56032	4.23692	3.97351	4.11813	3.36631	3.87973	23.593	18.856	15.709	17.365	10.312	14.72
Oleur061Scf0068g03029.1	1.25044	5.29507	-2.96979	4.53763	-5.6251	1.0756	2.379	39.262	0.128	23.225	0.02	2.108
Oleur061Scf0068g03035.1	2.96202	1.81579	1.13243	1.64633	1.02846	1.56348	7.792	3.521	2.192	3.13	2.04	2.956
Oleur061Scf0068g04010.1	5.2372	5.81632	4.23354	5.44217	4.31638	4.32172	37.719	56.349	18.811	43.477	19.923	19.997
Oleur061Scf0068g04011.1	-5.59208	-0.34897	-2.35025	-3.57458	-1.33786	-0.12093	0.021	0.785	0.196	0.084	0.396	0.92
Oleur061Scf0068g05028.1	-8.17119	-0.22625	-10.1372	-8.23476	-10.1155	-6.24348	0.003	0.855	0.001	0.003	0.001	0.013
Oleur061Scf0068g05029.1	2.5649	0.44148	2.81483	3.09212	2.88427	3.04003	5.917	1.358	7.036	8.528	7.383	8.225
Oleur061Scf0068g05025.1	2.41275	1.4216	-5.02709	0.22598	-3.19074	-4.55531	5.325	2.679	0.031	1.17	0.11	0.043
Oleur061Scf0068g05005.1	1.47053	2.86517	-8.35734	-9.23831	-10.1574	-11.0734	2.771	7.286	0.003	0.002	0.001	0
Oleur061Scf0068g05008.1	2.57757	3.16221	-2.56606	-2.19317	-6.97067	-8.05422	5.969	8.952	0.169	0.219	0.008	0.004
Oleur061Scf0068g05009.1	-4.64571	-6.12846	-3.18142	-1.53205	-2.9727	-3.01253	0.04	0.014	0.11	0.346	0.127	0.124
Oleur061Scf0068g05023.1	1.3868	2.24648	1.07119	1.4614	1.33627	1.7894	2.615	4.745	2.101	2.754	2.525	3.457
Oleur061Scf0068g05012.1	-9.19778	-1.6057	-7.34697	-2.01983	-5.3636	-1.67201	0.002	0.329	0.006	0.247	0.024	0.314
Oleur061Scf0068g05016.1	-11.0734	-1.41523	-0.07312	-1.47187	-0.07658	1.25256	0	0.375	0.951	0.361	0.948	2.383
Oleur061Scf0068g05059.1	3.16835	5.66402	6.68378	3.25847	-8.13772	4.06837	8.99	50.704	102.806	9.57	0.004	16.776
Oleur061Scf0068g05013.1	1.17913	3.39432	4.92013	1.20604	-6.04726	2.12343	2.264	10.515	30.276	2.307	0.015	4.357
Oleur061Scf0068g05026.1	0.36985	4.75356	-1.96915	3.96354	1.79855	2.14583	1.292	26.975	0.255	15.601	3.479	4.425
Oleur061Scf0069g00001.1	-2.06558	-1.48479	-11.0734	-3.89145	-7.39508	-7.39406	0.239	0.357	0	0.067	0.006	0.006
Oleur061Scf0069g00003.1	5.88229	-0.81364	7.14592	6.67892	6.42429	6.87495	58.986	0.569	141.623	102.46	85.882	117.373
Oleur061Scf0069g00018.1	-11.0734	-6.22054	-6.20453	-1.11799	-6.41833	-4.13073	0	0.013	0.014	0.461	0.012	0.057
Oleur061Scf0069g00020.1	-8.92579	-2.82184	-11.0734	-0.27429	-1.90967	-4.95862	0.002	0.141	0	0.827	0.266	0.032
Oleur061Scf0069g01039.1	-11.0734	-11.0734	-0.74912	-6.25473	-2.29321	-7.48176	0	0	0.595	0.013	0.204	0.006
Oleur061Scf0069g01023.1	4.54106	6.39328	3.90865	4.42522	5.63008	5.12069	23.281	84.056	15.018	21.484	49.525	34.792
Oleur061Scf0069g01030.1	4.26464	4.52024	4.18198	4.27693	4.18503	3.9662	19.221	22.947	18.151	19.386	18.189	15.629
Oleur061Scf0069g01042.1	-11.0734	-0.36796	-3.23722	3.78935	2.10675	0.53532	0	0.775	0.106	13.826	4.307	1.449
Oleur061Scf0069g02028.1	-10.3096	-1.83228	-9.53183	-7.12923	-9.46939	-8.69746	0.001	0.281	0.001	0.007	0.001	0.002
Oleur061Scf0069g02029.1	-0.35231	0.67241	-0.90963	1.61355	1.29714	0.74487	0.783	1.594	0.532	3.06	2.457	1.676
Oleur061Scf0069g02025.1	2.80757	3.66712	3.05264	2.73848	3.443	3.10484	7.001	12.703	8.297	6.674	10.875	8.603
Oleur061Scf0069g02009.1	2.96935	0.81848	2.01179	0.55306	2.67526	2.24166	7.832	1.764	4.033	1.467	6.388	4.729
Oleur061Scf0069g02005.1	-11.0734	-6.14371	-8.81416	-11.0734	1.88317	-1.25777	0	0.014	0.002	0	3.689	0.418
Oleur061Scf0069g03014.1	0.97461	-4.28123	-1.81226	-11.0734	1.55263	-0.3236	1.965	0.051	0.285	0	2.934	0.799
Oleur061Scf0069g03015.1	4.28433	3.36429	2.03115	2.0569	4.10488	3.00772	19.486	10.298	4.087	4.161	17.206	8.043
Oleur061Scf0069g03016.1	2.82614	2.11066	2.79492	2.3682	3.66254	2.56104	7.092	4.319	6.94	5.163	12.663	5.901
Oleur061Scf0069g03004.1	-5.85617	2.4715	2.1246	0.7291	0.38182	-3.25045	0.017	5.546	4.361	1.658	1.303	0.105
Oleur061Scf0069g03005.1	-1.94109	1.62141	0.0988	-0.27734	-0.50014	0.76154	0.26	3.077	1.071	0.825	0.707	1.695
Oleur061Scf0070g01017.1	-0.03449	-0.04292	0.14314	0.42064	-0.09238	-0.105	0.976	0.971	1.104	1.339	0.938	0.93
Oleur061Scf0071g01010.1	-1.32667	-0.7304	-1.4484	3.22034	2.85818	-0.97268	0.399	0.603	0.366	9.32	7.251	0.51
Oleur061Scf0071g01006.1	2.11444	1.31414	1.12674	2.78211	1.83929	2.21677	4.33	2.487	2.184	6.879	3.578	4.649
Oleur061Scf0071g01021.1	2.54887	2.07194	-0.40301	2.67036	1.50227	0.99585	5.852	4.205	0.756	6.366	2.833	1.994
Oleur061Scf0071g01008.1	-6.22394	0.81716	-6.86604	-4.26665	-7.72291	-7.63454	0.013	1.762	0.009	0.052	0.005	0.005
Oleur061Scf0071g01017.1	2.25001	-0.22511	-4.80328	0.77837	0.21266	-0.35436	4.757	0.856	0.036	1.715	1.159	0.782
Oleur061Scf0071g01007.1	3.29	3.6882	2.51567	4.20133	3.64028	3.74426	9.781	12.89	5.719	18.396	12.469	13.401
Oleur061Scf0071g01002.1	-0.34305	0.96009	2.0422	1.04549	0.03097	1.02585	0.788	1.945	4.119	2.064	1.022	2.036
Oleur061Scf0071g02001.1	3.08838	3.42035	4.51728	3.54537	2.21043	3.12159	8.505	10.706	22.9	11.675	4.628	8.703
Oleur061Scf0071g02002.1	2.20536	1.9042	1.86899	1.81148	3.04096	2.67924	4.612	3.743	3.653	3.51	8.23	6.405
Oleur061Scf0071g03006.1	-3.61348	-0.73998	-0.58461	1.4907	0.29547	0.64401	0.082	0.599	0.667	2.81	1.227	1.563
Oleur061Scf0071g03016.1	3.86374	2.94273	3.88427	3.63639	1.97229	3.84134	14.558	7.689	14.767	12.435	3.924	14.334
Oleur061Scf0071g04010.1	2.77663	1.35373	1.69167	3.06205	2.31377	2.67255	6.853	2.556	3.23	8.352	4.972	6.376
Oleur061Scf0071g04014.1	4.84535	4.95231	4.17052	4.21184	4.23914	4.29743	28.747	30.96	18.007	18.531	18.885	19.663
Oleur061Scf0071g05001.1	3.33701	3.12318	3.44204	4.26048	3.99717	3.61403	10.105	8.713	10.868	19.166	15.969	12.244
Oleur061Scf0071g05003.1	-6.60098	1.88688	-3.2686	-0.81656	-5.67055	-6.35851	0.01	3.698	0.104	0.568	0.02	0.012
Oleur061Scf0071g05004.1	-9.59791	-1.49911	-2.55195	-6.96833	-1.61303	-1.31723	0.001	0.354	0.171	0.008	0.327	0.401
Oleur061Scf0072g00021.1	-1.44758	-0.68845	1.02692	1.05169	-8.38822	-2.53971	0.367	0.621	2.038	2.073	0.003	0.172
Oleur061Scf0072g01011.1	-11.0734	-5.63773	4.96851	0.30334	-5.69137	-3.21106	0	0.02	31.309	1.234	0.019	0.108
Oleur061Scf0072g01012.1	-11.0734	-11.0734	-1.70199	-11.0734	-11.0734	-11.0734	0	0	0.307	0	0	0
Oleur061Scf0072g02020.1	2.35439	1.85431	3.39161	2.69338	2.78	2.48816	5.114	3.616	10.495	6.468	6.869	5.611
Oleur061Scf0072g02024.1	3.77751	3.31483	3.68732	3.67833	3.94853	4.32444	13.713	9.951	12.882	12.802	15.439	20.035
Oleur061Scf0072g02021.1	1.24572	2.23726	1.41443	1.56375	1.77873	2.28135	2.371	4.715	2.666	2.956	3.431	4.861
Oleur061Scf0072g02023.1	-1.00696	-0.17911	-1.24954	0.94921	1.35655	0.53011	0.498	0.883	0.421	1.931	2.561	1.444
Oleur061Scf0072g03026.1	-0.93923	-6.94393	-0.04636	0.11732	2.81904	1.05099	0.522	0.008	0.968	1.085	7.057	2.072
Oleur061Scf0072g04019.1	2.24766	1.34902	1.96749	3.98032	3.09581	3.30448	4.749	2.547	3.911	15.783	8.549	9.88
Oleur061Scf0072g04022.1	1.31467	0.59813	0.28658	2.72186	1.82811	2.0703	2.487	1.514	1.22	6.597	3.551	4.2
Oleur061Scf0072g05016.1	2.77949	1.42638	1.60213	2.11141	2.50065	3.1126	6.866	2.688	3.036	4.321	5.659	8.649
Oleur061Scf0072g05026.1	-0.62332	-3.77795	-3.93406	0.57641	-0.15513	-0.21062	0.649	0.073	0.065	1.491	0.898	0.864
Oleur061Scf0072g05019.1	3.47983	-0.79132	3.19241	3.85175	3.25349	3.43308	11.157	0.578	9.141	14.437	9.537	10.801
Oleur061Scf0072g05027.1	-7.472	2.9763	-2.50568	-3.34544	-4.29842	-7.47892	0.006	7.87	0.176	0.098	0.051	0.006
Oleur061Scf0072g05021.1	2.35019	4.05479	3.00825	2.73056	2.90627	2.86774	5.099	16.619	8.046	6.637	7.497	7.299
Oleur061Scf0072g06015.1	6.51052	6.25397	-0.27316	5.68666	-0.84067	1.59972	91.172	76.319	0.828	51.506	0.558	3.031
Oleur061Scf0072g06013.1	-2.83216	-2.06534	2.31919	-0.03946	1.25131	-2.40391	0.14	0.239	4.991	0.973	2.381	0.189
Oleur061Scf0072g06014.1	-3.69147	-1.18408	0.47164	-1.45659	-6.78351	-5.00276	0.077	0.44	1.387	0.364	0.009	0.031
Oleur061Scf0072g07021.1	-10.2194	0.12114	-4.41918	3.75488	2.34883	0.80954	0.001	1.088	0.047	13.5	5.094	1.753
Oleur061Scf0072g07003.1	-7.73194	-2.18012	-8.5915	-2.48604	-1.98377	-2.74843	0.005	0.221	0.003	0.178	0.253	0.149
Oleur061Scf0072g07014.1	3.78422	4.14856	3.58506	3.79572	3.5467	3.46758	13.777	17.735	12.001	13.888	11.686	11.062
Oleur061Scf0072g07002.1	5.23526	6.24085	3.98735	4.77955	5.68246	5.36208	37.668	75.628	15.86	27.465	51.356	41.129
Oleur061Scf0072g07025.1	-2.62242	-4.52953	0.41328	-3.47045	-1.31456	0.24791	0.162	0.043	1.332	0.09	0.402	1.187
Oleur061Scf0072g07015.1	1.19113	-1.11089	-4.62377	-0.24505	-8.21612	0.02806	2.283	0.463	0.041	0.844	0.003	1.02
Oleur061Scf0072g07016.1	0.97165	-0.13466	-5.64973	0.80022	-6.44682	0.95213	1.961	0.911	0.02	1.741	0.011	1.935
Oleur061Scf0072g07007.1	0.47912	-4.01566	-6.25619	-1.30075	-0.70156	-1.67126	1.394	0.062	0.013	0.406	0.615	0.314
Oleur061Scf0072g07018.1	-1.414	-1.61664	-4.86723	-1.97166	-2.06326	-4.18642	0.375	0.326	0.034	0.255	0.239	0.055
Oleur061Scf0072g08024.1	-1.2578	-1.91112	2.89065	3.03842	0.99497	2.34106	0.418	0.266	7.416	8.216	1.993	5.067
Oleur061Scf0072g08033.1	5.52992	-1.04194	6.71588	6.24645	6.0044	6.2834	46.203	0.486	105.119	75.922	64.196	77.892
Oleur061Scf0072g08026.1	-3.44862	-1.08266	0.00224	3.93415	1.49984	-0.25314	0.092	0.472	1.002	15.286	2.828	0.839
Oleur061Scf0072g08036.1	-2.06558	-1.48479	-11.0734	-3.89145	-7.39508	-7.39406	0.239	0.357	0	0.067	0.006	0.006
Oleur061Scf0072g08037.1	2.70559	6.24705	-4.05023	-3.9982	-3.02689	0.00589	6.523	75.954	0.06	0.063	0.123	1.004
Oleur061Scf0072g09036.1	3.47214	4.07513	4.66122	5.31349	5.03965	5.10172	11.097	16.855	25.303	39.767	32.892	34.338
Oleur061Scf0072g09025.1	-0.68338	1.31469	0.49139	0.29034	0.17543	0.33787	0.623	2.487	1.406	1.223	1.129	1.264
Oleur061Scf0072g09037.1	1.09322	2.62468	2.09966	2.65332	1.9083	1.80828	2.133	6.167	4.286	6.291	3.754	3.502
Oleur061Scf0072g09038.1	-8.90503	5.9664	-8.66837	-2.52914	-7.58616	-7.30057	0.002	62.527	0.002	0.173	0.005	0.006
Oleur061Scf0072g09034.1	6.44189	8.93605	6.08142	5.47837	5.81198	6.2328	86.937	489.8	67.716	44.582	56.18	75.207
Oleur061Scf0072g09039.1	-5.62988	3.92708	0.17935	-7.46857	-6.53629	-7.91494	0.02	15.211	1.132	0.006	0.011	0.004
Oleur061Scf0072g09040.1	-3.62528	-0.39758	3.67233	-0.54812	1.75223	-0.88323	0.081	0.759	12.749	0.684	3.369	0.542
Oleur061Scf0072g09041.1	2.18757	2.23856	-0.01267	-6.45111	-4.05312	-2.36798	4.555	4.719	0.991	0.011	0.06	0.194
Oleur061Scf0072g10026.1	4.64388	4.15999	3.70491	4.81495	4.615	4.59909	25	17.876	13.04	28.148	24.505	24.236
Oleur061Scf0072g10017.1	-0.36006	0.86583	-5.11793	-0.27455	-4.4416	-1.614	0.779	1.822	0.029	0.827	0.046	0.327
Oleur061Scf0072g10020.1	-0.16228	1.49559	-0.54781	0.72694	-0.08744	0.06107	0.894	2.82	0.684	1.655	0.941	1.043
Oleur061Scf0072g10021.1	2.71914	3.82839	5.60603	3.9237	1.08357	3.66473	6.585	14.206	48.706	15.176	2.119	12.682
Oleur061Scf0072g10028.1	-2.82914	2.65572	-2.06302	-0.40937	-3.30215	-1.71413	0.141	6.302	0.239	0.753	0.101	0.305
Oleur061Scf0072g10029.1	-6.1921	3.36821	0.68658	0.53071	-2.4799	-4.2797	0.014	10.326	1.609	1.445	0.179	0.051
Oleur061Scf0072g10016.1	-11.0734	1.97562	-11.0734	-7.39278	-8.0621	-10.2211	0	3.933	0	0.006	0.004	0.001
Oleur061Scf0072g11017.1	2.47458	2.75	0.71802	2.51348	2.5462	2.22527	5.558	6.727	1.645	5.71	5.841	4.676
Oleur061Scf0072g11014.1	-1.46261	2.4198	-0.62768	3.70015	-2.3752	-0.93347	0.363	5.351	0.647	12.997	0.193	0.524
Oleur061Scf0072g11019.1	5.1121	3.60683	4.58445	5.67046	2.4831	5.62985	34.586	12.183	23.991	50.931	5.591	49.517
Oleur061Scf0072g12005.1	2.67858	4.65016	3.50917	4.6711	3.97546	3.597	6.402	25.109	11.386	25.477	15.73	12.101
Oleur061Scf0072g12004.1	3.99276	4.21097	2.20957	2.39764	1.83654	2.56893	15.92	18.52	4.625	5.269	3.572	5.934
Oleur061Scf0072g13019.1	2.68465	1.58634	4.43679	3.07637	3.35469	4.09413	6.429	3.003	21.657	8.435	10.23	17.079
Oleur061Scf0072g13024.1	-11.0734	0.96907	-11.0734	-11.0734	-11.0734	-11.0734	0	1.958	0	0	0	0
Oleur061Scf0072g13027.1	0.88846	0.69868	-1.4029	-0.11232	-1.59489	-1.56432	1.851	1.623	0.378	0.925	0.331	0.338
Oleur061Scf0072g13022.1	-11.0734	-5.01577	-6.91916	-6.45321	-4.37303	-1.37895	0	0.031	0.008	0.011	0.048	0.384
Oleur061Scf0072g13029.1	2.99093	2.9419	2.7001	2.29179	2.08731	1.93184	7.95	7.684	6.498	4.897	4.25	3.815
Oleur061Scf0072g14011.1	3.68067	3.94379	4.99241	5.64276	5.30986	5.26131	12.823	15.389	31.832	49.962	39.667	38.354
Oleur061Scf0072g14001.1	-0.30566	7.92547	0.06981	1.36965	-0.70426	0.26912	0.809	243.11	1.05	2.584	0.614	1.205
Oleur061Scf0072g15018.1	2.07245	0.97045	0.94798	2.75591	2.17269	2.28588	4.206	1.959	1.929	6.755	4.509	4.877
Oleur061Scf0072g15024.1	-1.43644	0.79584	-1.02266	2.40631	0.74487	0.44229	0.369	1.736	0.492	5.301	1.676	1.359
Oleur061Scf0072g15010.1	-6.13339	-5.85205	3.45413	2.43037	-11.0734	-1.41908	0.014	0.017	10.96	5.39	0	0.374
Oleur061Scf0072g16007.1	3.36907	0.71179	3.60885	3.1878	-1.98332	2.8331	10.332	1.638	12.2	9.112	0.253	7.126
Oleur061Scf0072g16014.1	2.2854	2.33863	2.60506	2.64417	2.50093	2.40817	4.875	5.058	6.084	6.251	5.66	5.308
Oleur061Scf0072g17001.1	2.39729	3.2371	-0.56695	-0.97441	0.18373	-0.3691	5.268	9.429	0.675	0.509	1.136	0.774
Oleur061Scf0072g17030.1	1.12648	1.19142	0.52693	2.41695	1.49223	1.44786	2.183	2.284	1.441	5.34	2.813	2.728
Oleur061Scf0072g17002.1	3.52923	3.20295	3.34658	3.55709	2.51059	3.10258	11.545	9.208	10.172	11.77	5.699	8.59
Oleur061Scf0072g17024.1	4.8725	4.65546	4.61783	4.5806	4.263	4.58195	29.293	25.202	24.553	23.927	19.2	23.95
Oleur061Scf0072g17003.1	4.83049	4.3985	3.92216	4.0091	4.88968	5.05035	28.453	21.09	15.16	16.101	29.644	33.137
Oleur061Scf0072g17017.1	-11.0734	-3.53948	-3.41263	-1.12769	-2.44934	-2.88532	0	0.086	0.094	0.458	0.183	0.135
Oleur061Scf0072g17040.1	0.30718	0.58981	-3.656	-0.0451	-0.78028	-0.25917	1.237	1.505	0.079	0.969	0.582	0.836
Oleur061Scf0072g17004.1	-3.90835	1.41911	-4.37817	-4.3994	0.4378	-3.26704	0.067	2.674	0.048	0.047	1.355	0.104
Oleur061Scf0072g17027.1	2.48677	2.3684	2.22072	3.46787	2.66803	3.09406	5.605	5.164	4.661	11.064	6.356	8.539
Oleur061Scf0072g17008.1	3.31822	2.78588	2.38708	4.03882	3.7474	3.56545	9.974	6.897	5.231	16.436	13.43	11.839
Oleur061Scf0072g18020.1	-11.0734	1.40564	0.01179	2.13973	2.98142	2.30378	0	2.649	1.008	4.407	7.898	4.937
Oleur061Scf0072g18030.1	-10.2598	-0.12942	0.36668	-0.20636	4.51196	2.85428	0.001	0.914	1.289	0.867	22.816	7.231
Oleur061Scf0072g18036.1	-2.46065	-2.68428	1.843	2.87969	4.80609	3.39425	0.182	0.156	3.588	7.36	27.975	10.514
Oleur061Scf0072g18032.1	3.73094	4.54165	4.00329	4.04365	3.97219	4.04649	13.278	23.29	16.037	16.491	15.695	16.524
Oleur061Scf0072g18033.1	1.11914	-1.84691	0.90286	2.21182	-3.54146	1.68286	2.172	0.278	1.87	4.633	0.086	3.211
Oleur061Scf0072g18016.1	6.55218	3.88702	3.61265	4.42391	4.09185	4.62221	93.843	14.795	12.233	21.465	17.052	24.628
Oleur061Scf0073g01002.1	-11.0734	-11.0734	-11.0734	-11.0734	-0.60512	-11.0734	0	0	0	0	0.657	0
Oleur061Scf0073g01021.1	-11.0734	-11.0734	-9.0615	-11.0734	-0.94554	-11.0734	0	0	0.002	0	0.519	0
Oleur061Scf0073g02012.1	-1.40488	1.41764	0.93467	3.31681	2.96294	2.66812	0.378	2.671	1.911	9.965	7.797	6.356
Oleur061Scf0073g02010.1	-8.84713	8.31372	-9.96185	-8.08547	-6.75653	-8.88424	0.002	318.185	0.001	0.004	0.009	0.002
Oleur061Scf0073g03012.1	3.06512	2.90173	3.35128	3.83034	3.60357	3.44104	8.369	7.473	10.206	14.225	12.156	10.861
Oleur061Scf0073g03004.1	2.33487	4.42681	-2.57366	-0.81308	0.79144	-0.00707	5.045	21.508	0.168	0.569	1.731	0.995
Oleur061Scf0073g03043.1	2.65567	4.82108	3.13488	4.88284	4.13428	3.14846	6.301	28.268	8.784	29.504	17.561	8.867
Oleur061Scf0073g03045.1	-0.2082	1.50515	0.20998	1.34952	1.52181	0.93094	0.866	2.839	1.157	2.548	2.872	1.907
Oleur061Scf0073g03013.1	3.17712	3.55712	3.25804	3.64103	3.62371	3.53141	9.045	11.771	9.567	12.475	12.327	11.563
Oleur061Scf0073g03016.1	1.95451	3.27987	2.81428	3	2.16289	2.51785	3.876	9.713	7.034	8	4.478	5.727
Oleur061Scf0073g03010.1	1.92959	2.23939	2.29987	2.19003	3.06691	2.44151	3.809	4.722	4.924	4.563	8.38	5.432
Oleur061Scf0073g03011.1	2.33973	1.00737	7.35638	4.72285	-4.44424	5.58406	5.062	2.01	163.867	26.407	0.046	47.97
Oleur061Scf0073g04006.1	1.25109	2.73572	0.73897	2.69888	2.59836	1.26324	2.38	6.661	1.669	6.493	6.056	2.4
Oleur061Scf0073g04007.1	3.42773	4.11848	4.49532	4.69299	4.0833	4.54569	10.761	17.369	22.554	25.866	16.951	23.355
Oleur061Scf0073g05010.1	-0.3671	-0.02043	-0.2569	0.35146	-0.42851	-0.31537	0.775	0.986	0.837	1.276	0.743	0.804
Oleur061Scf0073g05003.1	3.28824	2.22896	1.96099	2.80201	2.69646	2.47969	9.769	4.688	3.893	6.974	6.482	5.578
Oleur061Scf0073g06002.1	1.44289	1.81045	1.60445	2.12686	1.36955	1.7636	2.719	3.508	3.041	4.368	2.584	3.395
Oleur061Scf0073g06003.1	3.01991	1.94282	1.84854	3.39962	2.82966	2.62105	8.111	3.845	3.601	10.553	7.109	6.152
Oleur061Scf0073g06005.1	-11.0734	-1.34663	1.26908	-2.14968	-6.66176	0.91784	0	0.393	2.41	0.225	0.01	1.889
Oleur061Scf0073g06006.1	-1.00206	1.16884	0.84909	-0.71356	-6.69101	-4.44484	0.499	2.248	1.801	0.61	0.01	0.046
Oleur061Scf0073g07003.1	1.44431	4.45991	3.48023	1.95054	1.8413	2.73469	2.721	22.007	11.16	3.865	3.583	6.656
Oleur061Scf0073g07001.1	2.53202	2.15895	1.84071	1.81461	2.26159	2.03158	5.784	4.466	3.582	3.518	4.795	4.089
Oleur061Scf0073g07019.1	-0.30922	-7.87107	-0.02508	-3.90212	-1.51414	-1.81231	0.807	0.004	0.983	0.067	0.35	0.285
Oleur061Scf0073g07002.1	-3.02026	3.55959	2.72742	3.48913	-0.8996	0.29505	0.123	11.791	6.623	11.229	0.536	1.227
Oleur061Scf0073g07026.1	-0.64068	-2.39415	-1.81534	-0.35816	0.0778	-0.13237	0.641	0.19	0.284	0.78	1.055	0.912
Oleur061Scf0073g08006.1	-1.36199	-1.80305	-11.0734	-11.0734	-11.0734	-11.0734	0.389	0.287	0	0	0	0
Oleur061Scf0073g08014.1	1.39076	1.89446	1.8808	1.84752	1.33429	1.66253	2.622	3.718	3.683	3.599	2.522	3.166
Oleur061Scf0073g08023.1	2.08519	2.2191	3.30638	3.22995	3.70904	3.53231	4.243	4.656	9.893	9.382	13.078	11.57
Oleur061Scf0073g09012.1	1.4903	1.23256	3.69519	4.26652	2.71646	3.2848	2.809	2.35	12.953	19.246	6.573	9.746
Oleur061Scf0073g09009.1	1.28045	1.28849	0.43449	2.08915	2.22199	1.95971	2.429	2.443	1.351	4.255	4.665	3.89
Oleur061Scf0073g09015.1	-4.09334	1.74749	1.91102	3.46605	-8.88851	-2.85725	0.059	3.358	3.761	11.051	0.002	0.138
Oleur061Scf0073g09004.1	-2.39465	1.48427	1.86589	3.2534	-11.0734	-1.49693	0.19	2.798	3.645	9.536	0	0.354
Oleur061Scf0074g00001.1	2.35886	2.67947	1.0027	2.49756	2.64073	2.24087	5.13	6.406	2.004	5.647	6.236	4.727
Oleur061Scf0074g00002.1	1.20311	1.63727	1.35479	2.25205	1.76225	1.63924	2.302	3.111	2.558	4.764	3.392	3.115
Oleur061Scf0074g00008.1	2.7545	3.25484	3.69452	2.38725	1.47785	2.99452	6.748	9.546	12.947	5.232	2.785	7.97
Oleur061Scf0074g00020.1	3.05256	4.4175	3.26592	4.44078	3.8045	3.44481	8.297	21.37	9.619	21.717	13.972	10.889
Oleur061Scf0074g01014.1	3.15247	4.36846	3.55377	4.22324	3.87553	3.65713	8.892	20.656	11.743	18.678	14.677	12.616
Oleur061Scf0074g01015.1	3.34775	2.7733	3.86247	4.25878	4.13032	4.04953	10.181	6.837	14.545	19.144	17.513	16.559
Oleur061Scf0074g01025.1	3.57212	2.09508	3.21115	5.22332	4.93629	4.81272	11.894	4.272	9.261	37.357	30.618	28.104
Oleur061Scf0074g01003.1	-1.67815	-1.17298	-1.03939	2.8288	1.53239	1.36933	0.312	0.444	0.487	7.105	2.893	2.584
Oleur061Scf0074g01024.1	1.63079	2.50672	1.00974	2.03522	1.63315	1.6762	3.097	5.683	2.014	4.099	3.102	3.196
Oleur061Scf0074g01011.1	5.6859	3.85163	3.9496	3.78253	4.18772	3.95596	51.479	14.436	15.451	13.761	18.223	15.519
Oleur061Scf0074g01006.1	2.83048	2.66223	1.93627	2.73054	2.53589	2.45135	7.113	6.33	3.827	6.637	5.799	5.469
Oleur061Scf0074g01029.1	3.96696	4.11469	2.98655	2.10869	1.12309	2.98298	15.638	17.324	7.926	4.313	2.178	7.906
Oleur061Scf0074g01030.1	3.9805	4.17908	2.78934	2.45263	0.9733	2.98344	15.785	18.115	6.913	5.474	1.963	7.909
Oleur061Scf0074g02004.1	1.69469	2.29625	2.33713	0.43868	-0.39564	0.71415	3.237	4.912	5.053	1.355	0.76	1.641
Oleur061Scf0074g02005.1	1.05862	0.9319	0.09858	1.54921	1.3064	0.93	2.083	1.908	1.071	2.927	2.473	1.905
Oleur061Scf0074g02003.1	1.74194	-1.79956	1.62424	3.51325	-0.67689	2.20932	3.345	0.287	3.083	11.418	0.626	4.625
Oleur061Scf0074g02016.1	-1.1679	-0.03726	-5.96922	-1.79356	-4.41724	-3.56581	0.445	0.975	0.016	0.288	0.047	0.084
Oleur061Scf0074g02009.1	2.61927	3.10186	3.80473	2.65922	1.86788	3.07912	6.144	8.585	13.975	6.317	3.65	8.451
Oleur061Scf0074g02010.1	5.22292	5.80916	5.4005	4.94569	5.34194	5.40531	37.347	56.07	42.239	30.818	40.559	42.38
Oleur061Scf0074g03001.1	3.4897	3.6992	3.38801	4.40557	4.43532	4.00499	11.233	12.989	10.469	21.194	21.635	16.055
Oleur061Scf0074g03008.1	1.63379	-0.08169	3.63925	0.31236	-4.70079	2.28593	3.103	0.945	12.46	1.242	0.038	4.877
Oleur061Scf0074g03021.1	-11.0734	-11.0734	-10.1848	-11.0734	1.17517	-11.0734	0	0	0.001	0	2.258	0
Oleur061Scf0074g03009.1	3.88873	4.09192	4.0006	4.38535	4.66573	4.4103	14.812	17.053	16.007	20.899	25.382	21.263
Oleur061Scf0074g03005.1	2.74797	2.57778	1.98107	3.22988	3.4822	2.96469	6.718	5.97	3.948	9.382	11.175	7.807
Oleur061Scf0074g04002.1	4.56368	3.78046	3.81759	4.58653	4.7806	4.52556	23.649	13.741	14.1	24.026	27.486	23.032
Oleur061Scf0074g04028.1	3.79781	5.31145	4.20597	3.96091	4.44331	4.22714	13.908	39.71	18.455	15.572	21.755	18.728
Oleur061Scf0074g04022.1	2.88067	2.84214	3.72814	4.38425	4.02003	4.00633	7.365	7.171	13.252	20.883	16.224	16.07
Oleur061Scf0074g04023.1	-7.13572	-2.2613	-0.9096	-8.80349	-1.41448	-11.0734	0.007	0.209	0.532	0.002	0.375	0
Oleur061Scf0074g05034.1	2.66676	2.78714	1.4099	2.66062	2.54122	2.86337	6.35	6.903	2.657	6.323	5.821	7.277
Oleur061Scf0074g05039.1	-11.0734	0.45361	-11.0734	-4.98563	-10.2362	-9.49846	0	1.369	0	0.032	0.001	0.001
Oleur061Scf0074g05025.1	2.90664	0.99187	3.41212	4.5653	3.56276	3.96468	7.499	1.989	10.645	23.675	11.817	15.613
Oleur061Scf0074g05040.1	-8.04976	3.60618	0.97495	2.47665	3.05943	1.97627	0.004	12.178	1.966	5.566	8.336	3.935
Oleur061Scf0074g05031.1	4.02599	4.78815	4.17623	3.85555	1.76627	4.15427	16.291	27.63	18.079	14.476	3.402	17.806
Oleur061Scf0074g05043.1	-3.04246	-2.54609	-4.12599	-2.60181	-1.12842	-4.17494	0.121	0.171	0.057	0.165	0.457	0.055
Oleur061Scf0074g05033.1	-10.1927	0.02657	-0.77546	0.28097	1.80968	0.23978	0.001	1.019	0.584	1.215	3.506	1.181
Oleur061Scf0074g06011.1	-11.0734	0.63188	-11.0734	-5.58743	-11.0734	-11.0734	0	1.55	0	0.021	0	0
Oleur061Scf0074g06012.1	3.60639	4.4213	1.30977	3.29198	3.18753	3.00251	12.18	21.426	2.479	9.795	9.11	8.014
Oleur061Scf0074g06001.1	-11.0734	-0.5498	-5.60622	1.17997	-4.24929	-2.11087	0	0.683	0.021	2.266	0.053	0.232
Oleur061Scf0074g06002.1	-11.0734	2.19218	2.18803	-2.68875	-7.99475	-11.0734	0	4.57	4.557	0.155	0.004	0
Oleur061Scf0074g06008.1	-8.87229	-6.2488	-5.78067	-0.05567	-5.79416	-6.18307	0.002	0.013	0.018	0.962	0.018	0.014
Oleur061Scf0074g06027.1	1.43435	0.04208	3.73782	1.18189	-1.53139	-0.87244	2.703	1.03	13.341	2.269	0.346	0.546
Oleur061Scf0074g06010.1	-2.7002	-0.2951	4.06968	0.3977	-2.37281	-1.92918	0.154	0.815	16.792	1.317	0.193	0.263
Oleur061Scf0074g07019.1	-0.1146	5.29928	-0.5682	1.28659	0.07148	0.11117	0.924	39.377	0.674	2.44	1.051	1.08
Oleur061Scf0074g07022.1	0.65966	0.56907	0.65285	1.84977	1.60622	1.82716	1.58	1.484	1.572	3.604	3.045	3.548
Oleur061Scf0074g07024.1	0.47155	0.56246	0.24883	1.75575	1.51116	1.53377	1.387	1.477	1.188	3.377	2.85	2.895
Oleur061Scf0074g09006.1	2.0207	0.53319	0.93319	3.61707	3.79493	3.22401	4.058	1.447	1.909	12.27	13.88	9.344
Oleur061Scf0074g09020.1	1.20344	-0.15843	1.10263	3.11843	2.94168	2.49878	2.303	0.896	2.147	8.684	7.683	5.652
Oleur061Scf0074g09015.1	-1.87997	-1.30212	0.45795	0.32667	-1.21797	-0.84889	0.272	0.406	1.374	1.254	0.43	0.555
Oleur061Scf0074g10010.1	0.08946	-1.04584	-0.2712	0.72784	1.65963	0.98016	1.064	0.484	0.829	1.656	3.159	1.973
Oleur061Scf0074g11033.1	-11.0734	-0.64501	-8.36315	-8.06978	-10.3455	-8.23366	0	0.639	0.003	0.004	0.001	0.003
Oleur061Scf0075g02001.1	1.22436	0.95068	-0.04989	1.84298	-0.14216	1.35582	2.337	1.933	0.966	3.588	0.906	2.559
Oleur061Scf0075g02009.1	-0.82424	0.01266	-0.69044	-0.00838	-11.0734	-0.70343	0.565	1.009	0.62	0.994	0	0.614
Oleur061Scf0075g04012.1	-11.0734	-5.36106	3.26958	-6.14486	-5.95574	-8.46611	0	0.024	9.644	0.014	0.016	0.003
Oleur061Scf0075g04015.1	1.83997	-1.05691	-2.17691	0.51404	-1.57628	-2.27856	3.58	0.481	0.221	1.428	0.335	0.206
Oleur061Scf0075g04001.1	-7.17475	-1.8152	2.19709	-1.08959	0.87591	1.2638	0.007	0.284	4.586	0.47	1.835	2.401
Oleur061Scf0075g05006.1	2.74252	2.25957	4.18318	3.30579	3.22409	3.89337	6.692	4.788	18.166	9.889	9.344	14.86
Oleur061Scf0075g05003.1	2.28639	2.67119	2.72195	3.05803	2.65214	3.19804	4.878	6.37	6.598	8.328	6.286	9.177
Oleur061Scf0075g05004.1	3.11175	2.55873	5.13434	4.45789	6.77643	6.15161	8.644	5.892	35.123	21.976	109.625	71.092
Oleur061Scf0075g06009.1	-5.87984	1.69245	0.26364	3.04222	3.48639	2.70747	0.017	3.232	1.201	8.238	11.207	6.532
Oleur061Scf0075g06010.1	-0.74301	3.51924	2.22165	4.22483	4.56423	4.16091	0.597	11.466	4.664	18.698	23.658	17.888
Oleur061Scf0075g06011.1	0.36964	0.80964	2.62176	1.34744	-0.14282	1.22392	1.292	1.753	6.155	2.545	0.906	2.336
Oleur061Scf0075g06022.1	-9.93576	-1.81252	-0.55154	-2.1129	-11.0734	-9.90903	0.001	0.285	0.682	0.231	0	0.001
Oleur061Scf0075g07001.1	5.00681	4.50715	4.67892	4.71608	4.71784	4.6784	32.151	22.74	25.615	26.283	26.316	25.606
Oleur061Scf0075g07031.1	-9.04395	0.11437	-2.53347	-5.23749	-1.20089	-2.62707	0.002	1.083	0.173	0.027	0.435	0.162
Oleur061Scf0075g07002.1	3.41804	3.7603	2.93845	3.2507	2.8722	2.92225	10.689	13.551	7.666	9.518	7.322	7.58
Oleur061Scf0075g07009.1	2.03125	2.45795	2.1149	2.28795	2.31058	2.27024	4.088	5.494	4.332	4.884	4.961	4.824
Oleur061Scf0075g07010.1	1.05155	2.11142	1.90688	1.90423	2.52336	2.3009	2.073	4.321	3.75	3.743	5.749	4.928
Oleur061Scf0076g00002.1	-10.477	-1.40196	-6.84256	-0.37411	-6.46741	-4.14723	0.001	0.378	0.009	0.772	0.011	0.056
Oleur061Scf0076g00018.1	3.00283	2.35336	2.75924	3.1459	2.50949	2.82246	8.016	5.11	6.77	8.851	5.694	7.074
Oleur061Scf0076g00004.1	-11.0734	-0.29608	-9.24453	1.68799	-2.11933	-1.97685	0	0.814	0.002	3.222	0.23	0.254
Oleur061Scf0076g00001.1	-1.53056	-0.44739	1.22689	-5.17831	0.65327	-1.11489	0.346	0.733	2.341	0.028	1.573	0.462
Oleur061Scf0076g01001.1	-2.94511	2.84254	-6.20944	-4.6319	-9.65369	-7.49251	0.13	7.173	0.014	0.04	0.001	0.006
Oleur061Scf0076g01003.1	1.58816	2.87043	-0.20562	4.48967	2.00737	2.97875	3.007	7.313	0.867	22.466	4.02	7.883
Oleur061Scf0076g02029.1	-1.93525	-5.07836	-6.62393	1.09649	-0.09311	-0.71114	0.261	0.03	0.01	2.138	0.937	0.611
Oleur061Scf0076g02030.1	-0.22626	-0.78787	-2.47018	2.11984	1.31905	0.51439	0.855	0.579	0.18	4.346	2.495	1.428
Oleur061Scf0076g02015.1	-3.25004	-1.75057	-7.70905	-1.26456	-6.83936	-10.3002	0.105	0.297	0.005	0.416	0.009	0.001
Oleur061Scf0076g02005.1	-0.73666	-0.83754	-10.0676	-11.0734	-11.0734	-11.0734	0.6	0.56	0.001	0	0	0
Oleur061Scf0076g02027.1	-0.86472	-7.57461	-10.1301	-11.0734	-11.0734	-11.0734	0.549	0.005	0.001	0	0	0
Oleur061Scf0076g02009.1	4.16706	3.52366	3.24321	4.28245	3.7677	4.07386	17.964	11.501	9.469	19.46	13.62	16.841
Oleur061Scf0076g03019.1	0.38947	0.55321	-0.8692	-0.00347	0.7832	0.33612	1.31	1.467	0.547	0.998	1.721	1.262
Oleur061Scf0076g03027.1	3.7698	4.07517	3.4338	3.63565	2.91251	3.06551	13.64	16.856	10.806	12.429	7.529	8.372
Oleur061Scf0076g03020.1	3.7344	3.07249	3.0586	4.80208	4.64401	4.26865	13.31	8.412	8.332	27.898	25.003	19.275
Oleur061Scf0076g03022.1	-5.08742	-6.2853	-10.1561	-6.14712	0.8044	-4.2709	0.029	0.013	0.001	0.014	1.746	0.052
Oleur061Scf0076g03011.1	-0.11992	2.65027	-0.18072	3.01833	3.26337	2.63817	0.92	6.278	0.882	8.102	9.602	6.225
Oleur061Scf0076g04001.1	-0.31996	-0.68641	-0.64357	-1.19876	-0.67579	-0.51459	0.801	0.621	0.64	0.436	0.626	0.7
Oleur061Scf0076g05022.1	0.95177	1.71373	2.92194	2.42023	2.37874	2.30221	1.934	3.28	7.579	5.353	5.201	4.932
Oleur061Scf0076g05026.1	1.09492	0.06549	1.03565	2.08999	1.89629	2.02597	2.136	1.046	2.05	4.257	3.723	4.073
Oleur061Scf0076g05019.1	1.50268	-0.37091	1.12362	2.86558	2.04076	2.22643	2.834	0.773	2.179	7.288	4.115	4.68
Oleur061Scf0076g05028.1	-0.16898	0.64958	0.81249	0.27405	0.3273	0.78956	0.889	1.569	1.756	1.209	1.255	1.729
Oleur061Scf0076g05005.1	-0.17982	0.27762	0.08717	0.2035	-9.00588	0.72189	0.883	1.212	1.062	1.151	0.002	1.649
Oleur061Scf0076g06015.1	2.24415	2.64642	1.98739	2.40194	2.61801	2.36307	4.738	6.261	3.965	5.285	6.139	5.145
Oleur061Scf0076g06011.1	0.89623	1.45363	1.27325	1.32437	0.07115	1.32677	1.861	2.739	2.417	2.504	1.051	2.508
Oleur061Scf0076g06002.1	-5.24511	-1.51648	-1.62964	-1.4998	-2.16716	-2.2347	0.026	0.35	0.323	0.354	0.223	0.212
Oleur061Scf0076g06003.1	-11.0734	1.05512	1.76168	-1.23937	-11.0734	-2.82575	0	2.078	3.391	0.424	0	0.141
Oleur061Scf0076g07009.1	2.60828	2.81924	1.03349	3.94428	1.9253	1.04062	6.098	7.058	2.047	15.394	3.798	2.057
Oleur061Scf0076g07004.1	2.46951	0.67891	2.79814	-0.38537	2.92852	1.57559	5.539	1.601	6.955	0.766	7.613	2.981
Oleur061Scf0076g07012.1	2.9926	1.90971	4.40873	1.28319	3.82549	2.99035	7.959	3.757	21.24	2.434	14.177	7.947
Oleur061Scf0076g07013.1	5.1274	2.4502	1.99462	1.29378	-3.32771	0.10374	34.954	5.465	3.985	2.452	0.1	1.075
Oleur061Scf0076g07007.1	2.55268	2.90228	2.41701	3.68548	3.1211	3.19839	5.867	7.476	5.341	12.866	8.7	9.179
Oleur061Scf0076g07014.1	1.53163	0.92977	1.56937	2.99929	2.48042	2.23304	2.891	1.905	2.968	7.996	5.581	4.701
Oleur061Scf0076g08017.1	2.84316	3.746	4.13446	2.80263	1.93537	3.14245	7.176	13.417	17.563	6.977	3.825	8.83
Oleur061Scf0076g08010.1	-0.29013	-0.86678	-1.30894	-1.01213	-5.72217	-1.75868	0.818	0.548	0.404	0.496	0.019	0.296
Oleur061Scf0076g08018.1	6.51987	5.25819	6.4948	6.89741	6.95138	6.5875	91.765	38.271	90.184	119.214	123.758	96.169
Oleur061Scf0076g08019.1	-0.01658	-1.02077	-0.48777	-2.68403	1.40584	0.73138	0.989	0.493	0.713	0.156	2.65	1.66
Oleur061Scf0076g08021.1	-1.34622	1.80516	2.48458	1.41555	2.11016	1.98227	0.393	3.495	5.597	2.668	4.317	3.951
Oleur061Scf0076g09005.1	-8.87075	4.21828	-6.84443	-2.45264	-6.87565	-7.67217	0.002	18.614	0.009	0.183	0.009	0.005
Oleur061Scf0076g10010.1	2.30669	3.9187	3.55717	3.14999	2.69569	3.21275	4.947	15.123	11.771	8.876	6.479	9.271
Oleur061Scf0076g10007.1	-0.19624	1.48229	1.94	-0.19204	1.03774	1.12861	0.873	2.794	3.837	0.875	2.053	2.186
Oleur061Scf0076g10006.1	-1.32466	-3.2608	-0.73131	1.49514	0.85069	-0.16058	0.399	0.104	0.602	2.819	1.803	0.895
Oleur061Scf0076g10008.1	-5.72265	1.43714	-3.08063	-1.26672	2.8925	0.38437	0.019	2.708	0.118	0.416	7.426	1.305
Oleur061Scf0076g10004.1	2.6085	2.0646	2.16538	3.42955	2.36733	2.65251	6.099	4.183	4.486	10.774	5.16	6.288
Oleur061Scf0076g10016.1	-9.33138	2.9837	-9.47111	-2.56838	3.51624	0.42682	0.002	7.91	0.001	0.169	11.442	1.344
Oleur061Scf0078g00001.1	-1.39613	3.03794	2.85443	3.18016	1.91628	2.17762	0.38	8.213	7.232	9.064	3.774	4.524
Oleur061Scf0078g01011.1	2.84559	2.84465	0.78838	-0.41397	2.90149	2.17879	7.188	7.183	1.727	0.751	7.472	4.528
Oleur061Scf0078g03010.1	-2.4664	-8.57648	-3.34593	-1.29489	-2.33833	-3.26478	0.181	0.003	0.098	0.408	0.198	0.104
Oleur061Scf0078g04001.1	0.73323	-0.10272	1.02266	0.66798	-0.13564	0.84779	1.662	0.931	2.032	1.589	0.91	1.8
Oleur061Scf0078g04010.1	-0.33452	0.08304	-0.805	0.17378	-1.26194	-1.69644	0.793	1.059	0.572	1.128	0.417	0.309
Oleur061Scf0078g04002.1	2.35743	2.0278	0.93321	2.08432	-7.53376	0.95841	5.125	4.078	1.91	4.241	0.005	1.943
Oleur061Scf0078g04005.1	3.1461	3.03673	2.6473	3.42403	3.52802	2.9178	8.853	8.206	6.265	10.733	11.536	7.557
Oleur061Scf0078g04009.1	1.32817	0.51846	0.53399	1.04698	1.13242	1.10828	2.511	1.432	1.448	2.066	2.192	2.156
Oleur061Scf0079g00006.1	-11.0734	-11.0734	-8.12663	0.48983	-2.52115	-2.6809	0	0	0.004	1.404	0.174	0.156
Oleur061Scf0079g00014.1	-11.0734	0.31768	-11.0734	0.34045	-4.9488	-10.0134	0	1.246	0	1.266	0.032	0.001
Oleur061Scf0079g00015.1	-3.36538	-0.94976	-2.40298	-7.58886	-7.68326	-3.84304	0.097	0.518	0.189	0.005	0.005	0.07
Oleur061Scf0079g00023.1	1.42847	1.71399	2.29683	3.16956	2.26546	2.49518	2.692	3.281	4.914	8.998	4.808	5.638
Oleur061Scf0079g00017.1	0.02395	0.14361	1.497	2.31811	1.08079	0.72087	1.017	1.105	2.823	4.987	2.115	1.648
Oleur061Scf0080g00015.1	-0.97962	0.43595	2.04877	2.62557	2.937	2.19983	0.507	1.353	4.138	6.171	7.658	4.594
Oleur061Scf0080g00009.1	-0.40562	1.77761	-0.52861	1.56988	1.26907	0.73282	0.755	3.429	0.693	2.969	2.41	1.662
Oleur061Scf0080g00011.1	1.35844	-0.28765	-1.86029	-2.46505	-1.09492	-2.4512	2.564	0.819	0.275	0.181	0.468	0.183
Oleur061Scf0080g01001.1	0.07649	-1.40311	4.9142	1.19884	0.69022	2.94819	1.054	0.378	30.152	2.296	1.614	7.718
Oleur061Scf0080g01019.1	2.45675	3.94492	1.90561	3.11501	2.63056	2.91792	5.49	15.401	3.747	8.664	6.193	7.558
Oleur061Scf0080g01003.1	-0.46326	0.56202	-3.38887	0.75662	0.2815	-0.4302	0.725	1.476	0.095	1.69	1.215	0.742
Oleur061Scf0080g02001.1	-4.26585	-5.22066	0.93251	-1.33241	1.99209	0.66684	0.052	0.027	1.909	0.397	3.978	1.588
Oleur061Scf0080g02012.1	2.62118	2.02179	1.91951	2.79738	2.84684	2.85224	6.153	4.061	3.783	6.952	7.194	7.221
Oleur061Scf0080g04024.1	3.27539	3.19548	3.01551	3.05566	2.77818	3.28199	9.683	9.161	8.086	8.315	6.86	9.727
Oleur061Scf0080g04025.1	4.56762	4.83341	4.43364	5.02099	3.31152	5.05317	23.713	28.51	21.61	32.469	9.928	33.201
Oleur061Scf0080g04006.1	0.0271	1.40866	3.56532	-8.74825	1.38129	3.29966	1.019	2.655	11.838	0.002	2.605	9.847
Oleur061Scf0080g04009.1	0.93265	1.08068	1.68048	0.79189	-0.01521	0.91907	1.909	2.115	3.205	1.731	0.99	1.891
Oleur061Scf0080g04011.1	-9.24904	-1.25141	-0.96137	0.89202	-1.28002	-4.36755	0.002	0.42	0.514	1.856	0.412	0.048
Oleur061Scf0080g04017.1	0.12378	-1.9286	-0.33376	0.86904	0.42475	0.12623	1.09	0.263	0.793	1.826	1.342	1.091
Oleur061Scf0080g04003.1	-10.0439	-0.96352	-3.93169	-4.66372	-6.09245	-5.47658	0.001	0.513	0.066	0.039	0.015	0.022
Oleur061Scf0080g05025.1	5.99853	4.21067	4.94387	5.31129	5.7942	5.41693	63.935	18.516	30.779	39.706	55.492	42.723
Oleur061Scf0080g05026.1	-5.88806	2.81249	-0.76594	0.79453	3.72795	2.86573	0.017	7.025	0.588	1.735	13.25	7.289
Oleur061Scf0080g05003.1	2.3011	3.19088	2.31617	2.46249	1.50235	2.09131	4.928	9.132	4.98	5.512	2.833	4.261
Oleur061Scf0080g05028.1	3.0018	1.30636	-0.84526	1.70177	0.16192	0.49407	8.01	2.473	0.557	3.253	1.119	1.408
Oleur061Scf0080g05005.1	-9.8857	2.06125	2.94778	2.40525	0.51755	3.45043	0.001	4.173	7.716	5.297	1.432	10.932
Oleur061Scf0080g05030.1	-11.0734	2.27398	-11.0734	1.00927	-6.60091	-1.12587	0	4.837	0	2.013	0.01	0.458
Oleur061Scf0080g05029.1	-8.88901	-5.96058	-5.36606	-0.22166	1.49523	-0.04176	0.002	0.016	0.024	0.858	2.819	0.971
Oleur061Scf0081g00001.1	6.59223	6.42427	2.72212	3.18678	2.54856	2.53429	96.485	85.881	6.598	9.106	5.851	5.793
Oleur061Scf0081g00006.1	-11.0734	3.22931	-7.96264	-11.0734	-9.40396	-8.73416	0	9.378	0.004	0	0.001	0.002
Oleur061Scf0081g01003.1	6.94467	5.78552	3.73209	3.89224	3.67542	3.79466	123.184	55.159	13.288	14.848	12.776	13.877
Oleur061Scf0081g01001.1	-9.31576	1.43007	-6.73591	-9.50988	-5.17367	-8.48961	0.002	2.695	0.009	0.001	0.028	0.003
Oleur061Scf0081g01031.1	1.85057	1.89113	2.60275	2.27883	2.19156	2.33074	3.606	3.709	6.074	4.853	4.568	5.031
Oleur061Scf0081g01005.1	1.86903	2.2214	3.11201	2.29281	1.69324	2.26453	3.653	4.663	8.646	4.9	3.234	4.805
Oleur061Scf0081g01002.1	-1.20409	-0.27712	-0.5638	-1.09949	-0.36878	-0.48674	0.434	0.825	0.677	0.467	0.774	0.714
Oleur061Scf0081g01017.1	0.5243	-1.0213	-0.65006	1.24323	0.07232	-0.18291	1.438	0.493	0.637	2.367	1.051	0.881
Oleur061Scf0081g01013.1	-1.93709	-1.31221	-2.21662	-1.90043	-1.2284	-2.56546	0.261	0.403	0.215	0.268	0.427	0.169
Oleur061Scf0081g02006.1	3.45382	-7.49101	-8.62389	-11.0734	-2.34275	-11.0734	10.957	0.006	0.003	0	0.197	0
Oleur061Scf0081g03015.1	-11.0734	3.87459	-7.46034	-3.37684	-11.0734	-9.46354	0	14.668	0.006	0.096	0	0.001
Oleur061Scf0081g03016.1	-9.47545	3.24852	-9.61518	-5.49687	-9.43041	-5.20054	0.001	9.504	0.001	0.022	0.001	0.027
Oleur061Scf0081g03013.1	1.31224	1.43491	2.24019	1.51782	1.07933	1.05921	2.483	2.704	4.725	2.864	2.113	2.084
Oleur061Scf0081g03017.1	0.95358	1.87892	1.99944	2.14875	2.30699	1.8703	1.937	3.678	3.998	4.434	4.948	3.656
Oleur061Scf0081g03014.1	-11.0734	-1.74874	-11.0734	-11.0734	-1.69589	-11.0734	0	0.298	0	0	0.309	0
Oleur061Scf0081g04020.1	-1.93519	-3.45986	-5.09969	-2.11853	0.58118	-3.20753	0.261	0.091	0.029	0.23	1.496	0.108
Oleur061Scf0081g04014.1	-7.023	0.61818	-9.09623	-3.41651	-6.75518	-8.07323	0.008	1.535	0.002	0.094	0.009	0.004
Oleur061Scf0081g04026.1	-0.79313	2.01613	-9.67339	-7.31656	-8.84123	-11.0734	0.577	4.045	0.001	0.006	0.002	0
Oleur061Scf0081g05013.1	4.52732	3.86963	4.83281	5.55063	5.76496	5.90144	23.06	14.618	28.498	46.871	54.378	59.774
Oleur061Scf0081g06027.1	2.11582	1.27421	2.29979	1.48702	1.70156	1.17086	4.334	2.419	4.924	2.803	3.253	2.251
Oleur061Scf0081g06030.1	-10.0379	-8.95038	-2.04463	-8.93963	-0.32317	0.11628	0.001	0.002	0.242	0.002	0.799	1.084
Oleur061Scf0081g06031.1	2.71162	4.11911	1.82194	3.32218	2.81147	2.74528	6.551	17.377	3.536	10.002	7.02	6.705
Oleur061Scf0081g06020.1	-0.0219	4.01686	1.02843	3.45831	0.84998	1.81596	0.985	16.188	2.04	10.991	1.802	3.521
Oleur061Scf0081g06028.1	1.32329	1.47394	0.5255	2.12536	0.73474	0.79805	2.502	2.778	1.439	4.363	1.664	1.739
Oleur061Scf0081g06038.1	4.48342	3.94462	4.16116	4.88244	4.69652	4.47785	22.369	15.397	17.891	29.496	25.929	22.283
Oleur061Scf0082g00023.1	-0.90442	-1.56308	1.3109	0.20386	-2.55423	0.13993	0.534	0.338	2.481	1.152	0.17	1.102
Oleur061Scf0082g00009.1	-7.16086	-7.33711	1.2138	0.49216	-4.67512	-1.75532	0.007	0.006	2.319	1.407	0.039	0.296
Oleur061Scf0082g00024.1	-2.82166	-6.96676	-1.57438	-0.18904	-4.2229	-0.83634	0.141	0.008	0.336	0.877	0.054	0.56
Oleur061Scf0082g00001.1	1.9036	1.53045	2.24053	2.33314	3.16913	2.44322	3.741	2.889	4.726	5.039	8.995	5.439
Oleur061Scf0082g00005.1	-1.05386	1.40462	-2.80361	-7.11738	-1.35423	-5.06196	0.482	2.647	0.143	0.007	0.391	0.03
Oleur061Scf0082g01006.1	-10.1747	-0.02235	-7.98129	0.42482	-0.19796	-4.20241	0.001	0.985	0.004	1.342	0.872	0.054
Oleur061Scf0082g01015.1	-3.04864	-2.58558	-10.0281	-11.0734	-1.14747	-11.0734	0.121	0.167	0.001	0	0.451	0
Oleur061Scf0082g01008.1	3.09771	3.5007	3.36095	4.00066	4.03772	3.60808	8.561	11.319	10.274	16.007	16.424	12.194
Oleur061Scf0082g01011.1	-9.01746	-1.9337	-6.81286	-0.74469	-0.9621	-1.03472	0.002	0.262	0.009	0.597	0.513	0.488
Oleur061Scf0082g01021.1	-0.66401	-0.79577	-0.07417	1.54265	1.07326	0.73296	0.631	0.576	0.95	2.913	2.104	1.662
Oleur061Scf0082g02006.1	6.1246	3.39227	3.17624	3.55987	3.25158	3.46326	69.773	10.5	9.04	11.793	9.524	11.029
Oleur061Scf0082g02008.1	-0.53311	0.46002	0.13743	0.84452	0.65994	0.43518	0.691	1.376	1.1	1.796	1.58	1.352
Oleur061Scf0082g02052.1	-0.19541	0.84747	0.25576	1.72988	1.04512	1.19643	0.873	1.799	1.194	3.317	2.064	2.292
Oleur061Scf0082g02048.1	3.51266	2.89115	1.84402	3.31099	3.14824	2.85472	11.413	7.419	3.59	9.924	8.866	7.234
Oleur061Scf0082g02037.1	3.42165	2.29032	2.3553	3.8527	3.94564	2.86996	10.716	4.892	5.117	14.447	15.408	7.31
Oleur061Scf0082g02024.1	-1.30573	-4.15691	-2.96311	-0.87428	0.06448	-0.63799	0.405	0.056	0.128	0.546	1.046	0.643
Oleur061Scf0082g02043.1	3.77999	3.51686	3.40595	4.01978	4.56708	3.82645	13.737	11.447	10.6	16.221	23.704	14.187
Oleur061Scf0082g02053.1	0.15089	1.53166	-0.77325	1.76919	1.46509	0.60242	1.11	2.891	0.585	3.409	2.761	1.518
Oleur061Scf0082g02051.1	0.88094	-0.68196	1.79327	3.15124	3.77128	3.45289	1.842	0.623	3.466	8.884	13.654	10.95
Oleur061Scf0083g00004.1	-11.0734	-3.42389	-5.27672	-3.36701	0.41338	-4.11598	0	0.093	0.026	0.097	1.332	0.058
Oleur061Scf0083g00010.1	0.75345	-4.28324	0.50847	-6.31536	-6.86711	-0.52707	1.686	0.051	1.423	0.013	0.009	0.694
Oleur061Scf0083g01021.1	-8.08788	-8.80631	0.4347	-9.40138	-3.76345	-5.34565	0.004	0.002	1.352	0.001	0.074	0.025
Oleur061Scf0083g01014.1	1.08294	-0.94433	0.57185	1.691	1.34714	1.32234	2.118	0.52	1.486	3.229	2.544	2.501
Oleur061Scf0083g01025.1	-9.40991	-0.26779	-9.16838	-2.99352	-2.79793	-3.98925	0.001	0.831	0.002	0.126	0.144	0.063
Oleur061Scf0084g00011.1	2.17495	1.73711	2.9549	2.24588	1.90443	2.26809	4.516	3.334	7.754	4.743	3.744	4.817
Oleur061Scf0084g00034.1	7.42361	7.67376	6.88379	7.16116	7.0599	7.15966	171.683	204.189	118.094	143.128	133.427	142.979
Oleur061Scf0084g00018.1	3.89152	3.8243	3.99949	3.42187	3.61248	4.13102	14.841	14.165	15.994	10.717	12.231	17.521
Oleur061Scf0084g00042.1	-8.3727	0.30267	-8.86123	-7.92731	-9.4626	-10.3297	0.003	1.233	0.002	0.004	0.001	0.001
Oleur061Scf0084g00020.1	3.27336	2.8917	3.22495	3.33418	3.10571	3.19793	9.669	7.421	9.35	10.085	8.608	9.176
Oleur061Scf0084g00030.1	1.32039	1.44441	0.731	1.35143	1.40359	1.37038	2.497	2.722	1.66	2.552	2.646	2.585
Oleur061Scf0084g00031.1	-11.0734	-10.2392	-11.0734	-11.0734	0.62461	-11.0734	0	0.001	0	0	1.542	0
Oleur061Scf0084g00032.1	3.08019	3.34878	3.59558	3.09557	2.87605	3.35246	8.457	10.188	12.089	8.548	7.341	10.214
Oleur061Scf0084g00035.1	-1.44254	0.72886	-2.98829	0.90985	-0.71887	-0.95941	0.368	1.657	0.126	1.879	0.608	0.514
Oleur061Scf0084g01019.1	-3.2648	1.71608	0.55918	1.3596	-11.0734	-2.27369	0.104	3.285	1.473	2.566	0	0.207
Oleur061Scf0084g01009.1	3.41161	4.77024	1.0946	2.21231	0.71107	2.12051	10.641	27.289	2.136	4.634	1.637	4.348
Oleur061Scf0084g01016.1	1.56723	2.47464	1.1563	2.53316	2.50621	1.67698	2.963	5.558	2.229	5.788	5.681	3.198
Oleur061Scf0084g01017.1	0.98006	1.13432	0.6786	0.92921	0.16465	0.39592	1.973	2.195	1.601	1.904	1.121	1.316
Oleur061Scf0084g02009.1	2.24352	3.4534	2.2636	1.68768	1.55345	2.25978	4.736	10.954	4.802	3.221	2.935	4.789
Oleur061Scf0084g02010.1	4.30497	4.2903	3.14317	1.69021	1.25927	2.44642	19.766	19.566	8.835	3.227	2.394	5.451
Oleur061Scf0084g02020.1	-11.0734	3.33358	-11.0734	-10.1231	-11.0734	-11.0734	0	10.081	0	0.001	0	0
Oleur061Scf0084g02011.1	-1.22066	0.49518	-0.46887	1.67217	1.24586	0.28978	0.429	1.409	0.723	3.187	2.372	1.222
Oleur061Scf0084g03013.1	3.97056	2.8644	4.7969	4.23475	3.70018	4.68698	15.677	7.282	27.798	18.827	12.998	25.759
Oleur061Scf0084g03001.1	3.25671	3.52603	3.79194	4.64295	3.29763	4.05191	9.558	11.52	13.851	24.984	9.833	16.586
Oleur061Scf0084g03029.1	0.07581	-3.25662	-9.25666	-0.0592	-11.0734	-1.48987	1.054	0.105	0.002	0.96	0	0.356
Oleur061Scf0084g03030.1	-10.2569	-3.61489	-9.08985	-4.85738	-0.20945	-7.53035	0.001	0.082	0.002	0.034	0.865	0.005
Oleur061Scf0084g03011.1	-11.0734	-0.37192	-6.91564	0.13482	-6.19664	-2.06341	0	0.773	0.008	1.098	0.014	0.239
Oleur061Scf0084g03002.1	-11.0734	0.13979	-11.0734	-3.34108	-11.0734	-11.0734	0	1.102	0	0.099	0	0
Oleur061Scf0084g03003.1	1.85179	1.55769	0.93542	0.78561	0.69973	1.05686	3.609	2.944	1.912	1.724	1.624	2.08
Oleur061Scf0084g03020.1	2.07736	2.2048	3.02724	2.67044	2.03651	2.39655	4.22	4.61	8.153	6.366	4.103	5.265
Oleur061Scf0084g04001.1	0.48458	2.81202	-2.07704	-2.02564	-1.88054	-2.28529	1.399	7.023	0.237	0.246	0.272	0.205
Oleur061Scf0084g04006.1	2.84818	3.46211	2.70028	2.62673	2.38617	2.28427	7.201	11.02	6.499	6.176	5.228	4.871
Oleur061Scf0084g04002.1	-2.62646	-3.84974	-1.14335	-4.57754	2.08206	0.27049	0.162	0.069	0.453	0.042	4.234	1.206
Oleur061Scf0084g04004.1	-4.48905	0.53681	-6.9457	0.44132	-6.64767	-1.22498	0.045	1.451	0.008	1.358	0.01	0.428
Oleur061Scf0084g05011.1	1.02815	0.78368	-0.83241	1.77566	1.01364	-1.31968	2.039	1.722	0.562	3.424	2.019	0.401
Oleur061Scf0084g05002.1	-11.0734	2.19245	-11.0734	-11.0734	-11.0734	-11.0734	0	4.571	0	0	0	0
Oleur061Scf0084g05004.1	-0.35409	-0.17225	0.119	0.86937	0.30071	0.01091	0.782	0.887	1.086	1.827	1.232	1.008
Oleur061Scf0084g06008.1	1.37707	1.9048	1.44887	2.15047	2.51615	2.18755	2.597	3.745	2.73	4.44	5.721	4.555
Oleur061Scf0084g06009.1	3.44055	1.53543	1.32482	3.21072	3.06074	2.41737	10.857	2.899	2.505	9.258	8.344	5.342
Oleur061Scf0084g06011.1	4.07607	5.83811	5.89539	6.29529	5.26119	6.68615	16.866	57.207	59.524	78.537	38.351	102.975
Oleur061Scf0084g07009.1	-5.05882	-6.21726	-2.33502	-1.07757	-5.33908	-4.70335	0.03	0.013	0.198	0.474	0.025	0.038
Oleur061Scf0084g07007.1	3.72902	4.3028	3.95304	3.64233	3.23724	3.58238	13.26	19.737	15.488	12.487	9.43	11.979
Oleur061Scf0084g07012.1	3.95796	4.43907	3.15698	3.38654	3.21037	3.76174	15.54	21.692	8.92	10.458	9.256	13.564
Oleur061Scf0084g08001.1	4.3374	4.00331	3.14767	2.78471	2.85839	3.79951	20.216	16.037	8.862	6.891	7.252	13.924
Oleur061Scf0084g08007.1	2.84956	2.75001	3.89641	4.21971	4.03439	4.05208	7.208	6.727	14.891	18.632	16.386	16.588
Oleur061Scf0084g09002.1	-3.56514	5.24761	-0.47583	0.64742	5.60512	3.64218	0.084	37.992	0.719	1.566	48.675	12.486
Oleur061Scf0084g09010.1	0.29095	3.46552	-1.14312	4.28009	0.07759	0.98603	1.223	11.047	0.453	19.428	1.055	1.981
Oleur061Scf0084g09006.1	1.89891	3.48694	2.06314	0.55045	-1.65225	0.29949	3.729	11.212	4.179	1.465	0.318	1.231
Oleur061Scf0084g09005.1	3.91076	3.45746	2.8171	4.42033	3.77076	3.92052	15.04	10.985	7.047	21.412	13.649	15.142
Oleur061Scf0084g09007.1	0.3655	-0.35341	-1.04362	0.68037	0.48174	0.11761	1.288	0.783	0.485	1.603	1.396	1.085
Oleur061Scf0084g10014.1	3.87423	2.67084	2.61062	3.67945	3.19977	2.9967	14.664	6.368	6.108	12.812	9.188	7.982
Oleur061Scf0084g10009.1	4.50412	3.82971	4.00199	4.2246	2.96863	3.51502	22.692	14.219	16.022	18.695	7.828	11.432
Oleur061Scf0084g10012.1	-11.0734	-2.81036	-7.53059	-3.21202	2.69772	1.85901	0	0.143	0.005	0.108	6.488	3.628
Oleur061Scf0084g11004.1	-7.41643	-1.42016	4.93473	1.49975	1.77675	4.63885	0.006	0.374	30.585	2.828	3.427	24.913
Oleur061Scf0084g11018.1	3.89949	3.77612	4.26186	3.48104	-10.1607	2.25375	14.923	13.7	19.184	11.166	0.001	4.769
Oleur061Scf0084g11009.1	0.88612	3.53414	2.31023	0.73341	1.10255	0.3608	1.848	11.585	4.96	1.663	2.147	1.284
Oleur061Scf0084g11006.1	-4.35507	0.85118	-1.44067	-1.76867	-3.15793	-4.59914	0.049	1.804	0.368	0.293	0.112	0.041
Oleur061Scf0085g00013.1	-8.70897	-1.42303	-5.57349	-0.07963	0.88891	-4.59074	0.002	0.373	0.021	0.946	1.852	0.042
Oleur061Scf0085g00001.1	-11.0734	3.44603	-11.0734	-11.0734	-11.0734	-11.0734	0	10.898	0	0	0	0
Oleur061Scf0086g00010.1	1.3595	1.843	0.72435	1.09972	2.00362	1.64738	2.566	3.588	1.652	2.143	4.01	3.133
Oleur061Scf0086g00007.1	-11.0734	2.08867	-11.0734	-1.34882	-11.0734	-7.97637	0	4.254	0	0.393	0	0.004
Oleur061Scf0086g01003.1	-6.56003	-2.71181	-8.86407	-1.37624	-1.9717	-3.08961	0.011	0.153	0.002	0.385	0.255	0.117
Oleur061Scf0086g01001.1	-4.93082	-1.63979	-6.92353	-0.92925	-2.13507	-2.1327	0.033	0.321	0.008	0.525	0.228	0.228
Oleur061Scf0086g01002.1	-6.46475	1.88081	-9.68461	-6.67401	-7.16633	-9.40968	0.011	3.683	0.001	0.01	0.007	0.001
Oleur061Scf0086g01022.1	3.06653	1.79714	2.5649	3.96961	3.49809	3.93871	8.378	3.475	5.917	15.667	11.299	15.334
Oleur061Scf0086g02002.1	-11.0734	4.35608	-4.02337	-9.13925	-11.0734	-9.08236	0	20.479	0.061	0.002	0	0.002
Oleur061Scf0086g04001.1	-10.2553	-0.13636	0.89318	-4.12174	-4.76933	-2.91714	0.001	0.91	1.857	0.057	0.037	0.132
Oleur061Scf0086g04010.1	-10.3579	-6.61274	-1.90412	-11.0734	-11.0734	-8.67161	0.001	0.01	0.267	0	0	0.002
Oleur061Scf0086g04008.1	-11.0734	-3.43051	-1.7822	-4.94866	-9.70506	-7.06324	0	0.093	0.291	0.032	0.001	0.007
Oleur061Scf0086g05002.1	-11.0734	-10.2995	-0.42843	-9.29227	-6.88281	-6.24903	0	0.001	0.743	0.002	0.008	0.013
Oleur061Scf0086g05005.1	1.03628	3.0119	1.95102	2.71442	2.50274	2.02725	2.051	8.066	3.866	6.563	5.668	4.076
Oleur061Scf0086g05045.1	-4.07908	-4.55686	-0.88809	-4.46342	-3.679	-3.92313	0.059	0.042	0.54	0.045	0.078	0.066
Oleur061Scf0086g05046.1	-4.05722	-1.46053	-3.0569	-3.67215	-5.5277	-5.33698	0.06	0.363	0.12	0.078	0.022	0.025
Oleur061Scf0086g05062.1	-8.79893	-5.87681	-0.57563	-6.87392	-7.04998	-4.81492	0.002	0.017	0.671	0.009	0.008	0.036
Oleur061Scf0087g00017.1	0.47398	1.27172	0.75099	0.76686	1.24739	1.92871	1.389	2.414	1.683	1.702	2.374	3.807
Oleur061Scf0087g00005.1	2.82237	1.69141	0.97609	2.90486	0.60359	0.10986	7.073	3.23	1.967	7.489	1.519	1.079
Oleur061Scf0087g00006.1	-7.03486	5.73994	-8.8357	-9.51238	-9.23957	-7.98106	0.008	53.443	0.002	0.001	0.002	0.004
Oleur061Scf0087g00004.1	-8.52841	-0.95861	-2.67453	-3.76844	1.8771	0.54481	0.003	0.515	0.157	0.073	3.673	1.459
Oleur061Scf0087g01016.1	3.84329	4.66532	3.95636	3.77046	3.4305	3.63258	14.353	25.375	15.523	13.646	10.782	12.403
Oleur061Scf0087g01002.1	4.50512	4.60341	3.76996	4.69388	4.7697	4.63811	22.708	24.309	13.642	25.882	27.279	24.901
Oleur061Scf0087g01003.1	4.22405	3.3665	3.51534	4.22256	4.74763	4.2052	18.688	10.314	11.435	18.669	26.864	18.446
Oleur061Scf0087g02002.1	5.03679	4.48277	4.84875	6.0363	6.21021	5.73447	32.827	22.359	28.815	65.631	74.039	53.241
Oleur061Scf0087g02004.1	3.12001	4.09107	4.22182	4.84185	4.60402	3.89263	8.694	17.043	18.659	28.678	24.319	14.852
Oleur061Scf0087g02005.1	6.81438	3.81729	6.52964	6.54899	6.6109	7.38399	112.547	14.097	92.388	93.636	97.741	167.033
Oleur061Scf0087g02025.1	-8.61433	-2.84757	5.39073	-4.79288	1.41573	0.8079	0.003	0.139	41.954	0.036	2.668	1.751
Oleur061Scf0087g02026.1	0.04155	0.83482	2.6056	2.56463	-1.39259	0.60427	1.029	1.784	6.086	5.916	0.381	1.52
Oleur061Scf0087g02027.1	-3.21361	3.99559	0.6504	2.02453	1.49983	1.3642	0.108	15.951	1.57	4.069	2.828	2.574
Oleur061Scf0087g04039.1	3.91528	3.8812	3.54965	2.78015	2.68978	3.07064	15.088	14.735	11.71	6.869	6.452	8.401
Oleur061Scf0087g04004.1	5.41714	5.11742	2.6791	3.25839	3.44335	3.11541	42.729	34.713	6.405	9.569	10.878	8.666
Oleur061Scf0087g04037.1	0.37787	0.85076	0.61269	2.00722	1.57792	1.41971	1.299	1.803	1.529	4.02	2.985	2.675
Oleur061Scf0087g04034.1	1.52552	2.29915	1.6702	0.72248	1.34114	0.98611	2.879	4.922	3.183	1.65	2.534	1.981
Oleur061Scf0087g04030.1	5.25107	1.34331	-3.78569	-0.61147	1.43327	0.63675	38.083	2.537	0.073	0.655	2.701	1.555
Oleur061Scf0087g04008.1	1.74239	0.53769	-10.2278	1.01888	0.68076	2.04866	3.346	1.452	0.001	2.026	1.603	4.137
Oleur061Scf0087g04002.1	0.11526	-1.36781	0.78372	-0.53612	-1.43796	-0.24543	1.083	0.387	1.722	0.69	0.369	0.844
Oleur061Scf0087g04032.1	-3.27806	0.15557	1.71198	1.00987	1.89702	0.70163	0.103	1.114	3.276	2.014	3.724	1.626
Oleur061Scf0088g00024.1	0.34091	1.95256	2.08687	1.02013	1.25802	1.60505	1.267	3.871	4.248	2.028	2.392	3.042
Oleur061Scf0088g00018.1	2.74726	2.67729	2.43242	4.14064	3.70065	3.83556	6.714	6.397	5.398	17.638	13.002	14.276
Oleur061Scf0088g00008.1	-0.49552	-7.69924	-1.89411	-3.84943	-11.0734	-4.37057	0.709	0.005	0.269	0.069	0	0.048
Oleur061Scf0088g00027.1	-1.62367	3.01656	3.74764	3.70868	3.10933	4.30969	0.325	8.092	13.432	13.074	8.63	19.831
Oleur061Scf0088g00028.1	-6.00157	-10.2758	-4.78129	1.04042	0.26398	0.24933	0.016	0.001	0.036	2.057	1.201	1.189
Oleur061Scf0088g00029.1	-6.0037	3.99289	-4.78271	1.03758	0.26149	2.33015	0.016	15.921	0.036	2.053	1.199	5.029
Oleur061Scf0088g01002.1	-5.19641	1.89723	-4.10343	-7.90275	-4.26235	-2.90126	0.027	3.725	0.058	0.004	0.052	0.134
Oleur061Scf0088g01003.1	1.29714	2.14245	1.75136	3.07248	3.87777	2.90483	2.457	4.415	3.367	8.412	14.7	7.489
Oleur061Scf0088g02002.1	3.74417	2.52568	2.95949	3.96387	3.72661	3.67902	13.4	5.758	7.778	15.604	13.238	12.808
Oleur061Scf0088g02001.1	-0.92308	1.74276	0.17288	1.6842	0.06787	0.50354	0.527	3.347	1.127	3.214	1.048	1.418
Oleur061Scf0088g02007.1	4.02121	3.93714	5.00285	4.54236	3.72872	4.01453	16.237	15.318	32.063	23.302	13.257	16.162
Oleur061Scf0088g02004.1	5.50561	6.30826	5.43731	5.33968	5.41987	5.73238	45.431	79.246	43.33	40.495	42.81	53.164
Oleur061Scf0088g03005.1	2.19178	3.16613	3.58927	4.05808	3.45576	3.25797	4.569	8.976	12.036	16.657	10.972	9.566
Oleur061Scf0088g03013.1	4.93902	5.54319	4.77221	4.85022	4.35513	4.89651	30.676	46.63	27.326	28.844	20.466	29.785
Oleur061Scf0088g03002.1	0.59143	0.77288	-0.63746	0.68487	-0.34038	0.44625	1.507	1.709	0.643	1.608	0.79	1.362
Oleur061Scf0088g03009.1	3.28834	2.50645	5.32411	4.65789	1.99329	4.22634	9.77	5.682	40.061	25.244	3.981	18.718
Oleur061Scf0088g03003.1	-0.94166	-2.74747	-0.71856	0.22266	-0.19395	-0.38547	0.521	0.149	0.608	1.167	0.874	0.766
Oleur061Scf0088g03007.1	-3.92272	-2.85424	-4.81158	-0.57887	-3.65248	-2.14428	0.066	0.138	0.036	0.669	0.08	0.226
Oleur061Scf0088g04065.1	5.75803	5.41939	5.20955	5.26539	4.62822	5.25226	54.118	42.796	37.002	38.463	24.731	38.114
Oleur061Scf0088g04049.1	3.18971	4.84869	6.65403	4.73535	-2.14256	4.4502	9.124	28.814	100.707	26.637	0.226	21.86
Oleur061Scf0088g04050.1	4.90749	4.67666	5.10795	5.47561	5.34279	5.36978	30.012	25.575	34.486	44.496	40.583	41.349
Oleur061Scf0088g04007.1	-4.06349	-1.04654	-0.31209	0.91306	-3.65206	-1.21436	0.06	0.484	0.805	1.883	0.08	0.431
Oleur061Scf0088g04063.1	-8.66523	-11.0734	-9.67187	-1.87952	-7.31512	-9.74533	0.002	0	0.001	0.272	0.006	0.001
Oleur061Scf0089g00015.1	1.39186	1.97708	1.21442	2.0039	1.28155	1.5813	2.624	3.937	2.32	4.011	2.431	2.992
Oleur061Scf0089g00017.1	-7.63739	-0.65369	-6.24202	-2.55282	0.17845	-1.94198	0.005	0.636	0.013	0.17	1.132	0.26
Oleur061Scf0089g01001.1	2.17194	2.09623	3.93055	4.0121	2.75061	4.3578	4.506	4.276	15.248	16.135	6.73	20.504
Oleur061Scf0089g01008.1	2.06261	2.23291	0.62063	3.46333	3.57709	2.99197	4.177	4.701	1.538	11.03	11.935	7.956
Oleur061Scf0089g01002.1	3.59849	3.39075	4.23363	3.9286	3.43615	3.81592	12.113	10.489	18.813	15.227	10.824	14.083
Oleur061Scf0089g01003.1	3.02523	2.73777	3.61176	2.9014	2.76008	3.03567	8.141	6.67	12.225	7.471	6.774	8.2
Oleur061Scf0089g02009.1	0.19601	3.50873	4.16601	-5.13542	5.79386	5.51868	1.146	11.382	17.951	0.028	55.479	45.845
Oleur061Scf0089g03001.1	3.33004	2.70884	2.78815	3.20674	3.49758	3.50155	10.056	6.538	6.907	9.233	11.295	11.326
Oleur061Scf0089g03012.1	-11.0734	-1.15074	-11.0734	-11.0734	-10.1927	-11.0734	0	0.45	0	0	0.001	0
Oleur061Scf0089g04013.1	5.11612	5.79783	4.73284	5.05518	5.31397	5.27833	34.682	55.632	26.591	33.248	39.78	38.809
Oleur061Scf0089g04014.1	2.12042	0.83251	3.62991	2.45361	-0.55026	2.73375	4.348	1.781	12.38	5.478	0.683	6.652
Oleur061Scf0089g06004.1	4.66491	5.05505	4.68394	3.70856	4.01036	4.27733	25.368	33.245	25.704	13.073	16.115	19.391
Oleur061Scf0089g06007.1	5.23757	0.10051	1.49289	1.63001	0.89757	-2.06717	37.728	1.072	2.815	3.095	1.863	0.239
Oleur061Scf0089g07007.1	1.36085	0.94379	0.95223	2.28161	1.9984	1.65343	2.568	1.924	1.935	4.862	3.996	3.146
Oleur061Scf0089g08019.1	3.58178	3.19147	2.91095	3.4094	3.54549	3.54847	11.974	9.135	7.521	10.625	11.676	11.7
Oleur061Scf0089g08020.1	5.26383	5.54869	5.97151	4.77179	4.21968	5.15546	38.421	46.808	62.748	27.318	18.632	35.641
Oleur061Scf0089g08029.1	-9.66757	1.37857	-5.94099	2.62857	-11.0734	-4.6614	0.001	2.6	0.016	6.184	0	0.04
Oleur061Scf0089g08021.1	-7.9008	-1.12362	-9.42124	-9.01015	-9.23647	-9.52598	0.004	0.459	0.001	0.002	0.002	0.001
Oleur061Scf0089g08025.1	4.96285	5.32169	4.5078	4.26068	4.09477	4.63889	31.187	39.993	22.75	19.169	17.086	24.914
Oleur061Scf0089g08023.1	-8.90464	-2.95664	-0.88185	0.15636	0.5265	-5.9599	0.002	0.129	0.543	1.114	1.44	0.016
Oleur061Scf0089g09014.1	1.32058	1.80431	0.65845	3.54823	3.4353	3.00539	2.498	3.493	1.578	11.698	10.818	8.03
Oleur061Scf0089g10010.1	-0.09947	1.69207	0.57465	0.85221	-0.04763	0.34459	0.933	3.231	1.489	1.805	0.968	1.27
Oleur061Scf0089g11024.1	7.86581	8.8553	7.23643	7.27057	7.33067	7.39867	233.263	463.139	150.794	154.404	160.972	168.742
Oleur061Scf0089g11025.1	4.76897	5.2589	5.33505	3.6656	3.31025	4.28539	27.265	38.29	40.366	12.69	9.919	19.5
Oleur061Scf0089g11022.1	4.51592	3.42912	3.84691	5.01372	4.18134	5.03532	22.879	10.771	14.389	32.306	18.143	32.793
Oleur061Scf0089g11019.1	6.5322	4.45926	4.014	4.74539	4.93027	4.56893	92.553	21.997	16.156	26.823	30.49	23.735
Oleur061Scf0089g11021.1	2.01085	1.49074	6.64747	5.16612	5.537	6.17483	4.03	2.81	100.251	35.905	46.431	72.245
Oleur061Scf0089g11015.1	-5.92978	-9.88456	1.22625	-4.7813	-0.36881	0.58718	0.016	0.001	2.34	0.036	0.774	1.502
Oleur061Scf0089g12009.1	0.49138	0.8066	-2.15078	0.60593	1.3476	0.07226	1.406	1.749	0.225	1.522	2.545	1.051
Oleur061Scf0089g12005.1	0.68302	3.38547	2.7665	0.6442	2.73	2.25126	1.605	10.45	6.805	1.563	6.635	4.761
Oleur061Scf0089g12006.1	-5.91686	-1.59166	-3.72034	-2.36907	-6.33317	-6.71995	0.017	0.332	0.076	0.194	0.012	0.009
Oleur061Scf0090g00005.1	-11.0734	0.75991	0.60745	3.87911	-1.88288	-0.90591	0	1.693	1.524	14.714	0.271	0.534
Oleur061Scf0090g01021.1	2.3106	2.42146	3.27523	2.8035	3.17401	2.99426	4.961	5.357	9.681	6.981	9.026	7.968
Oleur061Scf0090g01033.1	2.22942	2.07004	1.57329	1.72091	1.8628	1.33856	4.689	4.199	2.976	3.296	3.637	2.529
Oleur061Scf0090g01042.1	4.03048	3.14695	3.66744	2.2596	2.56658	2.7825	16.342	8.858	12.706	4.789	5.924	6.88
Oleur061Scf0090g01023.1	1.71392	1.23904	1.79772	1.65488	2.78397	2.12165	3.281	2.36	3.477	3.149	6.887	4.352
Oleur061Scf0090g01024.1	3.07088	3.53397	3.42108	3.7156	3.51604	3.50662	8.403	11.583	10.711	13.137	11.44	11.366
Oleur061Scf0090g01030.1	2.96259	1.85321	2.14128	3.41306	3.34273	3.24074	7.795	3.613	4.412	10.652	10.145	9.453
Oleur061Scf0090g01026.1	3.2415	4.0162	3.13452	3.61653	2.69876	2.85478	9.458	16.181	8.782	12.265	6.492	7.234
Oleur061Scf0090g01031.1	1.29746	-0.19839	-0.47059	1.27324	0.47735	-0.32269	2.458	0.872	0.722	2.417	1.392	0.8
Oleur061Scf0090g02016.1	-2.92133	0.94598	-1.13633	0.44526	-1.9692	0.07565	0.132	1.927	0.455	1.362	0.255	1.054
Oleur061Scf0090g02017.1	0.06954	1.27276	0.77248	1.14489	0.81002	1.04199	1.049	2.416	1.708	2.211	1.753	2.059
Oleur061Scf0090g02018.1	1.22059	2.14859	1.30133	1.56396	1.35159	1.18148	2.33	4.434	2.465	2.957	2.552	2.268
Oleur061Scf0090g02010.1	-11.0734	-11.0734	-0.88699	-11.0734	-11.0734	-9.03078	0	0	0.541	0	0	0.002
Oleur061Scf0090g02008.1	-9.56305	-9.24179	0.51407	-10.502	-10.4645	-9.68252	0.001	0.002	1.428	0.001	0.001	0.001
Oleur061Scf0090g02012.1	-8.12152	-7.98331	-0.33542	-8.57223	-11.0734	-9.15705	0.004	0.004	0.793	0.003	0	0.002
Oleur061Scf0090g02015.1	1.50073	1.31725	1.74197	2.14989	2.23168	2.13028	2.83	2.492	3.345	4.438	4.697	4.378
Oleur061Scf0090g02032.1	-5.67489	1.31117	3.32693	-1.15424	-9.20676	-6.88264	0.02	2.481	10.035	0.449	0.002	0.008
Oleur061Scf0091g00001.1	0.71784	1.33283	-8.25821	-3.37123	-7.26353	-8.57238	1.645	2.519	0.003	0.097	0.007	0.003
Oleur061Scf0091g00025.1	-8.0785	-1.9657	-11.0734	-10.0129	1.10515	-9.08497	0.004	0.256	0	0.001	2.151	0.002
Oleur061Scf0091g00003.1	0.56083	-0.31128	-2.57324	0.0052	-1.83597	-2.9258	1.475	0.806	0.168	1.004	0.28	0.132
Oleur061Scf0091g00009.1	-9.83609	-6.31475	-11.0734	-10.3107	-0.53866	-11.0734	0.001	0.013	0	0.001	0.688	0
Oleur061Scf0091g01010.1	1.32543	3.91912	1.56656	1.19949	1.53587	1.16644	2.506	15.128	2.962	2.297	2.9	2.245
Oleur061Scf0091g01018.1	0.54544	-2.50454	-1.71364	-1.48384	-0.3556	-4.72491	1.459	0.176	0.305	0.358	0.782	0.038
Oleur061Scf0091g01014.1	-6.3435	0.27548	-7.04735	-6.21354	-10.2406	-11.0734	0.012	1.21	0.008	0.013	0.001	0
Oleur061Scf0091g01019.1	-0.12193	-1.24436	-1.12807	0.52522	-3.05388	-5.87585	0.919	0.422	0.458	1.439	0.12	0.017
Oleur061Scf0091g02006.1	-9.31672	0.96095	-5.07498	2.06914	-11.0734	-2.70637	0.002	1.947	0.03	4.196	0	0.153
Oleur061Scf0091g02015.1	-11.0734	-1.40032	-11.0734	-11.0734	0.45811	-9.32136	0	0.379	0	0	1.374	0.002
Oleur061Scf0091g03015.1	0.20291	-1.13752	-0.40508	0.29602	-0.54979	-0.13141	1.151	0.455	0.755	1.228	0.683	0.913
Oleur061Scf0091g03017.1	-11.0734	-2.49243	-11.0734	-11.0734	-0.59584	-11.0734	0	0.178	0	0	0.662	0
Oleur061Scf0091g03021.1	5.46953	-0.06361	2.21865	2.61628	1.75	0.98108	44.309	0.957	4.655	6.132	3.364	1.974
Oleur061Scf0091g04020.1	3.16013	2.21661	1.77502	3.4595	3.06287	2.92386	8.939	4.648	3.422	11.001	8.356	7.589
Oleur061Scf0091g04027.1	-11.0734	0.65424	-1.5945	-1.59055	-2.5505	-1.14708	0	1.574	0.331	0.332	0.171	0.452
Oleur061Scf0091g04023.1	3.08927	2.85372	3.40172	0.99863	3.99688	2.92302	8.511	7.229	10.569	1.998	15.965	7.584
Oleur061Scf0091g04024.1	-4.66017	-3.39291	-0.10864	-0.02977	-5.0027	-4.62393	0.04	0.095	0.927	0.98	0.031	0.041
Oleur061Scf0091g04008.1	2.51438	0.85363	2.81691	3.00358	4.32866	4.40573	5.714	1.807	7.046	8.02	20.094	21.196
Oleur061Scf0091g05017.1	-4.4273	-1.95102	0.47967	-3.76249	-9.52536	-4.87309	0.046	0.259	1.394	0.074	0.001	0.034
Oleur061Scf0091g05018.1	-1.5566	1.6754	-1.63263	-0.7493	-7.85694	-2.41932	0.34	3.194	0.323	0.595	0.004	0.187
Oleur061Scf0091g06010.1	-9.20359	-9.068	-1.91708	-1.29549	-2.82155	-11.0734	0.002	0.002	0.265	0.407	0.141	0
Oleur061Scf0091g06011.1	-5.28141	-2.57762	2.21906	-5.42518	-11.0734	-3.41214	0.026	0.168	4.656	0.023	0	0.094
Oleur061Scf0091g07001.1	-3.18521	-0.75655	-1.40608	3.79299	-7.63861	2.38972	0.11	0.592	0.377	13.861	0.005	5.241
Oleur061Scf0091g07012.1	3.59398	-6.89576	-9.4255	-0.69389	-10.1723	-8.15815	12.075	0.008	0.001	0.618	0.001	0.004
Oleur061Scf0091g07025.1	0.59057	-1.6099	0.33551	0.16291	2.0782	2.08445	1.506	0.328	1.262	1.12	4.223	4.241
Oleur061Scf0092g00007.1	7.22791	2.3907	3.05298	3.25125	1.19686	2.78007	149.906	5.244	8.299	9.522	2.292	6.869
Oleur061Scf0092g01024.1	1.90132	1.96392	1.09707	1.6215	1.83732	1.54728	3.736	3.901	2.139	3.077	3.573	2.923
Oleur061Scf0092g01026.1	-6.30453	-2.67476	-0.2632	0.8867	0.12146	0.71283	0.013	0.157	0.833	1.849	1.088	1.639
Oleur061Scf0092g01025.1	3.52596	1.73695	2.02625	2.44921	1.83959	2.77149	11.519	3.333	4.073	5.461	3.579	6.828
Oleur061Scf0092g02009.1	0.59999	1.66086	0.00584	1.22144	1.35959	1.03826	1.516	3.162	1.004	2.332	2.566	2.054
Oleur061Scf0092g02003.1	-5.68593	-1.37562	-3.07006	-1.53264	-5.19923	-4.63842	0.019	0.385	0.119	0.346	0.027	0.04
Oleur061Scf0092g02012.1	3.28495	3.03704	3.50905	3.24107	3.09241	3.06106	9.747	8.208	11.385	9.455	8.529	8.346
Oleur061Scf0092g02008.1	1.59216	0.29526	1.87648	2.05526	1.68825	1.72493	3.015	1.227	3.672	4.156	3.223	3.306
Oleur061Scf0093g00001.1	-0.72547	-6.40327	-7.92048	-6.37656	-8.03025	-7.55482	0.605	0.012	0.004	0.012	0.004	0.005
Oleur061Scf0093g02002.1	3.08312	3.07137	2.96204	1.78689	1.41312	2.97496	8.474	8.406	7.792	3.451	2.663	7.862
Oleur061Scf0093g03001.1	1.68764	0.15081	1.4415	2.531	1.2243	1.92635	3.221	1.11	2.716	5.78	2.336	3.801
Oleur061Scf0093g03002.1	-11.0734	1.70313	-11.0734	-11.0734	-10	-7.99952	0	3.256	0	0	0.001	0.004
Oleur061Scf0094g00014.1	-2.35751	0.87914	-0.64635	-3.49652	-3.92827	-4.92882	0.195	1.839	0.639	0.089	0.066	0.033
Oleur061Scf0094g00008.1	3.83042	5.63439	3.88704	4.11454	2.52808	3.56774	14.226	49.673	14.795	17.322	5.768	11.858
Oleur061Scf0094g00010.1	5.50847	4.9346	4.00008	5.28728	4.8401	5.09021	45.521	30.582	16.001	39.051	28.643	34.065
Oleur061Scf0094g00003.1	-10.1064	-1.91476	-11.0734	-11.0734	-11.0734	-11.0734	0.001	0.265	0	0	0	0
Oleur061Scf0094g00011.1	-7.42437	1.78796	-8.91402	-3.11458	-7.5587	-10.2773	0.006	3.453	0.002	0.115	0.005	0.001
Oleur061Scf0094g00007.1	-11.0734	-0.84036	-11.0734	-11.0734	-6.97452	-11.0734	0	0.559	0	0	0.008	0
Oleur061Scf0094g01014.1	1.83343	3.29554	-0.81512	1.82187	2.21145	0.48305	3.564	9.819	0.568	3.535	4.631	1.398
Oleur061Scf0094g01022.1	2.87999	2.45822	1.38043	2.80322	3.06459	2.47699	7.361	5.495	2.603	6.98	8.366	5.567
Oleur061Scf0094g01017.1	3.60509	2.28089	2.50363	3.4005	3.60464	3.35196	12.169	4.86	5.671	10.56	12.165	10.21
Oleur061Scf0094g01024.1	4.75285	5.17604	4.27361	4.69847	4.34278	4.41597	26.962	36.153	19.341	25.965	20.291	21.347
Oleur061Scf0094g01020.1	3.19515	2.59329	4.33494	4.11202	3.48274	4.18276	9.159	6.035	20.181	17.292	11.179	18.161
Oleur061Scf0094g02028.1	3.56617	3.41522	4.73439	3.71068	3.44793	3.95872	11.845	10.668	26.619	13.093	10.913	15.549
Oleur061Scf0094g02029.1	3.62573	2.38547	2.29124	3.82904	3.22769	3.4254	12.344	5.225	4.895	14.212	9.368	10.744
Oleur061Scf0094g02031.1	3.61624	3.37276	2.77186	2.65945	3.12014	3.2868	12.263	10.359	6.83	6.318	8.695	9.759
Oleur061Scf0094g02030.1	3.92053	4.66218	4.42007	4.25927	4.1033	4.42697	15.143	25.32	21.408	19.15	17.188	21.511
Oleur061Scf0094g02032.1	-9.74325	-0.55568	-4.10039	1.6404	-10.4279	-2.80413	0.001	0.68	0.058	3.118	0.001	0.143
Oleur061Scf0094g03003.1	6.5207	5.92298	5.46579	5.94981	5.22684	5.4654	91.818	60.673	44.194	61.812	37.448	44.182
Oleur061Scf0094g03001.1	1.79198	4.75994	0.97112	-1.52671	2.86091	2.1287	3.463	27.095	1.96	0.347	7.265	4.373
Oleur061Scf0094g03002.1	-11.0734	-7.67443	-7.84554	-10.3151	1.86467	-1.00769	0	0.005	0.004	0.001	3.642	0.497
Oleur061Scf0094g04026.1	2.35626	1.12209	1.39587	1.85525	1.68621	2.19714	5.12	2.177	2.631	3.618	3.218	4.586
Oleur061Scf0094g04024.1	1.8819	0.61973	2.50967	2.56636	3.19753	3.20005	3.686	1.537	5.695	5.923	9.174	9.19
Oleur061Scf0094g04005.1	2.2221	1.60397	3.00815	3.2934	3.27884	3.55581	4.666	3.04	8.045	9.804	9.706	11.76
Oleur061Scf0094g04003.1	-11.0734	-7.94109	-7.29654	-10.2335	-0.26064	-3.96724	0	0.004	0.006	0.001	0.835	0.064
Oleur061Scf0094g04029.1	0.88714	1.48944	1.77503	1.85978	1.20834	1.19043	1.85	2.808	3.422	3.63	2.311	2.282
Oleur061Scf0094g05001.1	-11.0734	1.16671	-6.69006	-4.42755	-7.53001	-3.78842	0	2.245	0.01	0.046	0.005	0.072
Oleur061Scf0094g05002.1	-4.96336	3.25433	-5.04923	2.52856	-4.76421	-3.17768	0.032	9.542	0.03	5.77	0.037	0.111
Oleur061Scf0094g06011.1	1.61282	1.14822	2.85049	2.60633	2.95384	2.94986	3.058	2.216	7.212	6.09	7.748	7.727
Oleur061Scf0094g06010.1	1.21265	2.38571	1.47278	2.59478	1.52937	2.15033	2.318	5.226	2.776	6.041	2.887	4.439
Oleur061Scf0094g07002.1	-11.0734	-8.43067	-5.49119	-1.46758	-11.0734	-9.73543	0	0.003	0.022	0.362	0	0.001
Oleur061Scf0094g08001.1	3.7973	0.55621	2.1084	3.12147	6.35385	5.79764	13.903	1.47	4.312	8.703	81.79	55.624
Oleur061Scf0094g08003.1	8.09228	-0.88505	-0.26088	-2.69412	-5.15395	-0.87137	272.91	0.541	0.835	0.155	0.028	0.547
Oleur061Scf0094g08022.1	4.14718	2.60191	3.75468	3.82673	3.50265	3.69591	17.718	6.071	13.498	14.189	11.335	12.959
Oleur061Scf0094g08006.1	4.09571	3.23637	3.63637	2.89827	3.26579	3.87224	17.097	9.424	12.435	7.455	9.618	14.644
Oleur061Scf0094g09041.1	1.43045	0.95906	1.10551	0.58923	-3.1817	1.06299	2.695	1.944	2.152	1.504	0.11	2.089
Oleur061Scf0094g09028.1	0.53547	-0.42426	-1.90908	1.20898	0.34973	1.41312	1.449	0.745	0.266	2.312	1.274	2.663
Oleur061Scf0094g09030.1	3.94473	3.32449	3.27065	4.26955	3.39252	3.70066	15.399	10.018	9.651	19.287	10.501	13.002
Oleur061Scf0094g09034.1	3.7816	4.68012	3.46903	3.16301	2.84157	3.17949	13.752	25.636	11.073	8.957	7.168	9.06
Oleur061Scf0094g09044.1	2.9443	2.9142	3.07078	3.63071	3.24163	3.36047	7.697	7.538	8.402	12.387	9.459	10.271
Oleur061Scf0094g09035.1	-1.89813	-7.73143	2.29754	1.79204	1.13721	-3.57709	0.268	0.005	4.916	3.463	2.2	0.084
Oleur061Scf0094g09036.1	3.28596	2.06515	6.43906	6.75425	8.14712	7.69301	9.754	4.185	86.766	107.952	283.483	206.931
Oleur061Scf0094g09060.1	1.3425	0.69547	1.14697	2.04452	2.29099	2.40342	2.536	1.619	2.214	4.125	4.894	5.291
Oleur061Scf0094g09069.1	-3.06116	-1.99211	-4.41176	-6.7277	-2.66928	-7.96337	0.12	0.251	0.047	0.009	0.157	0.004
Oleur061Scf0094g09054.1	-3.4761	-0.341	1.23849	-0.211	-2.21645	0.92249	0.09	0.789	2.36	0.864	0.215	1.895
Oleur061Scf0095g00006.1	-0.69774	0.49722	1.36164	2.016	2.98514	0.6288	0.617	1.411	2.57	4.045	7.918	1.546
Oleur061Scf0095g01021.1	-11.0734	-11.0734	-0.47519	-11.0734	-11.0734	-9.38629	0	0	0.719	0	0	0.001
Oleur061Scf0095g01020.1	-9.09557	-10.0572	0.43717	-11.0734	-9.99498	-11.0734	0.002	0.001	1.354	0	0.001	0
Oleur061Scf0095g01002.1	3.7136	3.548	3.73395	4.15533	3.82431	3.78994	13.119	11.696	13.306	17.819	14.165	13.832
Oleur061Scf0095g01003.1	1.50215	-5.47437	-0.26322	0.37513	0.22017	-1.27552	2.833	0.022	0.833	1.297	1.165	0.413
Oleur061Scf0095g02001.1	2.74223	2.69619	2.69775	2.15776	2.68455	2.72894	6.691	6.481	6.488	4.462	6.429	6.63
Oleur061Scf0095g02049.1	2.38876	1.63728	1.82641	2.47724	0.84566	-2.64774	5.237	3.111	3.547	5.568	1.797	0.16
Oleur061Scf0095g02050.1	2.18569	1.26875	2.34379	2.9841	3.0615	2.9876	4.549	2.41	5.076	7.912	8.348	7.932
Oleur061Scf0095g02002.1	6.53527	5.49603	6.78388	5.01887	5.28257	5.9926	92.749	45.13	110.192	32.421	38.924	63.673
Oleur061Scf0095g02045.1	2.48227	-9.07106	0.84547	0.23194	-1.59542	-0.75207	5.588	0.002	1.797	1.174	0.331	0.594
Oleur061Scf0095g02003.1	-0.28569	5.61159	5.45213	7.39235	3.72133	5.58654	0.82	48.894	43.778	168.003	13.19	48.052
Oleur061Scf0096g00009.1	4.63554	3.66561	2.22488	3.49391	3.93894	3.61722	24.856	12.69	4.675	11.266	15.337	12.271
Oleur061Scf0096g01024.1	-0.9738	-0.36579	-4.2621	0.23713	-1.52241	-2.08424	0.509	0.776	0.052	1.179	0.348	0.236
Oleur061Scf0096g01025.1	2.28101	2.11636	1.53612	2.66769	2.25659	2.43162	4.86	4.336	2.9	6.354	4.779	5.395
Oleur061Scf0096g01012.1	0.33225	-0.95789	0.78665	2.51863	3.43455	2.67692	1.259	0.515	1.725	5.73	10.812	6.395
Oleur061Scf0096g01014.1	-3.34672	-2.7896	-1.96241	-1.31378	-0.47622	-2.04152	0.098	0.145	0.257	0.402	0.719	0.243
Oleur061Scf0096g01015.1	0.54802	2.8188	1.89273	1.80411	1.76668	0.9182	1.462	7.056	3.713	3.492	3.403	1.89
Oleur061Scf0096g01026.1	-0.33274	1.19443	0.80039	1.09156	0.98702	0.25212	0.794	2.289	1.742	2.131	1.982	1.191
Oleur061Scf0096g01017.1	-11.0734	2.51068	-6.3845	-7.5725	-9.32832	-10.3588	0	5.699	0.012	0.005	0.002	0.001
Oleur061Scf0097g00005.1	-9.36279	2.37096	0.41737	3.71588	-10.4318	-0.85762	0.002	5.173	1.335	13.14	0.001	0.552
Oleur061Scf0097g01016.1	-4.37626	0.1383	-0.53422	2.47437	-7.7198	-1.66224	0.048	1.101	0.691	5.557	0.005	0.316
Oleur061Scf0097g01015.1	4.07297	4.23789	4.24532	4.26634	5.64046	4.39333	16.83	18.868	18.966	19.244	49.883	21.015
Oleur061Scf0097g01010.1	-0.83311	0.59266	0.02408	0.10609	2.14085	-0.49561	0.561	1.508	1.017	1.076	4.41	0.709
Oleur061Scf0097g01011.1	0.47992	0.12393	0.18644	1.09335	1.94894	0.51823	1.395	1.09	1.138	2.134	3.861	1.432
Oleur061Scf0097g02020.1	2.91512	1.99293	0.55968	3.34319	2.68182	2.72676	7.543	3.98	1.474	10.148	6.417	6.62
Oleur061Scf0097g02003.1	5.00396	4.11375	4.08227	4.52437	4.3921	4.75753	32.088	17.313	16.939	23.013	20.997	27.049
Oleur061Scf0097g02014.1	0.70864	2.57049	-0.7588	1.67487	0.99579	0.83291	1.634	5.94	0.591	3.193	1.994	1.781
Oleur061Scf0097g02015.1	-0.45873	1.15183	-0.99442	1.35417	0.58028	0.35488	0.728	2.222	0.502	2.557	1.495	1.279
Oleur061Scf0097g02004.1	5.29848	4.36254	4.51651	6.00871	5.94019	5.92259	39.355	20.571	22.888	64.387	61.401	60.657
Oleur061Scf0097g02007.1	3.42239	4.21724	3.54339	4.05836	4.07128	4.35398	10.721	18.6	11.659	16.661	16.81	20.449
Oleur061Scf0097g02023.1	3.01594	2.61826	3.16944	3.5585	2.99453	3.05022	8.089	6.14	8.997	11.782	7.97	8.283
Oleur061Scf0097g02017.1	1.22912	6.07058	0.05723	-7.015	3.21335	-6.01568	2.344	67.209	1.04	0.008	9.275	0.015
Oleur061Scf0097g02025.1	1.68798	-0.60045	-5.89674	-5.11236	-8.25894	-11.0734	3.222	0.66	0.017	0.029	0.003	0
Oleur061Scf0097g03015.1	4.15163	2.87525	3.60548	4.23712	4.2369	3.9293	17.773	7.337	12.172	18.858	18.855	15.235
Oleur061Scf0097g03018.1	3.11075	2.18213	4.12169	3.31639	1.93838	3.63217	8.638	4.538	17.408	9.962	3.833	12.399
Oleur061Scf0097g03011.1	-2.07905	5.84682	-6.0622	-5.79349	2.10477	-4.26218	0.237	57.553	0.015	0.018	4.301	0.052
Oleur061Scf0097g03032.1	-9.49811	1.65987	-11.0734	-0.62726	-2.16074	-4.78462	0.001	3.16	0	0.647	0.224	0.036
Oleur061Scf0097g03030.1	-11.0734	0.40178	-9.37942	-7.11566	-11.0734	-10.2771	0	1.321	0.002	0.007	0	0.001
Oleur061Scf0097g04012.1	5.37056	5.71856	5.36046	5.93054	4.91131	5.86571	41.371	52.657	41.083	60.992	30.092	58.312
Oleur061Scf0097g04017.1	5.73424	5.66557	4.96136	5.4169	5.45095	5.748	53.233	50.758	31.154	42.722	43.742	53.743
Oleur061Scf0097g04011.1	3.01368	2.54291	2.53188	3.1672	2.99253	2.58491	8.076	5.828	5.783	8.983	7.959	6
Oleur061Scf0097g05005.1	4.40797	2.99687	6.59597	6.06952	4.26879	6.13532	21.229	7.983	96.735	67.16	19.277	70.294
Oleur061Scf0097g05002.1	1.51008	2.38663	4.37037	4.20059	2.34634	3.68173	2.848	5.229	20.683	18.387	5.085	12.832
Oleur061Scf0097g05006.1	-11.0734	-11.0734	-6.03638	0.84937	-11.0734	0.19598	0	0	0.015	1.802	0	1.145
Oleur061Scf0097g05008.1	-11.0734	-7.7727	-3.56957	0.69139	-8.83935	0.05501	0	0.005	0.084	1.615	0.002	1.039
Oleur061Scf0097g05003.1	1.91837	2.885	4.28439	3.26565	3.54995	3.45681	3.78	7.387	19.486	9.617	11.712	10.98
Oleur061Scf0097g06004.1	3.60475	3.74631	3.78303	3.6577	4.35558	4.24935	12.166	13.42	13.766	12.62	20.472	19.019
Oleur061Scf0098g00001.1	-0.86713	0.04783	0.63631	1.14097	0.53391	-0.05595	0.548	1.034	1.554	2.205	1.448	0.962
Oleur061Scf0098g00004.1	2.04031	0.95335	1.51541	1.9499	2.12991	2.62308	4.113	1.936	2.859	3.863	4.377	6.161
Oleur061Scf0098g00012.1	-11.0734	-0.69735	-11.0734	-11.0734	-11.0734	-11.0734	0	0.617	0	0	0	0
Oleur061Scf0098g01003.1	-11.0734	-1.11289	-11.0734	-11.0734	-11.0734	-11.0734	0	0.462	0	0	0	0
Oleur061Scf0098g01015.1	-0.31085	2.41713	-10.303	-9.34788	-10.4367	-11.0734	0.806	5.341	0.001	0.002	0.001	0
Oleur061Scf0098g01021.1	5.57344	2.86647	5.64702	4.9922	3.73804	5.55294	47.618	7.293	50.11	31.827	13.343	46.946
Oleur061Scf0098g02002.1	-0.36254	1.25655	0.19625	-0.00692	-0.16502	-0.10941	0.778	2.389	1.146	0.995	0.892	0.927
Oleur061Scf0098g03014.1	2.67751	3.32092	2.6339	3.06567	3.11944	3.1848	6.397	9.993	6.207	8.373	8.691	9.093
Oleur061Scf0098g03015.1	-1.93966	0.33342	-1.34017	1.42881	-0.49153	-0.35721	0.261	1.26	0.395	2.692	0.711	0.781
Oleur061Scf0098g03019.1	-11.0734	-1.39867	-9.07115	-9.04068	-7.95569	-8.91701	0	0.379	0.002	0.002	0.004	0.002
Oleur061Scf0098g03012.1	-0.67989	1.07176	-4.54729	0.10256	-1.24597	-0.42938	0.624	2.102	0.043	1.074	0.422	0.743
Oleur061Scf0098g03007.1	-4.33652	-1.32798	0.24524	0.35819	-4.50376	-0.21615	0.049	0.398	1.185	1.282	0.044	0.861
Oleur061Scf0098g04030.1	1.7754	0.39848	2.20437	1.65276	1.38524	1.64968	3.423	1.318	4.609	3.144	2.612	3.138
Oleur061Scf0098g04018.1	-11.0734	0.28094	-9.93529	-7.98852	-11.0734	-10.056	0	1.215	0.001	0.004	0	0.001
Oleur061Scf0098g04028.1	-11.0734	0.92579	-11.0734	-8.49569	-11.0734	-10.3165	0	1.9	0	0.003	0	0.001
Oleur061Scf0098g04031.1	2.7492	2.60955	1.94025	3.34622	2.83297	2.56449	6.723	6.103	3.838	10.17	7.125	5.915
Oleur061Scf0098g04032.1	4.0073	4.21624	3.3276	3.72161	3.58052	3.78049	16.081	18.587	10.039	13.192	11.963	13.742
Oleur061Scf0098g04027.1	1.79715	3.45738	3.49072	2.29948	2.32927	2.61116	3.475	10.984	11.241	4.923	5.026	6.11
Oleur061Scf0098g04035.1	2.46161	3.72122	-2.6743	-2.28328	5.10851	2.25652	5.508	13.189	0.157	0.205	34.5	4.778
Oleur061Scf0099g00004.1	-0.45072	2.21394	-0.72377	0.83473	2.347	0.75049	0.732	4.639	0.606	1.784	5.088	1.682
Oleur061Scf0099g00005.1	-1.56493	2.68967	-0.89979	-0.84268	-0.56146	-1.13779	0.338	6.452	0.536	0.558	0.678	0.454
Oleur061Scf0099g01021.1	-1.82276	-4.28381	-10.0972	-11.0734	-8.02078	-11.0734	0.283	0.051	0.001	0	0.004	0
Oleur061Scf0099g01012.1	1.15964	1.30316	0.46014	2.8323	2.5144	2.23894	2.234	2.468	1.376	7.122	5.714	4.721
Oleur061Scf0099g01003.1	-0.55547	0.05672	-0.64287	2.12605	1.8418	1.42867	0.68	1.04	0.64	4.365	3.585	2.692
Oleur061Scf0099g02002.1	2.50381	1.8641	2.21112	3.61732	3.19734	3.38928	5.672	3.64	4.63	12.272	9.173	10.478
Oleur061Scf0099g02013.1	-4.26497	-2.633	-4.28007	-0.11502	-0.07082	-0.47649	0.052	0.161	0.051	0.923	0.952	0.719
Oleur061Scf0099g02004.1	0.70495	-2.76837	-0.38201	1.41015	0.42037	1.01889	1.63	0.147	0.767	2.658	1.338	2.026
Oleur061Scf0100g00003.1	-11.0734	-4.76409	-3.94297	0.75264	-3.38653	0.16574	0	0.037	0.065	1.685	0.096	1.122
Oleur061Scf0100g01007.1	2.22873	2.53293	1.58764	1.9579	2.17543	1.76644	4.687	5.787	3.006	3.885	4.517	3.402
Oleur061Scf0100g01001.1	-11.0734	-0.80359	-11.0734	-11.0734	-11.0734	-11.0734	0	0.573	0	0	0	0
Oleur061Scf0100g02010.1	5.38428	6.18943	5.00265	3.93708	3.6404	4.04304	41.767	72.98	32.059	15.317	12.47	16.484
Oleur061Scf0100g02008.1	1.92891	1.38572	-0.03969	2.02438	1.45491	1.61988	3.808	2.613	0.973	4.068	2.741	3.074
[truncated: 51,457 more rows]
