# Supplementary material for: Gene Expression Pattern in Olive Tree Organs (Olea europaea L.)
Source: Genes (Basel). 2020 May 12;11(5):544. doi: 10.3390/genes11050544 (PMC7291012; doi:10.3390/genes11050544)
Supplement: Supplementary file 1 [file genes-11-00544-s001.zip › Supplemental Table S3.xlsx]

## Sheet: Hoja1
A: Genes expressed in root; B: Genes expressed in stem; C: Genes expressed in meristem; D: Genes expressed in leaf; E: Genes expressed in flower; F: Genes expressed in fruit.
ABCDEF	ABCDE	ABCDF	ABCEF	ABDEF	ACDEF	BCDEF	ABCD	ABCE	ABCF	ABDE	ABDF	ABEF	ACDE	ACDF	ACEF	ADEF	BCDE	BCDF	BCEF	BDEF	CDEF	ABC	ABD	ABE	ABF	ACD	ACE	ACF	ADE	ADF	AEF	BCD	BCE	BCF	BDE	BDF	BEF	CDE	CDF	CEF	DEF	AB	AC	AD	AE	AF	BC	BD	BE
Oleur061Scf0001g00001.1	Oleur061Scf0001g01024.1	Oleur061Scf0002g00007.1	Oleur061Scf0025g00022.1	Oleur061Scf0006g02001.1	Oleur061Scf0031g05010.1	Oleur061Scf0031g05010.1	Oleur061Scf0004g04015.1	Oleur061Scf0002g03008.1	Oleur061Scf0038g02011.1	Oleur061Scf0026g00006.1	Oleur061Scf0069g03014.1	Oleur061Scf0006g00007.1	Oleur061Scf0016g02021.1	Oleur061Scf0091g01018.1	Oleur061Scf0040g01012.1	Oleur061Scf0014g00002.1	Oleur061Scf0014g02017.1	Oleur061Scf0006g02032.1	Oleur061Scf0023g01006.1	Oleur061Scf0013g03013.1	Oleur061Scf0013g03009.1	Oleur061Scf0003g00001.1	Oleur061Scf0004g05023.1	Oleur061Scf0011g03023.1	Oleur061Scf0019g00001.1	Oleur061Scf0037g05022.1	Oleur061Scf0008g04049.1	Oleur061Scf0210g03040.1	Oleur061Scf0004g02009.1	Oleur061Scf0064g05037.1	Oleur061Scf0026g01006.1	Oleur061Scf0046g00003.1	Oleur061Scf0018g00008.1	Oleur061Scf0084g03029.1	Oleur061Scf0013g08021.1	Oleur061Scf0020g02021.1	Oleur061Scf0047g02042.1	Oleur061Scf0007g02019.1	Oleur061Scf0026g03014.1	Oleur061Scf0020g06026.1	Oleur061Scf0072g09041.1	Oleur061Scf0004g01003.1	Oleur061Scf0003g01004.1	Oleur061Scf0020g03010.1	Oleur061Scf0002g03006.1	Oleur061Scf0009g06003.1	Oleur061Scf0009g06003.1	Oleur061Scf0053g07023.1	Oleur061Scf0044g02001.1
Oleur061Scf0001g00003.1	Oleur061Scf0004g05022.1	Oleur061Scf0008g00018.1	Oleur061Scf0025g05015.1	Oleur061Scf0016g02029.1	Oleur061Scf0032g02005.1	Oleur061Scf0032g02005.1	Oleur061Scf0006g06003.1	Oleur061Scf0004g00017.1	Oleur061Scf0041g01020.1	Oleur061Scf0027g02001.1	Oleur061Scf0073g07019.1	Oleur061Scf0018g03021.1	Oleur061Scf0023g02024.1	Oleur061Scf0094g09035.1	Oleur061Scf0063g01005.1	Oleur061Scf0054g00009.1	Oleur061Scf0023g02023.1	Oleur061Scf0014g04007.1	Oleur061Scf0025g05022.1	Oleur061Scf0020g00001.1	Oleur061Scf0014g02014.1	Oleur061Scf0029g08004.1	Oleur061Scf0010g05029.1	Oleur061Scf0027g04020.1	Oleur061Scf0156g06016.1	Oleur061Scf0038g06017.1	Oleur061Scf0010g01015.1	Oleur061Scf0367g01017.1	Oleur061Scf0009g05012.1	Oleur061Scf0194g07006.1	Oleur061Scf0057g14008.1	Oleur061Scf0072g15010.1	Oleur061Scf0051g02019.1	Oleur061Scf0121g01015.1	Oleur061Scf0073g06005.1	Oleur061Scf0036g02008.1	Oleur061Scf0055g03024.1	Oleur061Scf0014g05020.1	Oleur061Scf0040g00013.1	Oleur061Scf0031g00016.1	Oleur061Scf0180g05015.1	Oleur061Scf0008g04047.1	Oleur061Scf0024g00016.1	Oleur061Scf0027g05004.1	Oleur061Scf0011g00014.1	Oleur061Scf0081g04020.1	Oleur061Scf0081g04020.1	Oleur061Scf0062g06021.1	Oleur061Scf0054g01047.1
Oleur061Scf0001g00005.1	Oleur061Scf0006g01012.1	Oleur061Scf0011g03003.1	Oleur061Scf0037g04001.1	Oleur061Scf0023g00014.1	Oleur061Scf0057g09030.1	Oleur061Scf0057g09030.1	Oleur061Scf0007g02020.1	Oleur061Scf0010g01016.1	Oleur061Scf0048g05018.1	Oleur061Scf0031g00003.1	Oleur061Scf0179g06010.1	Oleur061Scf0066g08044.1	Oleur061Scf0032g01004.1	Oleur061Scf0122g02025.1	Oleur061Scf0064g05036.1	Oleur061Scf0080g00011.1	Oleur061Scf0025g05017.1	Oleur061Scf0038g06007.1	Oleur061Scf0068g03029.1	Oleur061Scf0094g08003.1	Oleur061Scf0021g03050.1	Oleur061Scf0036g05002.1	Oleur061Scf0036g05006.1	Oleur061Scf0029g05033.1	Oleur061Scf0368g00025.1	Oleur061Scf0048g07021.1	Oleur061Scf0032g00001.1	Oleur061Scf0414g02013.1	Oleur061Scf0052g02014.1	Oleur061Scf0322g01015.1	Oleur061Scf0057g14030.1	Oleur061Scf0082g00009.1	Oleur061Scf0058g06014.1	Oleur061Scf0155g00004.1	Oleur061Scf0101g01021.1	Oleur061Scf0083g00010.1	Oleur061Scf0072g08037.1	Oleur061Scf0016g02010.1	Oleur061Scf0052g01010.1	Oleur061Scf0031g07020.1	Oleur061Scf0181g04023.1	Oleur061Scf0014g04028.1	Oleur061Scf0029g09030.1	Oleur061Scf0074g04023.1	Oleur061Scf0014g04013.1	Oleur061Scf0122g01016.1	Oleur061Scf0122g01016.1	Oleur061Scf0102g05002.1	Oleur061Scf0068g05012.1
Oleur061Scf0001g00007.1	Oleur061Scf0006g02028.1	Oleur061Scf0013g00009.1	Oleur061Scf0041g01004.1	Oleur061Scf0076g00001.1	Oleur061Scf0062g00018.1	Oleur061Scf0062g00018.1	Oleur061Scf0014g03010.1	Oleur061Scf0014g01015.1	Oleur061Scf0072g05026.1	Oleur061Scf0037g03008.1	Oleur061Scf0231g25015.1	Oleur061Scf0098g04035.1	Oleur061Scf0047g02044.1	Oleur061Scf0222g00003.1	Oleur061Scf0075g04015.1	Oleur061Scf0097g02017.1	Oleur061Scf0037g06009.1	Oleur061Scf0105g00010.1	Oleur061Scf0072g07015.1	Oleur061Scf0236g06021.1	Oleur061Scf0045g02008.1	Oleur061Scf0048g00005.1	Oleur061Scf0072g07025.1	Oleur061Scf0031g02007.1	Oleur061Scf0390g02001.1	Oleur061Scf0072g06013.1	Oleur061Scf0036g07018.1	Oleur061Scf0415g03043.1	Oleur061Scf0135g00001.1	Oleur061Scf0530g02021.1	Oleur061Scf0062g03019.1	Oleur061Scf0082g00024.1	Oleur061Scf0058g12013.1	Oleur061Scf0170g03011.1	Oleur061Scf0149g01045.1	Oleur061Scf0123g04005.1	Oleur061Scf0160g01010.1	Oleur061Scf0045g00003.1	Oleur061Scf0066g06015.1	Oleur061Scf0051g05012.1	Oleur061Scf0268g00001.1	Oleur061Scf0047g02003.1	Oleur061Scf0069g00020.1	Oleur061Scf0102g03021.1	Oleur061Scf0024g00010.1	Oleur061Scf0122g14015.1	Oleur061Scf0122g14015.1	Oleur061Scf0106g08018.1	Oleur061Scf0142g01004.1
Oleur061Scf0001g01016.1	Oleur061Scf0006g02026.1	Oleur061Scf0018g03035.1	Oleur061Scf0047g02066.1	Oleur061Scf0076g08019.1	Oleur061Scf0089g06007.1	Oleur061Scf0089g06007.1	Oleur061Scf0022g07032.1	Oleur061Scf0020g05027.1	Oleur061Scf0072g07007.1	Oleur061Scf0101g05012.1	Oleur061Scf0310g01005.1	Oleur061Scf0169g08019.1	Oleur061Scf0053g04007.1	Oleur061Scf0682g01023.1	Oleur061Scf0081g01013.1	Oleur061Scf0160g00002.1	Oleur061Scf0038g10014.1	Oleur061Scf0119g00005.1	Oleur061Scf0072g07016.1	Oleur061Scf0251g03041.1	Oleur061Scf0072g00021.1	Oleur061Scf0048g01028.1	Oleur061Scf0084g04002.1	Oleur061Scf0032g08013.1	Oleur061Scf0396g02040.1	Oleur061Scf0089g08023.1	Oleur061Scf0048g08015.1	Oleur061Scf0416g03028.1	Oleur061Scf0162g05030.1	Oleur061Scf0775g00018.1	Oleur061Scf0082g00005.1	Oleur061Scf0119g00014.1	Oleur061Scf0072g10028.1	Oleur061Scf0170g05014.1	Oleur061Scf0173g04066.1	Oleur061Scf0143g02030.1	Oleur061Scf0163g00020.1	Oleur061Scf0048g01024.1	Oleur061Scf0101g02023.1	Oleur061Scf0056g04003.1	Oleur061Scf0288g08024.1	Oleur061Scf0050g08008.1	Oleur061Scf0086g01003.1	Oleur061Scf0117g02013.1	Oleur061Scf0031g07018.1	Oleur061Scf0160g02019.1	Oleur061Scf0160g02019.1	Oleur061Scf0136g00017.1	Oleur061Scf0162g09001.1
Oleur061Scf0001g02005.1	Oleur061Scf0008g04030.1	Oleur061Scf0023g04004.1	Oleur061Scf0054g01059.1	Oleur061Scf0080g04006.1	Oleur061Scf0095g02049.1	Oleur061Scf0095g02049.1	Oleur061Scf0022g07011.1	Oleur061Scf0022g06003.1	Oleur061Scf0076g02029.1	Oleur061Scf0102g00014.1	Oleur061Scf0399g05004.1	Oleur061Scf0187g02018.1	Oleur061Scf0064g04012.1	Oleur061Scf0719g02008.1	Oleur061Scf0091g00003.1	Oleur061Scf0176g01006.1	Oleur061Scf0042g02003.1	Oleur061Scf0122g12022.1	Oleur061Scf0072g10017.1	Oleur061Scf0357g02016.1	Oleur061Scf0073g06006.1	Oleur061Scf0058g12027.1	Oleur061Scf0087g02025.1	Oleur061Scf0038g10007.1	Oleur061Scf0417g03005.1	Oleur061Scf0096g01014.1	Oleur061Scf0057g09015.1	Oleur061Scf0434g00004.1	Oleur061Scf0167g02025.1	Oleur061Scf1071g03031.1	Oleur061Scf0084g04001.1	Oleur061Scf0155g05039.1	Oleur061Scf0076g00004.1	Oleur061Scf0229g00011.1	Oleur061Scf0178g00006.1	Oleur061Scf0162g02002.1	Oleur061Scf0180g07003.1	Oleur061Scf0068g03023.1	Oleur061Scf0186g06032.1	Oleur061Scf0060g03011.1	Oleur061Scf0357g03061.1	Oleur061Scf0050g09013.1	Oleur061Scf0103g00001.1	Oleur061Scf0122g13020.1	Oleur061Scf0031g09041.1	Oleur061Scf0174g01007.1	Oleur061Scf0174g01007.1	Oleur061Scf0211g04052.1	Oleur061Scf0194g19020.1
Oleur061Scf0001g02001.1	Oleur061Scf0008g04031.1	Oleur061Scf0026g03023.1	Oleur061Scf0054g01048.1	Oleur061Scf0089g02009.1	Oleur061Scf0122g10007.1	Oleur061Scf0122g10007.1	Oleur061Scf0028g05023.1	Oleur061Scf0031g09049.1	Oleur061Scf0082g02024.1	Oleur061Scf0106g01005.1	Oleur061Scf0424g02027.1	Oleur061Scf0266g00001.1	Oleur061Scf0065g01017.1	Oleur061Scf0732g00001.1	Oleur061Scf0096g01024.1	Oleur061Scf0350g05037.1	Oleur061Scf0048g07018.1	Oleur061Scf0124g00015.1	Oleur061Scf0106g02017.1	Oleur061Scf0357g02004.1	Oleur061Scf0091g01019.1	Oleur061Scf0058g12028.1	Oleur061Scf0089g11015.1	Oleur061Scf0042g09001.1	Oleur061Scf0427g00021.1	Oleur061Scf0141g02001.1	Oleur061Scf0058g10001.1	Oleur061Scf0466g07008.1	Oleur061Scf0199g00010.1	Oleur061Scf1515g01010.1	Oleur061Scf0170g05005.1	Oleur061Scf0160g05010.1	Oleur061Scf0080g05030.1	Oleur061Scf0308g04025.1	Oleur061Scf0195g06018.1	Oleur061Scf0162g03024.1	Oleur061Scf0243g01022.1	Oleur061Scf0072g06014.1	Oleur061Scf0224g04018.1	Oleur061Scf0066g00003.1	Oleur061Scf0357g04070.1	Oleur061Scf0069g02005.1	Oleur061Scf0107g00011.1	Oleur061Scf0177g01042.1	Oleur061Scf0036g06018.1	Oleur061Scf0180g09005.1	Oleur061Scf0180g09005.1	Oleur061Scf0306g02009.1	Oleur061Scf0203g01010.1
Oleur061Scf0001g02002.1	Oleur061Scf0010g04004.1	Oleur061Scf0028g03013.1	Oleur061Scf0057g04008.1	Oleur061Scf0128g02005.1	Oleur061Scf0140g01010.1	Oleur061Scf0140g01010.1	Oleur061Scf0037g02002.1	Oleur061Scf0037g02015.1	Oleur061Scf0102g05008.1	Oleur061Scf0111g00008.1	Oleur061Scf0450g00025.1	Oleur061Scf0352g08021.1	Oleur061Scf0065g03013.1	Oleur061Scf0910g02011.1	Oleur061Scf0101g05003.1	Oleur061Scf0359g03018.1	Oleur061Scf0056g01005.1	Oleur061Scf0129g01007.1	Oleur061Scf0113g00001.1	Oleur061Scf0401g03016.1	Oleur061Scf0091g05018.1	Oleur061Scf0080g05029.1	Oleur061Scf0101g03006.1	Oleur061Scf0066g08050.1	Oleur061Scf0484g11021.1	Oleur061Scf0162g01004.1	Oleur061Scf0062g03020.1	Oleur061Scf0484g01006.1	Oleur061Scf0308g07043.1	Oleur061Scf1607g00023.1	Oleur061Scf0190g06037.1	Oleur061Scf0186g07025.1	Oleur061Scf0084g04004.1	Oleur061Scf0321g06002.1	Oleur061Scf0203g03009.1	Oleur061Scf0585g01003.1	Oleur061Scf0259g03005.1	Oleur061Scf0072g10029.1	Oleur061Scf0250g03024.1	Oleur061Scf0066g05002.1	Oleur061Scf0401g00032.1	Oleur061Scf0081g06030.1	Oleur061Scf0137g05008.1	Oleur061Scf0260g10020.1	Oleur061Scf0038g05007.1	Oleur061Scf0214g01029.1	Oleur061Scf0214g01029.1	Oleur061Scf0363g00015.1	Oleur061Scf0243g01010.1
Oleur061Scf0002g00004.1	Oleur061Scf0013g01013.1	Oleur061Scf0030g04054.1	Oleur061Scf0057g11005.1	Oleur061Scf0151g02042.1	Oleur061Scf0177g00004.1	Oleur061Scf0177g00004.1	Oleur061Scf0045g00026.1	Oleur061Scf0042g02012.1	Oleur061Scf0146g06020.1	Oleur061Scf0142g01001.1	Oleur061Scf0477g07023.1	Oleur061Scf0376g00001.1	Oleur061Scf0069g03004.1	Oleur061Scf0936g03007.1	Oleur061Scf0105g02052.1	Oleur061Scf0377g00001.1	Oleur061Scf0064g09030.1	Oleur061Scf0162g03025.1	Oleur061Scf0114g02038.1	Oleur061Scf0403g01047.1	Oleur061Scf0135g00002.1	Oleur061Scf0088g00028.1	Oleur061Scf0101g04015.1	Oleur061Scf0068g04011.1	Oleur061Scf0624g00011.1	Oleur061Scf0189g03020.1	Oleur061Scf0067g00005.1	Oleur061Scf0511g05013.1	Oleur061Scf0342g09042.1	Oleur061Scf1868g00009.1	Oleur061Scf0293g03002.1	Oleur061Scf0190g03007.1	Oleur061Scf0109g03002.1	Oleur061Scf0377g02005.1	Oleur061Scf0211g04041.1	Oleur061Scf0776g00018.1	Oleur061Scf0531g16024.1	Oleur061Scf0073g09015.1	Oleur061Scf0286g04036.1	Oleur061Scf0068g05025.1	Oleur061Scf0498g01025.1	Oleur061Scf0084g10012.1	Oleur061Scf0137g08032.1	Oleur061Scf0449g02018.1	Oleur061Scf0040g03027.1	Oleur061Scf0241g02025.1	Oleur061Scf0241g02025.1	Oleur061Scf0363g00005.1	Oleur061Scf0257g01033.1
Oleur061Scf0002g01016.1	Oleur061Scf0013g04008.1	Oleur061Scf0031g01017.1	Oleur061Scf0058g00009.1	Oleur061Scf0168g02042.1	Oleur061Scf0200g02004.1	Oleur061Scf0200g02004.1	Oleur061Scf0047g01012.1	Oleur061Scf0053g02010.1	Oleur061Scf0162g08014.1	Oleur061Scf0150g07010.1	Oleur061Scf0497g05008.1	Oleur061Scf0440g03010.1	Oleur061Scf0080g04011.1	Oleur061Scf1084g02049.1	Oleur061Scf0106g04029.1	Oleur061Scf0451g03008.1	Oleur061Scf0064g10018.1	Oleur061Scf0166g00009.1	Oleur061Scf0128g02003.1	Oleur061Scf0452g00023.1	Oleur061Scf0135g05003.1	Oleur061Scf0099g02013.1	Oleur061Scf0135g10014.1	Oleur061Scf0071g05004.1	Oleur061Scf0733g00003.1	Oleur061Scf0194g21011.1	Oleur061Scf0082g01006.1	Oleur061Scf0627g00004.1	Oleur061Scf0409g05019.1	Oleur061Scf2875g00033.1	Oleur061Scf0293g04003.1	Oleur061Scf0247g00012.1	Oleur061Scf0130g00003.1	Oleur061Scf0400g00006.1	Oleur061Scf0308g01019.1	Oleur061Scf1479g01034.1	Oleur061Scf0633g02031.1	Oleur061Scf0076g06002.1	Oleur061Scf0377g02003.1	Oleur061Scf0072g07018.1	Oleur061Scf0508g02037.1	Oleur061Scf0094g03002.1	Oleur061Scf0149g05018.1	Oleur061Scf0451g02007.1	Oleur061Scf0042g09015.1	Oleur061Scf0299g03001.1	Oleur061Scf0299g03001.1	Oleur061Scf0364g03016.1	Oleur061Scf0288g06018.1
Oleur061Scf0002g01030.1	Oleur061Scf0013g08022.1	Oleur061Scf0036g06006.1	Oleur061Scf0060g00010.1	Oleur061Scf0183g02007.1	Oleur061Scf0218g00007.1	Oleur061Scf0218g00007.1	Oleur061Scf0050g02010.1	Oleur061Scf0057g10017.1	Oleur061Scf0169g08006.1	Oleur061Scf0162g10002.1	Oleur061Scf0541g06012.1	Oleur061Scf0440g03006.1	Oleur061Scf0118g00008.1	Oleur061Scf1218g05012.1	Oleur061Scf0116g05065.1	Oleur061Scf0463g02031.1	Oleur061Scf0065g04009.1	Oleur061Scf0320g02004.1	Oleur061Scf0137g01015.1	Oleur061Scf0482g00010.1	Oleur061Scf0196g03028.1	Oleur061Scf0114g00008.1	Oleur061Scf0150g04023.1	Oleur061Scf0076g10016.1	Oleur061Scf0855g00026.1	Oleur061Scf0224g04004.1	Oleur061Scf0085g00013.1	Oleur061Scf0710g03020.1	Oleur061Scf0517g00007.1	Oleur061Scf3133g10006.1	Oleur061Scf0318g04030.1	Oleur061Scf0296g01030.1	Oleur061Scf0172g18020.1	Oleur061Scf0570g13003.1	Oleur061Scf0314g05031.1	Oleur061Scf1727g04001.1	Oleur061Scf0680g02006.1	Oleur061Scf0076g06003.1	Oleur061Scf0489g01019.1	Oleur061Scf0074g02016.1	Oleur061Scf0623g15009.1	Oleur061Scf0102g05001.1	Oleur061Scf0210g00016.1	Oleur061Scf0457g01011.1	Oleur061Scf0052g00007.1	Oleur061Scf0361g03024.1	Oleur061Scf0361g03024.1	Oleur061Scf0440g04001.1	Oleur061Scf0356g03006.1
Oleur061Scf0002g01013.1	Oleur061Scf0014g00005.1	Oleur061Scf0038g06019.1	Oleur061Scf0060g00006.1	Oleur061Scf0194g00011.1	Oleur061Scf0226g06006.1	Oleur061Scf0226g06006.1	Oleur061Scf0051g06036.1	Oleur061Scf0058g08007.1	Oleur061Scf0175g01029.1	Oleur061Scf0168g00013.1	Oleur061Scf0612g02005.1	Oleur061Scf0522g04004.1	Oleur061Scf0127g02027.1	Oleur061Scf1262g01018.1	Oleur061Scf0121g02039.1	Oleur061Scf0570g13001.1	Oleur061Scf0073g09004.1	Oleur061Scf0389g03001.1	Oleur061Scf0147g02042.1	Oleur061Scf0718g00002.1	Oleur061Scf0197g01030.1	Oleur061Scf0121g00002.1	Oleur061Scf0155g01005.1	Oleur061Scf0087g00004.1	Oleur061Scf0952g01001.1	Oleur061Scf0286g00001.1	Oleur061Scf0102g02014.1	Oleur061Scf1081g03032.1	Oleur061Scf0541g06024.1	Oleur061Scf3519g01003.1	Oleur061Scf0361g03029.1	Oleur061Scf0300g04032.1	Oleur061Scf0214g01014.1	Oleur061Scf0633g03014.1	Oleur061Scf0348g01026.1	Oleur061Scf1899g02035.1	Oleur061Scf0680g05001.1	Oleur061Scf0084g01019.1	Oleur061Scf0724g09014.1	Oleur061Scf0106g08043.1	Oleur061Scf0633g00001.1	Oleur061Scf0103g00016.1	Oleur061Scf0231g23022.1	Oleur061Scf0511g01017.1	Oleur061Scf0064g04011.1	Oleur061Scf0458g00014.1	Oleur061Scf0458g00014.1	Oleur061Scf0446g02045.1	Oleur061Scf0398g07003.1
Oleur061Scf0002g01019.1	Oleur061Scf0014g03024.1	Oleur061Scf0041g01009.1	Oleur061Scf0066g08004.1	Oleur061Scf0194g05001.1	Oleur061Scf0260g05017.1	Oleur061Scf0260g05017.1	Oleur061Scf0062g06004.1	Oleur061Scf0069g01042.1	Oleur061Scf0225g05007.1	Oleur061Scf0172g15013.1	Oleur061Scf0623g10021.1	Oleur061Scf0647g03012.1	Oleur061Scf0137g04022.1	Oleur061Scf1343g00006.1	Oleur061Scf0122g02008.1	Oleur061Scf0613g00011.1	Oleur061Scf0074g06010.1	Oleur061Scf0468g02015.1	Oleur061Scf0157g04005.1	Oleur061Scf0718g07039.1	Oleur061Scf0231g02006.1	Oleur061Scf0122g12018.1	Oleur061Scf0158g00004.1	Oleur061Scf0089g00017.1	Oleur061Scf1055g00034.1	Oleur061Scf0346g00023.1	Oleur061Scf0122g11018.1	Oleur061Scf1215g00015.1	Oleur061Scf0683g00012.1	Oleur061Scf3552g05008.1	Oleur061Scf0434g02007.1	Oleur061Scf0305g00015.1	Oleur061Scf0216g01024.1	Oleur061Scf0657g04009.1	Oleur061Scf0357g04067.1	Oleur061Scf1972g00016.1	Oleur061Scf0767g02002.1	Oleur061Scf0084g11006.1	Oleur061Scf1101g01058.1	Oleur061Scf0112g01001.1	Oleur061Scf0647g01006.1	Oleur061Scf0128g02004.1	Oleur061Scf0274g00006.1	Oleur061Scf0588g01011.1	Oleur061Scf0072g17004.1	Oleur061Scf0724g02004.1	Oleur061Scf0724g02004.1	Oleur061Scf0510g01012.1	Oleur061Scf0410g05002.1
Oleur061Scf0002g03007.1	Oleur061Scf0015g00004.1	Oleur061Scf0058g04021.1	Oleur061Scf0071g01017.1	Oleur061Scf0194g19018.1	Oleur061Scf0286g03003.1	Oleur061Scf0286g03003.1	Oleur061Scf0064g05015.1	Oleur061Scf0072g07021.1	Oleur061Scf0239g12022.1	Oleur061Scf0177g00015.1	Oleur061Scf0626g12011.1	Oleur061Scf0834g04002.1	Oleur061Scf0137g08003.1	Oleur061Scf1529g04043.1	Oleur061Scf0123g04013.1	Oleur061Scf0752g00017.1	Oleur061Scf0088g04007.1	Oleur061Scf0511g02015.1	Oleur061Scf0162g08013.1	Oleur061Scf0726g00017.1	Oleur061Scf0231g02002.1	Oleur061Scf0165g01030.1	Oleur061Scf0179g06031.1	Oleur061Scf0122g10039.1	Oleur061Scf1132g03015.1	Oleur061Scf0402g00004.1	Oleur061Scf0130g00019.1	Oleur061Scf1334g04009.1	Oleur061Scf0724g11018.1	Oleur061Scf4601g00006.1	Oleur061Scf0442g02004.1	Oleur061Scf0308g12035.1	Oleur061Scf0224g04007.1	Oleur061Scf0680g04028.1	Oleur061Scf0361g00002.1	Oleur061Scf2340g03001.1	Oleur061Scf0778g01012.1	Oleur061Scf0090g02032.1	Oleur061Scf1153g00008.1	Oleur061Scf0129g01001.1	Oleur061Scf0680g09002.1	Oleur061Scf0135g10030.1	Oleur061Scf0286g04032.1	Oleur061Scf0626g10005.1	Oleur061Scf0075g07031.1	Oleur061Scf0738g00010.1	Oleur061Scf0738g00010.1	Oleur061Scf0527g14004.1	Oleur061Scf0470g02020.1
Oleur061Scf0002g03002.1	Oleur061Scf0017g00001.1	Oleur061Scf0058g14012.1	Oleur061Scf0072g17040.1	Oleur061Scf0195g03007.1	Oleur061Scf0333g05003.1	Oleur061Scf0333g05003.1	Oleur061Scf0065g02021.1	Oleur061Scf0076g10008.1	Oleur061Scf0262g02012.1	Oleur061Scf0193g06003.1	Oleur061Scf0704g00007.1	Oleur061Scf0841g02038.1	Oleur061Scf0142g03014.1	Oleur061Scf1563g00015.1	Oleur061Scf0170g05006.1	Oleur061Scf0864g00005.1	Oleur061Scf0091g04027.1	Oleur061Scf0518g01018.1	Oleur061Scf0180g10013.1	Oleur061Scf0794g01030.1	Oleur061Scf0288g08019.1	Oleur061Scf0190g05022.1	Oleur061Scf0184g02002.1	Oleur061Scf0172g06008.1	Oleur061Scf1209g05013.1	Oleur061Scf0446g02048.1	Oleur061Scf0140g03002.1	Oleur061Scf1437g06002.1	Oleur061Scf0783g02020.1	Oleur061Scf5017g00001.1	Oleur061Scf0477g05025.1	Oleur061Scf0336g03028.1	Oleur061Scf0232g00012.1	Oleur061Scf0708g00007.1	Oleur061Scf0367g05004.1	Oleur061Scf2502g02004.1	Oleur061Scf0837g00041.1	Oleur061Scf0115g00003.1	Oleur061Scf1166g10015.1	Oleur061Scf0140g03020.1	Oleur061Scf0694g02004.1	Oleur061Scf0143g00025.1	Oleur061Scf0298g05004.1	Oleur061Scf0647g00017.1	Oleur061Scf0081g03014.1	Oleur061Scf0829g01012.1	Oleur061Scf0829g01012.1	Oleur061Scf0527g14014.1	Oleur061Scf0484g11006.1
Oleur061Scf0003g01017.1	Oleur061Scf0020g01003.1	Oleur061Scf0065g03001.1	Oleur061Scf0073g03004.1	Oleur061Scf0203g04024.1	Oleur061Scf0346g00014.1	Oleur061Scf0346g00014.1	Oleur061Scf0072g18036.1	Oleur061Scf0082g01011.1	Oleur061Scf0268g02033.1	Oleur061Scf0238g00012.1	Oleur061Scf0815g08005.1	Oleur061Scf0892g03035.1	Oleur061Scf0162g00021.1	Oleur061Scf1817g00007.1	Oleur061Scf0230g00011.1	Oleur061Scf1007g00002.1	Oleur061Scf0091g07001.1	Oleur061Scf0537g01024.1	Oleur061Scf0183g02022.1	Oleur061Scf0872g01007.1	Oleur061Scf0318g07014.1	Oleur061Scf0193g12028.1	Oleur061Scf0231g06004.1	Oleur061Scf0182g04027.1	Oleur061Scf1272g04022.1	Oleur061Scf0458g00028.1	Oleur061Scf0148g00013.1	Oleur061Scf1459g14025.1	Oleur061Scf0803g10017.1	Oleur061Scf6321g00007.1	Oleur061Scf0483g02007.1	Oleur061Scf0342g14006.1	Oleur061Scf0235g04006.1	Oleur061Scf0816g00016.1	Oleur061Scf0421g00005.1	Oleur061Scf2502g02009.1	Oleur061Scf1289g03007.1	Oleur061Scf0122g02007.1	Oleur061Scf1216g00021.1	Oleur061Scf0144g01001.1	Oleur061Scf0746g03019.1	Oleur061Scf0160g05031.1	Oleur061Scf0318g00028.1	Oleur061Scf0684g03009.1	Oleur061Scf0091g00025.1	Oleur061Scf0847g03014.1	Oleur061Scf0847g03014.1	Oleur061Scf0617g01001.1	Oleur061Scf0559g04011.1
Oleur061Scf0003g01023.1	Oleur061Scf0025g01009.1	Oleur061Scf0072g03026.1	Oleur061Scf0076g02030.1	Oleur061Scf0310g03030.1	Oleur061Scf0378g02028.1	Oleur061Scf0378g02028.1	Oleur061Scf0080g02001.1	Oleur061Scf0088g00029.1	Oleur061Scf0275g01005.1	Oleur061Scf0239g10026.1	Oleur061Scf1202g00006.1	Oleur061Scf0930g00012.1	Oleur061Scf0173g04006.1	Oleur061Scf1969g00019.1	Oleur061Scf0247g05016.1	Oleur061Scf1130g02014.1	Oleur061Scf0094g09054.1	Oleur061Scf0582g04018.1	Oleur061Scf0193g06004.1	Oleur061Scf0982g02021.1	Oleur061Scf0357g11007.1	Oleur061Scf0194g00012.1	Oleur061Scf0237g05026.1	Oleur061Scf0186g05010.1	Oleur061Scf1369g08016.1	Oleur061Scf0459g00015.1	Oleur061Scf0157g06034.1	Oleur061Scf1561g00005.1	Oleur061Scf0833g04013.1	Oleur061Scf7112g00014.1	Oleur061Scf0515g01016.1	Oleur061Scf0350g05042.1	Oleur061Scf0237g03012.1	Oleur061Scf0833g06005.1	Oleur061Scf0443g02008.1	Oleur061Scf2553g03025.1	Oleur061Scf1313g00004.1	Oleur061Scf0150g06028.1	Oleur061Scf1242g03005.1	Oleur061Scf0155g03011.1	Oleur061Scf0863g00002.1	Oleur061Scf0165g00014.1	Oleur061Scf0318g00029.1	Oleur061Scf0697g00036.1	Oleur061Scf0091g02015.1	Oleur061Scf1016g05007.1	Oleur061Scf1016g05007.1	Oleur061Scf0652g05022.1	Oleur061Scf0588g03015.1
Oleur061Scf0003g05010.1	Oleur061Scf0027g01004.1	Oleur061Scf0073g07026.1	Oleur061Scf0080g01003.1	Oleur061Scf0314g07035.1	Oleur061Scf0395g00005.1	Oleur061Scf0395g00005.1	Oleur061Scf0092g01026.1	Oleur061Scf0107g01016.1	Oleur061Scf0291g04003.1	Oleur061Scf0243g01011.1	Oleur061Scf1209g02004.1	Oleur061Scf0980g00035.1	Oleur061Scf0185g00020.1	Oleur061Scf2393g00009.1	Oleur061Scf0260g06013.1	Oleur061Scf1206g01029.1	Oleur061Scf0097g00005.1	Oleur061Scf0586g01003.1	Oleur061Scf0342g12028.1	Oleur061Scf1024g01018.1	Oleur061Scf0371g00010.1	Oleur061Scf0200g01009.1	Oleur061Scf0268g02020.1	Oleur061Scf0211g04054.1	Oleur061Scf1459g11017.1	Oleur061Scf0459g00016.1	Oleur061Scf0190g06030.1	Oleur061Scf1758g00031.1	Oleur061Scf0907g01033.1	Oleur061Scf7582g06004.1	Oleur061Scf0556g00001.1	Oleur061Scf0395g00006.1	Oleur061Scf0239g02011.1	Oleur061Scf0834g03027.1	Oleur061Scf0456g05030.1	Oleur061Scf2586g09018.1	Oleur061Scf1341g00008.1	Oleur061Scf0154g02048.1	Oleur061Scf1272g03008.1	Oleur061Scf0169g01012.1	Oleur061Scf0872g04029.1	Oleur061Scf0169g03018.1	Oleur061Scf0328g00029.1	Oleur061Scf0732g00010.1	Oleur061Scf0097g03011.1	Oleur061Scf1146g02028.1	Oleur061Scf1146g02028.1	Oleur061Scf0683g05015.1	Oleur061Scf0623g09003.1
Oleur061Scf0004g00023.1	Oleur061Scf0029g00004.1	Oleur061Scf0076g10006.1	Oleur061Scf0084g00035.1	Oleur061Scf0337g04008.1	Oleur061Scf0427g00002.1	Oleur061Scf0427g00002.1	Oleur061Scf0101g02003.1	Oleur061Scf0123g01013.1	Oleur061Scf0301g03023.1	Oleur061Scf0262g02006.1	Oleur061Scf1319g00019.1	Oleur061Scf1008g07009.1	Oleur061Scf0186g01020.1	Oleur061Scf2567g02011.1	Oleur061Scf0263g02020.1	Oleur061Scf1498g00005.1	Oleur061Scf0097g01016.1	Oleur061Scf0594g01025.1	Oleur061Scf0342g20054.1	Oleur061Scf1060g01005.1	Oleur061Scf0442g02008.1	Oleur061Scf0210g02017.1	Oleur061Scf0300g05016.1	Oleur061Scf0235g01005.1	Oleur061Scf1779g02013.1	Oleur061Scf0483g05019.1	Oleur061Scf0202g01009.1	Oleur061Scf2049g02042.1	Oleur061Scf0910g16028.1	Oleur061Scf7708g00041.1	Oleur061Scf0558g03032.1	Oleur061Scf0402g02006.1	Oleur061Scf0254g01001.1	Oleur061Scf0859g00029.1	Oleur061Scf0497g07021.1	Oleur061Scf2986g00026.1	Oleur061Scf1680g03014.1	Oleur061Scf0159g00010.1	Oleur061Scf1466g08021.1	Oleur061Scf0173g01022.1	Oleur061Scf0883g00022.1	Oleur061Scf0169g06016.1	Oleur061Scf0329g01053.1	Oleur061Scf0737g02006.1	Oleur061Scf0101g01002.1	Oleur061Scf1172g01032.1	Oleur061Scf1172g01032.1	Oleur061Scf0762g02020.1	Oleur061Scf0623g11013.1
Oleur061Scf0004g03005.1	Oleur061Scf0030g00012.1	Oleur061Scf0088g03003.1	Oleur061Scf0087g04030.1	Oleur061Scf0357g20043.1	Oleur061Scf0442g02017.1	Oleur061Scf0442g02017.1	Oleur061Scf0120g00002.1	Oleur061Scf0134g03024.1	Oleur061Scf0303g04015.1	Oleur061Scf0275g01013.1	Oleur061Scf1470g00040.1	Oleur061Scf1013g02022.1	Oleur061Scf0251g03007.1	Oleur061Scf2705g01022.1	Oleur061Scf0274g00005.1	Oleur061Scf1768g04021.1	Oleur061Scf0098g03007.1	Oleur061Scf0598g02044.1	Oleur061Scf0360g02001.1	Oleur061Scf1102g11021.1	Oleur061Scf0477g03015.1	Oleur061Scf0221g01026.1	Oleur061Scf0319g03002.1	Oleur061Scf0236g01014.1	Oleur061Scf2147g00016.1	Oleur061Scf0548g01018.1	Oleur061Scf0208g01005.1	Oleur061Scf2051g00015.1	Oleur061Scf0976g04005.1	Oleur061Scf7857g00015.1	Oleur061Scf0588g07010.1	Oleur061Scf0408g02017.1	Oleur061Scf0258g04011.1	Oleur061Scf1109g01027.1	Oleur061Scf0531g18019.1	Oleur061Scf3074g01019.1	Oleur061Scf1680g05017.1	Oleur061Scf0165g00016.1	Oleur061Scf1648g02017.1	Oleur061Scf0174g05008.1	Oleur061Scf0889g01001.1	Oleur061Scf0172g13007.1	Oleur061Scf0332g00009.1	Oleur061Scf0759g00024.1	Oleur061Scf0102g02003.1	Oleur061Scf1272g03011.1	Oleur061Scf1272g03011.1	Oleur061Scf0818g03007.1	Oleur061Scf0641g02020.1
Oleur061Scf0004g03006.1	Oleur061Scf0031g00013.1	Oleur061Scf0095g01003.1	Oleur061Scf0087g04008.1	Oleur061Scf0367g04035.1	Oleur061Scf0542g04003.1	Oleur061Scf0542g04003.1	Oleur061Scf0122g01027.1	Oleur061Scf0135g08003.1	Oleur061Scf0305g00001.1	Oleur061Scf0298g02004.1	Oleur061Scf1588g01020.1	Oleur061Scf1016g05008.1	Oleur061Scf0257g01032.1	Oleur061Scf2909g02003.1	Oleur061Scf0288g06007.1	Oleur061Scf1827g01018.1	Oleur061Scf0106g00012.1	Oleur061Scf0706g02040.1	Oleur061Scf0387g01035.1	Oleur061Scf1200g05023.1	Oleur061Scf0531g10013.1	Oleur061Scf0231g21029.1	Oleur061Scf0330g01014.1	Oleur061Scf0289g01005.1	Oleur061Scf2297g02007.1	Oleur061Scf0554g05027.1	Oleur061Scf0246g01016.1	Oleur061Scf2231g01010.1	Oleur061Scf1014g01008.1	Oleur061Scf8752g04011.1	Oleur061Scf0648g05027.1	Oleur061Scf0426g00003.1	Oleur061Scf0260g06012.1	Oleur061Scf1175g03018.1	Oleur061Scf0532g11006.1	Oleur061Scf3229g02010.1	Oleur061Scf1809g02010.1	Oleur061Scf0183g00004.1	Oleur061Scf1967g00003.1	Oleur061Scf0176g03034.1	Oleur061Scf0892g00027.1	Oleur061Scf0186g01026.1	Oleur061Scf0338g02044.1	Oleur061Scf0785g04002.1	Oleur061Scf0116g04008.1	Oleur061Scf1275g00001.1	Oleur061Scf1275g00001.1	Oleur061Scf0829g01002.1	Oleur061Scf0724g07001.1
Oleur061Scf0004g04001.1	Oleur061Scf0031g08027.1	Oleur061Scf0095g02045.1	Oleur061Scf0089g12009.1	Oleur061Scf0370g03032.1	Oleur061Scf0553g00017.1	Oleur061Scf0553g00017.1	Oleur061Scf0134g02004.1	Oleur061Scf0146g04003.1	Oleur061Scf0333g00014.1	Oleur061Scf0306g06010.1	Oleur061Scf1600g02016.1	Oleur061Scf1036g01028.1	Oleur061Scf0266g03010.1	Oleur061Scf3244g00062.1	Oleur061Scf0297g06013.1	Oleur061Scf2166g15005.1	Oleur061Scf0116g05060.1	Oleur061Scf0780g00033.1	Oleur061Scf0392g02002.1	Oleur061Scf1252g00046.1	Oleur061Scf0531g14031.1	Oleur061Scf0239g11004.1	Oleur061Scf0337g06023.1	Oleur061Scf0309g10023.1	Oleur061Scf2725g00002.1	Oleur061Scf0586g04015.1	Oleur061Scf0253g01028.1	Oleur061Scf2342g00011.1	Oleur061Scf1059g00006.1	Oleur061Scf9173g02004.1	Oleur061Scf0669g00003.1	Oleur061Scf0437g00003.1	Oleur061Scf0260g07004.1	Oleur061Scf1412g09009.1	Oleur061Scf0542g03014.1	Oleur061Scf3269g00023.1	Oleur061Scf1854g00020.1	Oleur061Scf0191g00024.1	Oleur061Scf2127g02009.1	Oleur061Scf0194g20024.1	Oleur061Scf0915g02040.1	Oleur061Scf0186g01031.1	Oleur061Scf0358g00001.1	Oleur061Scf0789g04016.1	Oleur061Scf0121g02035.1	Oleur061Scf1327g02002.1	Oleur061Scf1327g02002.1	Oleur061Scf0880g00008.1	Oleur061Scf0728g04034.1
Oleur061Scf0004g04020.1	Oleur061Scf0031g09026.1	Oleur061Scf0099g02004.1	Oleur061Scf0098g03012.1	Oleur061Scf0375g00073.1	Oleur061Scf0553g05013.1	Oleur061Scf0553g05013.1	Oleur061Scf0135g01003.1	Oleur061Scf0151g02043.1	Oleur061Scf0342g01007.1	Oleur061Scf0309g10035.1	Oleur061Scf1610g00005.1	Oleur061Scf1069g00004.1	Oleur061Scf0340g02007.1	Oleur061Scf3267g01007.1	Oleur061Scf0299g04023.1	Oleur061Scf2341g03040.1	Oleur061Scf0116g05042.1	Oleur061Scf0783g01016.1	Oleur061Scf0398g04020.1	Oleur061Scf1286g01019.1	Oleur061Scf0534g01003.1	Oleur061Scf0289g02022.1	Oleur061Scf0342g09041.1	Oleur061Scf0312g00005.1	Oleur061Scf2927g00004.1	Oleur061Scf0652g09004.1	Oleur061Scf0269g01005.1	Oleur061Scf2428g01011.1	Oleur061Scf1213g00007.1		Oleur061Scf0680g04029.1	Oleur061Scf0469g02024.1	Oleur061Scf0261g04010.1	Oleur061Scf1437g02002.1	Oleur061Scf0661g01016.1	Oleur061Scf3456g00005.1	Oleur061Scf1899g04003.1	Oleur061Scf0196g01008.1	Oleur061Scf2198g00003.1	Oleur061Scf0203g02008.1	Oleur061Scf0969g00005.1	Oleur061Scf0193g12024.1	Oleur061Scf0360g08018.1	Oleur061Scf0804g01016.1	Oleur061Scf0122g03025.1	Oleur061Scf1396g02017.1	Oleur061Scf1396g02017.1	Oleur061Scf0958g00013.1	Oleur061Scf0735g00022.1
Oleur061Scf0004g05025.1	Oleur061Scf0031g09029.1	Oleur061Scf0101g03004.1	Oleur061Scf0104g00001.1	Oleur061Scf0400g02015.1	Oleur061Scf0570g10027.1	Oleur061Scf0570g10027.1	Oleur061Scf0135g05013.1	Oleur061Scf0154g02030.1	Oleur061Scf0343g00005.1	Oleur061Scf0320g01008.1	Oleur061Scf1794g14034.1	Oleur061Scf1129g00037.1	Oleur061Scf0351g00009.1	Oleur061Scf3287g04026.1	Oleur061Scf0319g01018.1	Oleur061Scf2487g00044.1	Oleur061Scf0122g00021.1	Oleur061Scf0793g04023.1	Oleur061Scf0399g04019.1	Oleur061Scf1335g00022.1	Oleur061Scf0646g00014.1	Oleur061Scf0291g03004.1	Oleur061Scf0357g10006.1	Oleur061Scf0335g01048.1	Oleur061Scf3034g00010.1	Oleur061Scf0652g12050.1	Oleur061Scf0303g01010.1	Oleur061Scf2442g01024.1	Oleur061Scf1221g01042.1		Oleur061Scf0738g02001.1	Oleur061Scf0519g04012.1	Oleur061Scf0289g05034.1	Oleur061Scf1579g00008.1	Oleur061Scf0705g01026.1	Oleur061Scf3592g02002.1	Oleur061Scf2050g02011.1	Oleur061Scf0200g00013.1	Oleur061Scf2429g10004.1	Oleur061Scf0203g07001.1	Oleur061Scf0985g05001.1	Oleur061Scf0194g20020.1	Oleur061Scf0360g09057.1	Oleur061Scf0830g10011.1	Oleur061Scf0123g01014.1	Oleur061Scf1427g08002.1	Oleur061Scf1427g08002.1	Oleur061Scf1074g01011.1	Oleur061Scf0816g02033.1
Oleur061Scf0005g00008.1	Oleur061Scf0032g02025.1	Oleur061Scf0104g00018.1	Oleur061Scf0106g03017.1	Oleur061Scf0496g00075.1	Oleur061Scf0637g00017.1	Oleur061Scf0637g00017.1	Oleur061Scf0137g05022.1	Oleur061Scf0160g05018.1	Oleur061Scf0351g02057.1	Oleur061Scf0337g05029.1	Oleur061Scf1823g04021.1	Oleur061Scf1145g00019.1	Oleur061Scf0357g00008.1	Oleur061Scf3311g02002.1	Oleur061Scf0342g11012.1	Oleur061Scf2943g01011.1	Oleur061Scf0124g00024.1	Oleur061Scf0879g01014.1	Oleur061Scf0401g07003.1	Oleur061Scf1383g01016.1	Oleur061Scf0678g04007.1	Oleur061Scf0293g01017.1	Oleur061Scf0374g01004.1	Oleur061Scf0343g03012.1	Oleur061Scf3247g00003.1	Oleur061Scf0719g05021.1	Oleur061Scf0314g05015.1	Oleur061Scf2559g01021.1	Oleur061Scf1226g00005.1		Oleur061Scf0738g04010.1	Oleur061Scf0538g00001.1	Oleur061Scf0299g04017.1	Oleur061Scf1605g02028.1	Oleur061Scf0718g03091.1	Oleur061Scf3601g00003.1	Oleur061Scf2196g00034.1	Oleur061Scf0221g02024.1	Oleur061Scf2518g08005.1	Oleur061Scf0232g00007.1	Oleur061Scf1063g01029.1	Oleur061Scf0197g01025.1	Oleur061Scf0367g01016.1	Oleur061Scf0881g03012.1	Oleur061Scf0123g01017.1	Oleur061Scf1459g14006.1	Oleur061Scf1459g14006.1	Oleur061Scf1118g04001.1	Oleur061Scf0822g01024.1
Oleur061Scf0005g00006.1	Oleur061Scf0032g07011.1	Oleur061Scf0105g01003.1	Oleur061Scf0106g04028.1	Oleur061Scf0496g00059.1	Oleur061Scf0711g00003.1	Oleur061Scf0711g00003.1	Oleur061Scf0140g01008.1	Oleur061Scf0162g05029.1	Oleur061Scf0353g00003.1	Oleur061Scf0398g05037.1	Oleur061Scf1886g01012.1	Oleur061Scf1178g09002.1	Oleur061Scf0357g03042.1	Oleur061Scf3431g00012.1	Oleur061Scf0348g02012.1	Oleur061Scf2948g03022.1	Oleur061Scf0129g02003.1	Oleur061Scf0926g00054.1	Oleur061Scf0407g01006.1	Oleur061Scf1421g00030.1	Oleur061Scf0680g06023.1	Oleur061Scf0294g00001.1	Oleur061Scf0462g01026.1	Oleur061Scf0357g17025.1	Oleur061Scf3374g02014.1	Oleur061Scf0737g00001.1	Oleur061Scf0321g06034.1	Oleur061Scf2685g02009.1	Oleur061Scf1259g01005.1		Oleur061Scf0799g02019.1	Oleur061Scf0543g02003.1	Oleur061Scf0303g05003.1	Oleur061Scf1899g04011.1	Oleur061Scf0718g03001.1	Oleur061Scf4036g00007.1	Oleur061Scf2327g00001.1	Oleur061Scf0226g06015.1	Oleur061Scf2591g00005.1	Oleur061Scf0233g02010.1	Oleur061Scf1166g05027.1	Oleur061Scf0203g07028.1	Oleur061Scf0383g02018.1	Oleur061Scf0887g00041.1	Oleur061Scf0150g03013.1	Oleur061Scf1485g01006.1	Oleur061Scf1485g01006.1	Oleur061Scf1120g02022.1	Oleur061Scf0826g03011.1
Oleur061Scf0005g01003.1	Oleur061Scf0034g00006.1	Oleur061Scf0105g02032.1	Oleur061Scf0122g01012.1	Oleur061Scf0511g03003.1	Oleur061Scf0712g02014.1	Oleur061Scf0712g02014.1	Oleur061Scf0146g03021.1	Oleur061Scf0165g01022.1	Oleur061Scf0360g08004.1	Oleur061Scf0400g02013.1	Oleur061Scf2069g02013.1	Oleur061Scf1223g03011.1	Oleur061Scf0360g09050.1	Oleur061Scf3863g01009.1	Oleur061Scf0352g01021.1	Oleur061Scf3220g00012.1	Oleur061Scf0140g02001.1	Oleur061Scf1081g02019.1	Oleur061Scf0420g01001.1	Oleur061Scf1518g03043.1	Oleur061Scf0687g05012.1	Oleur061Scf0336g01008.1	Oleur061Scf0467g02014.1	Oleur061Scf0410g07036.1	Oleur061Scf3490g06007.1	Oleur061Scf0881g02018.1	Oleur061Scf0329g01023.1	Oleur061Scf2846g01029.1	Oleur061Scf1275g01038.1		Oleur061Scf0816g02018.1	Oleur061Scf0594g01006.1	Oleur061Scf0307g02015.1	Oleur061Scf2072g00023.1	Oleur061Scf0718g04002.1	Oleur061Scf6260g00015.1	Oleur061Scf2471g02009.1	Oleur061Scf0228g00005.1	Oleur061Scf3160g00020.1	Oleur061Scf0240g01016.1	Oleur061Scf1211g03025.1	Oleur061Scf0226g05010.1	Oleur061Scf0392g06002.1	Oleur061Scf0887g00046.1	Oleur061Scf0158g03012.1	Oleur061Scf1580g07027.1	Oleur061Scf1580g07027.1	Oleur061Scf1159g00017.1	Oleur061Scf1016g02002.1
Oleur061Scf0005g02014.1	Oleur061Scf0036g08020.1	Oleur061Scf0107g06004.1	Oleur061Scf0134g06020.1	Oleur061Scf0519g02004.1	Oleur061Scf0724g04020.1	Oleur061Scf0724g04020.1	Oleur061Scf0147g01017.1	Oleur061Scf0172g18008.1	Oleur061Scf0410g01021.1	Oleur061Scf0401g04021.1	Oleur061Scf2685g01018.1	Oleur061Scf1329g05011.1	Oleur061Scf0399g04001.1	Oleur061Scf3863g03015.1	Oleur061Scf0357g18042.1	Oleur061Scf4143g01041.1	Oleur061Scf0142g03009.1	Oleur061Scf1115g01018.1	Oleur061Scf0421g01003.1	Oleur061Scf1546g03003.1	Oleur061Scf0694g05036.1	Oleur061Scf0337g05003.1	Oleur061Scf0477g01016.1	Oleur061Scf0411g00016.1	Oleur061Scf3534g01035.1	Oleur061Scf0902g06011.1	Oleur061Scf0336g01009.1	Oleur061Scf2846g07011.1	Oleur061Scf1310g04010.1		Oleur061Scf0923g01005.1	Oleur061Scf0594g02004.1	Oleur061Scf0333g05017.1	Oleur061Scf2114g03032.1	Oleur061Scf0821g03034.1	Oleur061Scf6459g00003.1	Oleur061Scf2507g00011.1	Oleur061Scf0231g22005.1	Oleur061Scf3176g01028.1	Oleur061Scf0246g02001.1	Oleur061Scf1219g03003.1	Oleur061Scf0229g01003.1	Oleur061Scf0411g02003.1	Oleur061Scf0961g01001.1	Oleur061Scf0168g02028.1	Oleur061Scf1811g04013.1	Oleur061Scf1811g04013.1	Oleur061Scf1185g01005.1	Oleur061Scf1078g01003.1
Oleur061Scf0005g03007.1	Oleur061Scf0036g08018.1	Oleur061Scf0123g00014.1	Oleur061Scf0143g02016.1	Oleur061Scf0523g01011.1	Oleur061Scf0745g00009.1	Oleur061Scf0745g00009.1	Oleur061Scf0148g05014.1	Oleur061Scf0180g03015.1	Oleur061Scf0444g00027.1	Oleur061Scf0419g01029.1	Oleur061Scf2706g00017.1	Oleur061Scf1334g02013.1	Oleur061Scf0401g00016.1	Oleur061Scf3871g02012.1	Oleur061Scf0388g00023.1	Oleur061Scf4248g00001.1	Oleur061Scf0148g06010.1	Oleur061Scf1149g00009.1	Oleur061Scf0423g00018.1	Oleur061Scf1550g00003.1	Oleur061Scf0707g00003.1	Oleur061Scf0341g01020.1	Oleur061Scf0479g02005.1	Oleur061Scf0431g02002.1	Oleur061Scf3561g00015.1	Oleur061Scf0908g01017.1	Oleur061Scf0344g01014.1	Oleur061Scf2977g04005.1	Oleur061Scf1334g06001.1		Oleur061Scf0996g00043.1	Oleur061Scf0594g02047.1	Oleur061Scf0348g03016.1	Oleur061Scf2201g00017.1	Oleur061Scf0893g01051.1	Oleur061Scf7007g03001.1	Oleur061Scf2508g01007.1	Oleur061Scf0240g02002.1	Oleur061Scf3242g01016.1	Oleur061Scf0247g04012.1	Oleur061Scf1330g01016.1	Oleur061Scf0231g23005.1	Oleur061Scf0414g02019.1	Oleur061Scf0963g01014.1	Oleur061Scf0170g00004.1	Oleur061Scf1886g01018.1	Oleur061Scf1886g01018.1	Oleur061Scf1209g07007.1	Oleur061Scf1312g00049.1
Oleur061Scf0006g00004.1	Oleur061Scf0036g09024.1	Oleur061Scf0135g10026.1	Oleur061Scf0148g03026.1	Oleur061Scf0541g04007.1	Oleur061Scf0758g00008.1	Oleur061Scf0758g00008.1	Oleur061Scf0155g00020.1	Oleur061Scf0186g05006.1	Oleur061Scf0467g00002.1	Oleur061Scf0443g05005.1	Oleur061Scf2902g03009.1	Oleur061Scf1342g09001.1	Oleur061Scf0401g01003.1	Oleur061Scf3945g00005.1	Oleur061Scf0410g00008.1	Oleur061Scf4629g00002.1	Oleur061Scf0148g06011.1	Oleur061Scf1160g01019.1	Oleur061Scf0443g02010.1	Oleur061Scf1609g01003.1	Oleur061Scf0809g04013.1	Oleur061Scf0350g01013.1	Oleur061Scf0518g09026.1	Oleur061Scf0434g02036.1	Oleur061Scf3663g05010.1	Oleur061Scf0938g00005.1	Oleur061Scf0356g04011.1	Oleur061Scf3046g00019.1	Oleur061Scf1342g07026.1		Oleur061Scf0999g09009.1	Oleur061Scf0604g02037.1	Oleur061Scf0350g04011.1	Oleur061Scf2269g03002.1	Oleur061Scf0996g00038.1	Oleur061Scf7150g00001.1	Oleur061Scf2874g00014.1	Oleur061Scf0267g01001.1	Oleur061Scf3498g00033.1	Oleur061Scf0263g02025.1	Oleur061Scf1334g00011.1	Oleur061Scf0260g09009.1	Oleur061Scf0440g01027.1	Oleur061Scf0995g04027.1	Oleur061Scf0171g01022.1	Oleur061Scf2044g00011.1	Oleur061Scf2044g00011.1	Oleur061Scf1313g01020.1	Oleur061Scf1360g00001.1
Oleur061Scf0006g00023.1	Oleur061Scf0037g02026.1	Oleur061Scf0141g00006.1	Oleur061Scf0151g02008.1	Oleur061Scf0570g12002.1	Oleur061Scf0763g03009.1	Oleur061Scf0763g03009.1	Oleur061Scf0169g06006.1	Oleur061Scf0188g04007.1	Oleur061Scf0480g00006.1	Oleur061Scf0456g01003.1	Oleur061Scf3010g00007.1	Oleur061Scf1411g00060.1	Oleur061Scf0401g08003.1	Oleur061Scf4255g00005.1	Oleur061Scf0417g04025.1	Oleur061Scf5140g04019.1	Oleur061Scf0162g09010.1	Oleur061Scf1250g01058.1	Oleur061Scf0469g02014.1	Oleur061Scf1718g01044.1	Oleur061Scf0816g03020.1	Oleur061Scf0357g05012.1	Oleur061Scf0550g01006.1	Oleur061Scf0477g07006.1	Oleur061Scf3913g01041.1	Oleur061Scf0995g04028.1	Oleur061Scf0357g15004.1	Oleur061Scf3135g06001.1	Oleur061Scf1344g05034.1		Oleur061Scf1057g05030.1	Oleur061Scf0626g16012.1	Oleur061Scf0364g02003.1	Oleur061Scf2300g00007.1	Oleur061Scf1032g02001.1	Oleur061Scf7310g00002.1	Oleur061Scf2925g00003.1	Oleur061Scf0298g01027.1	Oleur061Scf3592g01009.1	Oleur061Scf0275g04008.1	Oleur061Scf1462g00007.1	Oleur061Scf0260g10021.1	Oleur061Scf0444g00025.1	Oleur061Scf1021g05005.1	Oleur061Scf0179g05005.1	Oleur061Scf2080g02008.1	Oleur061Scf2080g02008.1	Oleur061Scf1328g01009.1	Oleur061Scf1409g01003.1
Oleur061Scf0006g02030.1	Oleur061Scf0037g08004.1	Oleur061Scf0146g02028.1	Oleur061Scf0155g04036.1	Oleur061Scf0603g02001.1	Oleur061Scf0773g00015.1	Oleur061Scf0773g00015.1	Oleur061Scf0184g02001.1	Oleur061Scf0193g07017.1	Oleur061Scf0517g00008.1	Oleur061Scf0466g02019.1	Oleur061Scf3086g00009.1	Oleur061Scf1653g00013.1	Oleur061Scf0408g04022.1	Oleur061Scf4272g01054.1	Oleur061Scf0437g01007.1	Oleur061Scf5407g00050.1	Oleur061Scf0163g02039.1	Oleur061Scf1310g03001.1	Oleur061Scf0477g08002.1	Oleur061Scf1831g16002.1	Oleur061Scf0831g00022.1	Oleur061Scf0382g00048.1	Oleur061Scf0585g00008.1	Oleur061Scf0486g02017.1	Oleur061Scf4497g01001.1	Oleur061Scf1068g02031.1	Oleur061Scf0359g04026.1	Oleur061Scf3225g03036.1	Oleur061Scf1577g01013.1		Oleur061Scf1166g01010.1	Oleur061Scf0702g01017.1	Oleur061Scf0367g06003.1	Oleur061Scf2429g05008.1	Oleur061Scf1049g00014.1	Oleur061Scf7702g00005.1	Oleur061Scf2943g00020.1	Oleur061Scf0300g04001.1	Oleur061Scf3969g00003.1	Oleur061Scf0297g06011.1	Oleur061Scf1489g01008.1	Oleur061Scf0260g10029.1	Oleur061Scf0460g03005.1	Oleur061Scf1024g01023.1	Oleur061Scf0190g06002.1	Oleur061Scf2127g00004.1	Oleur061Scf2127g00004.1	Oleur061Scf1423g00040.1	Oleur061Scf1411g00020.1
Oleur061Scf0006g02029.1	Oleur061Scf0039g02041.1	Oleur061Scf0150g05004.1	Oleur061Scf0162g05028.1	Oleur061Scf0632g00011.1	Oleur061Scf0799g12022.1	Oleur061Scf0799g12022.1	Oleur061Scf0194g04010.1	Oleur061Scf0195g06023.1	Oleur061Scf0522g00008.1	Oleur061Scf0486g00011.1	Oleur061Scf3313g00005.1	Oleur061Scf1717g00004.1	Oleur061Scf0410g06010.1	Oleur061Scf4310g01052.1	Oleur061Scf0446g02012.1	Oleur061Scf5616g00030.1	Oleur061Scf0166g02001.1	Oleur061Scf1373g04022.1	Oleur061Scf0481g02003.1	Oleur061Scf2091g00015.1	Oleur061Scf0876g01024.1	Oleur061Scf0397g01024.1	Oleur061Scf0604g00013.1	Oleur061Scf0508g02048.1	Oleur061Scf4871g01002.1	Oleur061Scf1098g06026.1	Oleur061Scf0360g05023.1	Oleur061Scf3294g00011.1	Oleur061Scf1682g00001.1		Oleur061Scf1211g02002.1	Oleur061Scf0702g04031.1	Oleur061Scf0368g01009.1	Oleur061Scf2800g00019.1	Oleur061Scf1261g01039.1	Oleur061Scf7866g00007.1	Oleur061Scf2967g00006.1	Oleur061Scf0303g02025.1	Oleur061Scf4897g01001.1	Oleur061Scf0319g05005.1	Oleur061Scf1843g00007.1	Oleur061Scf0273g00002.1	Oleur061Scf0468g01013.1	Oleur061Scf1057g02018.1	Oleur061Scf0210g02015.1	Oleur061Scf2241g09009.1	Oleur061Scf2241g09009.1	Oleur061Scf1432g05010.1	Oleur061Scf1442g03024.1
Oleur061Scf0006g02006.1	Oleur061Scf0042g01013.1	Oleur061Scf0150g11009.1	Oleur061Scf0165g01005.1	Oleur061Scf0636g06020.1	Oleur061Scf0823g00005.1	Oleur061Scf0823g00005.1	Oleur061Scf0203g07004.1	Oleur061Scf0201g07006.1	Oleur061Scf0538g01026.1	Oleur061Scf0511g06008.1	Oleur061Scf3317g04026.1	Oleur061Scf1745g02002.1	Oleur061Scf0458g00029.1	Oleur061Scf4850g01019.1	Oleur061Scf0475g01021.1	Oleur061Scf6402g01010.1	Oleur061Scf0169g06003.1	Oleur061Scf1409g00023.1	Oleur061Scf0484g08005.1	Oleur061Scf2496g00020.1	Oleur061Scf0882g01020.1	Oleur061Scf0405g00011.1	Oleur061Scf0621g00008.1	Oleur061Scf0516g00009.1	Oleur061Scf5037g00001.1	Oleur061Scf1101g01014.1	Oleur061Scf0360g05006.1	Oleur061Scf3473g00006.1	Oleur061Scf2238g06007.1		Oleur061Scf1217g00028.1	Oleur061Scf0721g00026.1	Oleur061Scf0401g01023.1	Oleur061Scf2857g00028.1	Oleur061Scf1297g01014.1		Oleur061Scf3030g04035.1	Oleur061Scf0359g01011.1	Oleur061Scf5179g04012.1	Oleur061Scf0359g02003.1	Oleur061Scf1927g02021.1	Oleur061Scf0315g02020.1	Oleur061Scf0477g07012.1	Oleur061Scf1142g07001.1	Oleur061Scf0231g04011.1	Oleur061Scf2272g04009.1	Oleur061Scf2272g04009.1	Oleur061Scf1478g00005.1	Oleur061Scf1466g03002.1
Oleur061Scf0006g03010.1	Oleur061Scf0042g01021.1	Oleur061Scf0152g01012.1	Oleur061Scf0170g08008.1	Oleur061Scf0645g00038.1	Oleur061Scf0825g00023.1	Oleur061Scf0825g00023.1	Oleur061Scf0208g01007.1	Oleur061Scf0203g01014.1	Oleur061Scf0542g01004.1	Oleur061Scf0514g00022.1	Oleur061Scf3490g06008.1	Oleur061Scf1787g00001.1	Oleur061Scf0472g00027.1	Oleur061Scf5135g00019.1	Oleur061Scf0475g02006.1	Oleur061Scf6411g02006.1	Oleur061Scf0171g01039.1	Oleur061Scf1424g03029.1	Oleur061Scf0526g05014.1	Oleur061Scf2515g02013.1	Oleur061Scf0890g06016.1	Oleur061Scf0441g01019.1	Oleur061Scf0640g00016.1	Oleur061Scf0532g02007.1	Oleur061Scf5325g00012.1	Oleur061Scf1110g00005.1	Oleur061Scf0375g00067.1	Oleur061Scf3493g02014.1	Oleur061Scf2329g01003.1		Oleur061Scf1272g03004.1	Oleur061Scf0762g03015.1	Oleur061Scf0409g08030.1	Oleur061Scf2961g00010.1	Oleur061Scf1330g01010.1		Oleur061Scf3064g03016.1	Oleur061Scf0377g02022.1	Oleur061Scf5208g02004.1	Oleur061Scf0378g01012.1	Oleur061Scf1929g00020.1	Oleur061Scf0342g20027.1	Oleur061Scf0480g01022.1	Oleur061Scf1158g00008.1	Oleur061Scf0237g02005.1	Oleur061Scf2272g05010.1	Oleur061Scf2272g05010.1	Oleur061Scf1768g04027.1	Oleur061Scf1510g03002.1
Oleur061Scf0006g03019.1	Oleur061Scf0043g01027.1	Oleur061Scf0157g06004.1	Oleur061Scf0172g09001.1	Oleur061Scf0646g01017.1	Oleur061Scf0833g07020.1	Oleur061Scf0833g07020.1	Oleur061Scf0216g01022.1	Oleur061Scf0205g05006.1	Oleur061Scf0620g01019.1	Oleur061Scf0522g03003.1	Oleur061Scf3785g12006.1	Oleur061Scf1998g01008.1	Oleur061Scf0476g00013.1	Oleur061Scf5383g06003.1	Oleur061Scf0504g00008.1	Oleur061Scf6955g00021.1	Oleur061Scf0174g03004.1	Oleur061Scf1427g05008.1	Oleur061Scf0550g02004.1	Oleur061Scf2518g07012.1	Oleur061Scf0903g02020.1	Oleur061Scf0477g01005.1	Oleur061Scf0684g02009.1	Oleur061Scf0535g02011.1	Oleur061Scf5803g00003.1	Oleur061Scf1136g01017.1	Oleur061Scf0375g00076.1	Oleur061Scf4209g01029.1	Oleur061Scf2329g03018.1		Oleur061Scf1342g09003.1	Oleur061Scf0859g00004.1	Oleur061Scf0419g00003.1	Oleur061Scf3180g01036.1	Oleur061Scf1339g07001.1		Oleur061Scf3123g00010.1	Oleur061Scf0404g00012.1	Oleur061Scf5255g03029.1	Oleur061Scf0402g03036.1	Oleur061Scf2060g00024.1	Oleur061Scf0352g05012.1	Oleur061Scf0492g02055.1	Oleur061Scf1163g07020.1	Oleur061Scf0239g12033.1	Oleur061Scf2274g00014.1	Oleur061Scf2274g00014.1	Oleur061Scf1804g04004.1	Oleur061Scf1606g00016.1
Oleur061Scf0006g05009.1	Oleur061Scf0046g01002.1	Oleur061Scf0182g03001.1	Oleur061Scf0180g01031.1	Oleur061Scf0678g01017.1	Oleur061Scf0834g03018.1	Oleur061Scf0834g03018.1	Oleur061Scf0216g02010.1	Oleur061Scf0211g04049.1	Oleur061Scf0646g02018.1	Oleur061Scf0527g12012.1	Oleur061Scf3898g01024.1	Oleur061Scf2361g03007.1	Oleur061Scf0492g02056.1	Oleur061Scf6098g00003.1	Oleur061Scf0513g01009.1	Oleur061Scf7087g00009.1	Oleur061Scf0176g10002.1	Oleur061Scf1506g03021.1	Oleur061Scf0557g02003.1	Oleur061Scf2547g00002.1	Oleur061Scf0970g06014.1	Oleur061Scf0477g02030.1	Oleur061Scf0752g00014.1	Oleur061Scf0559g12011.1	Oleur061Scf5931g00004.1	Oleur061Scf1204g00038.1	Oleur061Scf0381g01006.1	Oleur061Scf4406g14050.1	Oleur061Scf2358g00003.1		Oleur061Scf1458g03013.1	Oleur061Scf0889g01023.1	Oleur061Scf0422g00023.1	Oleur061Scf3244g00065.1	Oleur061Scf1358g02021.1		Oleur061Scf3433g00013.1	Oleur061Scf0408g07012.1	Oleur061Scf5741g00019.1	Oleur061Scf0405g01002.1	Oleur061Scf2067g03021.1	Oleur061Scf0359g04019.1	Oleur061Scf0525g04004.1	Oleur061Scf1163g07037.1	Oleur061Scf0242g00001.1	Oleur061Scf2275g09008.1	Oleur061Scf2275g09008.1	Oleur061Scf1818g01006.1	Oleur061Scf1606g02018.1
Oleur061Scf0006g06001.1	Oleur061Scf0048g00002.1	Oleur061Scf0190g00018.1	Oleur061Scf0180g07008.1	Oleur061Scf0680g03024.1	Oleur061Scf0903g03013.1	Oleur061Scf0903g03013.1	Oleur061Scf0222g01040.1	Oleur061Scf0226g04024.1	Oleur061Scf0652g11008.1	Oleur061Scf0538g06030.1	Oleur061Scf4302g01029.1	Oleur061Scf2443g00031.1	Oleur061Scf0504g01024.1	Oleur061Scf7582g05005.1	Oleur061Scf0522g01014.1	Oleur061Scf7092g00002.1	Oleur061Scf0176g10045.1	Oleur061Scf1532g00026.1	Oleur061Scf0588g02027.1	Oleur061Scf2565g02020.1	Oleur061Scf0994g05019.1	Oleur061Scf0515g02002.1	Oleur061Scf0774g03021.1	Oleur061Scf0563g01006.1	Oleur061Scf6228g00019.1	Oleur061Scf1255g08006.1	Oleur061Scf0404g02016.1	Oleur061Scf4522g00001.1	Oleur061Scf2586g09017.1		Oleur061Scf1580g08026.1	Oleur061Scf0889g03001.1	Oleur061Scf0459g02004.1	Oleur061Scf3422g00010.1	Oleur061Scf1364g01039.1		Oleur061Scf3485g01007.1	Oleur061Scf0409g06006.1	Oleur061Scf6507g02016.1	Oleur061Scf0410g00014.1	Oleur061Scf2086g02015.1	Oleur061Scf0370g00017.1	Oleur061Scf0531g22039.1	Oleur061Scf1166g07041.1	Oleur061Scf0246g06039.1	Oleur061Scf2277g00004.1	Oleur061Scf2277g00004.1	Oleur061Scf1919g06023.1	Oleur061Scf1680g09001.1
Oleur061Scf0006g06002.1	Oleur061Scf0048g02006.1	Oleur061Scf0193g03013.1	Oleur061Scf0183g02074.1	Oleur061Scf0694g00020.1	Oleur061Scf0910g14007.1	Oleur061Scf0910g14007.1	Oleur061Scf0237g00022.1	Oleur061Scf0235g01003.1	Oleur061Scf0671g03003.1	Oleur061Scf0541g02011.1	Oleur061Scf4923g01022.1	Oleur061Scf2481g00008.1	Oleur061Scf0518g06017.1	Oleur061Scf7671g00010.1	Oleur061Scf0532g04005.1	Oleur061Scf7169g01003.1	Oleur061Scf0183g02019.1	Oleur061Scf1546g00030.1	Oleur061Scf0591g00001.1	Oleur061Scf2609g04034.1	Oleur061Scf1049g00008.1	Oleur061Scf0549g00016.1	Oleur061Scf0774g06008.1	Oleur061Scf0570g13036.1	Oleur061Scf6687g01032.1	Oleur061Scf1264g01015.1	Oleur061Scf0415g00008.1	Oleur061Scf5146g00005.1	Oleur061Scf2666g08014.1		Oleur061Scf1580g09012.1	Oleur061Scf0895g01016.1	Oleur061Scf0497g00001.1	Oleur061Scf3803g00029.1	Oleur061Scf1412g05012.1		Oleur061Scf3537g00016.1	Oleur061Scf0465g01020.1	Oleur061Scf6637g06019.1	Oleur061Scf0415g02004.1	Oleur061Scf2148g00004.1	Oleur061Scf0370g06015.1	Oleur061Scf0546g04001.1	Oleur061Scf1170g02013.1	Oleur061Scf0268g02042.1	Oleur061Scf2420g00019.1	Oleur061Scf2420g00019.1	Oleur061Scf1923g00029.1	Oleur061Scf1783g00026.1
Oleur061Scf0006g06005.1	Oleur061Scf0048g03001.1	Oleur061Scf0195g06024.1	Oleur061Scf0190g03012.1	Oleur061Scf0714g00027.1	Oleur061Scf0912g00014.1	Oleur061Scf0912g00014.1	Oleur061Scf0244g05028.1	Oleur061Scf0235g02015.1	Oleur061Scf0687g04009.1	Oleur061Scf0543g04007.1	Oleur061Scf5706g00005.1	Oleur061Scf2586g08004.1	Oleur061Scf0518g11032.1	Oleur061Scf7774g04022.1	Oleur061Scf0553g03027.1	Oleur061Scf7169g01005.1	Oleur061Scf0201g05028.1	Oleur061Scf1625g01028.1	Oleur061Scf0602g00016.1	Oleur061Scf2705g01002.1	Oleur061Scf1052g02006.1	Oleur061Scf0554g05028.1	Oleur061Scf0799g12030.1	Oleur061Scf0571g00002.1	Oleur061Scf7226g03024.1	Oleur061Scf1271g03013.1	Oleur061Scf0417g04034.1	Oleur061Scf5371g00021.1	Oleur061Scf2676g04002.1		Oleur061Scf1587g06004.1	Oleur061Scf0912g03024.1	Oleur061Scf0498g00021.1	Oleur061Scf3863g02015.1	Oleur061Scf1418g06011.1		Oleur061Scf3795g07060.1	Oleur061Scf0476g04012.1	Oleur061Scf7076g00005.1	Oleur061Scf0426g03019.1	Oleur061Scf2177g04032.1	Oleur061Scf0398g00003.1	Oleur061Scf0553g05025.1	Oleur061Scf1195g00001.1	Oleur061Scf0277g01013.1	Oleur061Scf2485g01011.1	Oleur061Scf2485g01011.1	Oleur061Scf2019g01001.1	Oleur061Scf1823g06017.1
Oleur061Scf0007g00005.1	Oleur061Scf0048g03023.1	Oleur061Scf0210g01028.1	Oleur061Scf0193g00008.1	Oleur061Scf0728g04015.1	Oleur061Scf0943g06033.1	Oleur061Scf0943g06033.1	Oleur061Scf0254g02019.1	Oleur061Scf0239g07001.1	Oleur061Scf0715g04012.1	Oleur061Scf0557g00017.1	Oleur061Scf6023g00012.1	Oleur061Scf2605g02007.1	Oleur061Scf0559g08010.1	Oleur061Scf8060g01030.1	Oleur061Scf0623g13016.1	Oleur061Scf7320g00001.1	Oleur061Scf0203g07017.1	Oleur061Scf1716g01024.1	Oleur061Scf0602g05030.1	Oleur061Scf2747g00009.1	Oleur061Scf1066g06017.1	Oleur061Scf0591g01004.1	Oleur061Scf0830g09017.1	Oleur061Scf0617g00007.1	Oleur061Scf7610g02049.1	Oleur061Scf1314g04002.1	Oleur061Scf0426g02015.1	Oleur061Scf5718g00018.1	Oleur061Scf2854g00005.1		Oleur061Scf1588g01022.1	Oleur061Scf0942g01020.1	Oleur061Scf0541g03014.1	Oleur061Scf4120g00033.1	Oleur061Scf1437g07008.1		Oleur061Scf4022g00013.1	Oleur061Scf0477g07016.1	Oleur061Scf8800g02022.1	Oleur061Scf0434g00005.1	Oleur061Scf2271g00022.1	Oleur061Scf0401g01021.1	Oleur061Scf0580g02025.1	Oleur061Scf1350g00001.1	Oleur061Scf0283g03009.1	Oleur061Scf2564g00010.1	Oleur061Scf2564g00010.1	Oleur061Scf2043g04010.1	Oleur061Scf1831g03029.1
Oleur061Scf0007g00002.1	Oleur061Scf0048g03009.1	Oleur061Scf0214g01018.1	Oleur061Scf0193g10016.1	Oleur061Scf0789g04009.1	Oleur061Scf0948g00003.1	Oleur061Scf0948g00003.1	Oleur061Scf0260g04001.1	Oleur061Scf0239g10011.1	Oleur061Scf0728g03006.1	Oleur061Scf0570g09006.1	Oleur061Scf6229g03042.1	Oleur061Scf2618g00040.1	Oleur061Scf0568g00018.1	Oleur061Scf8353g00019.1	Oleur061Scf0633g02032.1	Oleur061Scf8092g00013.1	Oleur061Scf0210g00006.1	Oleur061Scf1866g01007.1	Oleur061Scf0647g03022.1	Oleur061Scf3022g02011.1	Oleur061Scf1077g01010.1	Oleur061Scf0601g00001.1	Oleur061Scf0833g00001.1	Oleur061Scf0622g03004.1	Oleur061Scf7907g00026.1	Oleur061Scf1323g01008.1	Oleur061Scf0446g02041.1	Oleur061Scf6430g04025.1	Oleur061Scf2859g00004.1		Oleur061Scf1648g01027.1	Oleur061Scf0963g00011.1	Oleur061Scf0541g03011.1	Oleur061Scf4428g01017.1	Oleur061Scf1478g04013.1		Oleur061Scf4420g03014.1	Oleur061Scf0486g01011.1	Oleur061Scf8865g00001.1	Oleur061Scf0442g02009.1	Oleur061Scf2321g04004.1	Oleur061Scf0429g04015.1	Oleur061Scf0581g00037.1	Oleur061Scf1359g01001.1	Oleur061Scf0289g03016.1	Oleur061Scf2630g00027.1	Oleur061Scf2630g00027.1	Oleur061Scf2241g09011.1	Oleur061Scf1906g00010.1
Oleur061Scf0007g00006.1	Oleur061Scf0048g08011.1	Oleur061Scf0238g01038.1	Oleur061Scf0199g00005.1	Oleur061Scf0794g01025.1	Oleur061Scf1175g03023.1	Oleur061Scf1175g03023.1	Oleur061Scf0261g04013.1	Oleur061Scf0260g06016.1	Oleur061Scf0734g00015.1	Oleur061Scf0591g01003.1	Oleur061Scf6546g01031.1	Oleur061Scf2666g04023.1	Oleur061Scf0623g01004.1	Oleur061Scf8910g00027.1	Oleur061Scf0636g01010.1	Oleur061Scf8379g00002.1	Oleur061Scf0210g01034.1	Oleur061Scf1893g04032.1	Oleur061Scf0655g01023.1	Oleur061Scf3230g00005.1	Oleur061Scf1111g01029.1	Oleur061Scf0612g03005.1	Oleur061Scf0854g00004.1	Oleur061Scf0646g01030.1	Oleur061Scf8683g00008.1	Oleur061Scf1329g06044.1	Oleur061Scf0459g04005.1	Oleur061Scf6529g00020.1	Oleur061Scf2866g02048.1		Oleur061Scf1661g01018.1	Oleur061Scf0985g05015.1	Oleur061Scf0548g00035.1	Oleur061Scf4844g00015.1	Oleur061Scf1664g02023.1		Oleur061Scf4502g02009.1	Oleur061Scf0525g00030.1	Oleur061Scf8928g01021.1	Oleur061Scf0461g02002.1	Oleur061Scf2422g00005.1	Oleur061Scf0433g05016.1	Oleur061Scf0590g00013.1	Oleur061Scf1442g00017.1	Oleur061Scf0301g03019.1	Oleur061Scf2685g02003.1	Oleur061Scf2685g02003.1	Oleur061Scf2322g00003.1	Oleur061Scf1932g03025.1
Oleur061Scf0007g02018.1	Oleur061Scf0048g10008.1	Oleur061Scf0261g01016.1	Oleur061Scf0202g01006.1	Oleur061Scf0830g11021.1	Oleur061Scf1256g00014.1	Oleur061Scf1256g00014.1	Oleur061Scf0300g03001.1	Oleur061Scf0268g02030.1	Oleur061Scf0811g01054.1	Oleur061Scf0626g03001.1	Oleur061Scf7017g00001.1	Oleur061Scf2700g00013.1	Oleur061Scf0667g00006.1	Oleur061Scf9166g07003.1	Oleur061Scf0678g00005.1	Oleur061Scf8633g00008.1	Oleur061Scf0214g00019.1	Oleur061Scf1954g01006.1	Oleur061Scf0700g01002.1	Oleur061Scf3306g00003.1	Oleur061Scf1123g00015.1	Oleur061Scf0626g10013.1	Oleur061Scf1054g00021.1	Oleur061Scf0662g00012.1	Oleur061Scf8968g00011.1	Oleur061Scf1364g00006.1	Oleur061Scf0466g07002.1	Oleur061Scf7401g00013.1	Oleur061Scf2872g01005.1		Oleur061Scf1676g00006.1	Oleur061Scf1033g00003.1	Oleur061Scf0566g05011.1	Oleur061Scf4979g00011.1	Oleur061Scf1680g01010.1		Oleur061Scf4640g02038.1	Oleur061Scf0543g05003.1	Oleur061Scf9095g00024.1	Oleur061Scf0479g00001.1	Oleur061Scf2514g00045.1	Oleur061Scf0451g03004.1	Oleur061Scf0604g11006.1	Oleur061Scf1460g00029.1	Oleur061Scf0306g05007.1	Oleur061Scf2726g00011.1	Oleur061Scf2726g00011.1	Oleur061Scf2335g00022.1	Oleur061Scf2146g02026.1
Oleur061Scf0007g02004.1	Oleur061Scf0050g01017.1	Oleur061Scf0265g00001.1	Oleur061Scf0210g03001.1	Oleur061Scf0872g05024.1	Oleur061Scf1264g03013.1	Oleur061Scf1264g03013.1	Oleur061Scf0300g04031.1	Oleur061Scf0276g00009.1	Oleur061Scf0820g01040.1	Oleur061Scf0631g00015.1	Oleur061Scf7915g08038.1	Oleur061Scf3094g00011.1	Oleur061Scf0674g07005.1		Oleur061Scf0701g01003.1	Oleur061Scf8845g01020.1	Oleur061Scf0226g06004.1	Oleur061Scf2083g00010.1	Oleur061Scf0728g00021.1	Oleur061Scf3663g07048.1	Oleur061Scf1124g01016.1	Oleur061Scf0635g01030.1	Oleur061Scf1075g03023.1	Oleur061Scf0669g01003.1	Oleur061Scf9138g03017.1	Oleur061Scf1395g03034.1	Oleur061Scf0468g01007.1	Oleur061Scf7965g01014.1	Oleur061Scf2915g00017.1		Oleur061Scf1678g00029.1	Oleur061Scf1057g05023.1	Oleur061Scf0567g01016.1	Oleur061Scf5110g03001.1	Oleur061Scf1794g06010.1		Oleur061Scf4979g00016.1	Oleur061Scf0561g00006.1	Oleur061Scf9139g16003.1	Oleur061Scf0496g00057.1	Oleur061Scf2565g02026.1	Oleur061Scf0511g02022.1	Oleur061Scf0617g00023.1	Oleur061Scf1465g02081.1	Oleur061Scf0311g01031.1	Oleur061Scf2819g01015.1	Oleur061Scf2819g01015.1	Oleur061Scf2384g00032.1	Oleur061Scf2222g01019.1
Oleur061Scf0008g00003.1	Oleur061Scf0050g02012.1	Oleur061Scf0288g07006.1	Oleur061Scf0221g02029.1	Oleur061Scf0914g01029.1	Oleur061Scf1270g17028.1	Oleur061Scf1270g17028.1	Oleur061Scf0334g00012.1	Oleur061Scf0289g03015.1	Oleur061Scf0838g04075.1	Oleur061Scf0650g02001.1	Oleur061Scf8485g00006.1	Oleur061Scf3133g01013.1	Oleur061Scf0704g02038.1		Oleur061Scf0722g02007.1	Oleur061Scf8950g00002.1	Oleur061Scf0239g09016.1	Oleur061Scf2091g02058.1	Oleur061Scf0787g00001.1	Oleur061Scf3716g00007.1	Oleur061Scf1135g01001.1	Oleur061Scf0651g05019.1	Oleur061Scf1093g03009.1	Oleur061Scf0683g04013.1	Oleur061Scf9174g01030.1	Oleur061Scf1414g00020.1	Oleur061Scf0477g07004.1	Oleur061Scf7978g04025.1	Oleur061Scf3040g00001.1		Oleur061Scf1704g04031.1	Oleur061Scf1081g03001.1	Oleur061Scf0575g02020.1	Oleur061Scf5688g00009.1	Oleur061Scf1867g00007.1		Oleur061Scf5355g01002.1	Oleur061Scf0623g05006.1	Oleur061Scf9160g03032.1	Oleur061Scf0529g01004.1	Oleur061Scf2689g01034.1	Oleur061Scf0518g04001.1	Oleur061Scf0647g06016.1	Oleur061Scf1494g00011.1	Oleur061Scf0328g00025.1	Oleur061Scf2892g00001.1	Oleur061Scf2892g00001.1	Oleur061Scf2592g10009.1	Oleur061Scf2276g01034.1
Oleur061Scf0008g03029.1	Oleur061Scf0050g06001.1	Oleur061Scf0291g04001.1	Oleur061Scf0227g03020.1	Oleur061Scf1020g00001.1	Oleur061Scf1286g00004.1	Oleur061Scf1286g00004.1	Oleur061Scf0341g01026.1	Oleur061Scf0291g07025.1	Oleur061Scf0863g01024.1	Oleur061Scf0676g01033.1	Oleur061Scf8846g03004.1	Oleur061Scf3195g01011.1	Oleur061Scf0707g00016.1		Oleur061Scf0742g02002.1	Oleur061Scf9152g00007.1	Oleur061Scf0239g09004.1	Oleur061Scf2231g02011.1	Oleur061Scf0890g06014.1	Oleur061Scf5035g01002.1	Oleur061Scf1172g01038.1	Oleur061Scf0756g05019.1	Oleur061Scf1102g01001.1	Oleur061Scf0687g04035.1		Oleur061Scf1432g03012.1	Oleur061Scf0477g08016.1	Oleur061Scf7979g00002.1	Oleur061Scf3133g05004.1		Oleur061Scf1724g05020.1	Oleur061Scf1100g04018.1	Oleur061Scf0582g04012.1	Oleur061Scf5940g00013.1	Oleur061Scf1992g00002.1		Oleur061Scf5980g00001.1	Oleur061Scf0633g01001.1	Oleur061Scf9166g12006.1	Oleur061Scf0531g08011.1	Oleur061Scf2838g11060.1	Oleur061Scf0543g04006.1	Oleur061Scf0654g00014.1	Oleur061Scf1521g02001.1	Oleur061Scf0333g03031.1	Oleur061Scf3122g01012.1	Oleur061Scf3122g01012.1	Oleur061Scf2617g00023.1	Oleur061Scf2319g01007.1
Oleur061Scf0008g03012.1	Oleur061Scf0051g04015.1	Oleur061Scf0297g00005.1	Oleur061Scf0235g06009.1	Oleur061Scf1066g02020.1	Oleur061Scf1307g00010.1	Oleur061Scf1307g00010.1	Oleur061Scf0352g03011.1	Oleur061Scf0293g01006.1	Oleur061Scf0874g00051.1	Oleur061Scf0696g01014.1	Oleur061Scf9158g05009.1	Oleur061Scf3224g04027.1	Oleur061Scf0718g06019.1		Oleur061Scf0745g01019.1		Oleur061Scf0247g03014.1	Oleur061Scf2253g00009.1	Oleur061Scf0893g00020.1	Oleur061Scf5087g02031.1	Oleur061Scf1218g00016.1	Oleur061Scf0774g08026.1	Oleur061Scf1102g20011.1	Oleur061Scf0690g00002.1		Oleur061Scf1452g00033.1	Oleur061Scf0482g02029.1	Oleur061Scf8048g01020.1	Oleur061Scf3163g02036.1		Oleur061Scf1769g00011.1	Oleur061Scf1100g04004.1	Oleur061Scf0623g07013.1	Oleur061Scf6217g00033.1	Oleur061Scf2049g01011.1		Oleur061Scf7971g00004.1	Oleur061Scf0633g03006.1		Oleur061Scf0532g05004.1	Oleur061Scf2876g00015.1	Oleur061Scf0550g00003.1	Oleur061Scf0657g00006.1	Oleur061Scf1638g00010.1	Oleur061Scf0340g01006.1	Oleur061Scf3186g01027.1	Oleur061Scf3186g01027.1	Oleur061Scf2634g00021.1	Oleur061Scf2407g00019.1
Oleur061Scf0008g04041.1	Oleur061Scf0051g05005.1	Oleur061Scf0297g05013.1	Oleur061Scf0240g02037.1	Oleur061Scf1069g01023.1	Oleur061Scf1314g00017.1	Oleur061Scf1314g00017.1	Oleur061Scf0354g01026.1	Oleur061Scf0298g03002.1	Oleur061Scf0899g00035.1	Oleur061Scf0721g00034.1		Oleur061Scf3359g00007.1	Oleur061Scf0718g06013.1		Oleur061Scf0767g17039.1		Oleur061Scf0252g00013.1	Oleur061Scf2483g00018.1	Oleur061Scf0957g04019.1	Oleur061Scf5199g00013.1	Oleur061Scf1229g03012.1	Oleur061Scf0799g10019.1	Oleur061Scf1115g00005.1	Oleur061Scf0723g00011.1		Oleur061Scf1540g00013.1	Oleur061Scf0482g02025.1	Oleur061Scf8097g00004.1	Oleur061Scf3224g02024.1		Oleur061Scf1773g02024.1	Oleur061Scf1177g01001.1	Oleur061Scf0650g04033.1	Oleur061Scf6355g00020.1	Oleur061Scf2083g00005.1		Oleur061Scf8191g00002.1	Oleur061Scf0641g02048.1		Oleur061Scf0539g00004.1	Oleur061Scf2917g01001.1	Oleur061Scf0563g03002.1	Oleur061Scf0680g05020.1	Oleur061Scf1770g03003.1	Oleur061Scf0340g02014.1	Oleur061Scf3204g02017.1	Oleur061Scf3204g02017.1	Oleur061Scf2683g01003.1	Oleur061Scf2617g00032.1
Oleur061Scf0008g04035.1	Oleur061Scf0053g04009.1	Oleur061Scf0304g00004.1	Oleur061Scf0244g05049.1	Oleur061Scf1095g00022.1	Oleur061Scf1318g02027.1	Oleur061Scf1318g02027.1	Oleur061Scf0356g03019.1	Oleur061Scf0307g00015.1	Oleur061Scf0916g02019.1	Oleur061Scf0724g04021.1		Oleur061Scf3390g00007.1	Oleur061Scf0766g00003.1		Oleur061Scf0830g01018.1		Oleur061Scf0256g01014.1	Oleur061Scf2518g08004.1	Oleur061Scf0970g02020.1	Oleur061Scf5355g01020.1	Oleur061Scf1255g08008.1	Oleur061Scf0813g04028.1	Oleur061Scf1128g00007.1	Oleur061Scf0737g00002.1		Oleur061Scf1570g01006.1	Oleur061Scf0491g00001.1	Oleur061Scf9152g02001.1	Oleur061Scf3225g00004.1		Oleur061Scf1775g03016.1	Oleur061Scf1188g01005.1	Oleur061Scf0655g00009.1	Oleur061Scf6863g02004.1	Oleur061Scf2124g00007.1		Oleur061Scf8413g00014.1	Oleur061Scf0652g04003.1		Oleur061Scf0557g08008.1	Oleur061Scf2971g01007.1	Oleur061Scf0568g01002.1	Oleur061Scf0719g10022.1	Oleur061Scf1788g00001.1	Oleur061Scf0352g03010.1	Oleur061Scf3270g00022.1	Oleur061Scf3270g00022.1	Oleur061Scf2742g00025.1	Oleur061Scf2648g00012.1
Oleur061Scf0008g04024.1	Oleur061Scf0057g12016.1	Oleur061Scf0306g00013.1	Oleur061Scf0247g00014.1	Oleur061Scf1134g01031.1	Oleur061Scf1330g03029.1	Oleur061Scf1330g03029.1	Oleur061Scf0360g09053.1	Oleur061Scf0308g04026.1	Oleur061Scf0948g00007.1	Oleur061Scf0751g00006.1		Oleur061Scf3410g00043.1	Oleur061Scf0821g03008.1		Oleur061Scf0889g04027.1		Oleur061Scf0257g00004.1	Oleur061Scf2702g00001.1	Oleur061Scf0971g01020.1	Oleur061Scf5449g00011.1	Oleur061Scf1270g02028.1	Oleur061Scf0849g02014.1	Oleur061Scf1160g02005.1	Oleur061Scf0799g11025.1		Oleur061Scf1581g01020.1	Oleur061Scf0506g01026.1	Oleur061Scf9160g03031.1	Oleur061Scf3418g01060.1		Oleur061Scf1813g04011.1	Oleur061Scf1206g00006.1	Oleur061Scf0680g03021.1	Oleur061Scf7238g03005.1	Oleur061Scf2169g01037.1		Oleur061Scf8446g02014.1	Oleur061Scf0652g12028.1		Oleur061Scf0590g06015.1	Oleur061Scf2986g00036.1	Oleur061Scf0585g01005.1	Oleur061Scf0751g00009.1	Oleur061Scf1889g02023.1	Oleur061Scf0357g17029.1	Oleur061Scf3315g02017.1	Oleur061Scf3315g02017.1	Oleur061Scf2906g00004.1	Oleur061Scf2771g01020.1
Oleur061Scf0008g04038.1	Oleur061Scf0058g04009.1	Oleur061Scf0314g04032.1	Oleur061Scf0247g01017.1	Oleur061Scf1176g00012.1	Oleur061Scf1331g04002.1	Oleur061Scf1331g04002.1	Oleur061Scf0372g03023.1	Oleur061Scf0312g05004.1	Oleur061Scf0953g00013.1	Oleur061Scf0847g01005.1		Oleur061Scf3485g01010.1	Oleur061Scf0872g02001.1		Oleur061Scf0961g01002.1		Oleur061Scf0258g06005.1	Oleur061Scf2704g01019.1	Oleur061Scf1016g06007.1	Oleur061Scf5587g00001.1	Oleur061Scf1288g00028.1	Oleur061Scf0856g01007.1	Oleur061Scf1200g07007.1	Oleur061Scf0810g02024.1		Oleur061Scf1634g10018.1	Oleur061Scf0513g01008.1		Oleur061Scf3447g00012.1		Oleur061Scf1849g00014.1	Oleur061Scf1244g00003.1	Oleur061Scf0697g00007.1	Oleur061Scf7383g00021.1	Oleur061Scf2178g04012.1		Oleur061Scf8476g01029.1	Oleur061Scf0661g00007.1		Oleur061Scf0604g10015.1	Oleur061Scf3048g03008.1	Oleur061Scf0590g01045.1	Oleur061Scf0764g00003.1	Oleur061Scf1905g00002.1	Oleur061Scf0367g05015.1	Oleur061Scf3361g07020.1	Oleur061Scf3361g07020.1	Oleur061Scf2974g04039.1	Oleur061Scf2783g07009.1
Oleur061Scf0008g04054.1	Oleur061Scf0060g01014.1	Oleur061Scf0319g01014.1	Oleur061Scf0250g00005.1	Oleur061Scf1200g04018.1	Oleur061Scf1410g06022.1	Oleur061Scf1410g06022.1	Oleur061Scf0384g05015.1	Oleur061Scf0318g01002.1	Oleur061Scf0956g00004.1	Oleur061Scf0872g04003.1		Oleur061Scf3595g01022.1	Oleur061Scf0884g00014.1		Oleur061Scf0967g00025.1		Oleur061Scf0259g02008.1	Oleur061Scf2778g00012.1	Oleur061Scf1017g00026.1	Oleur061Scf5845g04003.1	Oleur061Scf1320g04026.1	Oleur061Scf0881g00003.1	Oleur061Scf1204g00034.1	Oleur061Scf0830g13008.1		Oleur061Scf1673g02001.1	Oleur061Scf0515g01015.1		Oleur061Scf3497g00017.1		Oleur061Scf1942g01002.1	Oleur061Scf1253g03016.1	Oleur061Scf0702g02009.1	Oleur061Scf7499g00007.1	Oleur061Scf2232g00008.1		Oleur061Scf8936g00014.1	Oleur061Scf0671g02019.1		Oleur061Scf0609g05014.1	Oleur061Scf3089g00005.1	Oleur061Scf0604g13020.1	Oleur061Scf0785g01009.1	Oleur061Scf2033g00001.1	Oleur061Scf0386g00011.1	Oleur061Scf3449g00024.1	Oleur061Scf3449g00024.1	Oleur061Scf3061g01004.1	Oleur061Scf2871g00015.1
Oleur061Scf0008g04043.1	Oleur061Scf0062g01023.1	Oleur061Scf0321g06013.1	Oleur061Scf0252g10035.1	Oleur061Scf1205g00011.1	Oleur061Scf1460g00034.1	Oleur061Scf1460g00034.1	Oleur061Scf0390g07035.1	Oleur061Scf0342g12020.1	Oleur061Scf1030g00009.1	Oleur061Scf0872g05021.1		Oleur061Scf4278g00004.1	Oleur061Scf0889g04030.1		Oleur061Scf0992g02008.1		Oleur061Scf0262g00015.1	Oleur061Scf2846g05009.1	Oleur061Scf1037g01002.1	Oleur061Scf5852g00007.1	Oleur061Scf1335g00021.1	Oleur061Scf0901g02003.1	Oleur061Scf1206g00002.1	Oleur061Scf0847g00010.1		Oleur061Scf1724g01002.1	Oleur061Scf0531g15017.1		Oleur061Scf3511g03035.1		Oleur061Scf2097g02022.1	Oleur061Scf1281g03004.1	Oleur061Scf0718g05052.1	Oleur061Scf7943g00022.1	Oleur061Scf2250g00034.1		Oleur061Scf9144g03045.1	Oleur061Scf0687g05019.1		Oleur061Scf0609g05005.1	Oleur061Scf3134g00006.1	Oleur061Scf0622g03005.1	Oleur061Scf0789g05005.1	Oleur061Scf2033g07002.1	Oleur061Scf0392g03003.1	Oleur061Scf3641g01011.1	Oleur061Scf3641g01011.1	Oleur061Scf3075g02012.1	Oleur061Scf2944g04031.1
Oleur061Scf0008g04027.1	Oleur061Scf0066g03004.1	Oleur061Scf0327g02008.1	Oleur061Scf0254g01012.1	Oleur061Scf1211g02036.1	Oleur061Scf1515g00008.1	Oleur061Scf1515g00008.1	Oleur061Scf0400g03012.1	Oleur061Scf0342g20056.1	Oleur061Scf1054g05039.1	Oleur061Scf0905g01019.1		Oleur061Scf4667g01028.1	Oleur061Scf0890g05013.1		Oleur061Scf0999g04002.1		Oleur061Scf0263g00014.1	Oleur061Scf2855g01023.1	Oleur061Scf1040g00014.1	Oleur061Scf5999g00004.1	Oleur061Scf1342g11019.1	Oleur061Scf0910g05001.1	Oleur061Scf1214g01034.1	Oleur061Scf0851g00020.1		Oleur061Scf1817g00003.1	Oleur061Scf0532g11014.1		Oleur061Scf3602g00009.1		Oleur061Scf2144g00005.1	Oleur061Scf1297g01016.1	Oleur061Scf0721g00003.1	Oleur061Scf7961g00004.1	Oleur061Scf2425g00002.1		Oleur061Scf9168g02006.1	Oleur061Scf0705g02022.1		Oleur061Scf0663g03021.1	Oleur061Scf3143g01009.1	Oleur061Scf0627g00010.1	Oleur061Scf0799g10015.1	Oleur061Scf2042g01039.1	Oleur061Scf0395g00007.1	Oleur061Scf3818g01005.1	Oleur061Scf3818g01005.1	Oleur061Scf3112g00014.1	Oleur061Scf3050g00015.1
Oleur061Scf0008g04040.1	Oleur061Scf0066g08001.1	Oleur061Scf0332g02010.1	Oleur061Scf0258g02025.1	Oleur061Scf1218g09018.1	Oleur061Scf1518g03032.1	Oleur061Scf1518g03032.1	Oleur061Scf0416g03022.1	Oleur061Scf0357g00005.1	Oleur061Scf1062g01018.1	Oleur061Scf0915g02002.1		Oleur061Scf4972g01029.1	Oleur061Scf0897g01019.1		Oleur061Scf1016g03012.1		Oleur061Scf0286g03005.1	Oleur061Scf2900g01012.1	Oleur061Scf1067g07005.1	Oleur061Scf6132g00035.1	Oleur061Scf1358g01011.1	Oleur061Scf0943g01020.1	Oleur061Scf1242g03002.1	Oleur061Scf0856g01025.1		Oleur061Scf1822g00003.1	Oleur061Scf0550g01005.1		Oleur061Scf3663g01030.1		Oleur061Scf2172g01011.1	Oleur061Scf1346g00006.1	Oleur061Scf0724g02027.1	Oleur061Scf7978g07007.1	Oleur061Scf2438g00028.1			Oleur061Scf0718g03002.1		Oleur061Scf0674g11026.1	Oleur061Scf3176g01031.1	Oleur061Scf0630g07028.1	Oleur061Scf0847g02003.1	Oleur061Scf2217g04003.1	Oleur061Scf0408g04023.1	Oleur061Scf3889g01053.1	Oleur061Scf3889g01053.1	Oleur061Scf3133g04020.1	Oleur061Scf3078g00006.1
Oleur061Scf0009g00003.1	Oleur061Scf0068g01015.1	Oleur061Scf0342g13033.1	Oleur061Scf0258g03021.1	Oleur061Scf1251g02006.1	Oleur061Scf1539g00010.1	Oleur061Scf1539g00010.1	Oleur061Scf0417g00012.1	Oleur061Scf0357g19019.1	Oleur061Scf1066g04018.1	Oleur061Scf0966g00002.1		Oleur061Scf5797g04003.1	Oleur061Scf0928g01008.1		Oleur061Scf1020g04017.1		Oleur061Scf0293g02034.1	Oleur061Scf2939g00017.1	Oleur061Scf1171g00015.1	Oleur061Scf6215g01073.1	Oleur061Scf1358g02020.1	Oleur061Scf0985g02013.1	Oleur061Scf1242g03025.1	Oleur061Scf0897g01008.1		Oleur061Scf1823g04007.1	Oleur061Scf0557g00016.1		Oleur061Scf4126g04012.1		Oleur061Scf2178g01007.1	Oleur061Scf1377g01001.1	Oleur061Scf0769g02013.1	Oleur061Scf8180g01016.1	Oleur061Scf2578g01001.1			Oleur061Scf0718g05084.1		Oleur061Scf0675g00025.1	Oleur061Scf3205g00011.1	Oleur061Scf0651g05008.1	Oleur061Scf0950g00025.1	Oleur061Scf2242g00021.1	Oleur061Scf0409g03008.1	Oleur061Scf4131g00025.1	Oleur061Scf4131g00025.1	Oleur061Scf3148g01017.1	Oleur061Scf3112g02009.1
Oleur061Scf0009g00002.1	Oleur061Scf0068g05016.1	Oleur061Scf0343g02001.1	Oleur061Scf0259g04032.1	Oleur061Scf1309g00018.1	Oleur061Scf1610g02020.1	Oleur061Scf1610g02020.1	Oleur061Scf0420g03019.1	Oleur061Scf0358g01019.1	Oleur061Scf1102g05020.1	Oleur061Scf0970g04016.1		Oleur061Scf6024g03017.1	Oleur061Scf0953g02010.1		Oleur061Scf1032g02060.1		Oleur061Scf0297g01012.1	Oleur061Scf3064g02012.1	Oleur061Scf1185g00005.1	Oleur061Scf6272g00002.1	Oleur061Scf1449g01013.1	Oleur061Scf0995g04031.1	Oleur061Scf1242g03011.1	Oleur061Scf0995g03028.1		Oleur061Scf1885g00002.1	Oleur061Scf0559g07001.1		Oleur061Scf4235g00007.1		Oleur061Scf2231g07032.1	Oleur061Scf1377g02002.1	Oleur061Scf0769g08006.1	Oleur061Scf8288g09007.1	Oleur061Scf2591g00004.1			Oleur061Scf0718g05076.1		Oleur061Scf0680g08015.1	Oleur061Scf3223g00013.1	Oleur061Scf0687g05013.1	Oleur061Scf0967g00021.1	Oleur061Scf2260g01002.1	Oleur061Scf0413g01007.1	Oleur061Scf4349g00001.1	Oleur061Scf4349g00001.1	Oleur061Scf3184g03011.1	Oleur061Scf3131g00005.1
Oleur061Scf0009g03005.1	Oleur061Scf0071g03006.1	Oleur061Scf0350g05029.1	Oleur061Scf0260g09014.1	Oleur061Scf1327g02013.1	Oleur061Scf1625g01009.1	Oleur061Scf1625g01009.1	Oleur061Scf0425g01004.1	Oleur061Scf0362g01004.1	Oleur061Scf1135g03038.1	Oleur061Scf0999g10031.1		Oleur061Scf6051g00005.1	Oleur061Scf0957g01014.1		Oleur061Scf1072g00020.1		Oleur061Scf0299g02015.1	Oleur061Scf3066g00002.1	Oleur061Scf1242g07022.1	Oleur061Scf6401g00010.1	Oleur061Scf1450g00011.1	Oleur061Scf1011g00015.1	Oleur061Scf1269g05021.1	Oleur061Scf1020g04022.1		Oleur061Scf1889g02022.1	Oleur061Scf0563g04027.1		Oleur061Scf4436g04023.1		Oleur061Scf2349g04004.1	Oleur061Scf1422g03065.1	Oleur061Scf0821g01033.1	Oleur061Scf8300g00002.1	Oleur061Scf2615g10032.1			Oleur061Scf0734g01031.1		Oleur061Scf0719g08003.1	Oleur061Scf3242g01023.1	Oleur061Scf0692g02011.1	Oleur061Scf0979g00005.1	Oleur061Scf2326g00007.1	Oleur061Scf0430g01004.1	Oleur061Scf4628g06005.1	Oleur061Scf4628g06005.1	Oleur061Scf3386g00013.1	Oleur061Scf3211g01012.1
Oleur061Scf0009g05022.1	Oleur061Scf0072g08026.1	Oleur061Scf0354g01005.1	Oleur061Scf0271g02003.1	Oleur061Scf1369g08007.1	Oleur061Scf1828g02055.1	Oleur061Scf1828g02055.1	Oleur061Scf0434g02039.1	Oleur061Scf0367g03034.1	Oleur061Scf1142g06005.1	Oleur061Scf1075g01041.1		Oleur061Scf6188g02003.1	Oleur061Scf0995g02025.1		Oleur061Scf1120g02034.1		Oleur061Scf0300g06030.1	Oleur061Scf3218g00004.1	Oleur061Scf1265g00020.1	Oleur061Scf6458g00015.1	Oleur061Scf1451g01015.1	Oleur061Scf1016g06008.1	Oleur061Scf1334g02020.1	Oleur061Scf1063g02012.1		Oleur061Scf1889g02026.1	Oleur061Scf0570g08001.1		Oleur061Scf4560g00017.1		Oleur061Scf2431g00012.1	Oleur061Scf1454g00015.1	Oleur061Scf0826g00018.1	Oleur061Scf8348g01007.1	Oleur061Scf2707g00012.1			Oleur061Scf0767g01029.1		Oleur061Scf0720g02027.1	Oleur061Scf3283g05022.1	Oleur061Scf0758g01003.1	Oleur061Scf0995g00004.1	Oleur061Scf2337g00011.1	Oleur061Scf0433g01002.1	Oleur061Scf4658g00003.1	Oleur061Scf4658g00003.1	Oleur061Scf3403g03013.1	Oleur061Scf3218g04027.1
Oleur061Scf0009g05010.1	Oleur061Scf0072g09040.1	Oleur061Scf0357g19015.1	Oleur061Scf0288g09023.1	Oleur061Scf1377g01002.1	Oleur061Scf1914g00022.1	Oleur061Scf1914g00022.1	Oleur061Scf0436g00006.1	Oleur061Scf0370g05003.1	Oleur061Scf1170g01029.1	Oleur061Scf1078g00040.1		Oleur061Scf6308g02002.1	Oleur061Scf1036g00031.1		Oleur061Scf1174g01011.1		Oleur061Scf0332g00002.1	Oleur061Scf3274g00015.1	Oleur061Scf1289g00002.1	Oleur061Scf6812g00028.1	Oleur061Scf1478g03016.1	Oleur061Scf1019g01004.1	Oleur061Scf1342g11001.1	Oleur061Scf1066g03003.1		Oleur061Scf1970g01038.1	Oleur061Scf0580g04012.1		Oleur061Scf4700g01017.1		Oleur061Scf2439g03036.1	Oleur061Scf1459g09009.1	Oleur061Scf0830g14012.1	Oleur061Scf8363g00008.1	Oleur061Scf2739g01021.1			Oleur061Scf0783g01028.1		Oleur061Scf0753g00019.1	Oleur061Scf3328g00007.1	Oleur061Scf0762g02021.1	Oleur061Scf1037g00011.1	Oleur061Scf2431g00016.1	Oleur061Scf0456g05019.1	Oleur061Scf4664g05001.1	Oleur061Scf4664g05001.1	Oleur061Scf3514g02030.1	Oleur061Scf3313g00004.1
Oleur061Scf0009g06001.1	Oleur061Scf0072g18020.1	Oleur061Scf0362g03001.1	Oleur061Scf0300g06019.1	Oleur061Scf1377g02014.1	Oleur061Scf1987g03044.1	Oleur061Scf1987g03044.1	Oleur061Scf0475g01005.1	Oleur061Scf0379g04023.1	Oleur061Scf1241g02016.1	Oleur061Scf1109g00007.1		Oleur061Scf6436g00010.1	Oleur061Scf1080g00023.1		Oleur061Scf1195g03002.1		Oleur061Scf0339g01003.1	Oleur061Scf3329g00040.1	Oleur061Scf1298g09011.1	Oleur061Scf7020g00001.1	Oleur061Scf1487g00005.1	Oleur061Scf1037g00010.1	Oleur061Scf1382g03008.1	Oleur061Scf1073g03001.1		Oleur061Scf1971g00020.1	Oleur061Scf0602g00004.1		Oleur061Scf4750g03010.1		Oleur061Scf2450g00048.1	Oleur061Scf1471g00022.1	Oleur061Scf0840g01015.1	Oleur061Scf8376g11016.1	Oleur061Scf2968g00017.1			Oleur061Scf0793g06034.1		Oleur061Scf0763g00004.1	Oleur061Scf3495g00003.1	Oleur061Scf0763g03008.1	Oleur061Scf1053g00001.1	Oleur061Scf2563g00051.1	Oleur061Scf0477g07001.1	Oleur061Scf4826g00009.1	Oleur061Scf4826g00009.1	Oleur061Scf3580g00002.1	Oleur061Scf3341g00020.1
Oleur061Scf0009g06002.1	Oleur061Scf0072g18030.1	Oleur061Scf0369g01002.1	Oleur061Scf0308g07017.1	Oleur061Scf1386g00003.1	Oleur061Scf2071g02008.1	Oleur061Scf2071g02008.1	Oleur061Scf0476g02015.1	Oleur061Scf0408g00009.1	Oleur061Scf1242g09008.1	Oleur061Scf1109g00012.1		Oleur061Scf6550g00001.1	Oleur061Scf1098g05011.1		Oleur061Scf1219g05016.1		Oleur061Scf0342g20032.1	Oleur061Scf3418g01050.1	Oleur061Scf1339g03018.1	Oleur061Scf7296g00025.1	Oleur061Scf1521g03007.1	Oleur061Scf1057g08010.1	Oleur061Scf1395g04013.1	Oleur061Scf1147g00004.1		Oleur061Scf2165g00003.1	Oleur061Scf0602g04008.1		Oleur061Scf4760g00008.1		Oleur061Scf2536g00006.1	Oleur061Scf1607g00004.1	Oleur061Scf0857g01009.1	Oleur061Scf8516g03007.1	Oleur061Scf2983g00003.1			Oleur061Scf0799g07013.1		Oleur061Scf0799g09013.1	Oleur061Scf3514g04017.1	Oleur061Scf0768g00002.1	Oleur061Scf1060g01020.1	Oleur061Scf2587g03008.1	Oleur061Scf0478g08009.1	Oleur061Scf4883g01042.1	Oleur061Scf4883g01042.1	Oleur061Scf3838g00018.1	Oleur061Scf3384g03028.1
Oleur061Scf0009g07018.1	Oleur061Scf0073g07002.1	Oleur061Scf0382g00007.1	Oleur061Scf0318g00016.1	Oleur061Scf1411g00055.1	Oleur061Scf2127g06019.1	Oleur061Scf2127g06019.1	Oleur061Scf0477g03014.1	Oleur061Scf0411g00002.1	Oleur061Scf1256g01020.1	Oleur061Scf1118g03019.1		Oleur061Scf6802g00002.1	Oleur061Scf1152g02039.1		Oleur061Scf1234g01010.1		Oleur061Scf0352g06009.1	Oleur061Scf3447g00001.1	Oleur061Scf1342g02002.1	Oleur061Scf7403g00027.1	Oleur061Scf1580g18008.1	Oleur061Scf1069g02015.1	Oleur061Scf1400g00005.1	Oleur061Scf1147g00005.1		Oleur061Scf2255g00009.1	Oleur061Scf0603g01010.1		Oleur061Scf4979g01012.1		Oleur061Scf2586g01014.1	Oleur061Scf1624g03003.1	Oleur061Scf0865g05016.1	Oleur061Scf8612g07020.1	Oleur061Scf3266g01047.1			Oleur061Scf0808g00004.1		Oleur061Scf0821g04037.1	Oleur061Scf4021g00014.1	Oleur061Scf0786g00015.1	Oleur061Scf1089g00026.1	Oleur061Scf2621g00023.1	Oleur061Scf0478g08032.1	Oleur061Scf5029g00007.1	Oleur061Scf5029g00007.1	Oleur061Scf3926g00013.1	Oleur061Scf3519g02025.1
Oleur061Scf0009g07014.1	Oleur061Scf0074g05040.1	Oleur061Scf0383g06024.1	Oleur061Scf0318g06005.1	Oleur061Scf1420g01018.1	Oleur061Scf2172g01008.1	Oleur061Scf2172g01008.1	Oleur061Scf0482g00027.1	Oleur061Scf0417g01018.1	Oleur061Scf1264g03002.1	Oleur061Scf1119g10047.1		Oleur061Scf6847g00012.1	Oleur061Scf1166g09006.1		Oleur061Scf1256g01035.1		Oleur061Scf0357g02011.1	Oleur061Scf3527g00001.1	Oleur061Scf1364g01025.1	Oleur061Scf7930g00008.1	Oleur061Scf1638g00004.1	Oleur061Scf1093g05019.1	Oleur061Scf1471g00029.1	Oleur061Scf1166g04005.1		Oleur061Scf2361g02028.1	Oleur061Scf0609g06010.1		Oleur061Scf5199g00011.1		Oleur061Scf2621g01025.1	Oleur061Scf1651g00004.1	Oleur061Scf0889g03004.1	Oleur061Scf8721g00003.1	Oleur061Scf3443g00044.1			Oleur061Scf0809g04003.1		Oleur061Scf0855g00001.1	Oleur061Scf4087g00015.1	Oleur061Scf0786g01023.1	Oleur061Scf1093g05004.1	Oleur061Scf2818g00021.1	Oleur061Scf0483g01013.1	Oleur061Scf5208g05032.1	Oleur061Scf5208g05032.1	Oleur061Scf3939g00018.1	Oleur061Scf3599g00011.1
Oleur061Scf0009g07021.1	Oleur061Scf0074g05033.1	Oleur061Scf0398g07002.1	Oleur061Scf0318g07009.1	Oleur061Scf1477g00018.1	Oleur061Scf2183g05019.1	Oleur061Scf2183g05019.1	Oleur061Scf0487g02034.1	Oleur061Scf0418g01004.1	Oleur061Scf1295g00009.1	Oleur061Scf1127g01001.1		Oleur061Scf7013g00011.1	Oleur061Scf1177g04004.1		Oleur061Scf1263g00021.1		Oleur061Scf0357g03051.1	Oleur061Scf3619g00016.1	Oleur061Scf1383g02019.1	Oleur061Scf8036g00024.1	Oleur061Scf1673g03048.1	Oleur061Scf1127g06025.1	Oleur061Scf1513g00034.1	Oleur061Scf1171g00013.1		Oleur061Scf2383g00005.1	Oleur061Scf0618g00001.1		Oleur061Scf5449g00015.1		Oleur061Scf2817g00002.1	Oleur061Scf1658g03024.1	Oleur061Scf0889g03007.1	Oleur061Scf9139g13016.1	Oleur061Scf3843g00026.1			Oleur061Scf0841g02039.1		Oleur061Scf0859g00007.1	Oleur061Scf4484g00003.1	Oleur061Scf0787g01026.1	Oleur061Scf1109g00018.1	Oleur061Scf2922g00031.1	Oleur061Scf0495g02032.1	Oleur061Scf6417g00011.1	Oleur061Scf6417g00011.1	Oleur061Scf4087g00014.1	Oleur061Scf3752g02014.1
Oleur061Scf0009g07016.1	Oleur061Scf0075g04001.1	Oleur061Scf0403g00019.1	Oleur061Scf0320g02005.1	Oleur061Scf1580g03003.1	Oleur061Scf2219g01016.1	Oleur061Scf2219g01016.1	Oleur061Scf0490g00009.1	Oleur061Scf0433g00002.1	Oleur061Scf1342g10029.1	Oleur061Scf1127g06020.1		Oleur061Scf7016g00003.1	Oleur061Scf1178g08027.1		Oleur061Scf1342g02029.1		Oleur061Scf0357g03058.1	Oleur061Scf3752g04019.1	Oleur061Scf1395g08004.1	Oleur061Scf8042g00001.1	Oleur061Scf1733g08048.1	Oleur061Scf1172g00010.1	Oleur061Scf1525g00030.1	Oleur061Scf1206g01033.1		Oleur061Scf2401g01020.1	Oleur061Scf0626g06001.1		Oleur061Scf5503g00012.1		Oleur061Scf2846g06018.1	Oleur061Scf1688g05007.1	Oleur061Scf0889g04024.1	Oleur061Scf9160g00010.1	Oleur061Scf4053g00014.1			Oleur061Scf0856g00001.1		Oleur061Scf0867g02020.1	Oleur061Scf4530g03037.1	Oleur061Scf0790g01019.1	Oleur061Scf1118g02015.1	Oleur061Scf2944g04044.1	Oleur061Scf0499g05022.1	Oleur061Scf7228g00005.1	Oleur061Scf7228g00005.1	Oleur061Scf4298g00008.1	Oleur061Scf4260g00012.1
Oleur061Scf0009g07017.1	Oleur061Scf0075g06009.1	Oleur061Scf0409g07021.1	Oleur061Scf0321g05003.1	Oleur061Scf1580g15015.1	Oleur061Scf2289g00002.1	Oleur061Scf2289g00002.1	Oleur061Scf0505g00006.1	Oleur061Scf0433g01008.1	Oleur061Scf1410g07001.1	Oleur061Scf1147g00028.1		Oleur061Scf7078g01003.1	Oleur061Scf1178g08032.1		Oleur061Scf1396g01011.1		Oleur061Scf0359g04032.1	Oleur061Scf3793g00028.1	Oleur061Scf1407g06005.1	Oleur061Scf8455g00012.1	Oleur061Scf1831g04012.1	Oleur061Scf1189g00010.1	Oleur061Scf1590g00025.1	Oleur061Scf1207g00009.1		Oleur061Scf2483g00011.1	Oleur061Scf0633g00021.1		Oleur061Scf5647g02021.1		Oleur061Scf2965g00024.1	Oleur061Scf1695g00003.1	Oleur061Scf0909g00003.1		Oleur061Scf4143g00004.1			Oleur061Scf0892g01001.1		Oleur061Scf0881g03011.1	Oleur061Scf4658g02017.1	Oleur061Scf0799g08021.1	Oleur061Scf1129g00030.1	Oleur061Scf2971g01014.1	Oleur061Scf0504g00013.1	Oleur061Scf7465g02009.1	Oleur061Scf7465g02009.1	Oleur061Scf4335g01024.1	Oleur061Scf4262g00009.1
Oleur061Scf0009g07028.1	Oleur061Scf0080g05026.1	Oleur061Scf0439g00009.1	Oleur061Scf0342g09020.1	Oleur061Scf1605g02041.1	Oleur061Scf2296g03035.1	Oleur061Scf2296g03035.1	Oleur061Scf0508g01017.1	Oleur061Scf0445g01034.1	Oleur061Scf1446g01003.1	Oleur061Scf1156g05009.1		Oleur061Scf7189g00018.1	Oleur061Scf1204g00041.1		Oleur061Scf1417g01044.1		Oleur061Scf0365g02010.1	Oleur061Scf3814g00019.1	Oleur061Scf1407g06012.1	Oleur061Scf8494g00010.1	Oleur061Scf1835g01016.1	Oleur061Scf1198g01027.1	Oleur061Scf1597g01019.1	Oleur061Scf1218g01009.1		Oleur061Scf2515g03018.1	Oleur061Scf0652g03003.1		Oleur061Scf5845g00004.1		Oleur061Scf2968g03007.1	Oleur061Scf1713g00015.1	Oleur061Scf0923g00013.1		Oleur061Scf4176g01021.1			Oleur061Scf0903g01004.1		Oleur061Scf0942g01017.1	Oleur061Scf4999g01008.1	Oleur061Scf0813g04031.1	Oleur061Scf1166g07020.1	Oleur061Scf3010g00012.1	Oleur061Scf0504g01037.1	Oleur061Scf7853g02001.1	Oleur061Scf7853g02001.1	Oleur061Scf4406g14030.1	Oleur061Scf4367g00012.1
Oleur061Scf0009g08003.1	Oleur061Scf0080g05005.1	Oleur061Scf0440g04013.1	Oleur061Scf0350g04031.1	Oleur061Scf1717g04020.1	Oleur061Scf2317g01050.1	Oleur061Scf2317g01050.1	Oleur061Scf0513g02004.1	Oleur061Scf0446g02050.1	Oleur061Scf1456g00023.1	Oleur061Scf1183g03010.1		Oleur061Scf7286g00007.1	Oleur061Scf1215g00004.1		Oleur061Scf1448g00001.1		Oleur061Scf0378g02027.1	Oleur061Scf3825g07034.1	Oleur061Scf1415g02026.1	Oleur061Scf8577g00022.1	Oleur061Scf1869g01014.1	Oleur061Scf1226g00048.1	Oleur061Scf1744g00008.1	Oleur061Scf1271g04012.1		Oleur061Scf2518g09027.1	Oleur061Scf0684g00015.1		Oleur061Scf6012g00012.1		Oleur061Scf3013g02035.1	Oleur061Scf1716g03007.1	Oleur061Scf0950g00023.1		Oleur061Scf4212g01012.1			Oleur061Scf0914g00024.1		Oleur061Scf0943g05012.1	Oleur061Scf5264g01009.1	Oleur061Scf0821g02008.1	Oleur061Scf1174g02014.1	Oleur061Scf3112g01022.1	Oleur061Scf0518g04022.1	Oleur061Scf7978g06018.1	Oleur061Scf7978g06018.1	Oleur061Scf4411g00017.1	Oleur061Scf4638g02011.1
Oleur061Scf0010g00018.1	Oleur061Scf0084g09002.1	Oleur061Scf0443g02031.1	Oleur061Scf0350g04032.1	Oleur061Scf1718g00005.1	Oleur061Scf2320g01025.1	Oleur061Scf2320g01025.1	Oleur061Scf0531g18025.1	Oleur061Scf0454g00015.1	Oleur061Scf1465g02063.1	Oleur061Scf1198g00020.1		Oleur061Scf7869g10005.1	Oleur061Scf1275g01014.1		Oleur061Scf1472g00003.1		Oleur061Scf0379g02004.1	Oleur061Scf4036g02013.1	Oleur061Scf1423g00022.1	Oleur061Scf8879g02013.1	Oleur061Scf1906g00021.1	Oleur061Scf1233g01049.1	Oleur061Scf1777g00007.1	Oleur061Scf1310g01010.1		Oleur061Scf2545g01017.1	Oleur061Scf0716g01022.1		Oleur061Scf6161g01005.1		Oleur061Scf3058g00025.1	Oleur061Scf1724g00001.1	Oleur061Scf0973g02014.1		Oleur061Scf4263g03047.1			Oleur061Scf0914g01027.1		Oleur061Scf0956g00003.1	Oleur061Scf5402g00009.1	Oleur061Scf0890g04018.1	Oleur061Scf1217g03016.1	Oleur061Scf3218g04035.1	Oleur061Scf0538g00002.1	Oleur061Scf8201g01003.1	Oleur061Scf8201g01003.1	Oleur061Scf4442g00012.1	Oleur061Scf4774g00002.1
Oleur061Scf0010g00021.1	Oleur061Scf0084g11004.1	Oleur061Scf0446g01001.1	Oleur061Scf0357g12012.1	Oleur061Scf1727g00023.1	Oleur061Scf2337g00008.1	Oleur061Scf2337g00008.1	Oleur061Scf0535g04020.1	Oleur061Scf0458g01049.1	Oleur061Scf1472g00028.1	Oleur061Scf1205g00010.1		Oleur061Scf7981g00005.1	Oleur061Scf1298g08009.1		Oleur061Scf1564g00017.1		Oleur061Scf0383g00012.1	Oleur061Scf4205g03024.1	Oleur061Scf1426g00007.1	Oleur061Scf8936g00020.1	Oleur061Scf1970g01036.1	Oleur061Scf1262g01012.1	Oleur061Scf1831g18001.1	Oleur061Scf1342g06001.1		Oleur061Scf2615g11034.1	Oleur061Scf0717g00011.1		Oleur061Scf6386g04035.1		Oleur061Scf3064g01007.1	Oleur061Scf1794g11009.1	Oleur061Scf0992g02035.1		Oleur061Scf4430g00010.1			Oleur061Scf0916g02028.1		Oleur061Scf0958g02020.1	Oleur061Scf5632g00004.1	Oleur061Scf0898g03005.1	Oleur061Scf1252g00040.1	Oleur061Scf3296g00017.1	Oleur061Scf0546g06001.1	Oleur061Scf8446g01018.1	Oleur061Scf8446g01018.1	Oleur061Scf4457g00025.1	Oleur061Scf5230g01011.1
Oleur061Scf0010g00029.1	Oleur061Scf0087g02027.1	Oleur061Scf0466g05017.1	Oleur061Scf0360g04009.1	Oleur061Scf1733g02005.1	Oleur061Scf2341g00020.1	Oleur061Scf2341g00020.1	Oleur061Scf0539g01018.1	Oleur061Scf0466g06005.1	Oleur061Scf1523g01018.1	Oleur061Scf1218g00014.1		Oleur061Scf8078g02001.1	Oleur061Scf1333g00002.1		Oleur061Scf1570g02023.1		Oleur061Scf0390g03029.1	Oleur061Scf4497g00021.1	Oleur061Scf1427g05036.1	Oleur061Scf8948g01004.1	Oleur061Scf2107g04003.1	Oleur061Scf1295g01006.1	Oleur061Scf1855g00002.1	Oleur061Scf1364g01049.1		Oleur061Scf2705g00013.1	Oleur061Scf0722g00006.1		Oleur061Scf6918g00041.1		Oleur061Scf3082g21081.1	Oleur061Scf1804g03038.1	Oleur061Scf0995g01010.1		Oleur061Scf4628g10002.1			Oleur061Scf0934g00001.1		Oleur061Scf0981g00007.1	Oleur061Scf5641g01009.1	Oleur061Scf0902g05003.1	Oleur061Scf1275g01043.1	Oleur061Scf3315g05005.1	Oleur061Scf0555g00012.1	Oleur061Scf8798g00001.1	Oleur061Scf8798g00001.1	Oleur061Scf4630g00021.1	Oleur061Scf5369g00003.1
Oleur061Scf0010g00030.1	Oleur061Scf0087g04032.1	Oleur061Scf0466g08043.1	Oleur061Scf0360g07005.1	Oleur061Scf1840g02041.1	Oleur061Scf2419g03019.1	Oleur061Scf2419g03019.1	Oleur061Scf0546g07016.1	Oleur061Scf0466g07027.1	Oleur061Scf1605g02032.1	Oleur061Scf1275g01031.1		Oleur061Scf8165g00012.1	Oleur061Scf1344g02032.1		Oleur061Scf1732g00017.1		Oleur061Scf0391g00006.1	Oleur061Scf4510g00003.1	Oleur061Scf1519g00025.1	Oleur061Scf9094g00019.1	Oleur061Scf2169g01038.1	Oleur061Scf1307g02012.1	Oleur061Scf1919g02021.1	Oleur061Scf1395g03040.1		Oleur061Scf2705g01036.1	Oleur061Scf0769g01021.1		Oleur061Scf6922g00018.1		Oleur061Scf3090g13032.1	Oleur061Scf1808g01005.1	Oleur061Scf1016g05005.1		Oleur061Scf4754g00022.1			Oleur061Scf0997g01003.1		Oleur061Scf0987g02023.1	Oleur061Scf6042g00001.1	Oleur061Scf0914g01012.1	Oleur061Scf1287g14020.1	Oleur061Scf3443g00046.1	Oleur061Scf0560g03009.1	Oleur061Scf8836g00005.1	Oleur061Scf8836g00005.1	Oleur061Scf4668g00007.1	Oleur061Scf5474g00029.1
Oleur061Scf0010g02013.1	Oleur061Scf0090g00005.1	Oleur061Scf0467g00001.1	Oleur061Scf0361g03016.1	Oleur061Scf2019g05031.1	Oleur061Scf2482g02009.1	Oleur061Scf2482g02009.1	Oleur061Scf0546g07025.1	Oleur061Scf0468g00019.1	Oleur061Scf1605g02011.1	Oleur061Scf1335g01018.1		Oleur061Scf8242g00006.1	Oleur061Scf1347g11013.1		Oleur061Scf1776g00008.1		Oleur061Scf0398g06025.1	Oleur061Scf4622g05022.1	Oleur061Scf1521g00006.1	Oleur061Scf9139g10014.1	Oleur061Scf2183g01026.1	Oleur061Scf1319g00010.1	Oleur061Scf1982g00002.1	Oleur061Scf1422g03050.1		Oleur061Scf2746g00001.1	Oleur061Scf0783g01021.1		Oleur061Scf7060g00007.1		Oleur061Scf3151g00036.1	Oleur061Scf1900g01017.1	Oleur061Scf1020g02004.1		Oleur061Scf4841g00004.1			Oleur061Scf0999g00016.1		Oleur061Scf1104g00022.1	Oleur061Scf6127g00050.1	Oleur061Scf0914g04023.1	Oleur061Scf1432g03017.1	Oleur061Scf3552g04011.1	Oleur061Scf0569g01011.1	Oleur061Scf8916g00005.1	Oleur061Scf8916g00005.1	Oleur061Scf4873g01014.1	Oleur061Scf5516g00015.1
Oleur061Scf0010g02012.1	Oleur061Scf0090g02016.1	Oleur061Scf0474g09005.1	Oleur061Scf0362g03015.1	Oleur061Scf2070g00023.1	Oleur061Scf2492g01009.1	Oleur061Scf2492g01009.1	Oleur061Scf0549g01034.1	Oleur061Scf0477g01007.1	Oleur061Scf1617g02003.1	Oleur061Scf1369g07023.1		Oleur061Scf8360g00007.1	Oleur061Scf1437g00004.1		Oleur061Scf1786g00011.1		Oleur061Scf0399g04008.1	Oleur061Scf4826g01020.1	Oleur061Scf1527g00008.1	Oleur061Scf9160g06002.1	Oleur061Scf2227g03004.1	Oleur061Scf1320g00005.1	Oleur061Scf2003g02008.1	Oleur061Scf1523g00016.1		Oleur061Scf2783g07012.1	Oleur061Scf0804g02027.1		Oleur061Scf7062g02024.1		Oleur061Scf3254g04021.1	Oleur061Scf1902g03007.1	Oleur061Scf1020g03022.1		Oleur061Scf4972g01009.1			Oleur061Scf1059g01027.1		Oleur061Scf1114g00009.1	Oleur061Scf6194g01054.1	Oleur061Scf0923g01003.1	Oleur061Scf1447g02032.1	Oleur061Scf3812g00021.1	Oleur061Scf0580g01016.1	Oleur061Scf8949g02032.1	Oleur061Scf8949g02032.1	Oleur061Scf4892g00004.1	Oleur061Scf5720g00004.1
Oleur061Scf0010g05002.1	Oleur061Scf0101g05002.1	Oleur061Scf0475g01020.1	Oleur061Scf0366g03004.1	Oleur061Scf2114g02015.1	Oleur061Scf2586g05027.1	Oleur061Scf2586g05027.1	Oleur061Scf0552g02001.1	Oleur061Scf0486g01001.1	Oleur061Scf1634g08005.1	Oleur061Scf1409g00010.1		Oleur061Scf9077g00002.1	Oleur061Scf1459g13017.1		Oleur061Scf1799g00042.1		Oleur061Scf0402g02007.1	Oleur061Scf4897g00002.1	Oleur061Scf1546g10050.1	Oleur061Scf9164g02002.1	Oleur061Scf2244g00040.1	Oleur061Scf1342g01013.1	Oleur061Scf2008g00021.1	Oleur061Scf1558g04023.1		Oleur061Scf2866g01008.1	Oleur061Scf0826g04002.1		Oleur061Scf7085g01027.1		Oleur061Scf3324g03015.1	Oleur061Scf1916g03021.1	Oleur061Scf1058g02020.1		Oleur061Scf4987g00038.1			Oleur061Scf1071g03018.1		Oleur061Scf1119g03014.1	Oleur061Scf6365g00006.1	Oleur061Scf0937g06008.1	Oleur061Scf1466g02016.1	Oleur061Scf3816g00005.1	Oleur061Scf0580g02027.1	Oleur061Scf8992g00011.1	Oleur061Scf8992g00011.1	Oleur061Scf5059g02075.1	Oleur061Scf5722g00004.1
Oleur061Scf0010g05004.1	Oleur061Scf0102g02017.1	Oleur061Scf0489g00007.1	Oleur061Scf0367g01018.1	Oleur061Scf2140g00023.1	Oleur061Scf2698g04015.1	Oleur061Scf2698g04015.1	Oleur061Scf0554g05018.1	Oleur061Scf0492g02005.1	Oleur061Scf1648g01028.1	Oleur061Scf1411g00016.1		Oleur061Scf9162g02025.1	Oleur061Scf1506g01016.1		Oleur061Scf1927g00022.1		Oleur061Scf0408g02003.1	Oleur061Scf4970g00015.1	Oleur061Scf1558g00013.1		Oleur061Scf2257g00035.1	Oleur061Scf1362g03012.1	Oleur061Scf2023g00013.1	Oleur061Scf1580g03025.1		Oleur061Scf2988g02023.1	Oleur061Scf0852g00019.1		Oleur061Scf7189g01004.1		Oleur061Scf3345g01033.1	Oleur061Scf1919g02007.1	Oleur061Scf1064g01010.1		Oleur061Scf5156g00025.1			Oleur061Scf1081g01012.1		Oleur061Scf1176g00011.1	Oleur061Scf6443g00023.1	Oleur061Scf0937g08010.1	Oleur061Scf1698g01002.1	Oleur061Scf3816g00003.1	Oleur061Scf0580g04011.1	Oleur061Scf9161g12023.1	Oleur061Scf9161g12023.1	Oleur061Scf5063g00005.1	Oleur061Scf5781g01019.1
Oleur061Scf0010g05010.1	Oleur061Scf0102g06016.1	Oleur061Scf0508g02047.1	Oleur061Scf0371g02010.1	Oleur061Scf2173g00037.1	Oleur061Scf2722g02009.1	Oleur061Scf2722g02009.1	Oleur061Scf0556g02009.1	Oleur061Scf0511g06005.1	Oleur061Scf1779g00019.1	Oleur061Scf1412g01007.1		Oleur061Scf9163g12010.1	Oleur061Scf1644g00001.1		Oleur061Scf1928g01016.1		Oleur061Scf0409g05017.1	Oleur061Scf5050g01033.1	Oleur061Scf1571g08026.1		Oleur061Scf2298g00018.1	Oleur061Scf1374g00031.1	Oleur061Scf2033g07030.1	Oleur061Scf1617g03002.1		Oleur061Scf3012g00023.1	Oleur061Scf0853g01003.1		Oleur061Scf7357g00012.1		Oleur061Scf3408g00006.1	Oleur061Scf1929g02008.1	Oleur061Scf1076g00005.1		Oleur061Scf5230g01014.1			Oleur061Scf1100g06009.1		Oleur061Scf1182g04003.1	Oleur061Scf6485g01023.1	Oleur061Scf0970g03009.1	Oleur061Scf1719g03007.1	Oleur061Scf3874g02010.1	Oleur061Scf0601g03026.1			Oleur061Scf5154g00035.1	Oleur061Scf6020g01009.1
Oleur061Scf0011g00015.1	Oleur061Scf0103g00011.1	Oleur061Scf0513g02019.1	Oleur061Scf0372g03026.1	Oleur061Scf2206g00027.1	Oleur061Scf2739g01028.1	Oleur061Scf2739g01028.1	Oleur061Scf0594g02036.1	Oleur061Scf0519g00016.1	Oleur061Scf1779g04047.1	Oleur061Scf1417g01010.1		Oleur061Scf9173g05024.1	Oleur061Scf1724g09038.1		Oleur061Scf2033g03021.1		Oleur061Scf0427g02003.1	Oleur061Scf5119g00001.1	Oleur061Scf1625g02025.1		Oleur061Scf2352g00009.1	Oleur061Scf1388g00024.1	Oleur061Scf2044g00003.1	Oleur061Scf1660g00012.1		Oleur061Scf3081g00026.1	Oleur061Scf0856g00012.1		Oleur061Scf7374g06016.1		Oleur061Scf3426g00004.1	Oleur061Scf1946g00009.1	Oleur061Scf1164g00002.1		Oleur061Scf5471g01007.1			Oleur061Scf1110g00006.1		Oleur061Scf1189g04042.1	Oleur061Scf6956g00005.1	Oleur061Scf0985g00005.1	Oleur061Scf1768g03007.1	Oleur061Scf3982g00002.1	Oleur061Scf0601g03017.1			Oleur061Scf5282g00019.1	Oleur061Scf6233g02021.1
Oleur061Scf0011g03018.1	Oleur061Scf0109g02014.1	Oleur061Scf0516g02020.1	Oleur061Scf0392g01005.1	Oleur061Scf2217g06023.1	Oleur061Scf2836g01018.1	Oleur061Scf2836g01018.1	Oleur061Scf0612g01016.1	Oleur061Scf0526g04009.1	Oleur061Scf1790g01020.1	Oleur061Scf1422g01019.1			Oleur061Scf1746g00028.1		Oleur061Scf2068g01025.1		Oleur061Scf0430g05036.1	Oleur061Scf5130g00032.1	Oleur061Scf1647g00008.1		Oleur061Scf2457g05024.1	Oleur061Scf1410g09013.1	Oleur061Scf2142g04018.1	Oleur061Scf1660g00024.1		Oleur061Scf3111g02007.1	Oleur061Scf0867g02003.1		Oleur061Scf7450g00003.1		Oleur061Scf3445g00018.1	Oleur061Scf1987g08030.1	Oleur061Scf1177g00005.1		Oleur061Scf5574g00002.1			Oleur061Scf1132g01009.1		Oleur061Scf1197g03002.1	Oleur061Scf7062g05055.1	Oleur061Scf0986g07044.1	Oleur061Scf1808g01011.1	Oleur061Scf4001g00003.1	Oleur061Scf0616g02025.1			Oleur061Scf5349g00004.1	Oleur061Scf6361g00032.1
Oleur061Scf0012g03006.1	Oleur061Scf0114g01010.1	Oleur061Scf0518g13016.1	Oleur061Scf0392g06005.1	Oleur061Scf2349g00005.1	Oleur061Scf2891g02003.1	Oleur061Scf2891g02003.1	Oleur061Scf0618g01018.1	Oleur061Scf0531g13032.1	Oleur061Scf1794g08010.1	Oleur061Scf1486g02038.1			Oleur061Scf1775g04009.1		Oleur061Scf2071g06019.1		Oleur061Scf0431g00026.1	Oleur061Scf5453g02021.1	Oleur061Scf1647g00004.1		Oleur061Scf2479g00015.1	Oleur061Scf1410g09029.1	Oleur061Scf2227g01020.1	Oleur061Scf1670g02054.1		Oleur061Scf3112g05036.1	Oleur061Scf0889g01007.1		Oleur061Scf7888g00016.1		Oleur061Scf3450g00011.1	Oleur061Scf2055g00004.1	Oleur061Scf1209g01014.1		Oleur061Scf5598g01066.1			Oleur061Scf1143g00029.1		Oleur061Scf1211g00024.1	Oleur061Scf7092g00001.1	Oleur061Scf0999g00005.1	Oleur061Scf1831g08010.1	Oleur061Scf4057g00002.1	Oleur061Scf0623g07023.1			Oleur061Scf5368g00013.1	Oleur061Scf6386g04034.1
Oleur061Scf0012g03007.1	Oleur061Scf0116g01013.1	Oleur061Scf0531g20013.1	Oleur061Scf0402g02004.1	Oleur061Scf2349g04008.1	Oleur061Scf2987g00016.1	Oleur061Scf2987g00016.1	Oleur061Scf0630g07014.1	Oleur061Scf0531g17016.1	Oleur061Scf1851g00001.1	Oleur061Scf1495g01013.1			Oleur061Scf1775g14025.1		Oleur061Scf2172g02008.1		Oleur061Scf0446g02043.1	Oleur061Scf5519g00010.1	Oleur061Scf1716g05014.1		Oleur061Scf2513g00003.1	Oleur061Scf1433g00031.1	Oleur061Scf2253g00018.1	Oleur061Scf1696g01070.1		Oleur061Scf3112g05034.1	Oleur061Scf0902g04036.1		Oleur061Scf7903g00005.1		Oleur061Scf3631g00012.1	Oleur061Scf2071g03003.1	Oleur061Scf1209g02024.1		Oleur061Scf5598g01044.1			Oleur061Scf1152g00009.1		Oleur061Scf1250g01004.1	Oleur061Scf7092g00043.1	Oleur061Scf1022g00010.1	Oleur061Scf1959g02002.1	Oleur061Scf4101g00014.1	Oleur061Scf0651g03010.1			Oleur061Scf5418g00001.1	Oleur061Scf6414g00005.1
Oleur061Scf0012g03008.1	Oleur061Scf0116g03003.1	Oleur061Scf0531g25007.1	Oleur061Scf0409g09023.1	Oleur061Scf2396g00009.1	Oleur061Scf3090g12027.1	Oleur061Scf3090g12027.1	Oleur061Scf0630g08001.1	Oleur061Scf0531g22038.1	Oleur061Scf1987g07023.1	Oleur061Scf1508g02004.1			Oleur061Scf1840g01013.1		Oleur061Scf2198g02070.1		Oleur061Scf0457g01030.1	Oleur061Scf5878g07061.1	Oleur061Scf1775g10039.1		Oleur061Scf2513g01003.1	Oleur061Scf1449g01021.1	Oleur061Scf2253g00025.1	Oleur061Scf1718g01042.1		Oleur061Scf3114g01028.1	Oleur061Scf0905g02021.1		Oleur061Scf7978g01018.1		Oleur061Scf3677g00010.1	Oleur061Scf2115g00027.1	Oleur061Scf1209g03014.1		Oleur061Scf5689g00023.1			Oleur061Scf1156g01012.1		Oleur061Scf1280g03012.1	Oleur061Scf7092g00030.1	Oleur061Scf1052g01011.1	Oleur061Scf2004g01023.1	Oleur061Scf4436g00006.1	Oleur061Scf0651g04002.1			Oleur061Scf5523g00019.1	Oleur061Scf6498g00007.1
Oleur061Scf0013g00007.1	Oleur061Scf0116g05058.1	Oleur061Scf0549g01015.1	Oleur061Scf0417g00013.1	Oleur061Scf2402g00015.1	Oleur061Scf3115g01014.1	Oleur061Scf3115g01014.1	Oleur061Scf0630g11003.1	Oleur061Scf0531g23020.1	Oleur061Scf2004g01037.1	Oleur061Scf1570g01014.1			Oleur061Scf1879g02005.1		Oleur061Scf2215g00002.1		Oleur061Scf0466g08008.1	Oleur061Scf6282g00013.1	Oleur061Scf1798g00005.1		Oleur061Scf2555g00015.1	Oleur061Scf1456g00004.1	Oleur061Scf2392g01016.1	Oleur061Scf1732g00007.1		Oleur061Scf3127g00030.1	Oleur061Scf0910g16025.1		Oleur061Scf7981g05018.1		Oleur061Scf3967g01015.1	Oleur061Scf2174g00016.1	Oleur061Scf1211g03038.1		Oleur061Scf6012g00015.1			Oleur061Scf1171g02006.1		Oleur061Scf1296g00004.1	Oleur061Scf7210g01029.1	Oleur061Scf1054g01028.1	Oleur061Scf2033g01001.1	Oleur061Scf4452g03020.1	Oleur061Scf0711g01002.1			Oleur061Scf5593g00008.1	Oleur061Scf6624g00017.1
Oleur061Scf0013g00012.1	Oleur061Scf0117g03019.1	Oleur061Scf0556g00003.1	Oleur061Scf0419g01025.1	Oleur061Scf2411g01010.1	Oleur061Scf3143g03029.1	Oleur061Scf3143g03029.1	Oleur061Scf0633g00005.1	Oleur061Scf0549g02033.1	Oleur061Scf2024g00008.1	Oleur061Scf1571g14033.1			Oleur061Scf1885g00010.1		Oleur061Scf2311g03021.1		Oleur061Scf0468g02008.1	Oleur061Scf6282g01007.1	Oleur061Scf1811g01005.1		Oleur061Scf2610g00001.1	Oleur061Scf1459g19004.1	Oleur061Scf2524g03013.1	Oleur061Scf1733g05008.1		Oleur061Scf3136g00021.1	Oleur061Scf0930g03001.1		Oleur061Scf8009g02027.1		Oleur061Scf4237g02015.1	Oleur061Scf2183g04006.1	Oleur061Scf1222g01032.1		Oleur061Scf6020g02057.1			Oleur061Scf1178g03009.1		Oleur061Scf1298g07016.1	Oleur061Scf7294g00017.1	Oleur061Scf1057g08002.1	Oleur061Scf2071g02010.1	Oleur061Scf4462g00016.1	Oleur061Scf0736g00006.1			Oleur061Scf5657g00010.1	Oleur061Scf6844g04023.1
Oleur061Scf0013g01015.1	Oleur061Scf0118g02005.1	Oleur061Scf0570g06001.1	Oleur061Scf0421g00008.1	Oleur061Scf2429g04012.1	Oleur061Scf3158g00009.1	Oleur061Scf3158g00009.1	Oleur061Scf0646g00001.1	Oleur061Scf0557g08005.1	Oleur061Scf2055g00002.1	Oleur061Scf1580g19004.1			Oleur061Scf1897g00006.1		Oleur061Scf2341g00005.1		Oleur061Scf0470g02019.1	Oleur061Scf6482g00024.1	Oleur061Scf1827g03020.1		Oleur061Scf2666g03010.1	Oleur061Scf1495g02056.1	Oleur061Scf2545g03034.1	Oleur061Scf1764g06013.1		Oleur061Scf3148g06019.1	Oleur061Scf0955g01013.1		Oleur061Scf8039g00008.1		Oleur061Scf4422g00021.1	Oleur061Scf2280g01018.1	Oleur061Scf1237g00002.1		Oleur061Scf6379g00011.1			Oleur061Scf1200g07025.1		Oleur061Scf1339g01010.1	Oleur061Scf7635g01002.1	Oleur061Scf1057g11041.1	Oleur061Scf2168g00017.1	Oleur061Scf4592g00019.1	Oleur061Scf0741g00017.1			Oleur061Scf5888g00008.1	Oleur061Scf7050g00006.1
Oleur061Scf0013g01024.1	Oleur061Scf0122g14037.1	Oleur061Scf0587g01008.1	Oleur061Scf0423g00002.1	Oleur061Scf2445g02001.1	Oleur061Scf3195g03019.1	Oleur061Scf3195g03019.1	Oleur061Scf0652g02006.1	Oleur061Scf0558g05001.1	Oleur061Scf2070g00036.1	Oleur061Scf1592g00002.1			Oleur061Scf1898g00039.1		Oleur061Scf2407g00022.1		Oleur061Scf0480g00017.1	Oleur061Scf6515g00022.1	Oleur061Scf1834g03015.1		Oleur061Scf2666g07001.1	Oleur061Scf1530g04032.1	Oleur061Scf2563g00009.1	Oleur061Scf1773g02025.1		Oleur061Scf3244g00056.1	Oleur061Scf0969g01047.1		Oleur061Scf8089g00019.1		Oleur061Scf4436g02014.1	Oleur061Scf2288g04021.1	Oleur061Scf1270g15011.1		Oleur061Scf6398g02038.1			Oleur061Scf1222g01012.1		Oleur061Scf1366g02007.1	Oleur061Scf7850g00013.1	Oleur061Scf1093g09037.1	Oleur061Scf2193g01040.1	Oleur061Scf4625g00012.1	Oleur061Scf0742g03003.1			Oleur061Scf5938g00028.1	Oleur061Scf7050g01022.1
Oleur061Scf0013g01025.1	Oleur061Scf0123g00013.1	Oleur061Scf0588g00007.1	Oleur061Scf0426g03015.1	Oleur061Scf2554g01012.1	Oleur061Scf3349g04022.1	Oleur061Scf3349g04022.1	Oleur061Scf0652g06024.1	Oleur061Scf0559g04010.1	Oleur061Scf2136g00006.1	Oleur061Scf1609g01010.1			Oleur061Scf2016g00006.1		Oleur061Scf2426g01017.1		Oleur061Scf0499g00003.1	Oleur061Scf6581g00007.1	Oleur061Scf1889g02017.1		Oleur061Scf2689g01038.1	Oleur061Scf1547g00039.1	Oleur061Scf2615g09024.1	Oleur061Scf1919g03011.1		Oleur061Scf3272g09018.1	Oleur061Scf0970g07052.1		Oleur061Scf8130g00003.1		Oleur061Scf4973g00004.1	Oleur061Scf2383g00006.1	Oleur061Scf1277g00003.1		Oleur061Scf7050g05002.1			Oleur061Scf1223g03001.1		Oleur061Scf1377g02019.1	Oleur061Scf7868g00010.1	Oleur061Scf1120g00002.1	Oleur061Scf2210g02002.1	Oleur061Scf4999g00015.1	Oleur061Scf0766g01052.1			Oleur061Scf5939g00013.1	Oleur061Scf7068g01019.1
Oleur061Scf0013g02006.1	Oleur061Scf0124g01021.1	Oleur061Scf0598g02055.1	Oleur061Scf0426g05013.1	Oleur061Scf2597g01026.1	Oleur061Scf3354g00030.1	Oleur061Scf3354g00030.1	Oleur061Scf0657g07019.1	Oleur061Scf0560g02005.1	Oleur061Scf2414g02018.1	Oleur061Scf1634g11009.1			Oleur061Scf2114g04001.1		Oleur061Scf2435g00016.1		Oleur061Scf0515g01007.1	Oleur061Scf6702g02017.1	Oleur061Scf1899g02018.1		Oleur061Scf2725g00004.1	Oleur061Scf1553g03015.1	Oleur061Scf2665g02008.1	Oleur061Scf1960g01025.1		Oleur061Scf3311g02001.1	Oleur061Scf1046g01021.1		Oleur061Scf8376g00010.1		Oleur061Scf4979g01025.1	Oleur061Scf2429g00010.1	Oleur061Scf1287g05001.1		Oleur061Scf7124g01025.1			Oleur061Scf1286g01007.1		Oleur061Scf1382g00014.1	Oleur061Scf8167g00026.1	Oleur061Scf1138g00001.1	Oleur061Scf2217g05006.1	Oleur061Scf5078g00015.1	Oleur061Scf0772g01015.1			Oleur061Scf5946g00001.1	Oleur061Scf7253g00021.1
Oleur061Scf0013g02008.1	Oleur061Scf0127g01004.1	Oleur061Scf0603g00017.1	Oleur061Scf0433g03006.1	Oleur061Scf2628g02011.1	Oleur061Scf3472g00011.1	Oleur061Scf3472g00011.1	Oleur061Scf0680g04031.1	Oleur061Scf0563g00014.1	Oleur061Scf2457g01001.1	Oleur061Scf1701g01035.1			Oleur061Scf2117g00005.1		Oleur061Scf2451g02012.1		Oleur061Scf0521g00046.1	Oleur061Scf6769g01036.1	Oleur061Scf1985g00030.1		Oleur061Scf2766g00001.1	Oleur061Scf1555g01022.1	Oleur061Scf2666g06022.1	Oleur061Scf1998g00003.1		Oleur061Scf3407g02018.1	Oleur061Scf1066g02019.1		Oleur061Scf8470g00022.1		Oleur061Scf5179g02004.1	Oleur061Scf2429g07007.1	Oleur061Scf1335g02005.1		Oleur061Scf7304g00003.1			Oleur061Scf1298g06006.1		Oleur061Scf1382g03033.1	Oleur061Scf8348g02008.1	Oleur061Scf1138g02060.1	Oleur061Scf2219g01028.1	Oleur061Scf5140g03009.1	Oleur061Scf0772g02007.1			Oleur061Scf6041g00014.1	Oleur061Scf7387g01034.1
Oleur061Scf0013g02009.1	Oleur061Scf0127g01015.1	Oleur061Scf0604g01001.1	Oleur061Scf0437g01006.1	Oleur061Scf2638g00008.1	Oleur061Scf3561g01015.1	Oleur061Scf3561g01015.1	Oleur061Scf0682g00007.1	Oleur061Scf0563g01005.1	Oleur061Scf2478g00015.1	Oleur061Scf1733g02013.1			Oleur061Scf2205g00022.1		Oleur061Scf2717g01026.1		Oleur061Scf0523g03014.1	Oleur061Scf6817g00041.1	Oleur061Scf2016g00017.1		Oleur061Scf2768g00011.1	Oleur061Scf1562g01015.1	Oleur061Scf2717g01003.1	Oleur061Scf2024g00010.1		Oleur061Scf3434g02005.1	Oleur061Scf1066g04016.1		Oleur061Scf8548g00002.1		Oleur061Scf5474g03004.1	Oleur061Scf2432g07011.1	Oleur061Scf1338g01001.1		Oleur061Scf7373g00004.1			Oleur061Scf1324g00020.1		Oleur061Scf1385g01009.1	Oleur061Scf8752g00023.1	Oleur061Scf1142g01024.1	Oleur061Scf2236g00008.1	Oleur061Scf5311g02018.1	Oleur061Scf0794g02031.1			Oleur061Scf6053g00002.1	Oleur061Scf7393g03037.1
Oleur061Scf0013g02002.1	Oleur061Scf0128g02021.1	Oleur061Scf0604g05012.1	Oleur061Scf0440g03031.1	Oleur061Scf2685g02008.1	Oleur061Scf3568g00024.1	Oleur061Scf3568g00024.1	Oleur061Scf0690g01037.1	Oleur061Scf0564g00002.1	Oleur061Scf2482g02031.1	Oleur061Scf1766g01018.1			Oleur061Scf2413g01037.1		Oleur061Scf2752g00028.1		Oleur061Scf0531g06011.1	Oleur061Scf6920g01009.1	Oleur061Scf2019g04017.1		Oleur061Scf2776g00003.1	Oleur061Scf1581g00024.1	Oleur061Scf2740g00039.1	Oleur061Scf2033g06014.1		Oleur061Scf3462g02014.1	Oleur061Scf1066g06018.1		Oleur061Scf8837g00041.1		Oleur061Scf5598g01057.1	Oleur061Scf2472g00006.1	Oleur061Scf1398g02006.1		Oleur061Scf7381g00004.1			Oleur061Scf1339g05011.1		Oleur061Scf1396g05024.1	Oleur061Scf8766g00004.1	Oleur061Scf1143g01015.1	Oleur061Scf2236g01005.1	Oleur061Scf5381g02003.1	Oleur061Scf0801g00014.1			Oleur061Scf6113g00014.1	Oleur061Scf7528g00003.1
Oleur061Scf0013g03029.1	Oleur061Scf0128g06016.1	Oleur061Scf0623g03007.1	Oleur061Scf0444g00021.1	Oleur061Scf2699g00029.1	Oleur061Scf3608g00007.1	Oleur061Scf3608g00007.1	Oleur061Scf0691g01042.1	Oleur061Scf0566g04007.1	Oleur061Scf2523g00046.1	Oleur061Scf1788g00005.1			Oleur061Scf2414g02009.1		Oleur061Scf2849g03003.1		Oleur061Scf0535g03016.1	Oleur061Scf7363g00008.1	Oleur061Scf2049g02016.1		Oleur061Scf2777g01033.1	Oleur061Scf1587g00024.1	Oleur061Scf2758g00006.1	Oleur061Scf2034g00006.1		Oleur061Scf3472g00024.1	Oleur061Scf1067g06012.1		Oleur061Scf8879g00027.1		Oleur061Scf5713g00002.1	Oleur061Scf2487g00020.1	Oleur061Scf1409g01010.1		Oleur061Scf7839g00035.1			Oleur061Scf1339g07012.1		Oleur061Scf1407g04023.1	Oleur061Scf8810g05003.1	Oleur061Scf1144g00005.1	Oleur061Scf2270g00019.1	Oleur061Scf5683g02024.1	Oleur061Scf0804g02029.1			Oleur061Scf6124g01031.1	Oleur061Scf7824g02024.1
Oleur061Scf0013g03033.1	Oleur061Scf0129g00011.1	Oleur061Scf0623g08017.1	Oleur061Scf0446g00004.1	Oleur061Scf2722g04044.1	Oleur061Scf3665g00007.1	Oleur061Scf3665g00007.1	Oleur061Scf0696g02006.1	Oleur061Scf0576g00002.1	Oleur061Scf2587g00002.1	Oleur061Scf1810g00009.1			Oleur061Scf2429g01034.1		Oleur061Scf2851g02035.1		Oleur061Scf0538g04019.1	Oleur061Scf7433g00012.1	Oleur061Scf2069g03022.1		Oleur061Scf2788g00016.1	Oleur061Scf1598g06029.1	Oleur061Scf2790g02003.1	Oleur061Scf2134g04024.1		Oleur061Scf3493g02037.1	Oleur061Scf1069g01027.1		Oleur061Scf8990g00003.1		Oleur061Scf5741g00010.1	Oleur061Scf2531g02028.1	Oleur061Scf1474g00001.1		Oleur061Scf7957g00011.1			Oleur061Scf1344g00007.1		Oleur061Scf1410g07023.1	Oleur061Scf9147g05026.1	Oleur061Scf1166g06018.1	Oleur061Scf2276g02008.1	Oleur061Scf5771g00004.1	Oleur061Scf0805g02034.1			Oleur061Scf6150g01039.1	Oleur061Scf7848g03047.1
Oleur061Scf0013g03034.1	Oleur061Scf0132g02006.1	Oleur061Scf0625g00023.1	Oleur061Scf0446g01008.1	Oleur061Scf2851g04026.1	Oleur061Scf3725g03038.1	Oleur061Scf3725g03038.1	Oleur061Scf0718g06065.1	Oleur061Scf0577g02013.1	Oleur061Scf2761g00013.1	Oleur061Scf1823g05026.1			Oleur061Scf2432g02010.1		Oleur061Scf2851g03030.1		Oleur061Scf0570g13012.1	Oleur061Scf7452g02028.1	Oleur061Scf2166g14015.1		Oleur061Scf2838g07015.1	Oleur061Scf1620g01006.1	Oleur061Scf2856g00009.1	Oleur061Scf2154g00001.1		Oleur061Scf3495g00012.1	Oleur061Scf1081g02007.1		Oleur061Scf9131g04008.1		Oleur061Scf6194g01055.1	Oleur061Scf2532g00003.1	Oleur061Scf1565g00042.1		Oleur061Scf8111g00010.1			Oleur061Scf1422g03028.1		Oleur061Scf1410g07027.1	Oleur061Scf9170g18004.1	Oleur061Scf1173g01024.1	Oleur061Scf2350g00003.1	Oleur061Scf6019g00009.1	Oleur061Scf0810g03021.1			Oleur061Scf6190g00002.1	Oleur061Scf7932g01021.1
Oleur061Scf0013g03030.1	Oleur061Scf0132g03025.1	Oleur061Scf0627g00040.1	Oleur061Scf0446g02042.1	Oleur061Scf2909g03002.1	Oleur061Scf3863g01003.1	Oleur061Scf3863g01003.1	Oleur061Scf0718g06027.1	Oleur061Scf0580g00007.1	Oleur061Scf2762g00040.1	Oleur061Scf1839g00020.1			Oleur061Scf2438g00011.1		Oleur061Scf2903g04018.1		Oleur061Scf0584g00022.1	Oleur061Scf7515g02034.1	Oleur061Scf2183g05026.1		Oleur061Scf2838g08012.1	Oleur061Scf1627g00025.1	Oleur061Scf2884g02040.1	Oleur061Scf2193g01014.1		Oleur061Scf3541g00005.1	Oleur061Scf1127g06003.1		Oleur061Scf9154g01008.1		Oleur061Scf6299g00022.1	Oleur061Scf2532g01001.1	Oleur061Scf1571g06006.1		Oleur061Scf8320g01028.1			Oleur061Scf1430g01021.1		Oleur061Scf1437g00009.1		Oleur061Scf1190g00003.1	Oleur061Scf2406g05014.1	Oleur061Scf6197g05027.1	Oleur061Scf0821g02006.1			Oleur061Scf6341g00005.1	Oleur061Scf7978g14007.1
Oleur061Scf0013g04007.1	Oleur061Scf0135g03030.1	Oleur061Scf0649g00005.1	Oleur061Scf0450g02001.1	Oleur061Scf2969g00004.1	Oleur061Scf3878g02023.1	Oleur061Scf3878g02023.1	Oleur061Scf0718g11030.1	Oleur061Scf0582g00003.1	Oleur061Scf2890g01018.1	Oleur061Scf1857g01003.1			Oleur061Scf2481g08005.1		Oleur061Scf2963g00001.1		Oleur061Scf0590g03014.1	Oleur061Scf7857g00014.1	Oleur061Scf2206g00025.1		Oleur061Scf2897g00004.1	Oleur061Scf1664g02010.1	Oleur061Scf2922g00042.1	Oleur061Scf2217g03011.1		Oleur061Scf3563g02027.1	Oleur061Scf1135g03041.1				Oleur061Scf6381g01004.1	Oleur061Scf2532g01002.1	Oleur061Scf1580g13001.1		Oleur061Scf8423g00019.1			Oleur061Scf1450g01003.1		Oleur061Scf1459g01029.1		Oleur061Scf1207g00033.1	Oleur061Scf2419g02019.1	Oleur061Scf6254g00010.1	Oleur061Scf0843g03012.1			Oleur061Scf6370g00029.1	Oleur061Scf8013g01018.1
Oleur061Scf0013g04023.1	Oleur061Scf0137g07007.1	Oleur061Scf0667g01019.1	Oleur061Scf0465g00008.1	Oleur061Scf3034g00013.1	Oleur061Scf4021g00017.1	Oleur061Scf4021g00017.1	Oleur061Scf0720g02008.1	Oleur061Scf0582g02028.1	Oleur061Scf2944g04014.1	Oleur061Scf1871g00003.1			Oleur061Scf2622g01002.1		Oleur061Scf2977g00028.1		Oleur061Scf0591g01006.1	Oleur061Scf7874g00001.1	Oleur061Scf2210g01021.1		Oleur061Scf2934g01015.1	Oleur061Scf1677g00005.1	Oleur061Scf2950g00014.1	Oleur061Scf2241g05007.1		Oleur061Scf3765g00024.1	Oleur061Scf1140g00028.1				Oleur061Scf6420g00014.1	Oleur061Scf2545g04070.1	Oleur061Scf1605g00029.1		Oleur061Scf8633g00005.1			Oleur061Scf1514g02031.1		Oleur061Scf1459g02009.1		Oleur061Scf1210g00017.1	Oleur061Scf2449g00011.1	Oleur061Scf6276g00024.1	Oleur061Scf0847g02015.1			Oleur061Scf6598g00006.1	Oleur061Scf8240g00001.1
Oleur061Scf0013g04009.1	Oleur061Scf0141g00003.1	Oleur061Scf0671g02024.1	Oleur061Scf0477g04007.1	Oleur061Scf3037g01011.1	Oleur061Scf4051g00008.1	Oleur061Scf4051g00008.1	Oleur061Scf0736g00001.1	Oleur061Scf0588g00021.1	Oleur061Scf2944g04048.1	Oleur061Scf1929g01002.1			Oleur061Scf2638g05028.1		Oleur061Scf2977g03003.1		Oleur061Scf0595g00019.1	Oleur061Scf7914g00001.1	Oleur061Scf2264g00007.1		Oleur061Scf2977g02019.1	Oleur061Scf1680g00022.1	Oleur061Scf2977g00025.1	Oleur061Scf2270g00018.1		Oleur061Scf3793g00035.1	Oleur061Scf1148g00007.1				Oleur061Scf6758g00012.1	Oleur061Scf2609g10010.1	Oleur061Scf1631g00006.1		Oleur061Scf8644g00022.1			Oleur061Scf1553g03014.1		Oleur061Scf1526g00014.1		Oleur061Scf1223g02015.1	Oleur061Scf2486g00006.1	Oleur061Scf6544g00010.1	Oleur061Scf0850g00017.1			Oleur061Scf6659g00016.1	Oleur061Scf8425g00001.1
Oleur061Scf0013g05012.1	Oleur061Scf0144g00003.1	Oleur061Scf0673g00003.1	Oleur061Scf0478g02022.1	Oleur061Scf3064g05020.1	Oleur061Scf4086g00003.1	Oleur061Scf4086g00003.1	Oleur061Scf0736g00009.1	Oleur061Scf0588g00023.1	Oleur061Scf2997g00032.1	Oleur061Scf1956g01024.1			Oleur061Scf2665g00020.1		Oleur061Scf3006g02019.1		Oleur061Scf0596g03033.1	Oleur061Scf7922g00024.1	Oleur061Scf2328g00002.1		Oleur061Scf3111g03018.1	Oleur061Scf1745g00014.1	Oleur061Scf2985g00006.1	Oleur061Scf2427g05006.1		Oleur061Scf3871g02002.1	Oleur061Scf1152g02029.1				Oleur061Scf7035g00015.1	Oleur061Scf2615g00013.1	Oleur061Scf1655g00001.1		Oleur061Scf8773g00023.1			Oleur061Scf1587g04006.1		Oleur061Scf1564g00013.1		Oleur061Scf1255g06008.1	Oleur061Scf2553g01009.1	Oleur061Scf6569g00011.1	Oleur061Scf0856g01009.1			Oleur061Scf6805g00002.1	Oleur061Scf8555g01026.1
Oleur061Scf0013g07011.1	Oleur061Scf0146g03032.1	Oleur061Scf0677g02008.1	Oleur061Scf0479g03003.1	Oleur061Scf3075g00007.1	Oleur061Scf4159g00014.1	Oleur061Scf4159g00014.1	Oleur061Scf0762g04003.1	Oleur061Scf0600g00034.1	Oleur061Scf2998g00061.1	Oleur061Scf1983g01007.1			Oleur061Scf2676g02002.1		Oleur061Scf3029g01014.1		Oleur061Scf0599g02014.1	Oleur061Scf8013g00001.1	Oleur061Scf2342g10002.1		Oleur061Scf3127g00010.1	Oleur061Scf1779g03020.1	Oleur061Scf2990g00013.1	Oleur061Scf2458g00003.1		Oleur061Scf4075g01013.1	Oleur061Scf1157g00014.1				Oleur061Scf7101g02002.1	Oleur061Scf2722g02019.1	Oleur061Scf1661g01019.1		Oleur061Scf8797g00027.1			Oleur061Scf1617g04014.1		Oleur061Scf1571g05001.1		Oleur061Scf1279g00010.1	Oleur061Scf2573g00030.1	Oleur061Scf6639g00020.1	Oleur061Scf0887g00060.1			Oleur061Scf6811g00009.1	Oleur061Scf9034g00007.1
Oleur061Scf0013g07010.1	Oleur061Scf0150g01017.1	Oleur061Scf0680g01003.1	Oleur061Scf0491g02006.1	Oleur061Scf3173g00002.1	Oleur061Scf4406g02026.1	Oleur061Scf4406g02026.1	Oleur061Scf0766g01048.1	Oleur061Scf0602g02005.1	Oleur061Scf3109g01004.1	Oleur061Scf2037g00002.1			Oleur061Scf2696g01003.1		Oleur061Scf3167g00014.1		Oleur061Scf0602g03008.1	Oleur061Scf8060g04014.1	Oleur061Scf2457g06027.1		Oleur061Scf3147g04015.1	Oleur061Scf1804g01027.1	Oleur061Scf2994g00031.1	Oleur061Scf2475g01001.1		Oleur061Scf4089g01006.1	Oleur061Scf1194g00005.1				Oleur061Scf7250g01016.1	Oleur061Scf2752g00022.1	Oleur061Scf1686g04008.1		Oleur061Scf8956g10026.1			Oleur061Scf1617g04029.1		Oleur061Scf1602g00040.1		Oleur061Scf1289g03017.1	Oleur061Scf2578g00012.1	Oleur061Scf6764g02002.1	Oleur061Scf0890g00001.1			Oleur061Scf6904g00008.1	Oleur061Scf9056g01037.1
Oleur061Scf0013g08016.1	Oleur061Scf0150g07003.1	Oleur061Scf0684g05033.1	Oleur061Scf0496g00049.1	Oleur061Scf3202g01031.1	Oleur061Scf4406g11009.1	Oleur061Scf4406g11009.1	Oleur061Scf0768g00001.1	Oleur061Scf0604g12026.1	Oleur061Scf3126g00010.1	Oleur061Scf2125g00001.1			Oleur061Scf2745g02003.1		Oleur061Scf3255g00007.1		Oleur061Scf0602g05029.1	Oleur061Scf8097g00002.1	Oleur061Scf2485g01009.1		Oleur061Scf3239g00040.1	Oleur061Scf1838g00041.1	Oleur061Scf3000g10033.1	Oleur061Scf2484g01012.1		Oleur061Scf4253g05024.1	Oleur061Scf1209g02025.1				Oleur061Scf7295g03003.1	Oleur061Scf2801g00002.1	Oleur061Scf1702g01001.1		Oleur061Scf9068g00014.1			Oleur061Scf1702g01004.1		Oleur061Scf1605g00023.1		Oleur061Scf1307g01006.1	Oleur061Scf2578g00027.1	Oleur061Scf6826g03016.1	Oleur061Scf0897g00018.1			Oleur061Scf6939g00015.1	Oleur061Scf9093g05002.1
Oleur061Scf0013g08003.1	Oleur061Scf0152g03019.1	Oleur061Scf0700g00012.1	Oleur061Scf0507g01011.1	Oleur061Scf3306g00013.1	Oleur061Scf4420g01010.1	Oleur061Scf4420g01010.1	Oleur061Scf0776g00007.1	Oleur061Scf0609g07028.1	Oleur061Scf3148g04025.1	Oleur061Scf2134g05040.1			Oleur061Scf2789g00019.1		Oleur061Scf3267g02025.1		Oleur061Scf0608g00020.1	Oleur061Scf8249g00007.1	Oleur061Scf2586g08006.1		Oleur061Scf3292g01003.1	Oleur061Scf1864g00015.1	Oleur061Scf3010g00004.1	Oleur061Scf2515g01009.1		Oleur061Scf4403g03031.1	Oleur061Scf1239g03038.1				Oleur061Scf7427g00046.1	Oleur061Scf2810g02020.1	Oleur061Scf1719g04006.1		Oleur061Scf9165g00006.1			Oleur061Scf1702g01007.1		Oleur061Scf1606g01028.1		Oleur061Scf1312g00043.1	Oleur061Scf2586g06013.1	Oleur061Scf6943g00065.1	Oleur061Scf0902g07057.1			Oleur061Scf7216g00001.1	Oleur061Scf9147g05029.1
Oleur061Scf0013g08006.1	Oleur061Scf0152g04016.1	Oleur061Scf0705g02057.1	Oleur061Scf0507g02022.1	Oleur061Scf3328g08022.1	Oleur061Scf4420g03001.1	Oleur061Scf4420g03001.1	Oleur061Scf0779g00010.1	Oleur061Scf0612g01015.1	Oleur061Scf3211g01009.1	Oleur061Scf2205g00010.1			Oleur061Scf2810g00008.1		Oleur061Scf3312g00012.1		Oleur061Scf0608g00021.1	Oleur061Scf8334g02041.1	Oleur061Scf2613g00039.1		Oleur061Scf3311g02003.1	Oleur061Scf1876g00030.1	Oleur061Scf3031g04011.1	Oleur061Scf2581g01022.1		Oleur061Scf4403g03051.1	Oleur061Scf1250g01014.1				Oleur061Scf7476g01027.1	Oleur061Scf2903g00017.1	Oleur061Scf1769g00014.1					Oleur061Scf1741g00014.1		Oleur061Scf1617g04002.1		Oleur061Scf1332g00014.1	Oleur061Scf2587g01023.1	Oleur061Scf7039g02050.1	Oleur061Scf0908g01002.1			Oleur061Scf7390g00002.1	Oleur061Scf9162g06018.1
Oleur061Scf0014g00013.1	Oleur061Scf0155g01002.1	Oleur061Scf0720g00007.1	Oleur061Scf0511g03005.1	Oleur061Scf3361g07018.1	Oleur061Scf4450g00002.1	Oleur061Scf4450g00002.1	Oleur061Scf0782g03026.1	Oleur061Scf0615g03008.1	Oleur061Scf3222g00020.1	Oleur061Scf2210g01022.1			Oleur061Scf2813g18023.1		Oleur061Scf3361g03037.1		Oleur061Scf0623g12010.1	Oleur061Scf8682g00009.1	Oleur061Scf2722g01006.1		Oleur061Scf3321g00005.1	Oleur061Scf1990g05001.1	Oleur061Scf3040g00002.1	Oleur061Scf2592g02031.1		Oleur061Scf4497g10003.1	Oleur061Scf1269g01016.1				Oleur061Scf7486g00035.1	Oleur061Scf2917g00013.1	Oleur061Scf1783g00017.1					Oleur061Scf1775g15051.1		Oleur061Scf1624g01006.1		Oleur061Scf1333g01020.1	Oleur061Scf2644g00007.1	Oleur061Scf7082g00001.1	Oleur061Scf0943g05010.1			Oleur061Scf7454g01002.1	Oleur061Scf9172g01041.1
Oleur061Scf0014g00014.1	Oleur061Scf0155g02021.1	Oleur061Scf0727g00016.1	Oleur061Scf0515g03040.1	Oleur061Scf3386g00025.1	Oleur061Scf4587g01052.1	Oleur061Scf4587g01052.1	Oleur061Scf0785g00001.1	Oleur061Scf0623g01014.1	Oleur061Scf3222g00021.1	Oleur061Scf2264g00009.1			Oleur061Scf2831g00016.1		Oleur061Scf3361g07016.1		Oleur061Scf0641g01004.1	Oleur061Scf9125g01014.1	Oleur061Scf2775g00006.1		Oleur061Scf3324g03021.1	Oleur061Scf1990g05002.1	Oleur061Scf3136g00026.1	Oleur061Scf2628g00024.1		Oleur061Scf4782g00003.1	Oleur061Scf1269g03029.1				Oleur061Scf7677g02002.1	Oleur061Scf2981g00015.1	Oleur061Scf1831g05009.1					Oleur061Scf1794g09009.1		Oleur061Scf1644g01002.1		Oleur061Scf1333g01017.1	Oleur061Scf2647g00004.1	Oleur061Scf7102g00015.1	Oleur061Scf0987g01010.1			Oleur061Scf8036g00004.1
Oleur061Scf0014g00015.1	Oleur061Scf0156g02006.1	Oleur061Scf0728g04013.1	Oleur061Scf0517g03026.1	Oleur061Scf3420g01007.1	Oleur061Scf4622g00017.1	Oleur061Scf4622g00017.1	Oleur061Scf0786g01030.1	Oleur061Scf0623g10022.1	Oleur061Scf3315g04032.1	Oleur061Scf2264g00024.1			Oleur061Scf2838g03025.1		Oleur061Scf3433g02008.1		Oleur061Scf0646g02013.1	Oleur061Scf9146g05009.1	Oleur061Scf2807g01021.1		Oleur061Scf3361g09009.1	Oleur061Scf2008g00019.1	Oleur061Scf3151g00010.1	Oleur061Scf2732g02012.1		Oleur061Scf4918g00001.1	Oleur061Scf1275g01009.1				Oleur061Scf7808g00001.1	Oleur061Scf3021g00003.1	Oleur061Scf1902g01019.1					Oleur061Scf1794g14039.1		Oleur061Scf1647g00052.1		Oleur061Scf1339g03021.1	Oleur061Scf2659g00004.1	Oleur061Scf7198g00018.1	Oleur061Scf1016g07002.1			Oleur061Scf8118g02014.1
Oleur061Scf0014g01002.1	Oleur061Scf0156g07011.1	Oleur061Scf0734g00016.1	Oleur061Scf0531g08014.1	Oleur061Scf3496g01025.1	Oleur061Scf4651g00017.1	Oleur061Scf4651g00017.1	Oleur061Scf0789g00007.1	Oleur061Scf0626g16004.1	Oleur061Scf3345g01025.1	Oleur061Scf2411g00011.1			Oleur061Scf2852g03033.1		Oleur061Scf3476g00006.1		Oleur061Scf0652g03029.1	Oleur061Scf9147g00004.1	Oleur061Scf2874g04004.1		Oleur061Scf3422g01020.1	Oleur061Scf2060g00002.1	Oleur061Scf3186g05032.1	Oleur061Scf2838g08001.1		Oleur061Scf5167g00008.1	Oleur061Scf1280g02018.1				Oleur061Scf7848g01020.1	Oleur061Scf3022g00002.1	Oleur061Scf1903g02031.1					Oleur061Scf1807g00019.1		Oleur061Scf1680g00009.1		Oleur061Scf1365g00003.1	Oleur061Scf2665g00005.1	Oleur061Scf7272g01061.1	Oleur061Scf1020g01006.1			Oleur061Scf8118g03013.1
Oleur061Scf0014g01013.1	Oleur061Scf0157g03015.1	Oleur061Scf0746g00012.1	Oleur061Scf0535g00004.1	Oleur061Scf3511g00019.1	Oleur061Scf5376g00017.1	Oleur061Scf5376g00017.1	Oleur061Scf0792g00021.1	Oleur061Scf0634g01008.1	Oleur061Scf3384g00014.1	Oleur061Scf2412g00026.1			Oleur061Scf2904g01007.1		Oleur061Scf3552g01031.1		Oleur061Scf0652g07027.1	Oleur061Scf9166g11013.1	Oleur061Scf2929g01040.1		Oleur061Scf3434g05002.1	Oleur061Scf2071g12009.1	Oleur061Scf3225g02013.1	Oleur061Scf2874g12012.1		Oleur061Scf5582g03014.1	Oleur061Scf1283g00006.1				Oleur061Scf7981g03007.1	Oleur061Scf3023g03011.1	Oleur061Scf1931g00004.1					Oleur061Scf1903g05013.1		Oleur061Scf1696g01063.1		Oleur061Scf1366g00017.1	Oleur061Scf2710g02023.1	Oleur061Scf7363g00015.1	Oleur061Scf1022g01004.1			Oleur061Scf8354g00037.1
Oleur061Scf0014g02018.1	Oleur061Scf0157g03009.1	Oleur061Scf0761g01005.1	Oleur061Scf0537g01028.1	Oleur061Scf3561g01013.1	Oleur061Scf5383g06020.1	Oleur061Scf5383g06020.1	Oleur061Scf0803g09001.1	Oleur061Scf0648g04015.1	Oleur061Scf3490g00002.1	Oleur061Scf2414g02003.1			Oleur061Scf2968g02004.1		Oleur061Scf3561g03008.1		Oleur061Scf0676g00002.1		Oleur061Scf2944g00012.1		Oleur061Scf3506g00006.1	Oleur061Scf2183g04017.1	Oleur061Scf3267g03005.1	Oleur061Scf2919g00016.1		Oleur061Scf5582g03010.1	Oleur061Scf1293g00030.1				Oleur061Scf8127g00002.1	Oleur061Scf3089g04023.1	Oleur061Scf1979g01026.1					Oleur061Scf1919g05034.1		Oleur061Scf1714g00008.1		Oleur061Scf1376g00008.1	Oleur061Scf2785g01019.1	Oleur061Scf7379g00019.1	Oleur061Scf1042g04024.1			Oleur061Scf8381g00001.1
Oleur061Scf0014g02019.1	Oleur061Scf0157g06013.1	Oleur061Scf0767g11003.1	Oleur061Scf0542g00019.1	Oleur061Scf3562g01018.1	Oleur061Scf5425g00009.1	Oleur061Scf5425g00009.1	Oleur061Scf0810g02021.1	Oleur061Scf0651g04025.1	Oleur061Scf3490g11024.1	Oleur061Scf2428g03007.1			Oleur061Scf3053g01010.1		Oleur061Scf3595g00023.1		Oleur061Scf0680g08001.1		Oleur061Scf2990g00002.1		Oleur061Scf3511g01028.1	Oleur061Scf2290g00020.1	Oleur061Scf3285g01021.1	Oleur061Scf2965g00006.1		Oleur061Scf5878g07063.1	Oleur061Scf1295g03032.1				Oleur061Scf8140g00002.1	Oleur061Scf3090g15031.1	Oleur061Scf1987g01018.1					Oleur061Scf1972g00005.1		Oleur061Scf1830g00026.1		Oleur061Scf1403g01029.1	Oleur061Scf2822g00034.1	Oleur061Scf7556g00043.1	Oleur061Scf1068g00018.1			Oleur061Scf8630g00020.1
Oleur061Scf0014g02031.1	Oleur061Scf0159g00017.1	Oleur061Scf0778g00027.1	Oleur061Scf0542g01014.1	Oleur061Scf3694g00003.1	Oleur061Scf5474g07015.1	Oleur061Scf5474g07015.1	Oleur061Scf0810g03014.1	Oleur061Scf0657g05047.1	Oleur061Scf3574g04007.1	Oleur061Scf2433g00019.1			Oleur061Scf3090g04030.1		Oleur061Scf3595g02002.1		Oleur061Scf0681g00010.1		Oleur061Scf3020g00003.1		Oleur061Scf3553g00001.1	Oleur061Scf2336g02016.1	Oleur061Scf3294g00046.1	Oleur061Scf2976g01003.1		Oleur061Scf5925g00023.1	Oleur061Scf1300g00032.1				Oleur061Scf8219g00001.1	Oleur061Scf3152g00042.1	Oleur061Scf2032g00002.1					Oleur061Scf2033g02030.1		Oleur061Scf1831g13011.1		Oleur061Scf1411g00015.1	Oleur061Scf2838g02024.1	Oleur061Scf7605g00016.1	Oleur061Scf1068g00021.1			Oleur061Scf8643g00060.1
Oleur061Scf0014g02032.1	Oleur061Scf0163g00010.1	Oleur061Scf0788g01023.1	Oleur061Scf0548g01006.1	Oleur061Scf3725g09016.1	Oleur061Scf5840g01011.1	Oleur061Scf5840g01011.1	Oleur061Scf0829g01027.1	Oleur061Scf0684g03010.1	Oleur061Scf3663g06003.1	Oleur061Scf2439g03009.1			Oleur061Scf3114g02028.1		Oleur061Scf3663g00021.1		Oleur061Scf0692g03008.1		Oleur061Scf3026g02009.1		Oleur061Scf3572g00011.1	Oleur061Scf2341g03042.1	Oleur061Scf3448g01016.1	Oleur061Scf3000g05028.1		Oleur061Scf5937g02007.1	Oleur061Scf1303g08001.1				Oleur061Scf8276g03015.1	Oleur061Scf3185g00026.1	Oleur061Scf2033g04017.1					Oleur061Scf2035g03017.1		Oleur061Scf1834g03013.1		Oleur061Scf1415g02028.1	Oleur061Scf2890g01042.1	Oleur061Scf7744g03023.1	Oleur061Scf1069g04001.1			Oleur061Scf8751g00012.1
Oleur061Scf0014g02025.1	Oleur061Scf0163g00007.1	Oleur061Scf0790g00001.1	Oleur061Scf0554g03019.1	Oleur061Scf3833g00008.1	Oleur061Scf5878g04012.1	Oleur061Scf5878g04012.1	Oleur061Scf0830g12021.1	Oleur061Scf0702g03004.1	Oleur061Scf3755g00012.1	Oleur061Scf2464g00004.1			Oleur061Scf3218g05006.1		Oleur061Scf4361g00006.1		Oleur061Scf0695g00012.1		Oleur061Scf3082g20025.1		Oleur061Scf3592g03013.1	Oleur061Scf2343g05042.1	Oleur061Scf3451g00009.1	Oleur061Scf3019g02031.1		Oleur061Scf6194g01053.1	Oleur061Scf1323g02045.1				Oleur061Scf8424g00004.1	Oleur061Scf3265g00001.1	Oleur061Scf2036g02003.1					Oleur061Scf2071g10020.1		Oleur061Scf1834g04015.1		Oleur061Scf1427g03014.1	Oleur061Scf2909g03001.1	Oleur061Scf7880g00033.1	Oleur061Scf1071g03032.1			Oleur061Scf9146g02014.1
Oleur061Scf0014g03008.1	Oleur061Scf0163g02001.1	Oleur061Scf0794g00015.1	Oleur061Scf0554g04004.1	Oleur061Scf4075g00017.1	Oleur061Scf5925g02016.1	Oleur061Scf5925g02016.1	Oleur061Scf0912g01008.1	Oleur061Scf0709g02006.1	Oleur061Scf3785g00006.1	Oleur061Scf2531g00024.1			Oleur061Scf3225g01001.1		Oleur061Scf4389g00008.1		Oleur061Scf0704g02013.1		Oleur061Scf3124g00033.1		Oleur061Scf3663g05013.1	Oleur061Scf2417g00004.1	Oleur061Scf3461g00018.1	Oleur061Scf3063g00027.1		Oleur061Scf6233g01019.1	Oleur061Scf1329g01017.1				Oleur061Scf8443g00031.1	Oleur061Scf3286g00020.1	Oleur061Scf2114g04033.1					Oleur061Scf2195g00006.1		Oleur061Scf1843g00017.1		Oleur061Scf1434g00038.1	Oleur061Scf2915g01040.1	Oleur061Scf7916g00013.1	Oleur061Scf1074g02015.1			Oleur061Scf9148g03024.1
Oleur061Scf0014g03009.1	Oleur061Scf0164g01014.1	Oleur061Scf0812g01020.1	Oleur061Scf0558g03029.1	Oleur061Scf4112g03015.1	Oleur061Scf5960g00014.1	Oleur061Scf5960g00014.1	Oleur061Scf0922g01002.1	Oleur061Scf0710g02003.1	Oleur061Scf3863g02004.1	Oleur061Scf2545g02006.1			Oleur061Scf3285g02026.1		Oleur061Scf4600g01022.1		Oleur061Scf0707g00004.1		Oleur061Scf3201g01004.1		Oleur061Scf3725g07026.1	Oleur061Scf2424g01003.1	Oleur061Scf3473g00002.1	Oleur061Scf3069g00032.1		Oleur061Scf6241g00011.1	Oleur061Scf1355g00003.1				Oleur061Scf8528g00009.1	Oleur061Scf3287g02016.1	Oleur061Scf2126g00016.1					Oleur061Scf2210g02015.1		Oleur061Scf1970g00011.1		Oleur061Scf1494g00002.1	Oleur061Scf2960g00018.1	Oleur061Scf7958g00002.1	Oleur061Scf1075g00011.1			Oleur061Scf9157g07001.1
Oleur061Scf0014g03007.1	Oleur061Scf0165g00026.1	Oleur061Scf0820g01041.1	Oleur061Scf0558g03033.1	Oleur061Scf4336g01021.1	Oleur061Scf6253g06009.1	Oleur061Scf6253g06009.1	Oleur061Scf0931g02009.1	Oleur061Scf0718g10024.1	Oleur061Scf3921g00008.1	Oleur061Scf2558g00018.1			Oleur061Scf3306g00015.1		Oleur061Scf4643g00028.1		Oleur061Scf0712g03037.1		Oleur061Scf3224g00009.1		Oleur061Scf3785g03016.1	Oleur061Scf2451g01006.1	Oleur061Scf3480g00011.1	Oleur061Scf3168g00018.1		Oleur061Scf6364g00048.1	Oleur061Scf1360g01020.1				Oleur061Scf8577g01001.1	Oleur061Scf3302g00003.1	Oleur061Scf2134g02011.1					Oleur061Scf2227g01017.1		Oleur061Scf1970g01030.1		Oleur061Scf1517g03018.1	Oleur061Scf2965g01033.1	Oleur061Scf8060g00002.1	Oleur061Scf1102g09021.1			Oleur061Scf9163g09001.1
Oleur061Scf0014g04016.1	Oleur061Scf0168g00001.1	Oleur061Scf0822g01014.1	Oleur061Scf0558g04003.1	Oleur061Scf4382g02006.1	Oleur061Scf6339g01022.1	Oleur061Scf6339g01022.1	Oleur061Scf0932g00003.1	Oleur061Scf0723g02007.1	Oleur061Scf3957g04002.1	Oleur061Scf2591g01016.1			Oleur061Scf3376g00055.1		Oleur061Scf4720g00003.1		Oleur061Scf0718g01016.1		Oleur061Scf3236g00019.1		Oleur061Scf3785g07023.1	Oleur061Scf2462g03010.1	Oleur061Scf3534g00005.1	Oleur061Scf3172g00011.1		Oleur061Scf6386g00024.1	Oleur061Scf1366g01014.1				Oleur061Scf8577g05009.1	Oleur061Scf3315g08007.1	Oleur061Scf2142g00017.1					Oleur061Scf2238g02002.1		Oleur061Scf1991g00020.1		Oleur061Scf1582g02010.1	Oleur061Scf2988g02024.1	Oleur061Scf8986g00010.1	Oleur061Scf1105g01040.1			Oleur061Scf9166g04001.1
Oleur061Scf0014g05016.1	Oleur061Scf0168g02018.1	Oleur061Scf0832g00006.1	Oleur061Scf0570g07009.1	Oleur061Scf4602g00013.1	Oleur061Scf6430g02022.1	Oleur061Scf6430g02022.1	Oleur061Scf0933g00021.1	Oleur061Scf0724g07002.1	Oleur061Scf4064g00003.1	Oleur061Scf2592g08019.1			Oleur061Scf3430g06004.1		Oleur061Scf5077g00022.1		Oleur061Scf0718g06106.1		Oleur061Scf3287g03013.1		Oleur061Scf3825g05010.1	Oleur061Scf2481g06001.1	Oleur061Scf3619g00014.1	Oleur061Scf3186g05037.1		Oleur061Scf6433g01006.1	Oleur061Scf1376g03002.1				Oleur061Scf8598g00022.1	Oleur061Scf3360g06024.1	Oleur061Scf2177g02015.1					Oleur061Scf2288g00002.1		Oleur061Scf1993g00003.1		Oleur061Scf1598g03016.1	Oleur061Scf3000g01016.1	Oleur061Scf9061g00003.1	Oleur061Scf1106g00007.1
Oleur061Scf0014g05017.1	Oleur061Scf0169g06005.1	Oleur061Scf0832g00007.1	Oleur061Scf0582g04017.1	Oleur061Scf4624g00001.1	Oleur061Scf6639g00023.1	Oleur061Scf6639g00023.1	Oleur061Scf0942g03010.1	Oleur061Scf0728g02025.1	Oleur061Scf4378g00024.1	Oleur061Scf2605g03006.1			Oleur061Scf3438g00008.1		Oleur061Scf5097g02017.1		Oleur061Scf0718g07031.1		Oleur061Scf3421g03023.1		Oleur061Scf3877g00020.1	Oleur061Scf2482g02014.1	Oleur061Scf3734g00012.1	Oleur061Scf3195g12035.1		Oleur061Scf6507g01002.1	Oleur061Scf1395g08002.1				Oleur061Scf8652g02016.1	Oleur061Scf3387g00008.1	Oleur061Scf2210g02026.1					Oleur061Scf2303g04027.1		Oleur061Scf2005g02018.1		Oleur061Scf1621g00013.1	Oleur061Scf3004g00020.1	Oleur061Scf9085g05014.1	Oleur061Scf1126g02016.1
Oleur061Scf0014g05019.1	Oleur061Scf0169g06004.1	Oleur061Scf0832g00008.1	Oleur061Scf0585g00007.1	Oleur061Scf5120g00001.1	Oleur061Scf7169g02010.1	Oleur061Scf7169g02010.1	Oleur061Scf0980g00033.1	Oleur061Scf0735g00026.1	Oleur061Scf4497g02007.1	Oleur061Scf2642g01034.1			Oleur061Scf3451g00002.1		Oleur061Scf5196g00020.1		Oleur061Scf0724g11015.1		Oleur061Scf3431g01031.1		Oleur061Scf3944g00008.1	Oleur061Scf2487g01047.1	Oleur061Scf3874g02013.1	Oleur061Scf3218g05049.1		Oleur061Scf7207g00028.1	Oleur061Scf1403g01023.1				Oleur061Scf8822g07045.1	Oleur061Scf3396g02030.1	Oleur061Scf2241g02006.1					Oleur061Scf2329g00017.1		Oleur061Scf2016g00018.1		Oleur061Scf1662g00007.1	Oleur061Scf3014g00001.1	Oleur061Scf9164g04020.1	Oleur061Scf1128g00018.1
Oleur061Scf0014g05008.1	Oleur061Scf0172g10001.1	Oleur061Scf0849g03031.1	Oleur061Scf0588g02017.1	Oleur061Scf5173g00013.1	Oleur061Scf7189g01001.1	Oleur061Scf7189g01001.1	Oleur061Scf0985g04010.1	Oleur061Scf0736g00005.1	Oleur061Scf4572g00008.1	Oleur061Scf2666g04022.1			Oleur061Scf3493g01023.1		Oleur061Scf5196g00026.1		Oleur061Scf0728g03008.1		Oleur061Scf3431g01005.1		Oleur061Scf3963g01024.1	Oleur061Scf2565g01001.1	Oleur061Scf3932g00030.1	Oleur061Scf3240g02018.1		Oleur061Scf7332g03004.1	Oleur061Scf1459g04023.1				Oleur061Scf8843g00015.1	Oleur061Scf3407g02005.1	Oleur061Scf2293g00008.1					Oleur061Scf2331g01017.1		Oleur061Scf2019g03013.1		Oleur061Scf1664g02041.1	Oleur061Scf3063g00018.1		Oleur061Scf1132g03009.1
Oleur061Scf0015g01012.1	Oleur061Scf0172g16016.1	Oleur061Scf0851g00018.1	Oleur061Scf0605g00006.1	Oleur061Scf5184g00004.1	Oleur061Scf7271g03003.1	Oleur061Scf7271g03003.1	Oleur061Scf0995g04035.1	Oleur061Scf0737g06014.1	Oleur061Scf4575g03033.1	Oleur061Scf2666g07024.1			Oleur061Scf3521g02018.1		Oleur061Scf5346g00023.1		Oleur061Scf0753g00024.1		Oleur061Scf3434g02004.1		Oleur061Scf4406g03003.1	Oleur061Scf2590g00013.1	Oleur061Scf4310g00012.1	Oleur061Scf3315g03028.1		Oleur061Scf7578g01051.1	Oleur061Scf1459g08027.1				Oleur061Scf8955g03028.1	Oleur061Scf3436g00006.1	Oleur061Scf2321g04005.1					Oleur061Scf2371g06003.1		Oleur061Scf2067g01036.1		Oleur061Scf1686g01022.1	Oleur061Scf3096g00017.1		Oleur061Scf1132g03012.1
Oleur061Scf0015g02008.1	Oleur061Scf0172g18014.1	Oleur061Scf0869g00022.1	Oleur061Scf0610g00010.1	Oleur061Scf5208g01033.1	Oleur061Scf7303g02021.1	Oleur061Scf7303g02021.1	Oleur061Scf0999g03002.1	Oleur061Scf0742g04008.1	Oleur061Scf4582g00029.1	Oleur061Scf2909g01023.1			Oleur061Scf3608g00008.1		Oleur061Scf5357g00003.1		Oleur061Scf0763g03001.1		Oleur061Scf3440g00010.1		Oleur061Scf4437g01006.1	Oleur061Scf2609g10028.1	Oleur061Scf4313g00018.1	Oleur061Scf3315g08035.1		Oleur061Scf7597g00009.1	Oleur061Scf1465g01018.1				Oleur061Scf8974g01038.1	Oleur061Scf3446g01007.1	Oleur061Scf2358g01004.1					Oleur061Scf2395g01001.1		Oleur061Scf2099g00007.1		Oleur061Scf1794g00018.1	Oleur061Scf3104g00023.1		Oleur061Scf1143g01002.1
Oleur061Scf0016g00014.1	Oleur061Scf0173g00004.1	Oleur061Scf0871g01031.1	Oleur061Scf0640g00018.1	Oleur061Scf5280g00006.1	Oleur061Scf7332g03036.1	Oleur061Scf7332g03036.1	Oleur061Scf1033g01002.1	Oleur061Scf0762g00015.1	Oleur061Scf4667g01071.1	Oleur061Scf2955g00011.1			Oleur061Scf3627g00007.1		Oleur061Scf5393g00002.1		Oleur061Scf0764g00012.1		Oleur061Scf3441g00002.1		Oleur061Scf4452g00009.1	Oleur061Scf2645g00041.1	Oleur061Scf4386g00018.1	Oleur061Scf3328g08040.1		Oleur061Scf7659g00019.1	Oleur061Scf1506g01008.1				Oleur061Scf9131g04013.1	Oleur061Scf3489g00011.1	Oleur061Scf2362g01020.1					Oleur061Scf2449g00014.1		Oleur061Scf2127g06020.1		Oleur061Scf1878g01001.1	Oleur061Scf3148g06011.1		Oleur061Scf1151g01013.1
Oleur061Scf0016g01017.1	Oleur061Scf0175g04002.1	Oleur061Scf0874g00038.1	Oleur061Scf0647g06007.1	Oleur061Scf5632g00003.1	Oleur061Scf7359g00003.1	Oleur061Scf7359g00003.1	Oleur061Scf1036g03028.1	Oleur061Scf0767g07015.1	Oleur061Scf4738g00022.1	Oleur061Scf2977g00019.1			Oleur061Scf3739g02025.1		Oleur061Scf5473g02018.1		Oleur061Scf0765g01012.1		Oleur061Scf3498g00044.1		Oleur061Scf4497g01008.1	Oleur061Scf2666g07014.1	Oleur061Scf4579g00001.1	Oleur061Scf3409g01017.1		Oleur061Scf7782g02019.1	Oleur061Scf1517g08009.1				Oleur061Scf9145g01005.1	Oleur061Scf3516g00036.1	Oleur061Scf2378g01048.1					Oleur061Scf2451g04022.1		Oleur061Scf2127g06022.1		Oleur061Scf1916g03044.1	Oleur061Scf3218g05047.1		Oleur061Scf1163g01056.1
Oleur061Scf0016g02009.1	Oleur061Scf0176g01016.1	Oleur061Scf0880g00018.1	Oleur061Scf0654g02001.1	Oleur061Scf5632g00005.1	Oleur061Scf7418g00007.1	Oleur061Scf7418g00007.1	Oleur061Scf1047g00019.1	Oleur061Scf0767g08026.1	Oleur061Scf4781g00023.1	Oleur061Scf3033g00056.1			Oleur061Scf3937g00025.1		Oleur061Scf5474g05007.1		Oleur061Scf0781g00051.1		Oleur061Scf3500g00007.1		Oleur061Scf4942g00035.1	Oleur061Scf2758g01012.1	Oleur061Scf4619g00015.1	Oleur061Scf3420g08028.1		Oleur061Scf7939g00002.1	Oleur061Scf1547g00003.1					Oleur061Scf3605g00003.1	Oleur061Scf2387g01011.1					Oleur061Scf2464g00018.1		Oleur061Scf2127g07002.1		Oleur061Scf1930g00004.1	Oleur061Scf3250g00023.1		Oleur061Scf1170g02017.1
Oleur061Scf0016g02006.1	Oleur061Scf0177g01048.1	Oleur061Scf0889g00002.1	Oleur061Scf0682g01014.1	Oleur061Scf5647g02005.1	Oleur061Scf7461g05024.1	Oleur061Scf7461g05024.1	Oleur061Scf1057g09005.1	Oleur061Scf0770g01006.1	Oleur061Scf4795g00003.1	Oleur061Scf3033g00058.1			Oleur061Scf4082g00004.1		Oleur061Scf5484g00011.1		Oleur061Scf0804g04025.1		Oleur061Scf3576g00009.1		Oleur061Scf4961g00002.1	Oleur061Scf2763g01012.1	Oleur061Scf4622g03005.1	Oleur061Scf3421g02007.1		Oleur061Scf7978g06019.1	Oleur061Scf1603g00011.1					Oleur061Scf3625g00014.1	Oleur061Scf2397g00019.1					Oleur061Scf2477g01026.1		Oleur061Scf2144g00028.1		Oleur061Scf2215g05007.1	Oleur061Scf3259g00008.1		Oleur061Scf1178g04007.1
Oleur061Scf0016g02007.1	Oleur061Scf0180g10005.1	Oleur061Scf0890g04016.1	Oleur061Scf0701g02019.1	Oleur061Scf5721g01015.1	Oleur061Scf7621g02006.1	Oleur061Scf7621g02006.1	Oleur061Scf1057g14010.1	Oleur061Scf0787g01010.1	Oleur061Scf4883g01043.1	Oleur061Scf3064g00017.1			Oleur061Scf4309g00007.1		Oleur061Scf5516g00003.1		Oleur061Scf0809g02009.1		Oleur061Scf3714g00005.1		Oleur061Scf5208g00011.1	Oleur061Scf2792g00011.1	Oleur061Scf4973g02013.1	Oleur061Scf3439g02006.1		Oleur061Scf8058g01001.1	Oleur061Scf1657g02014.1					Oleur061Scf3781g00004.1	Oleur061Scf2429g07006.1					Oleur061Scf2482g02008.1		Oleur061Scf2188g00018.1		Oleur061Scf2231g02026.1	Oleur061Scf3289g02003.1		Oleur061Scf1178g09011.1
Oleur061Scf0016g03032.1	Oleur061Scf0180g12037.1	Oleur061Scf0895g03029.1	Oleur061Scf0706g02044.1	Oleur061Scf5721g03002.1	Oleur061Scf7637g00057.1	Oleur061Scf7637g00057.1	Oleur061Scf1068g03004.1	Oleur061Scf0799g11010.1	Oleur061Scf4884g00029.1	Oleur061Scf3075g00005.1			Oleur061Scf4371g00012.1		Oleur061Scf5654g00020.1		Oleur061Scf0813g02003.1		Oleur061Scf3939g00052.1		Oleur061Scf5233g01033.1	Oleur061Scf2798g00009.1	Oleur061Scf4983g01022.1	Oleur061Scf3446g03009.1		Oleur061Scf8334g01008.1	Oleur061Scf1678g02008.1					Oleur061Scf3904g00004.1	Oleur061Scf2429g11014.1					Oleur061Scf2487g01029.1		Oleur061Scf2203g00004.1		Oleur061Scf2258g01017.1	Oleur061Scf3315g02004.1		Oleur061Scf1183g06004.1
Oleur061Scf0016g03024.1	Oleur061Scf0183g01008.1	Oleur061Scf0923g01018.1	Oleur061Scf0707g01020.1	Oleur061Scf5918g00003.1	Oleur061Scf7702g00011.1	Oleur061Scf7702g00011.1	Oleur061Scf1070g00016.1	Oleur061Scf0799g12018.1	Oleur061Scf5009g00002.1	Oleur061Scf3075g04037.1			Oleur061Scf4497g04015.1		Oleur061Scf6031g00016.1		Oleur061Scf0815g04003.1		Oleur061Scf4207g00024.1		Oleur061Scf5473g04060.1	Oleur061Scf2800g00012.1	Oleur061Scf5258g00015.1	Oleur061Scf3590g00001.1		Oleur061Scf8336g03022.1	Oleur061Scf1681g00025.1					Oleur061Scf4158g00017.1	Oleur061Scf2449g01032.1					Oleur061Scf2492g01010.1		Oleur061Scf2207g00003.1		Oleur061Scf2302g00023.1	Oleur061Scf3315g02009.1		Oleur061Scf1184g00002.1
Oleur061Scf0016g03034.1	Oleur061Scf0190g05008.1	Oleur061Scf0937g03014.1	Oleur061Scf0709g01017.1	Oleur061Scf5926g00014.1	Oleur061Scf7729g04022.1	Oleur061Scf7729g04022.1	Oleur061Scf1074g08016.1	Oleur061Scf0813g04006.1	Oleur061Scf5244g01034.1	Oleur061Scf3090g01009.1			Oleur061Scf4674g00016.1		Oleur061Scf6093g00005.1		Oleur061Scf0821g02004.1		Oleur061Scf4324g00024.1		Oleur061Scf5477g00016.1	Oleur061Scf2818g00041.1	Oleur061Scf5327g00004.1	Oleur061Scf3825g03009.1		Oleur061Scf8336g03021.1	Oleur061Scf1688g04001.1					Oleur061Scf4272g00006.1	Oleur061Scf2451g05003.1					Oleur061Scf2513g01001.1		Oleur061Scf2244g02004.1		Oleur061Scf2311g03018.1	Oleur061Scf3325g00004.1		Oleur061Scf1204g00039.1
Oleur061Scf0016g03027.1	Oleur061Scf0191g00022.1	Oleur061Scf0942g00002.1	Oleur061Scf0721g00027.1	Oleur061Scf6197g03030.1	Oleur061Scf7760g00005.1	Oleur061Scf7760g00005.1	Oleur061Scf1074g10032.1	Oleur061Scf0817g00019.1	Oleur061Scf5282g00016.1	Oleur061Scf3112g03001.1			Oleur061Scf4683g02002.1		Oleur061Scf6137g01039.1		Oleur061Scf0826g01023.1		Oleur061Scf4381g00017.1		Oleur061Scf5478g03004.1	Oleur061Scf2877g00056.1	Oleur061Scf5453g02026.1	Oleur061Scf3870g00004.1		Oleur061Scf8407g00014.1	Oleur061Scf1701g00008.1					Oleur061Scf4344g01005.1	Oleur061Scf2457g01010.1					Oleur061Scf2513g02003.1		Oleur061Scf2262g00002.1		Oleur061Scf2343g05035.1	Oleur061Scf3373g02003.1		Oleur061Scf1206g01032.1
Oleur061Scf0016g03039.1	Oleur061Scf0192g00024.1	Oleur061Scf0950g00032.1	Oleur061Scf0724g04001.1	Oleur061Scf6408g00018.1	Oleur061Scf7774g04020.1	Oleur061Scf7774g04020.1	Oleur061Scf1093g03032.1	Oleur061Scf0821g01030.1	Oleur061Scf5312g05026.1	Oleur061Scf3132g00005.1			Oleur061Scf4696g00001.1		Oleur061Scf6150g01033.1		Oleur061Scf0840g01003.1		Oleur061Scf4569g00012.1		Oleur061Scf5865g00005.1	Oleur061Scf2929g01033.1	Oleur061Scf5675g00034.1	Oleur061Scf3960g02036.1		Oleur061Scf8728g00004.1	Oleur061Scf1705g00001.1					Oleur061Scf4390g00001.1	Oleur061Scf2458g00002.1					Oleur061Scf2532g01006.1		Oleur061Scf2283g00006.1		Oleur061Scf2392g00021.1	Oleur061Scf3403g05010.1		Oleur061Scf1211g02005.1
Oleur061Scf0018g01022.1	Oleur061Scf0193g07012.1	Oleur061Scf0952g06022.1	Oleur061Scf0725g00025.1	Oleur061Scf6490g00001.1	Oleur061Scf7848g03053.1	Oleur061Scf7848g03053.1	Oleur061Scf1102g00015.1	Oleur061Scf0821g03015.1	Oleur061Scf5436g00008.1	Oleur061Scf3179g00015.1			Oleur061Scf4791g00028.1		Oleur061Scf6175g00005.1		Oleur061Scf0859g00009.1		Oleur061Scf4628g08012.1		Oleur061Scf5993g00005.1	Oleur061Scf2977g03018.1	Oleur061Scf5692g00008.1	Oleur061Scf4001g00008.1		Oleur061Scf8944g00012.1	Oleur061Scf1726g04021.1					Oleur061Scf4468g00001.1	Oleur061Scf2495g00001.1					Oleur061Scf2554g03006.1		Oleur061Scf2289g00005.1		Oleur061Scf2468g00001.1	Oleur061Scf3434g00002.1		Oleur061Scf1214g00010.1
Oleur061Scf0018g02017.1	Oleur061Scf0193g09002.1	Oleur061Scf0957g01007.1	Oleur061Scf0726g02001.1	Oleur061Scf6570g00032.1	Oleur061Scf7869g10020.1	Oleur061Scf7869g10020.1	Oleur061Scf1102g00017.1	Oleur061Scf0821g03016.1	Oleur061Scf5474g00036.1	Oleur061Scf3289g02002.1			Oleur061Scf5076g00041.1		Oleur061Scf6331g01015.1		Oleur061Scf0867g01003.1		Oleur061Scf4685g00002.1		Oleur061Scf6083g00004.1	Oleur061Scf3002g00007.1	Oleur061Scf5705g00035.1	Oleur061Scf4002g00008.1		Oleur061Scf8968g00019.1	Oleur061Scf1726g04025.1					Oleur061Scf4497g00024.1	Oleur061Scf2513g04056.1					Oleur061Scf2587g01004.1		Oleur061Scf2315g00014.1		Oleur061Scf2479g01025.1	Oleur061Scf3434g02003.1		Oleur061Scf1215g00005.1
Oleur061Scf0018g02008.1	Oleur061Scf0194g00010.1	Oleur061Scf0958g00014.1	Oleur061Scf0737g06012.1	Oleur061Scf6603g00045.1	Oleur061Scf7915g07010.1	Oleur061Scf7915g07010.1	Oleur061Scf1107g03037.1	Oleur061Scf0826g03018.1	Oleur061Scf5478g04010.1	Oleur061Scf3317g03044.1			Oleur061Scf5152g00007.1		Oleur061Scf6422g00008.1		Oleur061Scf0867g01014.1		Oleur061Scf4688g00001.1		Oleur061Scf6126g01002.1	Oleur061Scf3002g01015.1	Oleur061Scf5761g00004.1	Oleur061Scf4127g02004.1		Oleur061Scf9055g02016.1	Oleur061Scf1775g13014.1					Oleur061Scf4642g00004.1	Oleur061Scf2517g02021.1					Oleur061Scf2592g01021.1		Oleur061Scf2321g01010.1		Oleur061Scf2503g00019.1	Oleur061Scf3434g03023.1		Oleur061Scf1221g00029.1
Oleur061Scf0018g03001.1	Oleur061Scf0194g18009.1	Oleur061Scf0958g00003.1	Oleur061Scf0737g07012.1	Oleur061Scf6687g00014.1	Oleur061Scf7978g08020.1	Oleur061Scf7978g08020.1	Oleur061Scf1115g02019.1	Oleur061Scf0830g06018.1	Oleur061Scf5494g00004.1	Oleur061Scf3365g01017.1			Oleur061Scf5348g00011.1		Oleur061Scf6550g02018.1		Oleur061Scf0887g00007.1		Oleur061Scf4796g00005.1		Oleur061Scf6215g01087.1	Oleur061Scf3072g01010.1	Oleur061Scf5784g01017.1	Oleur061Scf4411g00019.1		Oleur061Scf9152g06005.1	Oleur061Scf1779g00014.1					Oleur061Scf4702g01034.1	Oleur061Scf2518g06002.1					Oleur061Scf2592g06009.1		Oleur061Scf2406g03037.1		Oleur061Scf2515g01036.1	Oleur061Scf3436g01014.1		Oleur061Scf1221g01013.1
Oleur061Scf0018g03023.1	Oleur061Scf0194g20014.1	Oleur061Scf0961g02012.1	Oleur061Scf0739g00009.1	Oleur061Scf6955g00004.1	Oleur061Scf8041g00012.1	Oleur061Scf8041g00012.1	Oleur061Scf1126g00016.1	Oleur061Scf0830g11019.1	Oleur061Scf5566g00005.1	Oleur061Scf3372g01027.1			Oleur061Scf5355g01017.1		Oleur061Scf6690g00001.1		Oleur061Scf0898g04037.1		Oleur061Scf4801g00011.1		Oleur061Scf6480g00012.1	Oleur061Scf3082g21083.1	Oleur061Scf5815g00008.1	Oleur061Scf4497g10005.1		Oleur061Scf9161g06014.1	Oleur061Scf1889g02028.1					Oleur061Scf4810g01031.1	Oleur061Scf2557g00011.1					Oleur061Scf2592g09006.1		Oleur061Scf2413g00015.1		Oleur061Scf2557g00012.1	Oleur061Scf3462g02011.1		Oleur061Scf1236g01016.1
Oleur061Scf0018g03025.1	Oleur061Scf0195g03008.1	Oleur061Scf0984g00007.1	Oleur061Scf0748g00008.1	Oleur061Scf7037g00009.1	Oleur061Scf8184g00007.1	Oleur061Scf8184g00007.1	Oleur061Scf1127g02005.1	Oleur061Scf0833g02008.1	Oleur061Scf5655g00008.1	Oleur061Scf3410g00041.1			Oleur061Scf5411g00002.1		Oleur061Scf6690g00036.1		Oleur061Scf0902g03048.1		Oleur061Scf5059g02073.1		Oleur061Scf6609g00001.1	Oleur061Scf3124g00031.1	Oleur061Scf5845g03021.1	Oleur061Scf4582g00007.1		Oleur061Scf9173g05019.1	Oleur061Scf1914g00019.1					Oleur061Scf4896g04027.1	Oleur061Scf2562g00009.1					Oleur061Scf2628g05004.1		Oleur061Scf2432g06008.1		Oleur061Scf2586g08010.1	Oleur061Scf3499g01012.1		Oleur061Scf1241g02015.1
Oleur061Scf0018g03022.1	Oleur061Scf0195g08007.1	Oleur061Scf0995g04020.1	Oleur061Scf0753g00009.1	Oleur061Scf7050g05016.1	Oleur061Scf8385g00033.1	Oleur061Scf8385g00033.1	Oleur061Scf1127g06024.1	Oleur061Scf0834g05011.1	Oleur061Scf5684g00009.1	Oleur061Scf3445g00006.1			Oleur061Scf5537g01018.1		Oleur061Scf6707g00014.1		Oleur061Scf0902g04033.1		Oleur061Scf5115g00013.1		Oleur061Scf6774g00009.1	Oleur061Scf3133g07033.1	Oleur061Scf6023g05001.1	Oleur061Scf4628g04009.1		Oleur061Scf9174g03001.1	Oleur061Scf2008g00026.1					Oleur061Scf5109g01022.1	Oleur061Scf2587g00004.1					Oleur061Scf2630g00049.1		Oleur061Scf2454g00016.1		Oleur061Scf2592g02023.1	Oleur061Scf3647g01026.1		Oleur061Scf1242g08005.1
Oleur061Scf0018g03024.1	Oleur061Scf0196g02013.1	Oleur061Scf1058g02031.1	Oleur061Scf0778g01005.1	Oleur061Scf7292g00007.1	Oleur061Scf8541g01004.1	Oleur061Scf8541g01004.1	Oleur061Scf1160g03001.1	Oleur061Scf0837g00035.1	Oleur061Scf5685g00009.1	Oleur061Scf3480g02001.1			Oleur061Scf5603g00027.1		Oleur061Scf6808g00009.1		Oleur061Scf0909g00002.1		Oleur061Scf5192g01013.1		Oleur061Scf6776g00003.1	Oleur061Scf3195g02011.1	Oleur061Scf6046g01008.1	Oleur061Scf4782g00002.1			Oleur061Scf2019g01016.1					Oleur061Scf5258g00024.1	Oleur061Scf2621g01026.1					Oleur061Scf2638g01033.1		Oleur061Scf2459g00018.1		Oleur061Scf2664g06004.1	Oleur061Scf3658g00001.1		Oleur061Scf1264g01035.1
Oleur061Scf0019g01003.1	Oleur061Scf0198g04028.1	Oleur061Scf1067g06008.1	Oleur061Scf0793g01028.1	Oleur061Scf7394g00001.1	Oleur061Scf8549g00011.1	Oleur061Scf8549g00011.1	Oleur061Scf1160g04002.1	Oleur061Scf0892g03011.1	Oleur061Scf5718g00020.1	Oleur061Scf3561g01011.1			Oleur061Scf5636g01002.1		Oleur061Scf6944g05032.1		Oleur061Scf0910g01022.1		Oleur061Scf5207g00026.1		Oleur061Scf6805g00026.1	Oleur061Scf3239g00045.1	Oleur061Scf6131g00032.1	Oleur061Scf5043g00003.1			Oleur061Scf2019g02035.1					Oleur061Scf5453g06006.1	Oleur061Scf2700g04015.1					Oleur061Scf2745g02013.1		Oleur061Scf2487g01050.1		Oleur061Scf2730g02008.1	Oleur061Scf3680g00017.1		Oleur061Scf1271g04021.1
Oleur061Scf0020g01017.1	Oleur061Scf0201g02005.1	Oleur061Scf1076g00010.1	Oleur061Scf0793g04025.1	Oleur061Scf7437g00013.1	Oleur061Scf8627g00033.1	Oleur061Scf8627g00033.1	Oleur061Scf1160g04009.1	Oleur061Scf0902g07008.1	Oleur061Scf5733g00047.1	Oleur061Scf3645g00017.1			Oleur061Scf5722g01051.1		Oleur061Scf6944g05019.1		Oleur061Scf0910g09001.1		Oleur061Scf5293g05013.1		Oleur061Scf6884g00006.1	Oleur061Scf3254g00004.1	Oleur061Scf6266g00004.1	Oleur061Scf5124g01009.1			Oleur061Scf2042g02046.1					Oleur061Scf5718g02039.1	Oleur061Scf2716g01001.1					Oleur061Scf2793g02012.1		Oleur061Scf2513g04053.1		Oleur061Scf2757g00010.1	Oleur061Scf3793g00025.1		Oleur061Scf1310g00010.1
Oleur061Scf0020g01020.1	Oleur061Scf0203g01011.1	Oleur061Scf1077g02012.1	Oleur061Scf0799g07025.1	Oleur061Scf7447g00001.1	Oleur061Scf8672g00012.1	Oleur061Scf8672g00012.1	Oleur061Scf1166g10029.1	Oleur061Scf0905g05017.1	Oleur061Scf5798g02020.1	Oleur061Scf3674g03009.1			Oleur061Scf5738g02034.1		Oleur061Scf7092g00003.1		Oleur061Scf0910g18016.1		Oleur061Scf5368g00005.1		Oleur061Scf6901g00020.1	Oleur061Scf3272g03039.1	Oleur061Scf6461g01017.1	Oleur061Scf5135g00029.1			Oleur061Scf2059g00008.1					Oleur061Scf5825g00011.1	Oleur061Scf2751g00002.1					Oleur061Scf2797g01043.1		Oleur061Scf2539g01017.1		Oleur061Scf2804g01018.1	Oleur061Scf3795g07057.1		Oleur061Scf1310g02001.1
Oleur061Scf0020g02013.1	Oleur061Scf0203g04022.1	Oleur061Scf1088g00036.1	Oleur061Scf0810g03002.1	Oleur061Scf7635g00011.1	Oleur061Scf8750g00005.1	Oleur061Scf8750g00005.1	Oleur061Scf1172g00005.1	Oleur061Scf0906g00035.1	Oleur061Scf5852g00009.1	Oleur061Scf3725g06027.1			Oleur061Scf5878g03006.1		Oleur061Scf7092g00004.1		Oleur061Scf0916g02011.1		Oleur061Scf5608g00001.1		Oleur061Scf6983g01011.1	Oleur061Scf3272g03012.1	Oleur061Scf7082g00025.1	Oleur061Scf5311g01019.1			Oleur061Scf2073g00010.1					Oleur061Scf5835g00004.1	Oleur061Scf2776g03009.1					Oleur061Scf2838g01015.1		Oleur061Scf2541g00006.1		Oleur061Scf2827g00003.1	Oleur061Scf3795g07013.1		Oleur061Scf1310g06015.1
Oleur061Scf0020g02023.1	Oleur061Scf0203g07027.1	Oleur061Scf1093g09044.1	Oleur061Scf0811g01010.1	Oleur061Scf7887g00002.1	Oleur061Scf8752g04002.1	Oleur061Scf8752g04002.1	Oleur061Scf1177g07038.1	Oleur061Scf0915g02024.1	Oleur061Scf5878g07018.1	Oleur061Scf3747g00004.1			Oleur061Scf6024g08022.1		Oleur061Scf7224g00005.1		Oleur061Scf0932g00001.1		Oleur061Scf5688g00002.1		Oleur061Scf7012g00017.1	Oleur061Scf3287g00002.1	Oleur061Scf7232g01012.1	Oleur061Scf5383g00003.1			Oleur061Scf2092g00023.1					Oleur061Scf5879g00011.1	Oleur061Scf2777g00007.1					Oleur061Scf2872g00008.1		Oleur061Scf2586g02009.1		Oleur061Scf2854g01007.1	Oleur061Scf3909g01010.1		Oleur061Scf1331g03004.1
Oleur061Scf0020g02015.1	Oleur061Scf0205g06001.1	Oleur061Scf1098g05009.1	Oleur061Scf0813g04003.1	Oleur061Scf8009g06015.1	Oleur061Scf8822g06017.1	Oleur061Scf8822g06017.1	Oleur061Scf1196g03004.1	Oleur061Scf0930g01015.1	Oleur061Scf5937g02012.1	Oleur061Scf3813g00003.1			Oleur061Scf6045g04020.1		Oleur061Scf7272g01034.1		Oleur061Scf0934g00010.1		Oleur061Scf5701g00004.1		Oleur061Scf7063g00016.1	Oleur061Scf3309g00019.1	Oleur061Scf7283g01013.1	Oleur061Scf5480g00006.1			Oleur061Scf2107g01019.1					Oleur061Scf5991g00023.1	Oleur061Scf2789g00026.1					Oleur061Scf2874g14008.1		Oleur061Scf2586g06011.1		Oleur061Scf2854g01024.1	Oleur061Scf3963g00011.1		Oleur061Scf1334g03006.1
Oleur061Scf0020g02017.1	Oleur061Scf0205g06006.1	Oleur061Scf1102g11019.1	Oleur061Scf0820g00001.1	Oleur061Scf8009g07006.1	Oleur061Scf8879g04002.1	Oleur061Scf8879g04002.1	Oleur061Scf1196g04024.1	Oleur061Scf0948g05013.1	Oleur061Scf6056g00004.1	Oleur061Scf3923g00003.1			Oleur061Scf6112g04020.1		Oleur061Scf7395g00014.1		Oleur061Scf0936g03004.1		Oleur061Scf5764g00003.1		Oleur061Scf7122g07012.1	Oleur061Scf3339g00019.1	Oleur061Scf7356g00006.1	Oleur061Scf5545g00007.1			Oleur061Scf2107g01021.1					Oleur061Scf6025g00010.1	Oleur061Scf2819g04044.1					Oleur061Scf2891g02008.1		Oleur061Scf2586g08012.1		Oleur061Scf2874g09004.1	Oleur061Scf3963g07033.1		Oleur061Scf1358g02003.1
Oleur061Scf0020g03018.1	Oleur061Scf0210g03021.1	Oleur061Scf1111g01004.1	Oleur061Scf0821g00010.1	Oleur061Scf8060g04001.1	Oleur061Scf8924g00001.1	Oleur061Scf8924g00001.1	Oleur061Scf1196g07043.1	Oleur061Scf0952g04007.1	Oleur061Scf6109g00006.1	Oleur061Scf3948g02012.1			Oleur061Scf6150g03033.1		Oleur061Scf7407g01031.1		Oleur061Scf0952g06021.1		Oleur061Scf5845g04012.1		Oleur061Scf7152g00019.1	Oleur061Scf3377g01010.1	Oleur061Scf7362g00020.1	Oleur061Scf5551g00003.1			Oleur061Scf2117g00007.1					Oleur061Scf6188g02005.1	Oleur061Scf2874g00020.1					Oleur061Scf2899g02030.1		Oleur061Scf2592g14010.1		Oleur061Scf2933g01001.1	Oleur061Scf3970g02002.1		Oleur061Scf1369g00001.1
Oleur061Scf0020g03011.1	Oleur061Scf0211g04001.1	Oleur061Scf1118g00008.1	Oleur061Scf0830g00018.1	Oleur061Scf8183g00003.1	Oleur061Scf8943g02021.1	Oleur061Scf8943g02021.1	Oleur061Scf1228g01003.1	Oleur061Scf0953g01011.1	Oleur061Scf6224g00002.1	Oleur061Scf3963g03007.1			Oleur061Scf6372g00005.1		Oleur061Scf7501g00024.1		Oleur061Scf0967g00001.1		Oleur061Scf5859g02030.1		Oleur061Scf7170g00004.1	Oleur061Scf3399g06030.1	Oleur061Scf7567g00013.1	Oleur061Scf5582g01001.1			Oleur061Scf2124g01035.1					Oleur061Scf6266g04002.1	Oleur061Scf2891g03018.1					Oleur061Scf2915g01038.1		Oleur061Scf2615g11032.1		Oleur061Scf2949g00009.1	Oleur061Scf4036g01007.1		Oleur061Scf1369g06007.1
Oleur061Scf0020g04019.1	Oleur061Scf0215g00003.1	Oleur061Scf1118g03003.1	Oleur061Scf0830g01023.1	Oleur061Scf8288g08034.1	Oleur061Scf8994g01006.1	Oleur061Scf8994g01006.1	Oleur061Scf1262g03024.1	Oleur061Scf0985g04005.1	Oleur061Scf6224g01001.1	Oleur061Scf4248g00005.1			Oleur061Scf6398g00010.1		Oleur061Scf7571g00004.1		Oleur061Scf0968g02002.1		Oleur061Scf5865g00003.1		Oleur061Scf7196g00020.1	Oleur061Scf3411g00024.1	Oleur061Scf7622g00015.1	Oleur061Scf5718g01028.1			Oleur061Scf2167g00010.1					Oleur061Scf6408g00013.1	Oleur061Scf2894g00045.1					Oleur061Scf2949g01033.1		Oleur061Scf2656g00015.1		Oleur061Scf2961g00005.1	Oleur061Scf4107g00027.1		Oleur061Scf1376g05004.1
Oleur061Scf0020g04020.1	Oleur061Scf0216g00007.1	Oleur061Scf1156g03005.1	Oleur061Scf0833g02007.1	Oleur061Scf8443g00023.1	Oleur061Scf9165g04020.1	Oleur061Scf9165g04020.1	Oleur061Scf1279g00019.1	Oleur061Scf0987g00011.1	Oleur061Scf6361g00030.1	Oleur061Scf4263g07002.1			Oleur061Scf6711g00018.1		Oleur061Scf7729g01028.1		Oleur061Scf0968g03024.1		Oleur061Scf5902g00012.1		Oleur061Scf7229g00003.1	Oleur061Scf3511g03046.1	Oleur061Scf7791g00027.1	Oleur061Scf5753g00030.1			Oleur061Scf2196g00018.1					Oleur061Scf6517g01025.1	Oleur061Scf2901g00034.1					Oleur061Scf2960g00001.1		Oleur061Scf2664g02010.1		Oleur061Scf2990g01009.1	Oleur061Scf4327g00018.1		Oleur061Scf1395g07001.1
Oleur061Scf0020g05001.1	Oleur061Scf0216g01017.1	Oleur061Scf1166g01015.1	Oleur061Scf0834g05007.1	Oleur061Scf8487g00015.1			Oleur061Scf1304g00010.1	Oleur061Scf1001g00059.1	Oleur061Scf6386g01004.1	Oleur061Scf4263g08006.1			Oleur061Scf6754g00005.1		Oleur061Scf7734g00003.1		Oleur061Scf0970g07048.1		Oleur061Scf5925g02004.1		Oleur061Scf7237g05027.1	Oleur061Scf3524g02012.1	Oleur061Scf8003g00008.1	Oleur061Scf5824g00003.1			Oleur061Scf2207g00019.1					Oleur061Scf6542g01046.1	Oleur061Scf3000g09013.1					Oleur061Scf2997g00020.1		Oleur061Scf2700g04010.1		Oleur061Scf2996g02034.1	Oleur061Scf4344g01047.1		Oleur061Scf1397g00018.1
Oleur061Scf0020g05002.1	Oleur061Scf0216g03032.1	Oleur061Scf1166g11014.1	Oleur061Scf0835g01016.1	Oleur061Scf8795g04011.1			Oleur061Scf1334g02022.1	Oleur061Scf1024g01019.1	Oleur061Scf6529g00026.1	Oleur061Scf4327g00019.1			Oleur061Scf6861g00036.1		Oleur061Scf7837g00001.1		Oleur061Scf1000g01017.1		Oleur061Scf6021g01009.1		Oleur061Scf7270g00013.1	Oleur061Scf3535g02015.1	Oleur061Scf8288g08016.1	Oleur061Scf6031g00013.1			Oleur061Scf2210g00026.1					Oleur061Scf6576g00009.1	Oleur061Scf3022g09008.1					Oleur061Scf3022g02012.1		Oleur061Scf2704g04025.1		Oleur061Scf3013g02061.1	Oleur061Scf4348g00032.1		Oleur061Scf1409g01019.1
Oleur061Scf0020g05004.1	Oleur061Scf0224g01016.1	Oleur061Scf1170g03030.1	Oleur061Scf0838g04078.1	Oleur061Scf8831g00013.1			Oleur061Scf1336g00020.1	Oleur061Scf1034g00019.1	Oleur061Scf6569g00016.1	Oleur061Scf4664g08005.1			Oleur061Scf6904g00050.1		Oleur061Scf7859g00012.1		Oleur061Scf1016g04003.1		Oleur061Scf6099g00018.1		Oleur061Scf7286g00008.1	Oleur061Scf3555g02008.1	Oleur061Scf8319g00011.1	Oleur061Scf6201g00001.1			Oleur061Scf2251g00006.1					Oleur061Scf6810g00007.1	Oleur061Scf3026g03041.1					Oleur061Scf3026g01015.1		Oleur061Scf2786g00023.1		Oleur061Scf3022g04001.1	Oleur061Scf4683g01004.1		Oleur061Scf1413g01013.1
Oleur061Scf0020g06025.1	Oleur061Scf0224g04009.1	Oleur061Scf1170g03014.1	Oleur061Scf0838g04072.1	Oleur061Scf9073g00039.1			Oleur061Scf1338g01027.1	Oleur061Scf1047g00003.1	Oleur061Scf6812g00029.1	Oleur061Scf4862g01036.1			Oleur061Scf7250g01013.1		Oleur061Scf7909g00012.1		Oleur061Scf1022g02020.1		Oleur061Scf6288g00002.1		Oleur061Scf7353g00012.1	Oleur061Scf3572g00014.1	Oleur061Scf8429g00024.1	Oleur061Scf6208g00007.1			Oleur061Scf2290g00005.1					Oleur061Scf6826g01001.1	Oleur061Scf3028g00005.1					Oleur061Scf3089g04012.1		Oleur061Scf2799g00024.1		Oleur061Scf3026g01002.1	Oleur061Scf4719g02033.1		Oleur061Scf1457g00005.1
Oleur061Scf0020g08002.1	Oleur061Scf0225g08003.1	Oleur061Scf1176g00013.1	Oleur061Scf0857g03001.1	Oleur061Scf9131g01018.1			Oleur061Scf1342g15037.1	Oleur061Scf1055g05010.1	Oleur061Scf6956g00015.1	Oleur061Scf4882g00003.1			Oleur061Scf7308g01023.1		Oleur061Scf7915g06029.1		Oleur061Scf1036g00027.1		Oleur061Scf6374g00024.1		Oleur061Scf7428g00031.1	Oleur061Scf3580g00013.1	Oleur061Scf8430g00014.1	Oleur061Scf6215g01078.1			Oleur061Scf2305g00005.1					Oleur061Scf6831g00010.1	Oleur061Scf3038g00004.1					Oleur061Scf3147g03015.1		Oleur061Scf2803g00001.1		Oleur061Scf3063g00041.1	Oleur061Scf4738g01006.1		Oleur061Scf1459g04022.1
Oleur061Scf0020g08001.1	Oleur061Scf0231g20001.1	Oleur061Scf1177g00011.1	Oleur061Scf0882g01016.1	Oleur061Scf9139g08034.1			Oleur061Scf1358g02001.1	Oleur061Scf1063g02006.1	Oleur061Scf7039g02065.1	Oleur061Scf5059g02058.1			Oleur061Scf7336g00012.1		Oleur061Scf7973g06003.1		Oleur061Scf1066g03001.1		Oleur061Scf6424g00008.1		Oleur061Scf7535g05013.1	Oleur061Scf3582g01021.1	Oleur061Scf8575g01025.1	Oleur061Scf6258g01010.1			Oleur061Scf2342g06009.1					Oleur061Scf6844g01004.1	Oleur061Scf3041g02019.1					Oleur061Scf3173g00010.1		Oleur061Scf2874g16027.1		Oleur061Scf3082g13021.1	Oleur061Scf4781g00001.1		Oleur061Scf1459g07027.1
Oleur061Scf0021g00001.1	Oleur061Scf0231g20031.1	Oleur061Scf1177g04039.1	Oleur061Scf0885g01011.1	Oleur061Scf9147g05005.1			Oleur061Scf1364g01035.1	Oleur061Scf1071g00010.1	Oleur061Scf7182g03001.1	Oleur061Scf5125g00003.1			Oleur061Scf7343g00001.1		Oleur061Scf7978g13029.1		Oleur061Scf1066g03002.1		Oleur061Scf6517g01031.1		Oleur061Scf7729g05033.1	Oleur061Scf3611g00011.1	Oleur061Scf8661g00004.1	Oleur061Scf6282g01015.1			Oleur061Scf2346g00020.1					Oleur061Scf6993g00017.1	Oleur061Scf3072g00008.1					Oleur061Scf3176g00003.1		Oleur061Scf2909g02004.1		Oleur061Scf3082g21064.1	Oleur061Scf4830g00018.1		Oleur061Scf1466g03014.1
Oleur061Scf0021g00003.1	Oleur061Scf0231g24001.1	Oleur061Scf1196g07002.1	Oleur061Scf0888g01003.1	Oleur061Scf9163g12009.1			Oleur061Scf1385g01026.1	Oleur061Scf1071g03036.1	Oleur061Scf7238g00026.1	Oleur061Scf5156g00009.1			Oleur061Scf7374g04010.1		Oleur061Scf8289g00010.1		Oleur061Scf1075g00012.1		Oleur061Scf6542g01022.1		Oleur061Scf7754g00007.1	Oleur061Scf3663g07054.1	Oleur061Scf8730g00016.1	Oleur061Scf6406g02019.1			Oleur061Scf2412g00012.1					Oleur061Scf7007g02021.1	Oleur061Scf3090g01006.1					Oleur061Scf3207g00015.1		Oleur061Scf2921g00009.1		Oleur061Scf3133g03043.1	Oleur061Scf4882g00006.1		Oleur061Scf1466g07006.1
Oleur061Scf0021g01017.1	Oleur061Scf0231g25012.1	Oleur061Scf1209g06031.1	Oleur061Scf0895g00022.1				Oleur061Scf1390g01007.1	Oleur061Scf1074g01007.1	Oleur061Scf7268g00018.1	Oleur061Scf5192g01016.1			Oleur061Scf7374g06001.1		Oleur061Scf8329g00018.1		Oleur061Scf1075g01019.1		Oleur061Scf6651g00015.1		Oleur061Scf7788g00011.1	Oleur061Scf3717g00001.1	Oleur061Scf8854g00030.1	Oleur061Scf6469g01051.1			Oleur061Scf2449g00009.1					Oleur061Scf7067g00011.1	Oleur061Scf3115g03005.1					Oleur061Scf3215g01030.1		Oleur061Scf2943g00018.1		Oleur061Scf3147g04027.1	Oleur061Scf4939g00018.1		Oleur061Scf1472g00026.1
Oleur061Scf0021g01018.1	Oleur061Scf0235g03005.1	Oleur061Scf1221g01018.1	Oleur061Scf0905g03006.1				Oleur061Scf1403g00003.1	Oleur061Scf1088g00041.1	Oleur061Scf7392g00001.1	Oleur061Scf5276g02010.1			Oleur061Scf7395g00008.1		Oleur061Scf8334g02043.1		Oleur061Scf1082g01017.1		Oleur061Scf6863g01033.1		Oleur061Scf7931g00022.1	Oleur061Scf3752g00008.1	Oleur061Scf8967g00024.1	Oleur061Scf6469g01043.1			Oleur061Scf2515g05003.1					Oleur061Scf7080g00011.1	Oleur061Scf3125g00015.1					Oleur061Scf3254g01031.1		Oleur061Scf2976g02001.1		Oleur061Scf3155g01023.1	Oleur061Scf4995g00008.1		Oleur061Scf1478g02016.1
Oleur061Scf0021g01014.1	Oleur061Scf0236g03009.1	Oleur061Scf1242g09001.1	Oleur061Scf0910g07008.1				Oleur061Scf1407g02017.1	Oleur061Scf1093g03028.1	Oleur061Scf7461g03013.1	Oleur061Scf5331g00001.1			Oleur061Scf7458g00029.1		Oleur061Scf8336g01002.1		Oleur061Scf1098g01003.1		Oleur061Scf7178g00016.1		Oleur061Scf7962g00005.1	Oleur061Scf3866g00007.1	Oleur061Scf9105g00002.1	Oleur061Scf6515g00020.1			Oleur061Scf2518g06005.1					Oleur061Scf7169g02009.1	Oleur061Scf3154g00030.1					Oleur061Scf3346g00011.1		Oleur061Scf2984g00014.1		Oleur061Scf3236g02004.1	Oleur061Scf5016g00002.1		Oleur061Scf1517g01004.1
Oleur061Scf0021g01020.1	Oleur061Scf0237g06041.1	Oleur061Scf1263g00018.1	Oleur061Scf0915g03005.1				Oleur061Scf1418g02024.1	Oleur061Scf1093g03029.1	Oleur061Scf7522g00002.1	Oleur061Scf5474g06016.1			Oleur061Scf7973g02022.1		Oleur061Scf8545g00019.1		Oleur061Scf1101g01060.1		Oleur061Scf7275g00013.1		Oleur061Scf7975g00020.1	Oleur061Scf3970g03049.1	Oleur061Scf9106g00002.1	Oleur061Scf6520g00011.1			Oleur061Scf2524g05038.1					Oleur061Scf7210g01035.1	Oleur061Scf3167g02041.1					Oleur061Scf3400g01025.1		Oleur061Scf2984g01012.1		Oleur061Scf3257g00011.1	Oleur061Scf5085g00010.1		Oleur061Scf1518g02006.1
Oleur061Scf0021g01022.1	Oleur061Scf0238g01004.1	Oleur061Scf1269g05004.1	Oleur061Scf0929g02012.1				Oleur061Scf1422g01020.1	Oleur061Scf1093g09004.1	Oleur061Scf7550g00016.1	Oleur061Scf5537g01020.1			Oleur061Scf8060g02005.1		Oleur061Scf8641g03005.1		Oleur061Scf1109g01029.1		Oleur061Scf7298g01014.1		Oleur061Scf7978g01019.1	Oleur061Scf3973g00001.1	Oleur061Scf9154g10030.1	Oleur061Scf6550g03011.1			Oleur061Scf2527g00016.1					Oleur061Scf7303g02012.1	Oleur061Scf3167g02009.1					Oleur061Scf3581g00003.1		Oleur061Scf2998g00050.1		Oleur061Scf3283g02018.1	Oleur061Scf5106g02045.1		Oleur061Scf1523g02017.1
Oleur061Scf0021g02002.1	Oleur061Scf0239g03003.1	Oleur061Scf1270g15003.1	Oleur061Scf0941g04004.1				Oleur061Scf1424g03010.1	Oleur061Scf1098g06021.1	Oleur061Scf7563g00011.1	Oleur061Scf5582g03003.1			Oleur061Scf8060g04022.1		Oleur061Scf8752g07003.1		Oleur061Scf1114g01019.1		Oleur061Scf7465g03025.1		Oleur061Scf7978g14030.1	Oleur061Scf4049g00014.1	Oleur061Scf9168g09010.1	Oleur061Scf6559g00002.1			Oleur061Scf2555g00024.1					Oleur061Scf7438g00008.1	Oleur061Scf3193g00005.1					Oleur061Scf3582g01019.1		Oleur061Scf3008g00005.1		Oleur061Scf3374g01007.1	Oleur061Scf5207g00007.1		Oleur061Scf1530g04015.1
Oleur061Scf0021g02003.1	Oleur061Scf0240g02062.1	Oleur061Scf1292g00003.1	Oleur061Scf0955g00022.1				Oleur061Scf1427g00001.1	Oleur061Scf1100g10031.1	Oleur061Scf7616g00001.1	Oleur061Scf5595g03033.1			Oleur061Scf8070g00007.1		Oleur061Scf8752g07012.1		Oleur061Scf1117g00026.1		Oleur061Scf7497g00012.1		Oleur061Scf7978g16046.1	Oleur061Scf4263g05025.1	Oleur061Scf9173g01022.1	Oleur061Scf6622g03009.1			Oleur061Scf2573g02013.1					Oleur061Scf7465g02011.1	Oleur061Scf3270g02008.1					Oleur061Scf3721g00002.1		Oleur061Scf3022g03002.1		Oleur061Scf3391g00014.1	Oleur061Scf5333g00008.1		Oleur061Scf1545g00006.1
Oleur061Scf0021g02004.1	Oleur061Scf0242g00008.1	Oleur061Scf1309g00006.1	Oleur061Scf0956g00013.1				Oleur061Scf1459g05003.1	Oleur061Scf1101g01018.1	Oleur061Scf7703g00002.1	Oleur061Scf5721g02008.1			Oleur061Scf8145g00009.1		Oleur061Scf8800g01002.1		Oleur061Scf1140g00026.1		Oleur061Scf7526g00015.1		Oleur061Scf7981g03001.1	Oleur061Scf4263g14017.1	Oleur061Scf9173g03027.1	Oleur061Scf6624g01008.1			Oleur061Scf2573g02014.1					Oleur061Scf7492g00005.1	Oleur061Scf3281g00007.1					Oleur061Scf3752g00002.1		Oleur061Scf3024g00035.1		Oleur061Scf3434g04008.1	Oleur061Scf5478g00008.1		Oleur061Scf1546g02007.1
Oleur061Scf0021g02026.1	Oleur061Scf0245g05022.1	Oleur061Scf1310g08022.1	Oleur061Scf0963g01001.1				Oleur061Scf1466g04024.1	Oleur061Scf1102g05018.1	Oleur061Scf7836g00001.1	Oleur061Scf5742g00009.1			Oleur061Scf8209g00001.1		Oleur061Scf8830g00029.1		Oleur061Scf1140g00004.1		Oleur061Scf7571g02014.1		Oleur061Scf8008g01011.1	Oleur061Scf4339g00005.1		Oleur061Scf6637g07018.1			Oleur061Scf2586g07023.1					Oleur061Scf7509g00009.1	Oleur061Scf3286g00010.1					Oleur061Scf3785g00004.1		Oleur061Scf3026g01003.1		Oleur061Scf3448g00011.1	Oleur061Scf5486g00009.1		Oleur061Scf1563g00016.1
Oleur061Scf0021g02006.1	Oleur061Scf0246g06037.1	Oleur061Scf1320g01022.1	Oleur061Scf0966g01020.1				Oleur061Scf1506g04021.1	Oleur061Scf1107g03025.1	Oleur061Scf7839g00037.1	Oleur061Scf5843g01019.1			Oleur061Scf8445g00017.1		Oleur061Scf8909g00016.1		Oleur061Scf1141g00008.1		Oleur061Scf7573g00001.1		Oleur061Scf8050g01005.1	Oleur061Scf4403g02010.1		Oleur061Scf6746g00001.1			Oleur061Scf2624g00010.1					Oleur061Scf7659g01001.1	Oleur061Scf3315g00011.1					Oleur061Scf3787g01012.1		Oleur061Scf3098g03006.1		Oleur061Scf3458g01011.1	Oleur061Scf5626g00003.1		Oleur061Scf1582g02002.1
Oleur061Scf0021g03033.1	Oleur061Scf0247g00015.1	Oleur061Scf1355g00005.1	Oleur061Scf0969g01001.1				Oleur061Scf1571g14018.1	Oleur061Scf1120g00001.1	Oleur061Scf7856g00002.1	Oleur061Scf5911g02028.1			Oleur061Scf8460g01043.1		Oleur061Scf9100g00002.1		Oleur061Scf1151g00025.1		Oleur061Scf7578g01012.1		Oleur061Scf8058g01016.1	Oleur061Scf4411g00006.1		Oleur061Scf6764g00001.1			Oleur061Scf2665g00003.1					Oleur061Scf7701g00015.1	Oleur061Scf3339g01008.1					Oleur061Scf3793g00030.1		Oleur061Scf3147g02015.1		Oleur061Scf3481g00047.1	Oleur061Scf5650g00010.1		Oleur061Scf1606g02021.1
Oleur061Scf0021g03042.1	Oleur061Scf0250g01025.1	Oleur061Scf1372g03002.1	Oleur061Scf0973g00024.1				Oleur061Scf1598g06020.1	Oleur061Scf1123g00017.1	Oleur061Scf7857g02037.1	Oleur061Scf5951g00004.1			Oleur061Scf8470g00007.1		Oleur061Scf9105g00004.1		Oleur061Scf1152g01012.1		Oleur061Scf7661g00012.1		Oleur061Scf8087g00019.1	Oleur061Scf4419g00013.1		Oleur061Scf7067g00004.1			Oleur061Scf2670g00003.1					Oleur061Scf7774g03002.1	Oleur061Scf3399g00003.1					Oleur061Scf3904g00001.1		Oleur061Scf3183g00014.1		Oleur061Scf3490g05017.1	Oleur061Scf5659g00015.1		Oleur061Scf1634g12004.1
Oleur061Scf0021g03034.1	Oleur061Scf0250g03034.1	Oleur061Scf1372g04013.1	Oleur061Scf0985g01017.1				Oleur061Scf1599g00011.1	Oleur061Scf1142g05008.1	Oleur061Scf7892g00002.1	Oleur061Scf5958g00026.1			Oleur061Scf8470g01016.1		Oleur061Scf9131g00018.1		Oleur061Scf1166g07016.1		Oleur061Scf7838g00010.1		Oleur061Scf8134g00004.1	Oleur061Scf4419g00019.1		Oleur061Scf7078g02009.1			Oleur061Scf2677g03010.1					Oleur061Scf7973g00015.1	Oleur061Scf3418g01042.1					Oleur061Scf3920g03016.1		Oleur061Scf3186g00029.1		Oleur061Scf3491g00004.1	Oleur061Scf5750g00006.1		Oleur061Scf1645g03021.1
Oleur061Scf0021g03035.1	Oleur061Scf0252g08012.1	Oleur061Scf1374g01007.1	Oleur061Scf0985g03018.1				Oleur061Scf1612g00006.1	Oleur061Scf1153g00020.1	Oleur061Scf7910g02029.1	Oleur061Scf6079g00002.1			Oleur061Scf8555g00003.1		Oleur061Scf9166g08017.1		Oleur061Scf1166g07026.1		Oleur061Scf7885g00001.1		Oleur061Scf8145g00003.1	Oleur061Scf4491g00007.1		Oleur061Scf7085g01030.1			Oleur061Scf2698g01013.1					Oleur061Scf7973g01033.1	Oleur061Scf3421g01007.1					Oleur061Scf3920g03015.1		Oleur061Scf3317g05036.1		Oleur061Scf3509g03007.1	Oleur061Scf5937g04017.1		Oleur061Scf1671g00021.1
Oleur061Scf0021g03036.1	Oleur061Scf0256g00013.1	Oleur061Scf1400g00011.1	Oleur061Scf0986g05024.1				Oleur061Scf1620g00020.1	Oleur061Scf1163g01034.1	Oleur061Scf7932g00002.1	Oleur061Scf6084g00002.1			Oleur061Scf8806g02001.1				Oleur061Scf1175g02002.1		Oleur061Scf8009g01031.1		Oleur061Scf8147g02013.1	Oleur061Scf4783g00033.1		Oleur061Scf7101g02035.1			Oleur061Scf2723g00009.1					Oleur061Scf8217g02020.1	Oleur061Scf3421g03003.1					Oleur061Scf4213g00026.1		Oleur061Scf3328g08037.1		Oleur061Scf3531g00014.1	Oleur061Scf5990g01033.1		Oleur061Scf1678g00007.1
Oleur061Scf0022g02019.1	Oleur061Scf0258g02008.1	Oleur061Scf1418g05001.1	Oleur061Scf0994g00021.1				Oleur061Scf1678g03009.1	Oleur061Scf1163g03023.1	Oleur061Scf7944g00001.1	Oleur061Scf6241g00014.1			Oleur061Scf8822g03001.1				Oleur061Scf1209g04005.1		Oleur061Scf8060g01021.1		Oleur061Scf8152g03044.1	Oleur061Scf4826g01022.1		Oleur061Scf7105g01041.1			Oleur061Scf2732g02009.1					Oleur061Scf8250g01012.1	Oleur061Scf3431g01030.1					Oleur061Scf4243g01001.1		Oleur061Scf3339g01021.1		Oleur061Scf3542g00002.1	Oleur061Scf6083g00019.1		Oleur061Scf1678g04006.1
Oleur061Scf0022g02014.1	Oleur061Scf0258g03009.1	Oleur061Scf1418g05002.1	Oleur061Scf0999g07019.1				Oleur061Scf1736g00022.1	Oleur061Scf1164g00008.1	Oleur061Scf7963g00004.1	Oleur061Scf6253g02019.1			Oleur061Scf8834g00006.1				Oleur061Scf1209g06004.1		Oleur061Scf8152g02021.1		Oleur061Scf8305g00006.1	Oleur061Scf4895g03030.1		Oleur061Scf7128g00017.1			Oleur061Scf2751g00044.1					Oleur061Scf8339g00009.1	Oleur061Scf3539g05015.1					Oleur061Scf4253g05010.1		Oleur061Scf3361g03035.1		Oleur061Scf3570g01017.1	Oleur061Scf6113g00031.1		Oleur061Scf1686g02027.1
Oleur061Scf0022g03014.1	Oleur061Scf0258g04008.1	Oleur061Scf1442g02010.1	Oleur061Scf1016g05011.1				Oleur061Scf1743g01004.1	Oleur061Scf1166g09002.1	Oleur061Scf7978g14023.1	Oleur061Scf6309g00002.1			Oleur061Scf8910g00021.1				Oleur061Scf1219g04007.1		Oleur061Scf8240g00018.1		Oleur061Scf8316g00008.1	Oleur061Scf4921g00002.1		Oleur061Scf7153g00012.1			Oleur061Scf2788g00022.1					Oleur061Scf8339g00010.1	Oleur061Scf3561g03015.1					Oleur061Scf4535g00001.1		Oleur061Scf3365g00004.1		Oleur061Scf3609g00003.1	Oleur061Scf6148g00004.1		Oleur061Scf1696g00008.1
Oleur061Scf0022g03015.1	Oleur061Scf0260g01026.1	Oleur061Scf1459g08006.1	Oleur061Scf1031g02022.1				Oleur061Scf1747g00008.1	Oleur061Scf1178g02020.1	Oleur061Scf7981g04022.1	Oleur061Scf6353g00046.1			Oleur061Scf9060g00001.1				Oleur061Scf1222g01011.1		Oleur061Scf8288g07018.1		Oleur061Scf8438g00016.1	Oleur061Scf4933g00013.1		Oleur061Scf7210g01033.1			Oleur061Scf2797g01051.1					Oleur061Scf8340g00014.1	Oleur061Scf3599g00010.1					Oleur061Scf4587g00012.1		Oleur061Scf3407g00011.1		Oleur061Scf3762g00017.1	Oleur061Scf6260g00019.1		Oleur061Scf1721g00009.1
Oleur061Scf0022g03006.1	Oleur061Scf0261g04012.1	Oleur061Scf1464g03010.1	Oleur061Scf1032g01005.1				Oleur061Scf1768g04004.1	Oleur061Scf1179g00014.1	Oleur061Scf8119g00008.1	Oleur061Scf6361g00021.1			Oleur061Scf9090g00012.1				Oleur061Scf1269g00016.1		Oleur061Scf8336g03013.1		Oleur061Scf8446g02012.1	Oleur061Scf4939g01028.1		Oleur061Scf7271g02003.1			Oleur061Scf2804g01022.1					Oleur061Scf8450g00004.1	Oleur061Scf3615g00042.1					Oleur061Scf4630g01029.1		Oleur061Scf3480g01023.1		Oleur061Scf3766g00015.1	Oleur061Scf6293g00022.1		Oleur061Scf1766g01015.1
Oleur061Scf0022g03016.1	Oleur061Scf0261g04008.1	Oleur061Scf1493g00030.1	Oleur061Scf1036g00004.1				Oleur061Scf1770g01005.1	Oleur061Scf1182g01015.1	Oleur061Scf8120g00002.1	Oleur061Scf6363g00021.1			Oleur061Scf9150g04004.1				Oleur061Scf1275g01016.1		Oleur061Scf8469g00008.1		Oleur061Scf8460g01035.1	Oleur061Scf4959g00012.1		Oleur061Scf7504g00033.1			Oleur061Scf2838g00023.1					Oleur061Scf8482g00020.1	Oleur061Scf3647g01010.1					Oleur061Scf4641g02004.1		Oleur061Scf3485g01006.1		Oleur061Scf3866g00009.1	Oleur061Scf6377g00009.1		Oleur061Scf1773g03001.1
Oleur061Scf0022g04010.1	Oleur061Scf0263g02019.1	Oleur061Scf1503g00015.1	Oleur061Scf1043g00026.1				Oleur061Scf1782g00001.1	Oleur061Scf1183g00006.1	Oleur061Scf8238g00008.1	Oleur061Scf6370g04023.1			Oleur061Scf9154g10021.1				Oleur061Scf1287g08008.1		Oleur061Scf8470g04008.1		Oleur061Scf8572g00008.1	Oleur061Scf4982g00005.1		Oleur061Scf7549g01025.1			Oleur061Scf2874g04003.1					Oleur061Scf8519g00008.1	Oleur061Scf3723g00014.1					Oleur061Scf4866g00026.1		Oleur061Scf3502g00016.1		Oleur061Scf3899g01023.1	Oleur061Scf6463g00026.1		Oleur061Scf1775g05039.1
Oleur061Scf0022g04011.1	Oleur061Scf0267g00011.1	Oleur061Scf1514g01005.1	Oleur061Scf1066g03006.1				Oleur061Scf1825g00005.1	Oleur061Scf1189g03003.1	Oleur061Scf8265g00041.1	Oleur061Scf6386g04054.1			Oleur061Scf9160g16010.1				Oleur061Scf1289g03012.1		Oleur061Scf8641g04009.1		Oleur061Scf8572g00006.1	Oleur061Scf4983g01018.1		Oleur061Scf7570g00006.1			Oleur061Scf2877g00042.1					Oleur061Scf8612g04015.1	Oleur061Scf3795g05010.1					Oleur061Scf4974g00004.1		Oleur061Scf3505g03025.1		Oleur061Scf3996g00017.1	Oleur061Scf6519g01016.1		Oleur061Scf1775g13015.1
Oleur061Scf0022g04012.1	Oleur061Scf0269g01007.1	Oleur061Scf1553g00007.1	Oleur061Scf1069g04003.1				Oleur061Scf1831g10004.1	Oleur061Scf1196g00002.1	Oleur061Scf8290g00026.1	Oleur061Scf6394g03012.1			Oleur061Scf9161g12003.1				Oleur061Scf1300g01038.1		Oleur061Scf8702g00023.1		Oleur061Scf8705g01038.1	Oleur061Scf5076g00034.1		Oleur061Scf7587g00020.1			Oleur061Scf2878g04054.1					Oleur061Scf8678g00012.1	Oleur061Scf3825g00012.1					Oleur061Scf4984g00001.1		Oleur061Scf3538g01025.1		Oleur061Scf4084g06031.1	Oleur061Scf6545g00005.1		Oleur061Scf1786g00004.1
Oleur061Scf0022g05003.1	Oleur061Scf0274g01023.1	Oleur061Scf1565g00047.1	Oleur061Scf1071g01008.1				Oleur061Scf1831g18017.1	Oleur061Scf1197g01005.1	Oleur061Scf8298g00005.1	Oleur061Scf6485g02026.1							Oleur061Scf1306g00007.1		Oleur061Scf8810g04012.1		Oleur061Scf8774g00002.1	Oleur061Scf5078g00013.1		Oleur061Scf7610g02050.1			Oleur061Scf2909g03038.1					Oleur061Scf8785g00017.1	Oleur061Scf3825g02015.1					Oleur061Scf4989g00013.1		Oleur061Scf3563g05004.1		Oleur061Scf4112g01003.1	Oleur061Scf6779g00017.1		Oleur061Scf1833g01004.1
Oleur061Scf0022g05010.1	Oleur061Scf0275g05020.1	Oleur061Scf1571g06009.1	Oleur061Scf1081g00003.1				Oleur061Scf1877g00003.1	Oleur061Scf1209g00003.1	Oleur061Scf8300g00001.1	Oleur061Scf6534g00001.1							Oleur061Scf1314g01015.1		Oleur061Scf8823g00013.1		Oleur061Scf8774g00003.1	Oleur061Scf5081g00011.1		Oleur061Scf7611g00008.1			Oleur061Scf2919g00017.1					Oleur061Scf8914g01023.1	Oleur061Scf3858g01003.1					Oleur061Scf4995g02001.1		Oleur061Scf3571g06004.1		Oleur061Scf4149g00010.1	Oleur061Scf6782g01019.1		Oleur061Scf1867g00009.1
Oleur061Scf0023g00021.1	Oleur061Scf0277g00026.1	Oleur061Scf1571g10013.1	Oleur061Scf1084g02030.1				Oleur061Scf1878g08028.1	Oleur061Scf1209g04008.1	Oleur061Scf8318g01001.1	Oleur061Scf6687g00017.1							Oleur061Scf1314g01011.1		Oleur061Scf8920g02033.1		Oleur061Scf8790g00011.1	Oleur061Scf5091g01005.1		Oleur061Scf7627g00010.1			Oleur061Scf2944g04030.1					Oleur061Scf8920g03008.1	Oleur061Scf3986g08045.1					Oleur061Scf5024g01005.1		Oleur061Scf3641g01009.1		Oleur061Scf4190g00006.1	Oleur061Scf7045g00001.1		Oleur061Scf1869g00037.1
Oleur061Scf0023g00006.1	Oleur061Scf0283g04004.1	Oleur061Scf1580g00006.1	Oleur061Scf1093g03031.1				Oleur061Scf1886g03009.1	Oleur061Scf1218g04018.1	Oleur061Scf8351g00006.1	Oleur061Scf6702g02032.1							Oleur061Scf1317g02005.1		Oleur061Scf8948g02001.1		Oleur061Scf8822g06023.1	Oleur061Scf5124g02029.1		Oleur061Scf7681g01005.1			Oleur061Scf2963g01039.1					Oleur061Scf9023g01003.1	Oleur061Scf3992g00005.1					Oleur061Scf5097g04001.1		Oleur061Scf3671g00012.1		Oleur061Scf4295g01021.1	Oleur061Scf7071g02014.1		Oleur061Scf1899g03010.1
Oleur061Scf0023g00002.1	Oleur061Scf0286g04047.1	Oleur061Scf1583g00007.1	Oleur061Scf1099g00003.1				Oleur061Scf1932g03019.1	Oleur061Scf1223g03010.1	Oleur061Scf8409g00003.1	Oleur061Scf6925g00018.1							Oleur061Scf1319g01004.1		Oleur061Scf8956g00001.1		Oleur061Scf8956g07032.1	Oleur061Scf5147g00027.1		Oleur061Scf7865g00012.1			Oleur061Scf3005g00029.1					Oleur061Scf9112g00007.1	Oleur061Scf4001g00018.1					Oleur061Scf5172g01002.1		Oleur061Scf3674g03010.1		Oleur061Scf4472g00012.1	Oleur061Scf7137g03026.1		Oleur061Scf1902g05043.1
Oleur061Scf0023g00003.1	Oleur061Scf0288g05026.1	Oleur061Scf1600g03011.1	Oleur061Scf1102g15012.1				Oleur061Scf1959g02003.1	Oleur061Scf1231g01014.1	Oleur061Scf8520g00015.1	Oleur061Scf6949g00013.1							Oleur061Scf1376g04007.1				Oleur061Scf8994g02025.1	Oleur061Scf5150g00026.1		Oleur061Scf7865g00019.1			Oleur061Scf3022g05008.1					Oleur061Scf9131g01024.1	Oleur061Scf4013g00002.1					Oleur061Scf5192g00002.1		Oleur061Scf3768g00007.1		Oleur061Scf4497g03002.1	Oleur061Scf7192g01023.1		Oleur061Scf1916g03046.1
Oleur061Scf0023g01005.1	Oleur061Scf0288g06005.1	Oleur061Scf1620g00001.1	Oleur061Scf1102g16001.1				Oleur061Scf1986g00019.1	Oleur061Scf1236g01010.1	Oleur061Scf8653g01035.1	Oleur061Scf6983g02031.1							Oleur061Scf1390g01011.1				Oleur061Scf9098g00013.1	Oleur061Scf5301g00003.1		Oleur061Scf8009g03021.1			Oleur061Scf3039g05002.1					Oleur061Scf9156g09020.1	Oleur061Scf4126g04011.1					Oleur061Scf5224g02055.1		Oleur061Scf3818g00030.1		Oleur061Scf4533g00018.1	Oleur061Scf7233g00010.1		Oleur061Scf1919g00020.1
Oleur061Scf0023g01001.1	Oleur061Scf0288g06026.1	Oleur061Scf1625g04031.1	Oleur061Scf1105g01041.1				Oleur061Scf1987g02002.1	Oleur061Scf1255g13010.1	Oleur061Scf8752g01011.1	Oleur061Scf7007g05023.1							Oleur061Scf1394g01004.1				Oleur061Scf9110g00005.1	Oleur061Scf5353g00004.1		Oleur061Scf8050g01006.1			Oleur061Scf3048g04011.1					Oleur061Scf9160g10012.1	Oleur061Scf4275g00010.1					Oleur061Scf5241g00016.1		Oleur061Scf3866g01012.1		Oleur061Scf4628g05002.1	Oleur061Scf7312g00011.1		Oleur061Scf1929g01011.1
Oleur061Scf0023g01021.1	Oleur061Scf0288g07022.1	Oleur061Scf1641g00038.1	Oleur061Scf1107g01004.1				Oleur061Scf2013g01006.1	Oleur061Scf1263g00005.1	Oleur061Scf8782g00006.1	Oleur061Scf7082g00004.1							Oleur061Scf1398g03013.1				Oleur061Scf9147g08008.1	Oleur061Scf5432g00001.1		Oleur061Scf8078g00005.1			Oleur061Scf3082g15021.1					Oleur061Scf9163g01005.1	Oleur061Scf4347g01004.1					Oleur061Scf5258g00037.1		Oleur061Scf3877g01017.1		Oleur061Scf4629g00009.1	Oleur061Scf7368g02002.1		Oleur061Scf1929g02023.1
Oleur061Scf0023g01004.1	Oleur061Scf0291g08009.1	Oleur061Scf1642g00028.1	Oleur061Scf1118g07003.1				Oleur061Scf2021g00010.1	Oleur061Scf1264g02008.1	Oleur061Scf8804g00003.1	Oleur061Scf7124g01034.1							Oleur061Scf1432g00007.1				Oleur061Scf9151g01012.1	Oleur061Scf5546g00005.1		Oleur061Scf8086g00001.1			Oleur061Scf3090g12020.1					Oleur061Scf9170g05004.1	Oleur061Scf4348g00033.1					Oleur061Scf5330g00001.1		Oleur061Scf3883g01025.1		Oleur061Scf4641g02007.1	Oleur061Scf7480g05012.1		Oleur061Scf1933g00006.1
Oleur061Scf0023g01007.1	Oleur061Scf0296g00006.1	Oleur061Scf1655g01018.1	Oleur061Scf1125g00012.1				Oleur061Scf2025g04052.1	Oleur061Scf1265g00016.1	Oleur061Scf8810g05015.1	Oleur061Scf7207g00005.1							Oleur061Scf1437g08011.1				Oleur061Scf9153g02028.1	Oleur061Scf5627g00014.1		Oleur061Scf8118g02012.1			Oleur061Scf3112g06020.1					Oleur061Scf9170g05021.1	Oleur061Scf4353g01026.1					Oleur061Scf5358g00016.1		Oleur061Scf3948g02008.1		Oleur061Scf4700g00017.1	Oleur061Scf7487g00014.1		Oleur061Scf1959g00001.1
Oleur061Scf0023g02007.1	Oleur061Scf0298g01006.1	Oleur061Scf1662g03025.1	Oleur061Scf1129g00004.1				Oleur061Scf2029g00046.1	Oleur061Scf1270g08018.1	Oleur061Scf8856g00016.1	Oleur061Scf7294g00016.1							Oleur061Scf1443g05007.1				Oleur061Scf9155g02007.1	Oleur061Scf5733g00037.1		Oleur061Scf8118g04025.1			Oleur061Scf3133g07023.1					Oleur061Scf9170g08007.1	Oleur061Scf4420g03003.1					Oleur061Scf5533g00007.1		Oleur061Scf3960g01002.1		Oleur061Scf4702g04012.1	Oleur061Scf7582g05008.1		Oleur061Scf1983g01006.1
Oleur061Scf0023g02021.1	Oleur061Scf0300g02021.1	Oleur061Scf1669g00003.1	Oleur061Scf1132g03029.1				Oleur061Scf2033g01002.1	Oleur061Scf1277g05003.1	Oleur061Scf8929g01033.1	Oleur061Scf7374g00002.1							Oleur061Scf1449g02001.1				Oleur061Scf9157g06014.1	Oleur061Scf5796g00001.1		Oleur061Scf8153g01002.1			Oleur061Scf3135g04008.1						Oleur061Scf4497g08023.1					Oleur061Scf5722g01029.1		Oleur061Scf3963g02013.1		Oleur061Scf4737g01001.1	Oleur061Scf7681g00018.1		Oleur061Scf1987g08011.1
Oleur061Scf0023g03004.1	Oleur061Scf0300g03013.1	Oleur061Scf1689g00001.1	Oleur061Scf1134g01040.1				Oleur061Scf2058g00010.1	Oleur061Scf1282g00021.1	Oleur061Scf9139g14004.1	Oleur061Scf7386g00002.1							Oleur061Scf1453g00012.1				Oleur061Scf9164g08006.1	Oleur061Scf5815g02027.1		Oleur061Scf8165g01035.1			Oleur061Scf3195g08029.1						Oleur061Scf4498g00010.1					Oleur061Scf5747g01003.1		Oleur061Scf4082g00005.1		Oleur061Scf4897g02006.1	Oleur061Scf7848g03055.1		Oleur061Scf1992g00009.1
Oleur061Scf0023g03015.1	Oleur061Scf0301g01015.1	Oleur061Scf1690g00027.1	Oleur061Scf1140g00030.1				Oleur061Scf2068g00018.1	Oleur061Scf1303g07003.1	Oleur061Scf9147g00013.1	Oleur061Scf7480g03015.1							Oleur061Scf1459g12020.1				Oleur061Scf9166g03019.1	Oleur061Scf5940g02003.1		Oleur061Scf8186g00052.1			Oleur061Scf3217g00010.1						Oleur061Scf4622g05019.1					Oleur061Scf5991g00026.1		Oleur061Scf4084g05006.1		Oleur061Scf5072g00019.1	Oleur061Scf7848g03065.1		Oleur061Scf2016g02005.1
Oleur061Scf0023g03002.1	Oleur061Scf0306g05004.1	Oleur061Scf1704g04026.1	Oleur061Scf1142g05003.1				Oleur061Scf2186g00003.1	Oleur061Scf1304g01016.1	Oleur061Scf9161g09021.1	Oleur061Scf7549g01032.1							Oleur061Scf1479g01012.1				Oleur061Scf9166g08002.1	Oleur061Scf6137g00002.1		Oleur061Scf8266g01025.1			Oleur061Scf3217g00009.1						Oleur061Scf4664g10007.1					Oleur061Scf6068g00003.1		Oleur061Scf4143g02058.1		Oleur061Scf5106g00006.1	Oleur061Scf8118g07026.1		Oleur061Scf2041g01041.1
Oleur061Scf0023g03018.1	Oleur061Scf0306g05031.1	Oleur061Scf1712g00004.1	Oleur061Scf1142g07019.1				Oleur061Scf2188g01029.1	Oleur061Scf1317g01013.1	Oleur061Scf9168g09013.1	Oleur061Scf7595g00007.1							Oleur061Scf1496g00004.1				Oleur061Scf9172g05013.1	Oleur061Scf6426g00021.1		Oleur061Scf8333g01021.1			Oleur061Scf3242g00008.1						Oleur061Scf4691g00003.1					Oleur061Scf6130g00022.1		Oleur061Scf4305g00002.1		Oleur061Scf5106g02035.1	Oleur061Scf8157g00017.1		Oleur061Scf2044g00029.1
Oleur061Scf0023g03020.1	Oleur061Scf0307g01008.1	Oleur061Scf1722g01012.1	Oleur061Scf1145g00016.1				Oleur061Scf2236g03006.1	Oleur061Scf1317g05021.1	Oleur061Scf9174g01003.1	Oleur061Scf7653g05024.1							Oleur061Scf1506g07001.1					Oleur061Scf6519g01005.1		Oleur061Scf8413g00025.1			Oleur061Scf3259g06033.1						Oleur061Scf4718g00031.1					Oleur061Scf6150g01029.1		Oleur061Scf4425g00028.1		Oleur061Scf5108g00001.1	Oleur061Scf8157g00019.1		Oleur061Scf2069g03036.1
Oleur061Scf0023g04001.1	Oleur061Scf0308g09004.1	Oleur061Scf1768g03008.1	Oleur061Scf1150g00002.1				Oleur061Scf2236g05008.1	Oleur061Scf1319g02009.1		Oleur061Scf7673g05021.1							Oleur061Scf1508g00005.1					Oleur061Scf6605g00018.1		Oleur061Scf8504g00006.1			Oleur061Scf3270g02003.1						Oleur061Scf4721g01033.1					Oleur061Scf6222g01012.1		Oleur061Scf4462g01007.1		Oleur061Scf5181g00004.1	Oleur061Scf8263g00018.1		Oleur061Scf2069g03009.1
Oleur061Scf0023g06022.1	Oleur061Scf0309g00020.1	Oleur061Scf1775g02015.1	Oleur061Scf1163g07034.1				Oleur061Scf2250g00022.1	Oleur061Scf1323g02044.1		Oleur061Scf7674g00002.1							Oleur061Scf1525g00045.1					Oleur061Scf6703g00010.1		Oleur061Scf8582g01011.1			Oleur061Scf3342g00015.1						Oleur061Scf4925g00011.1					Oleur061Scf6298g00004.1		Oleur061Scf4502g01002.1		Oleur061Scf5239g00023.1	Oleur061Scf8320g01020.1		Oleur061Scf2075g00007.1
Oleur061Scf0023g06027.1	Oleur061Scf0309g04028.1	Oleur061Scf1794g08015.1	Oleur061Scf1171g03039.1				Oleur061Scf2275g03001.1	Oleur061Scf1329g02013.1		Oleur061Scf7683g00019.1							Oleur061Scf1529g02006.1					Oleur061Scf6747g00002.1		Oleur061Scf8597g00002.1			Oleur061Scf3403g05036.1						Oleur061Scf4972g00018.1					Oleur061Scf6469g01025.1		Oleur061Scf4618g00006.1		Oleur061Scf5384g01002.1	Oleur061Scf8348g01003.1		Oleur061Scf2112g00017.1
Oleur061Scf0023g06003.1	Oleur061Scf0309g05002.1	Oleur061Scf1800g00019.1	Oleur061Scf1173g02015.1				Oleur061Scf2290g01019.1	Oleur061Scf1337g02004.1		Oleur061Scf7683g00020.1							Oleur061Scf1580g03009.1					Oleur061Scf6751g00008.1		Oleur061Scf8612g03022.1			Oleur061Scf3428g02023.1						Oleur061Scf4987g00046.1					Oleur061Scf6550g01022.1		Oleur061Scf4628g03019.1		Oleur061Scf5446g00002.1	Oleur061Scf8350g01008.1		Oleur061Scf2117g00003.1
Oleur061Scf0023g06028.1	Oleur061Scf0309g06001.1	Oleur061Scf1813g00019.1	Oleur061Scf1179g01037.1				Oleur061Scf2307g00001.1	Oleur061Scf1342g15005.1		Oleur061Scf7734g01027.1							Oleur061Scf1582g01001.1					Oleur061Scf6904g00038.1		Oleur061Scf8661g01017.1			Oleur061Scf3478g06022.1						Oleur061Scf5094g03006.1					Oleur061Scf6584g00003.1		Oleur061Scf4628g09004.1		Oleur061Scf5453g04006.1	Oleur061Scf8517g00005.1		Oleur061Scf2132g00007.1
Oleur061Scf0023g07007.1	Oleur061Scf0309g06007.1	Oleur061Scf1831g14031.1	Oleur061Scf1179g02027.1				Oleur061Scf2328g01004.1	Oleur061Scf1359g04017.1		Oleur061Scf7734g02033.1							Oleur061Scf1590g00024.1					Oleur061Scf6918g00003.1		Oleur061Scf8766g02005.1			Oleur061Scf3498g00043.1						Oleur061Scf5138g00022.1					Oleur061Scf6715g00022.1		Oleur061Scf4630g01016.1		Oleur061Scf5735g00043.1	Oleur061Scf8646g00006.1		Oleur061Scf2134g02029.1
Oleur061Scf0023g07026.1	Oleur061Scf0310g03012.1	Oleur061Scf1842g00005.1	Oleur061Scf1181g01030.1				Oleur061Scf2347g00012.1	Oleur061Scf1382g03031.1		Oleur061Scf7782g01004.1							Oleur061Scf1600g01003.1					Oleur061Scf6962g00015.1		Oleur061Scf8822g05010.1			Oleur061Scf3511g00015.1						Oleur061Scf5208g00008.1					Oleur061Scf6776g03023.1		Oleur061Scf4664g02013.1		Oleur061Scf5784g01024.1	Oleur061Scf8696g00017.1		Oleur061Scf2140g00017.1
Oleur061Scf0023g07004.1	Oleur061Scf0314g00001.1	Oleur061Scf1877g00016.1	Oleur061Scf1189g04039.1				Oleur061Scf2392g01025.1	Oleur061Scf1395g07019.1		Oleur061Scf7804g03014.1							Oleur061Scf1636g02021.1					Oleur061Scf7090g00009.1		Oleur061Scf8897g00013.1			Oleur061Scf3514g01010.1						Oleur061Scf5208g01032.1					Oleur061Scf6812g00012.1		Oleur061Scf4679g01043.1		Oleur061Scf5797g02001.1	Oleur061Scf8816g00001.1		Oleur061Scf2142g04001.1
Oleur061Scf0023g07012.1	Oleur061Scf0314g06004.1	Oleur061Scf1879g00007.1	Oleur061Scf1218g04016.1				Oleur061Scf2401g01004.1	Oleur061Scf1418g06007.1		Oleur061Scf7849g00012.1							Oleur061Scf1653g00011.1					Oleur061Scf7177g00024.1		Oleur061Scf8920g01015.1			Oleur061Scf3552g00006.1						Oleur061Scf5274g00027.1					Oleur061Scf6861g00009.1		Oleur061Scf4750g03001.1		Oleur061Scf5804g02040.1	Oleur061Scf8822g02002.1		Oleur061Scf2166g07020.1
Oleur061Scf0024g00012.1	Oleur061Scf0319g00012.1	Oleur061Scf1900g00016.1	Oleur061Scf1218g05001.1				Oleur061Scf2403g00022.1	Oleur061Scf1420g00005.1		Oleur061Scf7927g00001.1							Oleur061Scf1695g00011.1					Oleur061Scf7388g00002.1		Oleur061Scf8943g01001.1			Oleur061Scf3552g01025.1						Oleur061Scf5276g01001.1					Oleur061Scf7007g03003.1		Oleur061Scf4902g00012.1		Oleur061Scf5964g01015.1	Oleur061Scf8926g02025.1		Oleur061Scf2171g00002.1
Oleur061Scf0024g00022.1	Oleur061Scf0319g08018.1	Oleur061Scf1924g00001.1	Oleur061Scf1218g06010.1				Oleur061Scf2412g00040.1	Oleur061Scf1449g02026.1		Oleur061Scf8024g00014.1							Oleur061Scf1700g00006.1					Oleur061Scf7454g00013.1		Oleur061Scf9068g00024.1			Oleur061Scf3562g01017.1						Oleur061Scf5279g00003.1					Oleur061Scf7082g00007.1		Oleur061Scf4973g00001.1		Oleur061Scf5982g00006.1	Oleur061Scf9002g00007.1		Oleur061Scf2172g05034.1
Oleur061Scf0024g00023.1	Oleur061Scf0320g02001.1	Oleur061Scf1930g00005.1	Oleur061Scf1223g02018.1				Oleur061Scf2419g03003.1	Oleur061Scf1466g02014.1		Oleur061Scf8073g00010.1							Oleur061Scf1724g03017.1					Oleur061Scf7543g00010.1		Oleur061Scf9115g00015.1			Oleur061Scf3570g01016.1						Oleur061Scf5312g02002.1					Oleur061Scf7118g00004.1		Oleur061Scf4988g00004.1		Oleur061Scf6034g00004.1	Oleur061Scf9073g00063.1		Oleur061Scf2217g01003.1
Oleur061Scf0024g01002.1	Oleur061Scf0327g00015.1	Oleur061Scf1938g00005.1	Oleur061Scf1226g00001.1				Oleur061Scf2428g02030.1	Oleur061Scf1470g00043.1		Oleur061Scf8077g03002.1							Oleur061Scf1751g01019.1					Oleur061Scf7642g00023.1		Oleur061Scf9139g09035.1			Oleur061Scf3589g00004.1						Oleur061Scf5322g00003.1					Oleur061Scf7162g00004.1		Oleur061Scf5023g01023.1		Oleur061Scf6041g01034.1	Oleur061Scf9085g02005.1		Oleur061Scf2218g00005.1
Oleur061Scf0024g01011.1	Oleur061Scf0328g00021.1	Oleur061Scf1954g01001.1	Oleur061Scf1239g03025.1				Oleur061Scf2483g00027.1	Oleur061Scf1488g00041.1		Oleur061Scf8127g00001.1							Oleur061Scf1770g02008.1					Oleur061Scf7664g00026.1		Oleur061Scf9139g15015.1			Oleur061Scf3716g01043.1						Oleur061Scf5323g00023.1					Oleur061Scf7237g05024.1		Oleur061Scf5027g00002.1		Oleur061Scf6106g00007.1	Oleur061Scf9119g03006.1		Oleur061Scf2222g00031.1
Oleur061Scf0024g01005.1	Oleur061Scf0329g01063.1	Oleur061Scf1954g01005.1	Oleur061Scf1255g10031.1				Oleur061Scf2487g01032.1	Oleur061Scf1493g00025.1		Oleur061Scf8189g01035.1							Oleur061Scf1794g14018.1					Oleur061Scf7681g00008.1		Oleur061Scf9162g09003.1			Oleur061Scf3725g06029.1						Oleur061Scf5408g00018.1					Oleur061Scf7238g03008.1		Oleur061Scf5059g01007.1		Oleur061Scf6137g00004.1	Oleur061Scf9146g01016.1		Oleur061Scf2241g08003.1
Oleur061Scf0024g03006.1	Oleur061Scf0335g01042.1	Oleur061Scf1956g01017.1	Oleur061Scf1264g00014.1				Oleur061Scf2503g00001.1	Oleur061Scf1495g02064.1		Oleur061Scf8348g04022.1							Oleur061Scf1831g06013.1					Oleur061Scf7724g00018.1		Oleur061Scf9163g06005.1			Oleur061Scf3799g00029.1						Oleur061Scf5532g00024.1					Oleur061Scf7278g00006.1		Oleur061Scf5059g02053.1		Oleur061Scf6158g01034.1	Oleur061Scf9156g05019.1		Oleur061Scf2242g00035.1
Oleur061Scf0024g03007.1	Oleur061Scf0336g03032.1	Oleur061Scf1985g00029.1	Oleur061Scf1266g00002.1				Oleur061Scf2517g02018.1	Oleur061Scf1500g00004.1		Oleur061Scf8461g00007.1							Oleur061Scf1834g02006.1					Oleur061Scf7737g00016.1					Oleur061Scf3825g00001.1						Oleur061Scf5579g00005.1					Oleur061Scf7298g01002.1		Oleur061Scf5066g00004.1		Oleur061Scf6195g00006.1	Oleur061Scf9161g09020.1		Oleur061Scf2258g00027.1
Oleur061Scf0024g04022.1	Oleur061Scf0337g02013.1	Oleur061Scf2013g00007.1	Oleur061Scf1272g01036.1				Oleur061Scf2529g00032.1	Oleur061Scf1517g03010.1		Oleur061Scf8630g00021.1							Oleur061Scf1844g00024.1					Oleur061Scf7744g00016.1					Oleur061Scf3920g02002.1						Oleur061Scf5611g00004.1					Oleur061Scf7303g02005.1		Oleur061Scf5097g03014.1		Oleur061Scf6201g02025.1	Oleur061Scf9170g03010.1		Oleur061Scf2271g00023.1
Oleur061Scf0024g04023.1	Oleur061Scf0337g04007.1	Oleur061Scf2050g01008.1	Oleur061Scf1277g04019.1				Oleur061Scf2529g00021.1	Oleur061Scf1520g01023.1		Oleur061Scf8743g00004.1							Oleur061Scf1893g00016.1					Oleur061Scf7755g00004.1					Oleur061Scf3948g01029.1						Oleur061Scf5661g02033.1					Oleur061Scf7480g08008.1		Oleur061Scf5180g01013.1		Oleur061Scf6215g00010.1	Oleur061Scf9172g01035.1		Oleur061Scf2276g02027.1
Oleur061Scf0024g04002.1	Oleur061Scf0337g05024.1	Oleur061Scf2068g00019.1	Oleur061Scf1287g03003.1				Oleur061Scf2615g06001.1	Oleur061Scf1530g01008.1		Oleur061Scf8752g04020.1							Oleur061Scf1896g00009.1					Oleur061Scf7811g00007.1					Oleur061Scf3986g00007.1						Oleur061Scf5662g01011.1					Oleur061Scf7535g00004.1		Oleur061Scf5180g01010.1		Oleur061Scf6217g00026.1	Oleur061Scf9173g07037.1		Oleur061Scf2279g00012.1
Oleur061Scf0024g04003.1	Oleur061Scf0337g06018.1	Oleur061Scf2069g02019.1	Oleur061Scf1307g02015.1				Oleur061Scf2648g00013.1	Oleur061Scf1571g06001.1		Oleur061Scf8770g01002.1							Oleur061Scf1997g01013.1					Oleur061Scf7839g00039.1					Oleur061Scf3986g05010.1						Oleur061Scf5720g00003.1					Oleur061Scf7555g01005.1		Oleur061Scf5230g03052.1		Oleur061Scf6229g02005.1			Oleur061Scf2290g01036.1
Oleur061Scf0024g04007.1	Oleur061Scf0339g01021.1	Oleur061Scf2071g01015.1	Oleur061Scf1320g00004.1				Oleur061Scf2666g08026.1	Oleur061Scf1588g01017.1		Oleur061Scf8836g02034.1							Oleur061Scf1998g02007.1					Oleur061Scf7840g01013.1					Oleur061Scf4091g01007.1						Oleur061Scf5800g01001.1					Oleur061Scf7610g00020.1		Oleur061Scf5255g01005.1		Oleur061Scf6229g03043.1			Oleur061Scf2346g00011.1
Oleur061Scf0024g04026.1	Oleur061Scf0339g01005.1	Oleur061Scf2071g03014.1	Oleur061Scf1330g01011.1				Oleur061Scf2675g00019.1	Oleur061Scf1597g02014.1		Oleur061Scf8910g00030.1							Oleur061Scf2013g01030.1					Oleur061Scf7970g04004.1					Oleur061Scf4127g03031.1						Oleur061Scf5859g02011.1					Oleur061Scf7693g00002.1		Oleur061Scf5355g01018.1		Oleur061Scf6253g01013.1			Oleur061Scf2349g00017.1
Oleur061Scf0024g04009.1	Oleur061Scf0340g01004.1	Oleur061Scf2076g00025.1	Oleur061Scf1334g07002.1				Oleur061Scf2677g01002.1	Oleur061Scf1598g05026.1		Oleur061Scf8956g09005.1							Oleur061Scf2029g00031.1					Oleur061Scf7978g06027.1					Oleur061Scf4146g01032.1						Oleur061Scf5878g01008.1					Oleur061Scf7697g00001.1		Oleur061Scf5449g00010.1		Oleur061Scf6342g00021.1			Oleur061Scf2349g00004.1
Oleur061Scf0025g00020.1	Oleur061Scf0340g06007.1	Oleur061Scf2087g00003.1	Oleur061Scf1342g08027.1				Oleur061Scf2704g02002.1	Oleur061Scf1617g04007.1		Oleur061Scf8961g00005.1							Oleur061Scf2077g00032.1					Oleur061Scf8121g03009.1					Oleur061Scf4176g04038.1						Oleur061Scf5911g02051.1					Oleur061Scf7725g00002.1		Oleur061Scf5537g00008.1		Oleur061Scf6410g01028.1			Oleur061Scf2355g00013.1
Oleur061Scf0025g00017.1	Oleur061Scf0340g07035.1	Oleur061Scf2088g01047.1	Oleur061Scf1342g15036.1				Oleur061Scf2722g01004.1	Oleur061Scf1624g00001.1		Oleur061Scf9126g04043.1							Oleur061Scf2114g04029.1					Oleur061Scf8189g02016.1					Oleur061Scf4237g01001.1						Oleur061Scf5915g00003.1					Oleur061Scf7758g02017.1		Oleur061Scf5561g06027.1		Oleur061Scf6431g00019.1			Oleur061Scf2371g03015.1
Oleur061Scf0025g00003.1	Oleur061Scf0341g00009.1	Oleur061Scf2088g01039.1	Oleur061Scf1344g02038.1				Oleur061Scf2769g01017.1	Oleur061Scf1642g00024.1		Oleur061Scf9128g01008.1							Oleur061Scf2127g04007.1					Oleur061Scf8265g00039.1					Oleur061Scf4277g01004.1						Oleur061Scf5940g01017.1					Oleur061Scf7779g02011.1		Oleur061Scf5608g00008.1		Oleur061Scf6519g01009.1			Oleur061Scf2371g06007.1
Oleur061Scf0025g04008.1	Oleur061Scf0342g16016.1	Oleur061Scf2094g01029.1	Oleur061Scf1344g03016.1				Oleur061Scf2777g01031.1	Oleur061Scf1655g01020.1		Oleur061Scf9139g06003.1							Oleur061Scf2156g00035.1					Oleur061Scf8381g03032.1					Oleur061Scf4403g03032.1						Oleur061Scf5973g00002.1					Oleur061Scf7782g05006.1		Oleur061Scf5691g03004.1		Oleur061Scf6550g03023.1			Oleur061Scf2432g03022.1
Oleur061Scf0025g04005.1	Oleur061Scf0342g18002.1	Oleur061Scf2094g01017.1	Oleur061Scf1347g11011.1				Oleur061Scf2790g01009.1	Oleur061Scf1655g01019.1		Oleur061Scf9145g07010.1							Oleur061Scf2160g00002.1					Oleur061Scf8451g00030.1					Oleur061Scf4425g00007.1						Oleur061Scf6053g00014.1					Oleur061Scf7841g00004.1		Oleur061Scf5722g01010.1		Oleur061Scf6700g00009.1			Oleur061Scf2457g02011.1
Oleur061Scf0025g05002.1	Oleur061Scf0342g20053.1	Oleur061Scf2094g05036.1	Oleur061Scf1366g02015.1				Oleur061Scf2792g00013.1	Oleur061Scf1676g00013.1		Oleur061Scf9154g07011.1							Oleur061Scf2178g04017.1					Oleur061Scf8463g00002.1					Oleur061Scf4437g01025.1						Oleur061Scf6061g00003.1					Oleur061Scf7848g03071.1		Oleur061Scf5786g00003.1		Oleur061Scf7078g03025.1			Oleur061Scf2470g01004.1
Oleur061Scf0025g06024.1	Oleur061Scf0345g00017.1	Oleur061Scf2101g00005.1	Oleur061Scf1368g01013.1				Oleur061Scf2813g02010.1	Oleur061Scf1678g02013.1		Oleur061Scf9160g10003.1							Oleur061Scf2180g03024.1					Oleur061Scf8476g01035.1					Oleur061Scf4499g00001.1						Oleur061Scf6061g00008.1					Oleur061Scf7869g06012.1		Oleur061Scf5899g00021.1		Oleur061Scf7090g00019.1			Oleur061Scf2480g00005.1
Oleur061Scf0025g06019.1	Oleur061Scf0347g00019.1	Oleur061Scf2130g08015.1	Oleur061Scf1407g05015.1				Oleur061Scf2838g05022.1	Oleur061Scf1688g03025.1		Oleur061Scf9162g01003.1							Oleur061Scf2210g00020.1					Oleur061Scf8664g00013.1					Oleur061Scf4502g00009.1						Oleur061Scf6064g00002.1					Oleur061Scf7915g07011.1		Oleur061Scf6014g00005.1		Oleur061Scf7101g02034.1			Oleur061Scf2485g00002.1
Oleur061Scf0025g06020.1	Oleur061Scf0348g01003.1	Oleur061Scf2134g05042.1	Oleur061Scf1410g08006.1				Oleur061Scf2846g08009.1	Oleur061Scf1696g01069.1		Oleur061Scf9163g10008.1							Oleur061Scf2242g00020.1					Oleur061Scf8683g00007.1					Oleur061Scf4613g00034.1						Oleur061Scf6065g01043.1					Oleur061Scf7970g02017.1		Oleur061Scf6032g00008.1		Oleur061Scf7137g03028.1			Oleur061Scf2529g00033.1
Oleur061Scf0025g06005.1	Oleur061Scf0354g00028.1	Oleur061Scf2148g00002.1	Oleur061Scf1413g00004.1				Oleur061Scf2874g02030.1	Oleur061Scf1704g04018.1		Oleur061Scf9170g16016.1							Oleur061Scf2272g02022.1					Oleur061Scf8771g00025.1					Oleur061Scf4651g01004.1						Oleur061Scf6215g00018.1					Oleur061Scf8001g00005.1		Oleur061Scf6119g00001.1		Oleur061Scf7169g01017.1			Oleur061Scf2531g01016.1
Oleur061Scf0025g06021.1	Oleur061Scf0354g01009.1	Oleur061Scf2156g00022.1	Oleur061Scf1418g02027.1				Oleur061Scf2876g01027.1	Oleur061Scf1709g00007.1									Oleur061Scf2274g00005.1					Oleur061Scf8784g02010.1					Oleur061Scf4671g00006.1						Oleur061Scf6224g01005.1					Oleur061Scf8009g07030.1		Oleur061Scf6130g00023.1		Oleur061Scf7182g04023.1			Oleur061Scf2544g01017.1
Oleur061Scf0025g06022.1	Oleur061Scf0354g01007.1	Oleur061Scf2159g00003.1	Oleur061Scf1427g08014.1				Oleur061Scf2894g00043.1	Oleur061Scf1722g01024.1									Oleur061Scf2334g00007.1					Oleur061Scf8795g05025.1					Oleur061Scf4673g00007.1						Oleur061Scf6225g00021.1					Oleur061Scf8045g02028.1		Oleur061Scf6172g00011.1		Oleur061Scf7270g01001.1			Oleur061Scf2545g04041.1
Oleur061Scf0026g01009.1	Oleur061Scf0357g15010.1	Oleur061Scf2166g04005.1	Oleur061Scf1430g01014.1				Oleur061Scf2899g03014.1	Oleur061Scf1732g00019.1									Oleur061Scf2336g06002.1					Oleur061Scf8846g03024.1					Oleur061Scf4754g02012.1						Oleur061Scf6230g00018.1					Oleur061Scf8108g00002.1		Oleur061Scf6207g00035.1		Oleur061Scf7272g01039.1			Oleur061Scf2545g04066.1
Oleur061Scf0026g02001.1	Oleur061Scf0357g20040.1	Oleur061Scf2175g00015.1	Oleur061Scf1430g03038.1				Oleur061Scf2921g02011.1	Oleur061Scf1733g00009.1									Oleur061Scf2342g07017.1					Oleur061Scf8982g00003.1					Oleur061Scf4754g05013.1						Oleur061Scf6253g00003.1					Oleur061Scf8180g00014.1		Oleur061Scf6254g07016.1		Oleur061Scf7520g00015.1			Oleur061Scf2554g03010.1
Oleur061Scf0026g02003.1	Oleur061Scf0358g01001.1	Oleur061Scf2183g03021.1	Oleur061Scf1437g08012.1				Oleur061Scf2952g00017.1	Oleur061Scf1754g00025.1									Oleur061Scf2425g01036.1					Oleur061Scf9079g00011.1					Oleur061Scf4871g03015.1						Oleur061Scf6254g06024.1					Oleur061Scf8458g01039.1		Oleur061Scf6420g00017.1		Oleur061Scf7617g00010.1			Oleur061Scf2560g01004.1
Oleur061Scf0026g02011.1	Oleur061Scf0367g06006.1	Oleur061Scf2198g02059.1	Oleur061Scf1456g00025.1				Oleur061Scf2994g00022.1	Oleur061Scf1758g00013.1									Oleur061Scf2428g01005.1					Oleur061Scf9086g00012.1					Oleur061Scf4922g00024.1						Oleur061Scf6266g07022.1					Oleur061Scf8478g01041.1		Oleur061Scf6451g01035.1		Oleur061Scf7647g00004.1			Oleur061Scf2573g00038.1
Oleur061Scf0026g03019.1	Oleur061Scf0367g07008.1	Oleur061Scf2215g01012.1	Oleur061Scf1459g14021.1				Oleur061Scf2994g00023.1	Oleur061Scf1764g01003.1									Oleur061Scf2428g03008.1					Oleur061Scf9131g05010.1					Oleur061Scf4928g00001.1						Oleur061Scf6366g00024.1					Oleur061Scf8505g00020.1		Oleur061Scf6476g00004.1		Oleur061Scf7766g00006.1			Oleur061Scf2580g01027.1
Oleur061Scf0026g03016.1	Oleur061Scf0367g07002.1	Oleur061Scf2221g00002.1	Oleur061Scf1459g20063.1				Oleur061Scf3000g02005.1	Oleur061Scf1772g00001.1									Oleur061Scf2432g07010.1					Oleur061Scf9157g02021.1					Oleur061Scf5094g01003.1						Oleur061Scf6371g00001.1					Oleur061Scf8577g03007.1		Oleur061Scf6515g00021.1		Oleur061Scf7791g00026.1			Oleur061Scf2581g01007.1
Oleur061Scf0026g03024.1	Oleur061Scf0368g01007.1	Oleur061Scf2224g00014.1	Oleur061Scf1464g03009.1				Oleur061Scf3023g00015.1	Oleur061Scf1773g00013.1									Oleur061Scf2441g00017.1					Oleur061Scf9166g07011.1					Oleur061Scf5140g00020.1						Oleur061Scf6379g00001.1					Oleur061Scf8612g02007.1		Oleur061Scf6570g00046.1		Oleur061Scf7798g00001.1			Oleur061Scf2592g12012.1
Oleur061Scf0026g04009.1	Oleur061Scf0368g01014.1	Oleur061Scf2262g01002.1	Oleur061Scf1472g00004.1				Oleur061Scf3057g01004.1	Oleur061Scf1775g07037.1									Oleur061Scf2441g00018.1					Oleur061Scf9166g13007.1					Oleur061Scf5145g01026.1						Oleur061Scf6451g02042.1					Oleur061Scf8629g00011.1		Oleur061Scf6603g00039.1		Oleur061Scf7901g00019.1			Oleur061Scf2628g03012.1
Oleur061Scf0026g04008.1	Oleur061Scf0370g04012.1	Oleur061Scf2271g00019.1	Oleur061Scf1475g01019.1				Oleur061Scf3061g00015.1	Oleur061Scf1775g11021.1									Oleur061Scf2447g01005.1										Oleur061Scf5147g00034.1						Oleur061Scf6507g00017.1					Oleur061Scf8655g01016.1		Oleur061Scf6701g00002.1		Oleur061Scf7931g00023.1			Oleur061Scf2663g00009.1
Oleur061Scf0027g00001.1	Oleur061Scf0370g05005.1	Oleur061Scf2275g01020.1	Oleur061Scf1482g00013.1				Oleur061Scf3066g00019.1	Oleur061Scf1804g00005.1									Oleur061Scf2449g00012.1										Oleur061Scf5247g00003.1						Oleur061Scf6626g00019.1					Oleur061Scf8698g00026.1		Oleur061Scf6802g00019.1		Oleur061Scf7940g02032.1			Oleur061Scf2663g00042.1
Oleur061Scf0027g04012.1	Oleur061Scf0371g02043.1	Oleur061Scf2289g00001.1	Oleur061Scf1485g00024.1				Oleur061Scf3081g00037.1	Oleur061Scf1818g00016.1									Oleur061Scf2464g00005.1										Oleur061Scf5258g00029.1						Oleur061Scf6734g00028.1					Oleur061Scf8752g05005.1		Oleur061Scf6825g00003.1		Oleur061Scf7978g07013.1			Oleur061Scf2689g03020.1
Oleur061Scf0027g04008.1	Oleur061Scf0375g00066.1	Oleur061Scf2331g01018.1	Oleur061Scf1486g02036.1				Oleur061Scf3090g14001.1	Oleur061Scf1823g04023.1									Oleur061Scf2474g00003.1										Oleur061Scf5323g00009.1						Oleur061Scf6826g02025.1					Oleur061Scf8752g07007.1		Oleur061Scf6829g00028.1		Oleur061Scf7978g07022.1			Oleur061Scf2720g00012.1
Oleur061Scf0027g04019.1	Oleur061Scf0378g01010.1	Oleur061Scf2346g00012.1	Oleur061Scf1506g05007.1				Oleur061Scf3106g00011.1	Oleur061Scf1830g00027.1									Oleur061Scf2481g02014.1										Oleur061Scf5348g00030.1						Oleur061Scf6913g03040.1					Oleur061Scf8766g00003.1		Oleur061Scf6854g00008.1		Oleur061Scf7978g10040.1			Oleur061Scf2727g00018.1
Oleur061Scf0027g05015.1	Oleur061Scf0381g01013.1	Oleur061Scf2359g00012.1	Oleur061Scf1510g02012.1				Oleur061Scf3133g16003.1	Oleur061Scf1831g11022.1									Oleur061Scf2509g00033.1										Oleur061Scf5354g00005.1						Oleur061Scf7036g00024.1					Oleur061Scf8806g04004.1		Oleur061Scf6878g00001.1		Oleur061Scf7981g07008.1			Oleur061Scf2747g01020.1
Oleur061Scf0027g05002.1	Oleur061Scf0381g01017.1	Oleur061Scf2406g04001.1	Oleur061Scf1517g02022.1				Oleur061Scf3135g06018.1	Oleur061Scf1834g00021.1									Oleur061Scf2509g00022.1										Oleur061Scf5432g00016.1						Oleur061Scf7071g02012.1					Oleur061Scf8898g00001.1		Oleur061Scf6903g00021.1		Oleur061Scf8035g01021.1			Oleur061Scf2803g00002.1
Oleur061Scf0027g06005.1	Oleur061Scf0383g01026.1	Oleur061Scf2429g01016.1	Oleur061Scf1518g03046.1				Oleur061Scf3135g06024.1	Oleur061Scf1845g00006.1									Oleur061Scf2513g01005.1										Oleur061Scf5471g01002.1						Oleur061Scf7104g00005.1					Oleur061Scf8956g00002.1		Oleur061Scf6910g00013.1		Oleur061Scf8152g03042.1			Oleur061Scf2813g16046.1
Oleur061Scf0028g01025.1	Oleur061Scf0383g03016.1	Oleur061Scf2429g05014.1	Oleur061Scf1537g00001.1				Oleur061Scf3142g00011.1	Oleur061Scf1869g00034.1									Oleur061Scf2545g03042.1										Oleur061Scf5605g00004.1						Oleur061Scf7169g03034.1					Oleur061Scf8956g07011.1		Oleur061Scf6913g01004.1		Oleur061Scf8189g02005.1			Oleur061Scf2814g00030.1
Oleur061Scf0028g01016.1	Oleur061Scf0388g00001.1	Oleur061Scf2429g05027.1	Oleur061Scf1553g01001.1				Oleur061Scf3143g00003.1	Oleur061Scf1869g01011.1									Oleur061Scf2545g03032.1										Oleur061Scf5797g06021.1						Oleur061Scf7187g00003.1					Oleur061Scf8996g02003.1		Oleur061Scf6944g05030.1		Oleur061Scf8200g00025.1			Oleur061Scf2846g04021.1
Oleur061Scf0028g01021.1	Oleur061Scf0388g00003.1	Oleur061Scf2430g03006.1	Oleur061Scf1555g01021.1				Oleur061Scf3161g06018.1	Oleur061Scf1870g01001.1									Oleur061Scf2559g00003.1										Oleur061Scf5937g01016.1						Oleur061Scf7374g03001.1					Oleur061Scf9079g01002.1		Oleur061Scf6972g00008.1		Oleur061Scf8381g00006.1			Oleur061Scf2863g00037.1
Oleur061Scf0028g02023.1	Oleur061Scf0390g04035.1	Oleur061Scf2477g01030.1	Oleur061Scf1571g01011.1				Oleur061Scf3178g03010.1	Oleur061Scf1878g01028.1									Oleur061Scf2592g01020.1										Oleur061Scf6020g01012.1						Oleur061Scf7393g00020.1					Oleur061Scf9093g05009.1		Oleur061Scf7002g01011.1		Oleur061Scf8452g02052.1			Oleur061Scf2873g00014.1
Oleur061Scf0028g04012.1	Oleur061Scf0390g07038.1	Oleur061Scf2480g00034.1	Oleur061Scf1571g07011.1				Oleur061Scf3201g00001.1	Oleur061Scf1887g00034.1									Oleur061Scf2592g14008.1										Oleur061Scf6032g00010.1						Oleur061Scf7420g01004.1					Oleur061Scf9135g01003.1		Oleur061Scf7036g00026.1		Oleur061Scf8470g09014.1			Oleur061Scf2874g03006.1
Oleur061Scf0028g05018.1	Oleur061Scf0392g06007.1	Oleur061Scf2481g03015.1	Oleur061Scf1577g01031.1				Oleur061Scf3204g02021.1	Oleur061Scf1889g02029.1									Oleur061Scf2594g04018.1										Oleur061Scf6045g04007.1						Oleur061Scf7463g00039.1					Oleur061Scf9135g02025.1		Oleur061Scf7086g00007.1		Oleur061Scf8482g00006.1			Oleur061Scf2874g10003.1
Oleur061Scf0028g05026.1	Oleur061Scf0393g01005.1	Oleur061Scf2481g06003.1	Oleur061Scf1577g01024.1				Oleur061Scf3229g01020.1	Oleur061Scf1903g02017.1									Oleur061Scf2669g00004.1										Oleur061Scf6124g01025.1						Oleur061Scf7596g02019.1					Oleur061Scf9148g02031.1		Oleur061Scf7169g02004.1		Oleur061Scf8577g01010.1			Oleur061Scf2884g03036.1
Oleur061Scf0028g05027.1	Oleur061Scf0397g00016.1	Oleur061Scf2481g08028.1	Oleur061Scf1580g09009.1				Oleur061Scf3272g02005.1	Oleur061Scf1903g04008.1									Oleur061Scf2675g01009.1										Oleur061Scf6215g01003.1						Oleur061Scf7597g00017.1					Oleur061Scf9148g05059.1		Oleur061Scf7173g00004.1		Oleur061Scf8612g01014.1			Oleur061Scf2899g02031.1
Oleur061Scf0028g05021.1	Oleur061Scf0399g02036.1	Oleur061Scf2487g01033.1	Oleur061Scf1582g04018.1				Oleur061Scf3272g02007.1	Oleur061Scf1952g00023.1									Oleur061Scf2689g02005.1										Oleur061Scf6228g00022.1						Oleur061Scf7637g00043.1					Oleur061Scf9149g03006.1		Oleur061Scf7272g01056.1		Oleur061Scf8745g02065.1			Oleur061Scf2903g01018.1
Oleur061Scf0028g05022.1	Oleur061Scf0400g03020.1	Oleur061Scf2528g00003.1	Oleur061Scf1582g04036.1				Oleur061Scf3279g00005.1	Oleur061Scf1966g00031.1									Oleur061Scf2732g02008.1										Oleur061Scf6254g07002.1						Oleur061Scf7753g00005.1					Oleur061Scf9159g09022.1		Oleur061Scf7305g00008.1		Oleur061Scf8752g00007.1			Oleur061Scf2968g01003.1
Oleur061Scf0028g06051.1	Oleur061Scf0405g02001.1	Oleur061Scf2533g00007.1	Oleur061Scf1589g00001.1				Oleur061Scf3289g02001.1	Oleur061Scf1991g00012.1									Oleur061Scf2769g01037.1										Oleur061Scf6257g01055.1						Oleur061Scf7798g02019.1					Oleur061Scf9160g01014.1		Oleur061Scf7310g00013.1		Oleur061Scf8810g00006.1			Oleur061Scf2971g01001.1
Oleur061Scf0028g06045.1	Oleur061Scf0407g01016.1	Oleur061Scf2539g01012.1	Oleur061Scf1598g03015.1				Oleur061Scf3317g02006.1	Oleur061Scf2005g02034.1									Oleur061Scf2776g05017.1										Oleur061Scf6374g00002.1						Oleur061Scf7798g05006.1					Oleur061Scf9160g07009.1		Oleur061Scf7375g00028.1		Oleur061Scf8812g01006.1			Oleur061Scf2973g03021.1
Oleur061Scf0028g06070.1	Oleur061Scf0409g06005.1	Oleur061Scf2563g00022.1	Oleur061Scf1598g06024.1				Oleur061Scf3333g01020.1	Oleur061Scf2019g00011.1									Oleur061Scf2795g02010.1										Oleur061Scf6410g00006.1						Oleur061Scf7823g03005.1					Oleur061Scf9163g15008.1		Oleur061Scf7396g00037.1		Oleur061Scf8954g00004.1			Oleur061Scf3030g03012.1
Oleur061Scf0028g06052.1	Oleur061Scf0410g03032.1	Oleur061Scf2564g01067.1	Oleur061Scf1599g00008.1				Oleur061Scf3361g03018.1	Oleur061Scf2040g00011.1									Oleur061Scf2813g17001.1										Oleur061Scf6485g01010.1						Oleur061Scf7865g00011.1					Oleur061Scf9168g00005.1		Oleur061Scf7402g00009.1		Oleur061Scf9146g00022.1			Oleur061Scf3046g00013.1
Oleur061Scf0028g06063.1	Oleur061Scf0410g06001.1	Oleur061Scf2579g04006.1	Oleur061Scf1602g00048.1				Oleur061Scf3420g07013.1	Oleur061Scf2049g01001.1									Oleur061Scf2870g00027.1										Oleur061Scf6488g04020.1						Oleur061Scf7886g00007.1					Oleur061Scf9170g18003.1		Oleur061Scf7402g02008.1		Oleur061Scf9150g01003.1			Oleur061Scf3064g04018.1
Oleur061Scf0028g06064.1	Oleur061Scf0411g00006.1	Oleur061Scf2592g09011.1	Oleur061Scf1617g02004.1				Oleur061Scf3420g08032.1	Oleur061Scf2052g01014.1									Oleur061Scf2874g15003.1										Oleur061Scf6505g00001.1						Oleur061Scf7970g04015.1							Oleur061Scf7404g00014.1		Oleur061Scf9156g09025.1			Oleur061Scf3064g09009.1
Oleur061Scf0028g06049.1	Oleur061Scf0411g01020.1	Oleur061Scf2612g01008.1	Oleur061Scf1634g08026.1				Oleur061Scf3430g03004.1	Oleur061Scf2083g00021.1									Oleur061Scf2877g00012.1										Oleur061Scf6517g00019.1						Oleur061Scf7973g06022.1							Oleur061Scf7424g01005.1		Oleur061Scf9162g03012.1			Oleur061Scf3089g00004.1
Oleur061Scf0028g06053.1	Oleur061Scf0415g02016.1	Oleur061Scf2612g01034.1	Oleur061Scf1636g02020.1				Oleur061Scf3434g00011.1	Oleur061Scf2085g00003.1									Oleur061Scf2891g03020.1										Oleur061Scf6544g00008.1						Oleur061Scf8103g02031.1							Oleur061Scf7461g06021.1		Oleur061Scf9163g07002.1			Oleur061Scf3096g00014.1
Oleur061Scf0029g00028.1	Oleur061Scf0416g04012.1	Oleur061Scf2635g00025.1	Oleur061Scf1639g02023.1				Oleur061Scf3437g01020.1	Oleur061Scf2114g03014.1									Oleur061Scf2903g03015.1										Oleur061Scf6579g00035.1						Oleur061Scf8118g06005.1							Oleur061Scf7692g00004.1		Oleur061Scf9166g01008.1			Oleur061Scf3109g00018.1
Oleur061Scf0029g00003.1	Oleur061Scf0416g05005.1	Oleur061Scf2636g00002.1	Oleur061Scf1645g00020.1				Oleur061Scf3443g00019.1	Oleur061Scf2147g02008.1									Oleur061Scf2907g00026.1										Oleur061Scf6596g01021.1						Oleur061Scf8144g00024.1							Oleur061Scf7737g00018.1		Oleur061Scf9170g13008.1			Oleur061Scf3110g00017.1
Oleur061Scf0029g01001.1	Oleur061Scf0419g01027.1	Oleur061Scf2638g01042.1	Oleur061Scf1657g01004.1				Oleur061Scf3448g00013.1	Oleur061Scf2147g02002.1									Oleur061Scf2936g00018.1										Oleur061Scf6596g05008.1						Oleur061Scf8146g01023.1							Oleur061Scf7762g00010.1					Oleur061Scf3115g01017.1
Oleur061Scf0029g01002.1	Oleur061Scf0422g00022.1	Oleur061Scf2656g00041.1	Oleur061Scf1686g01013.1				Oleur061Scf3448g00009.1	Oleur061Scf2148g00014.1									Oleur061Scf2943g01005.1										Oleur061Scf6622g03007.1						Oleur061Scf8168g00016.1							Oleur061Scf7907g01018.1					Oleur061Scf3118g00003.1
Oleur061Scf0029g02003.1	Oleur061Scf0423g01024.1	Oleur061Scf2677g03004.1	Oleur061Scf1687g00009.1				Oleur061Scf3465g00001.1	Oleur061Scf2166g06020.1									Oleur061Scf2983g00002.1										Oleur061Scf6624g01033.1						Oleur061Scf8369g00016.1							Oleur061Scf7978g01005.1					Oleur061Scf3133g05005.1
Oleur061Scf0029g02010.1	Oleur061Scf0433g00001.1	Oleur061Scf2698g02015.1	Oleur061Scf1690g00016.1				Oleur061Scf3466g00018.1	Oleur061Scf2177g02012.1									Oleur061Scf3019g00011.1										Oleur061Scf6684g00013.1						Oleur061Scf8452g02049.1							Oleur061Scf8013g02025.1					Oleur061Scf3147g02014.1
Oleur061Scf0029g05004.1	Oleur061Scf0434g00014.1	Oleur061Scf2704g01017.1	Oleur061Scf1692g01003.1				Oleur061Scf3481g00006.1	Oleur061Scf2180g03020.1									Oleur061Scf3030g03011.1										Oleur061Scf6752g03027.1						Oleur061Scf8576g00014.1							Oleur061Scf8041g00011.1					Oleur061Scf3156g00003.1
Oleur061Scf0029g05029.1	Oleur061Scf0437g01010.1	Oleur061Scf2704g01020.1	Oleur061Scf1696g01035.1				Oleur061Scf3481g00026.1	Oleur061Scf2207g00004.1									Oleur061Scf3053g03001.1										Oleur061Scf6764g04004.1						Oleur061Scf8582g00011.1							Oleur061Scf8106g00026.1					Oleur061Scf3161g06023.1
Oleur061Scf0029g05032.1	Oleur061Scf0440g04015.1	Oleur061Scf2740g00017.1	Oleur061Scf1702g00009.1				Oleur061Scf3499g01004.1	Oleur061Scf2220g01014.1									Oleur061Scf3072g00009.1										Oleur061Scf6824g00015.1						Oleur061Scf8608g03029.1							Oleur061Scf8120g00008.1					Oleur061Scf3162g00013.1
Oleur061Scf0029g05034.1	Oleur061Scf0441g01006.1	Oleur061Scf2750g00010.1	Oleur061Scf1716g03016.1				Oleur061Scf3509g02015.1	Oleur061Scf2231g01002.1									Oleur061Scf3084g00005.1										Oleur061Scf6840g00010.1						Oleur061Scf8623g00001.1							Oleur061Scf8237g00004.1					Oleur061Scf3163g01001.1
Oleur061Scf0029g06005.1	Oleur061Scf0442g01015.1	Oleur061Scf2763g01027.1	Oleur061Scf1717g04022.1				Oleur061Scf3511g03005.1	Oleur061Scf2231g04009.1									Oleur061Scf3088g00001.1										Oleur061Scf6844g04001.1						Oleur061Scf8686g00015.1							Oleur061Scf8403g00001.1					Oleur061Scf3251g00008.1
Oleur061Scf0029g06008.1	Oleur061Scf0442g02014.1	Oleur061Scf2785g01020.1	Oleur061Scf1719g02009.1				Oleur061Scf3536g00009.1	Oleur061Scf2231g05020.1									Oleur061Scf3113g00017.1										Oleur061Scf6850g00011.1						Oleur061Scf8848g00010.1							Oleur061Scf8460g01036.1					Oleur061Scf3261g01030.1
Oleur061Scf0029g06004.1	Oleur061Scf0443g05012.1	Oleur061Scf2813g18068.1	Oleur061Scf1722g01020.1				Oleur061Scf3563g05037.1	Oleur061Scf2248g00020.1									Oleur061Scf3115g01018.1										Oleur061Scf6916g01016.1						Oleur061Scf9002g00002.1							Oleur061Scf8491g00042.1					Oleur061Scf3283g00002.1
Oleur061Scf0029g06009.1	Oleur061Scf0445g01043.1	Oleur061Scf2822g01030.1	Oleur061Scf1724g07038.1				Oleur061Scf3572g01006.1	Oleur061Scf2275g05001.1									Oleur061Scf3133g10014.1										Oleur061Scf7007g05022.1						Oleur061Scf9037g00020.1							Oleur061Scf8651g00015.1					Oleur061Scf3285g00003.1
Oleur061Scf0029g07022.1	Oleur061Scf0448g00008.1	Oleur061Scf2825g00013.1	Oleur061Scf1731g00003.1				Oleur061Scf3588g00023.1	Oleur061Scf2302g00045.1									Oleur061Scf3143g00012.1										Oleur061Scf7042g00030.1						Oleur061Scf9091g01003.1							Oleur061Scf8653g01020.1					Oleur061Scf3290g00004.1
Oleur061Scf0029g08001.1	Oleur061Scf0449g01010.1	Oleur061Scf2833g00061.1	Oleur061Scf1733g06008.1				Oleur061Scf3656g00022.1	Oleur061Scf2312g00018.1									Oleur061Scf3146g00038.1										Oleur061Scf7062g04017.1						Oleur061Scf9123g00035.1							Oleur061Scf8705g01019.1					Oleur061Scf3316g00008.1
Oleur061Scf0029g08032.1	Oleur061Scf0450g01016.1	Oleur061Scf2833g00009.1	Oleur061Scf1760g01021.1				Oleur061Scf3660g00004.1	Oleur061Scf2336g05011.1									Oleur061Scf3167g02026.1										Oleur061Scf7101g02020.1						Oleur061Scf9139g10025.1							Oleur061Scf8837g00037.1					Oleur061Scf3346g05046.1
Oleur061Scf0029g08009.1	Oleur061Scf0451g01009.1	Oleur061Scf2845g02014.1	Oleur061Scf1761g01001.1				Oleur061Scf3669g02026.1	Oleur061Scf2342g04024.1									Oleur061Scf3195g03008.1										Oleur061Scf7235g02012.1						Oleur061Scf9145g07047.1							Oleur061Scf8879g05029.1					Oleur061Scf3359g00031.1
Oleur061Scf0029g08029.1	Oleur061Scf0451g04038.1	Oleur061Scf2846g05022.1	Oleur061Scf1764g07004.1				Oleur061Scf3725g06030.1	Oleur061Scf2342g10043.1									Oleur061Scf3195g04031.1										Oleur061Scf7295g00005.1						Oleur061Scf9147g07020.1							Oleur061Scf8911g00002.1					Oleur061Scf3372g01026.1
Oleur061Scf0029g08033.1	Oleur061Scf0456g01004.1	Oleur061Scf2917g00024.1	Oleur061Scf1764g08011.1				Oleur061Scf3771g00037.1	Oleur061Scf2361g02001.1									Oleur061Scf3218g00027.1										Oleur061Scf7295g02007.1						Oleur061Scf9155g03011.1							Oleur061Scf8953g00002.1					Oleur061Scf3374g00002.1
Oleur061Scf0029g09001.1	Oleur061Scf0456g05027.1	Oleur061Scf2929g00018.1	Oleur061Scf1775g14036.1				Oleur061Scf3774g01009.1	Oleur061Scf2361g03043.1									Oleur061Scf3218g02008.1										Oleur061Scf7334g00004.1						Oleur061Scf9157g11022.1							Oleur061Scf8994g02033.1					Oleur061Scf3391g01002.1
Oleur061Scf0029g09008.1	Oleur061Scf0459g01005.1	Oleur061Scf2973g03019.1	Oleur061Scf1775g15048.1				Oleur061Scf3843g00044.1	Oleur061Scf2406g03032.1									Oleur061Scf3219g00006.1										Oleur061Scf7374g02009.1						Oleur061Scf9158g06015.1							Oleur061Scf9057g00001.1					Oleur061Scf3406g00023.1
Oleur061Scf0030g00002.1	Oleur061Scf0460g02007.1	Oleur061Scf2974g03010.1	Oleur061Scf1785g00014.1				Oleur061Scf3858g03024.1	Oleur061Scf2407g00017.1									Oleur061Scf3230g01024.1										Oleur061Scf7427g00003.1						Oleur061Scf9159g08018.1							Oleur061Scf9139g13008.1					Oleur061Scf3420g07012.1
Oleur061Scf0030g00006.1	Oleur061Scf0461g02005.1	Oleur061Scf3006g03006.1	Oleur061Scf1794g05005.1				Oleur061Scf3913g01006.1	Oleur061Scf2414g01001.1									Oleur061Scf3254g00011.1										Oleur061Scf7463g00036.1						Oleur061Scf9162g03002.1							Oleur061Scf9141g03003.1					Oleur061Scf3433g01016.1
Oleur061Scf0030g02023.1	Oleur061Scf0463g02035.1	Oleur061Scf3016g00006.1	Oleur061Scf1809g02024.1				Oleur061Scf3936g02010.1	Oleur061Scf2417g00006.1									Oleur061Scf3254g01005.1										Oleur061Scf7485g00001.1						Oleur061Scf9163g05022.1							Oleur061Scf9144g02003.1					Oleur061Scf3434g04006.1
Oleur061Scf0030g03003.1	Oleur061Scf0466g05024.1	Oleur061Scf3022g08016.1	Oleur061Scf1813g07018.1				Oleur061Scf4075g01014.1	Oleur061Scf2418g00019.1									Oleur061Scf3261g00003.1										Oleur061Scf7512g00001.1													Oleur061Scf9149g05003.1					Oleur061Scf3463g01010.1
Oleur061Scf0030g04047.1	Oleur061Scf0466g05025.1	Oleur061Scf3031g03004.1	Oleur061Scf1823g02012.1				Oleur061Scf4084g03025.1	Oleur061Scf2427g03003.1									Oleur061Scf3323g00009.1										Oleur061Scf7524g00001.1													Oleur061Scf9156g07022.1					Oleur061Scf3463g06012.1
Oleur061Scf0030g04026.1	Oleur061Scf0467g02001.1	Oleur061Scf3031g03003.1	Oleur061Scf1845g00005.1				Oleur061Scf4089g01028.1	Oleur061Scf2451g01015.1									Oleur061Scf3324g00002.1										Oleur061Scf7640g00003.1													Oleur061Scf9156g09003.1					Oleur061Scf3488g00004.1
Oleur061Scf0030g04050.1	Oleur061Scf0476g02017.1	Oleur061Scf3053g04009.1	Oleur061Scf1857g00012.1				Oleur061Scf4119g00002.1	Oleur061Scf2451g02006.1									Oleur061Scf3331g02016.1										Oleur061Scf7663g00002.1													Oleur061Scf9161g12012.1					Oleur061Scf3488g00015.1
Oleur061Scf0030g04044.1	Oleur061Scf0476g04021.1	Oleur061Scf3069g00005.1	Oleur061Scf1857g03004.1				Oleur061Scf4155g00015.1	Oleur061Scf2462g02010.1									Oleur061Scf3398g00040.1										Oleur061Scf7755g00020.1																		Oleur061Scf3493g00003.1
Oleur061Scf0030g04041.1	Oleur061Scf0476g04015.1	Oleur061Scf3090g05026.1	Oleur061Scf1869g00007.1				Oleur061Scf4212g01002.1	Oleur061Scf2484g01011.1									Oleur061Scf3458g00003.1										Oleur061Scf7823g00012.1																		Oleur061Scf3497g02028.1
Oleur061Scf0030g04046.1	Oleur061Scf0480g00022.1	Oleur061Scf3090g15023.1	Oleur061Scf1884g00003.1				Oleur061Scf4253g00015.1	Oleur061Scf2489g00040.1									Oleur061Scf3473g00023.1										Oleur061Scf7909g00016.1																		Oleur061Scf3498g00046.1
Oleur061Scf0031g00015.1	Oleur061Scf0482g01002.1	Oleur061Scf3098g03021.1	Oleur061Scf1926g00004.1				Oleur061Scf4313g00001.1	Oleur061Scf2518g07014.1									Oleur061Scf3524g02013.1										Oleur061Scf7909g00006.1																		Oleur061Scf3509g04029.1
Oleur061Scf0031g00002.1	Oleur061Scf0482g01005.1	Oleur061Scf3126g00009.1	Oleur061Scf1964g00017.1				Oleur061Scf4353g02039.1	Oleur061Scf2525g00013.1									Oleur061Scf3530g02003.1										Oleur061Scf7913g00005.1																		Oleur061Scf3519g01010.1
Oleur061Scf0031g00011.1	Oleur061Scf0483g01011.1	Oleur061Scf3134g00005.1	Oleur061Scf1987g00008.1				Oleur061Scf4378g00022.1	Oleur061Scf2537g00001.1									Oleur061Scf3535g02019.1										Oleur061Scf7973g00024.1																		Oleur061Scf3575g00011.1
Oleur061Scf0031g00012.1	Oleur061Scf0485g00051.1	Oleur061Scf3148g06027.1	Oleur061Scf1999g00029.1				Oleur061Scf4395g00009.1	Oleur061Scf2542g00023.1									Oleur061Scf3538g04003.1										Oleur061Scf7978g05003.1																		Oleur061Scf3663g05004.1
Oleur061Scf0031g01004.1	Oleur061Scf0487g01006.1	Oleur061Scf3178g03011.1	Oleur061Scf2002g00006.1				Oleur061Scf4412g00017.1	Oleur061Scf2559g01019.1									Oleur061Scf3538g04004.1										Oleur061Scf8035g01017.1																		Oleur061Scf3669g00014.1
Oleur061Scf0031g01005.1	Oleur061Scf0498g00016.1	Oleur061Scf3218g01005.1	Oleur061Scf2009g00007.1				Oleur061Scf4442g00002.1	Oleur061Scf2559g01001.1									Oleur061Scf3538g04005.1										Oleur061Scf8105g00005.1																		Oleur061Scf3677g00022.1
Oleur061Scf0031g02005.1	Oleur061Scf0498g01018.1	Oleur061Scf3242g01027.1	Oleur061Scf2011g00007.1				Oleur061Scf4472g00001.1	Oleur061Scf2565g01003.1									Oleur061Scf3540g00004.1										Oleur061Scf8270g00001.1																		Oleur061Scf3678g00012.1
Oleur061Scf0031g02002.1	Oleur061Scf0499g04009.1	Oleur061Scf3243g02001.1	Oleur061Scf2032g01032.1				Oleur061Scf4478g00002.1	Oleur061Scf2565g02035.1									Oleur061Scf3552g03011.1										Oleur061Scf8288g05002.1																		Oleur061Scf3688g03003.1
Oleur061Scf0031g03004.1	Oleur061Scf0502g00024.1	Oleur061Scf3256g00008.1	Oleur061Scf2033g00003.1				Oleur061Scf4536g00005.1	Oleur061Scf2570g00001.1									Oleur061Scf3552g04019.1										Oleur061Scf8289g02066.1																		Oleur061Scf3787g01003.1
Oleur061Scf0031g03008.1	Oleur061Scf0505g00003.1	Oleur061Scf3263g00015.1	Oleur061Scf2035g03042.1				Oleur061Scf4630g01018.1	Oleur061Scf2578g02052.1									Oleur061Scf3618g00006.1										Oleur061Scf8321g00022.1																		Oleur061Scf3920g00014.1
Oleur061Scf0031g04011.1	Oleur061Scf0508g02009.1	Oleur061Scf3267g02035.1	Oleur061Scf2046g00012.1				Oleur061Scf4709g00033.1	Oleur061Scf2590g04016.1									Oleur061Scf3630g00003.1										Oleur061Scf8333g01024.1																		Oleur061Scf3946g00005.1
Oleur061Scf0031g04014.1	Oleur061Scf0508g02056.1	Oleur061Scf3268g04021.1	Oleur061Scf2067g01038.1				Oleur061Scf4716g01003.1	Oleur061Scf2590g04028.1									Oleur061Scf3663g07060.1										Oleur061Scf8376g10011.1																		Oleur061Scf4005g00007.1
Oleur061Scf0031g05015.1	Oleur061Scf0511g02025.1	Oleur061Scf3289g02020.1	Oleur061Scf2071g07009.1				Oleur061Scf4742g00040.1	Oleur061Scf2609g09018.1									Oleur061Scf3669g01009.1										Oleur061Scf8384g00001.1																		Oleur061Scf4046g00012.1
Oleur061Scf0031g06007.1	Oleur061Scf0515g00005.1	Oleur061Scf3324g03012.1	Oleur061Scf2072g01001.1				Oleur061Scf4750g01013.1	Oleur061Scf2609g10024.1									Oleur061Scf3825g05032.1										Oleur061Scf8457g01019.1																		Oleur061Scf4211g01019.1
Oleur061Scf0031g07028.1	Oleur061Scf0515g03009.1	Oleur061Scf3329g00035.1	Oleur061Scf2091g01028.1				Oleur061Scf4797g00001.1	Oleur061Scf2615g09021.1									Oleur061Scf3825g07040.1										Oleur061Scf8476g02032.1																		Oleur061Scf4212g01005.1
Oleur061Scf0031g07025.1	Oleur061Scf0515g03011.1	Oleur061Scf3339g00009.1	Oleur061Scf2094g04014.1				Oleur061Scf4896g03003.1	Oleur061Scf2618g00042.1									Oleur061Scf3930g00007.1										Oleur061Scf8478g01010.1																		Oleur061Scf4245g00006.1
Oleur061Scf0031g07026.1	Oleur061Scf0516g01025.1	Oleur061Scf3339g00011.1	Oleur061Scf2097g01001.1				Oleur061Scf4962g00018.1	Oleur061Scf2632g01010.1									Oleur061Scf3936g03004.1										Oleur061Scf8538g00004.1																		Oleur061Scf4253g00011.1
Oleur061Scf0031g08013.1	Oleur061Scf0518g00027.1	Oleur061Scf3343g00019.1	Oleur061Scf2111g00013.1				Oleur061Scf4979g01027.1	Oleur061Scf2664g06019.1									Oleur061Scf3970g03014.1										Oleur061Scf8576g00012.1																		Oleur061Scf4277g01017.1
Oleur061Scf0031g08015.1	Oleur061Scf0518g09003.1	Oleur061Scf3346g05027.1	Oleur061Scf2134g04007.1				Oleur061Scf4989g00019.1	Oleur061Scf2675g01003.1									Oleur061Scf4051g00002.1										Oleur061Scf8586g01035.1																		Oleur061Scf4310g01014.1
Oleur061Scf0031g08018.1	Oleur061Scf0519g05004.1	Oleur061Scf3384g03043.1	Oleur061Scf2143g02006.1				Oleur061Scf5075g00019.1	Oleur061Scf2677g00011.1									Oleur061Scf4159g00008.1										Oleur061Scf8612g06021.1																		Oleur061Scf4353g00004.1
Oleur061Scf0031g09020.1	Oleur061Scf0523g00011.1	Oleur061Scf3402g00030.1	Oleur061Scf2156g00032.1				Oleur061Scf5112g00006.1	Oleur061Scf2677g03049.1									Oleur061Scf4205g03020.1										Oleur061Scf8628g00009.1																		Oleur061Scf4382g02018.1
Oleur061Scf0031g09032.1	Oleur061Scf0525g03004.1	Oleur061Scf3407g00005.1	Oleur061Scf2166g08008.1				Oleur061Scf5154g00034.1	Oleur061Scf2698g02009.1									Oleur061Scf4310g01032.1										Oleur061Scf8634g00025.1																		Oleur061Scf4386g00010.1
Oleur061Scf0031g09023.1	Oleur061Scf0525g05010.1	Oleur061Scf3414g03029.1	Oleur061Scf2177g00009.1				Oleur061Scf5179g07025.1	Oleur061Scf2704g03013.1									Oleur061Scf4310g01035.1										Oleur061Scf8672g00032.1																		Oleur061Scf4406g14020.1
Oleur061Scf0031g09024.1	Oleur061Scf0526g00012.1	Oleur061Scf3509g02002.1	Oleur061Scf2183g01025.1				Oleur061Scf5182g02019.1	Oleur061Scf2706g00047.1									Oleur061Scf4310g01024.1										Oleur061Scf8689g01016.1																		Oleur061Scf4416g00003.1
Oleur061Scf0031g09036.1	Oleur061Scf0526g06029.1	Oleur061Scf3513g00035.1	Oleur061Scf2185g00005.1				Oleur061Scf5258g00014.1	Oleur061Scf2710g01009.1									Oleur061Scf4327g00002.1										Oleur061Scf8700g00001.1																		Oleur061Scf4537g03001.1
Oleur061Scf0031g09027.1	Oleur061Scf0531g04011.1	Oleur061Scf3530g03002.1	Oleur061Scf2188g01038.1				Oleur061Scf5323g00011.1	Oleur061Scf2733g00006.1									Oleur061Scf4372g00009.1										Oleur061Scf8718g00002.1																		Oleur061Scf4630g00007.1
Oleur061Scf0032g00022.1	Oleur061Scf0531g14002.1	Oleur061Scf3552g05010.1	Oleur061Scf2198g02049.1				Oleur061Scf5363g00013.1	Oleur061Scf2742g00004.1									Oleur061Scf4428g00007.1										Oleur061Scf8745g02012.1																		Oleur061Scf4641g02046.1
Oleur061Scf0032g02004.1	Oleur061Scf0531g16031.1	Oleur061Scf3570g01031.1	Oleur061Scf2207g00012.1				Oleur061Scf5422g00006.1	Oleur061Scf2756g00001.1									Oleur061Scf4452g03023.1										Oleur061Scf8784g03026.1																		Oleur061Scf4664g06009.1
Oleur061Scf0032g02001.1	Oleur061Scf0531g21017.1	Oleur061Scf3739g02024.1	Oleur061Scf2225g00017.1				Oleur061Scf5437g00001.1	Oleur061Scf2800g00004.1									Oleur061Scf4453g00007.1										Oleur061Scf8828g00005.1																		Oleur061Scf4691g00001.1
Oleur061Scf0032g02003.1	Oleur061Scf0531g25033.1	Oleur061Scf3752g04025.1	Oleur061Scf2236g03014.1				Oleur061Scf5445g00001.1	Oleur061Scf2812g00011.1									Oleur061Scf4454g00001.1										Oleur061Scf8879g03010.1																		Oleur061Scf4730g00019.1
Oleur061Scf0032g04023.1	Oleur061Scf0532g05003.1	Oleur061Scf3795g00014.1	Oleur061Scf2272g06026.1				Oleur061Scf5595g01003.1	Oleur061Scf2838g07023.1									Oleur061Scf4504g00016.1										Oleur061Scf8886g00003.1																		Oleur061Scf4923g01008.1
Oleur061Scf0032g04030.1	Oleur061Scf0534g00008.1	Oleur061Scf3795g07067.1	Oleur061Scf2277g01031.1				Oleur061Scf5677g00015.1	Oleur061Scf2851g04056.1									Oleur061Scf4575g00002.1										Oleur061Scf8920g03002.1																		Oleur061Scf4963g02003.1
Oleur061Scf0032g05016.1	Oleur061Scf0538g04006.1	Oleur061Scf3804g00006.1	Oleur061Scf2280g01012.1				Oleur061Scf5722g01039.1	Oleur061Scf2865g00005.1									Oleur061Scf4594g00015.1										Oleur061Scf8921g00010.1																		Oleur061Scf4965g00003.1
Oleur061Scf0032g05017.1	Oleur061Scf0538g06034.1	Oleur061Scf3825g07033.1	Oleur061Scf2287g00007.1				Oleur061Scf5817g00008.1	Oleur061Scf2883g00003.1									Oleur061Scf4628g12025.1										Oleur061Scf8953g00011.1																		Oleur061Scf5054g00004.1
Oleur061Scf0032g08025.1	Oleur061Scf0539g01001.1	Oleur061Scf3825g07001.1	Oleur061Scf2290g00004.1				Oleur061Scf5825g00016.1	Oleur061Scf2895g00006.1									Oleur061Scf4640g01041.1										Oleur061Scf8954g00028.1																		Oleur061Scf5094g03002.1
Oleur061Scf0033g00008.1	Oleur061Scf0539g01019.1	Oleur061Scf3871g03007.1	Oleur061Scf2329g00002.1				Oleur061Scf5882g00002.1	Oleur061Scf2901g00033.1									Oleur061Scf4642g00006.1										Oleur061Scf8974g01026.1																		Oleur061Scf5172g03008.1
Oleur061Scf0033g01003.1	Oleur061Scf0541g06022.1	Oleur061Scf3887g00020.1	Oleur061Scf2342g02013.1				Oleur061Scf5904g04011.1	Oleur061Scf2903g04017.1									Oleur061Scf4683g01024.1										Oleur061Scf8994g05032.1																		Oleur061Scf5208g01030.1
Oleur061Scf0033g01001.1	Oleur061Scf0541g07002.1	Oleur061Scf3935g00010.1	Oleur061Scf2342g03016.1				Oleur061Scf5964g00004.1	Oleur061Scf2909g02005.1									Oleur061Scf4688g00047.1										Oleur061Scf9021g00010.1																		Oleur061Scf5211g00001.1
Oleur061Scf0033g01002.1	Oleur061Scf0542g05013.1	Oleur061Scf3979g00008.1	Oleur061Scf2349g03020.1				Oleur061Scf5990g01036.1	Oleur061Scf2910g01035.1									Oleur061Scf4754g06002.1										Oleur061Scf9042g00003.1																		Oleur061Scf5239g00018.1
Oleur061Scf0033g02007.1	Oleur061Scf0542g05016.1	Oleur061Scf3999g00005.1	Oleur061Scf2361g03005.1				Oleur061Scf6009g00006.1	Oleur061Scf2937g00022.1									Oleur061Scf4781g00018.1										Oleur061Scf9060g00021.1																		Oleur061Scf5247g00002.1
Oleur061Scf0033g02015.1	Oleur061Scf0543g00002.1	Oleur061Scf4014g00010.1	Oleur061Scf2371g01013.1				Oleur061Scf6023g05008.1	Oleur061Scf2955g00003.1									Oleur061Scf4784g03004.1										Oleur061Scf9126g00004.1																		Oleur061Scf5340g00007.1
Oleur061Scf0034g01019.1	Oleur061Scf0543g06010.1	Oleur061Scf4028g01021.1	Oleur061Scf2428g03024.1				Oleur061Scf6024g11032.1	Oleur061Scf2956g00018.1									Oleur061Scf4861g00006.1										Oleur061Scf9127g00021.1																		Oleur061Scf5356g00002.1
Oleur061Scf0035g02001.1	Oleur061Scf0543g08033.1	Oleur061Scf4045g00003.1	Oleur061Scf2457g00011.1				Oleur061Scf6051g00001.1	Oleur061Scf2963g00021.1									Oleur061Scf4896g02014.1										Oleur061Scf9139g12015.1																		Oleur061Scf5416g03023.1
Oleur061Scf0035g02004.1	Oleur061Scf0544g01014.1	Oleur061Scf4089g01004.1	Oleur061Scf2470g02001.1				Oleur061Scf6150g02022.1	Oleur061Scf2976g02030.1									Oleur061Scf4897g03003.1										Oleur061Scf9143g03027.1																		Oleur061Scf5456g00021.1
Oleur061Scf0035g02002.1	Oleur061Scf0544g01003.1	Oleur061Scf4122g00001.1	Oleur061Scf2471g03017.1				Oleur061Scf6188g01017.1	Oleur061Scf2977g02017.1									Oleur061Scf4995g00007.1										Oleur061Scf9153g06014.1																		Oleur061Scf5473g00011.1
Oleur061Scf0036g00008.1	Oleur061Scf0546g07032.1	Oleur061Scf4164g01016.1	Oleur061Scf2475g01004.1				Oleur061Scf6222g00012.1	Oleur061Scf2977g03012.1									Oleur061Scf5031g02012.1										Oleur061Scf9154g10017.1																		Oleur061Scf5512g00001.1
Oleur061Scf0036g00005.1	Oleur061Scf0546g07035.1	Oleur061Scf4205g03045.1	Oleur061Scf2484g00011.1				Oleur061Scf6222g01021.1	Oleur061Scf2979g00006.1									Oleur061Scf5071g00006.1										Oleur061Scf9155g01011.1																		Oleur061Scf5561g00014.1
Oleur061Scf0036g00023.1	Oleur061Scf0548g01002.1	Oleur061Scf4243g00001.1	Oleur061Scf2487g01040.1				Oleur061Scf6229g03031.1	Oleur061Scf2980g00002.1									Oleur061Scf5077g00049.1										Oleur061Scf9155g04008.1																		Oleur061Scf5582g01002.1
Oleur061Scf0036g01008.1	Oleur061Scf0553g01003.1	Oleur061Scf4243g00012.1	Oleur061Scf2509g00031.1				Oleur061Scf6263g00003.1	Oleur061Scf2994g00027.1									Oleur061Scf5097g01010.1										Oleur061Scf9160g01025.1																		Oleur061Scf5620g00014.1
Oleur061Scf0036g01020.1	Oleur061Scf0557g01025.1	Oleur061Scf4338g01002.1	Oleur061Scf2523g00008.1				Oleur061Scf6263g00009.1	Oleur061Scf2996g00042.1									Oleur061Scf5258g00016.1										Oleur061Scf9164g07017.1																		Oleur061Scf5624g00029.1
Oleur061Scf0036g01006.1	Oleur061Scf0557g05025.1	Oleur061Scf4388g00012.1	Oleur061Scf2524g05039.1				Oleur061Scf6318g00002.1	Oleur061Scf2999g01011.1									Oleur061Scf5287g00009.1										Oleur061Scf9170g19027.1																		Oleur061Scf5675g01003.1
Oleur061Scf0036g02002.1	Oleur061Scf0558g04002.1	Oleur061Scf4420g03012.1	Oleur061Scf2525g00014.1				Oleur061Scf6443g01027.1	Oleur061Scf3006g02020.1									Oleur061Scf5312g02001.1										Oleur061Scf9172g06008.1																		Oleur061Scf5675g03015.1
Oleur061Scf0036g02003.1	Oleur061Scf0558g04024.1	Oleur061Scf4423g00009.1	Oleur061Scf2531g01014.1				Oleur061Scf6479g00017.1	Oleur061Scf3008g01006.1									Oleur061Scf5355g01049.1																												Oleur061Scf5718g01005.1
Oleur061Scf0036g02004.1	Oleur061Scf0558g04026.1	Oleur061Scf4435g00006.1	Oleur061Scf2573g02007.1				Oleur061Scf6560g00016.1	Oleur061Scf3026g01014.1									Oleur061Scf5384g02011.1																												Oleur061Scf5738g00003.1
Oleur061Scf0036g03008.1	Oleur061Scf0559g03006.1	Oleur061Scf4462g01005.1	Oleur061Scf2579g04007.1				Oleur061Scf6596g03019.1	Oleur061Scf3027g00003.1									Oleur061Scf5384g04004.1																												Oleur061Scf5772g01044.1
Oleur061Scf0036g03004.1	Oleur061Scf0563g05001.1	Oleur061Scf4506g00003.1	Oleur061Scf2592g04020.1				Oleur061Scf6614g00004.1	Oleur061Scf3030g05035.1									Oleur061Scf5415g00007.1																												Oleur061Scf5781g02004.1
Oleur061Scf0036g03002.1	Oleur061Scf0566g05026.1	Oleur061Scf4519g04014.1	Oleur061Scf2594g03009.1				Oleur061Scf6638g01006.1	Oleur061Scf3037g00003.1									Oleur061Scf5438g00003.1																												Oleur061Scf5840g01005.1
Oleur061Scf0036g03012.1	Oleur061Scf0570g06021.1	Oleur061Scf4664g00016.1	Oleur061Scf2594g03020.1				Oleur061Scf6733g00016.1	Oleur061Scf3048g03006.1									Oleur061Scf5453g02023.1																												Oleur061Scf5845g05012.1
Oleur061Scf0036g04001.1	Oleur061Scf0570g08004.1	Oleur061Scf4666g00011.1	Oleur061Scf2601g00012.1				Oleur061Scf6734g00023.1	Oleur061Scf3075g02005.1									Oleur061Scf5474g00006.1																												Oleur061Scf5870g00004.1
Oleur061Scf0036g05004.1	Oleur061Scf0570g09004.1	Oleur061Scf4667g00017.1	Oleur061Scf2604g02002.1				Oleur061Scf6789g00014.1	Oleur061Scf3082g21010.1									Oleur061Scf5492g00004.1																												Oleur061Scf5999g00005.1
Oleur061Scf0036g06017.1	Oleur061Scf0575g02001.1	Oleur061Scf4700g00005.1	Oleur061Scf2607g00001.1				Oleur061Scf6841g01036.1	Oleur061Scf3087g01017.1									Oleur061Scf5496g00010.1																												Oleur061Scf6025g00004.1
Oleur061Scf0036g06002.1	Oleur061Scf0576g00012.1	Oleur061Scf4748g00002.1	Oleur061Scf2611g00027.1				Oleur061Scf6904g00007.1	Oleur061Scf3120g00013.1									Oleur061Scf5574g00006.1																												Oleur061Scf6031g00022.1
Oleur061Scf0036g06016.1	Oleur061Scf0577g01014.1	Oleur061Scf4753g00010.1	Oleur061Scf2659g00002.1				Oleur061Scf6904g00009.1	Oleur061Scf3130g01039.1									Oleur061Scf5595g00015.1																												Oleur061Scf6045g00004.1
Oleur061Scf0036g07020.1	Oleur061Scf0578g01018.1	Oleur061Scf4753g02006.1	Oleur061Scf2665g01008.1				Oleur061Scf6947g02002.1	Oleur061Scf3133g05006.1									Oleur061Scf5598g01056.1																												Oleur061Scf6067g00005.1
Oleur061Scf0036g07016.1	Oleur061Scf0585g01004.1	Oleur061Scf4886g01007.1	Oleur061Scf2666g06005.1				Oleur061Scf6959g00016.1	Oleur061Scf3133g07021.1									Oleur061Scf5602g00011.1																												Oleur061Scf6083g02003.1
Oleur061Scf0036g07021.1	Oleur061Scf0588g07012.1	Oleur061Scf4894g00001.1	Oleur061Scf2670g00006.1				Oleur061Scf7002g00006.1	Oleur061Scf3133g09005.1									Oleur061Scf5612g01001.1																												Oleur061Scf6126g00001.1
Oleur061Scf0036g07022.1	Oleur061Scf0590g02034.1	Oleur061Scf4897g00018.1	Oleur061Scf2671g00026.1				Oleur061Scf7035g00010.1	Oleur061Scf3133g11004.1									Oleur061Scf5612g03022.1																												Oleur061Scf6205g01036.1
Oleur061Scf0036g07019.1	Oleur061Scf0590g05037.1	Oleur061Scf4917g00016.1	Oleur061Scf2674g01003.1				Oleur061Scf7039g02031.1	Oleur061Scf3162g00010.1									Oleur061Scf5617g00017.1																												Oleur061Scf6253g01015.1
Oleur061Scf0036g09023.1	Oleur061Scf0590g06002.1	Oleur061Scf4923g00007.1	Oleur061Scf2676g01010.1				Oleur061Scf7085g00001.1	Oleur061Scf3180g01001.1									Oleur061Scf5650g00006.1																												Oleur061Scf6290g01001.1
Oleur061Scf0036g09022.1	Oleur061Scf0590g06006.1	Oleur061Scf4996g00030.1	Oleur061Scf2685g00006.1				Oleur061Scf7224g00010.1	Oleur061Scf3186g05019.1									Oleur061Scf5691g03008.1																												Oleur061Scf6345g00016.1
Oleur061Scf0036g11001.1	Oleur061Scf0591g01002.1	Oleur061Scf5050g01013.1	Oleur061Scf2697g02009.1				Oleur061Scf7270g01008.1	Oleur061Scf3186g05038.1									Oleur061Scf5721g01036.1																												Oleur061Scf6364g00043.1
Oleur061Scf0037g00025.1	Oleur061Scf0601g00002.1	Oleur061Scf5119g01006.1	Oleur061Scf2698g03028.1				Oleur061Scf7283g01016.1	Oleur061Scf3215g01026.1									Oleur061Scf5853g00003.1																												Oleur061Scf6372g00007.1
Oleur061Scf0037g00028.1	Oleur061Scf0602g05026.1	Oleur061Scf5125g00001.1	Oleur061Scf2703g00003.1				Oleur061Scf7305g00007.1	Oleur061Scf3247g00018.1									Oleur061Scf5860g00021.1																												Oleur061Scf6391g00028.1
Oleur061Scf0037g00029.1	Oleur061Scf0604g03023.1	Oleur061Scf5135g00020.1	Oleur061Scf2723g00010.1				Oleur061Scf7314g00020.1	Oleur061Scf3272g05005.1									Oleur061Scf5893g02012.1																												Oleur061Scf6420g01022.1
Oleur061Scf0037g00027.1	Oleur061Scf0604g09033.1	Oleur061Scf5140g00014.1	Oleur061Scf2726g00009.1				Oleur061Scf7364g02014.1	Oleur061Scf3285g03001.1									Oleur061Scf5997g00013.1																												Oleur061Scf6430g01007.1
Oleur061Scf0037g01012.1	Oleur061Scf0604g11004.1	Oleur061Scf5143g00054.1	Oleur061Scf2732g00001.1				Oleur061Scf7368g02007.1	Oleur061Scf3301g02001.1									Oleur061Scf6035g00022.1																												Oleur061Scf6469g01057.1
Oleur061Scf0037g01007.1	Oleur061Scf0605g00001.1	Oleur061Scf5166g00005.1	Oleur061Scf2732g02029.1				Oleur061Scf7428g00036.1	Oleur061Scf3315g03046.1									Oleur061Scf6045g04009.1																												Oleur061Scf6484g00020.1
Oleur061Scf0037g02004.1	Oleur061Scf0609g01011.1	Oleur061Scf5172g04036.1	Oleur061Scf2743g01002.1				Oleur061Scf7479g02008.1	Oleur061Scf3345g01028.1									Oleur061Scf6046g00010.1																												Oleur061Scf6485g00001.1
Oleur061Scf0037g02029.1	Oleur061Scf0609g01014.1	Oleur061Scf5191g00004.1	Oleur061Scf2751g00004.1				Oleur061Scf7480g04004.1	Oleur061Scf3346g03008.1									Oleur061Scf6075g00017.1																												Oleur061Scf6517g00004.1
Oleur061Scf0037g02030.1	Oleur061Scf0612g04015.1	Oleur061Scf5195g00001.1	Oleur061Scf2790g04024.1				Oleur061Scf7487g00003.1	Oleur061Scf3361g05013.1									Oleur061Scf6099g00024.1																												Oleur061Scf6603g00044.1
Oleur061Scf0037g02028.1	Oleur061Scf0616g00017.1	Oleur061Scf5223g01003.1	Oleur061Scf2792g01002.1				Oleur061Scf7535g01008.1	Oleur061Scf3364g00032.1									Oleur061Scf6150g01006.1																												Oleur061Scf6622g01010.1
Oleur061Scf0037g03007.1	Oleur061Scf0622g00008.1	Oleur061Scf5241g00023.1	Oleur061Scf2810g00028.1				Oleur061Scf7582g05019.1	Oleur061Scf3387g02022.1									Oleur061Scf6238g01003.1																												Oleur061Scf6622g02007.1
Oleur061Scf0037g04002.1	Oleur061Scf0622g01017.1	Oleur061Scf5311g01021.1	Oleur061Scf2813g01002.1				Oleur061Scf7601g00016.1	Oleur061Scf3398g00017.1									Oleur061Scf6257g01013.1																												Oleur061Scf6622g06003.1
Oleur061Scf0037g04017.1	Oleur061Scf0623g08024.1	Oleur061Scf5311g01022.1	Oleur061Scf2813g15012.1				Oleur061Scf7617g00015.1	Oleur061Scf3420g05001.1									Oleur061Scf6290g01004.1																												Oleur061Scf6624g02025.1
Oleur061Scf0037g05005.1	Oleur061Scf0623g11014.1	Oleur061Scf5312g03013.1	Oleur061Scf2814g00009.1				Oleur061Scf7681g01011.1	Oleur061Scf3420g08035.1									Oleur061Scf6300g00011.1																												Oleur061Scf6670g01006.1
Oleur061Scf0037g06002.1	Oleur061Scf0624g02010.1	Oleur061Scf5416g02009.1	Oleur061Scf2819g02011.1				Oleur061Scf7725g00001.1	Oleur061Scf3428g03002.1									Oleur061Scf6337g00001.1																												Oleur061Scf6689g00007.1
Oleur061Scf0037g06004.1	Oleur061Scf0624g02012.1	Oleur061Scf5456g00028.1	Oleur061Scf2829g00003.1				Oleur061Scf7761g00062.1	Oleur061Scf3434g05018.1									Oleur061Scf6414g01001.1																												Oleur061Scf6704g00019.1
Oleur061Scf0037g06008.1	Oleur061Scf0626g04003.1	Oleur061Scf5474g01003.1	Oleur061Scf2830g00003.1				Oleur061Scf7769g00047.1	Oleur061Scf3462g01025.1									Oleur061Scf6430g04023.1																												Oleur061Scf6741g00061.1
Oleur061Scf0037g07020.1	Oleur061Scf0626g06003.1	Oleur061Scf5516g01001.1	Oleur061Scf2863g00004.1				Oleur061Scf7820g00031.1	Oleur061Scf3462g02021.1									Oleur061Scf6550g00005.1																												Oleur061Scf6813g00002.1
Oleur061Scf0037g06027.1	Oleur061Scf0630g08004.1	Oleur061Scf5581g00023.1	Oleur061Scf2874g00025.1				Oleur061Scf7845g00001.1	Oleur061Scf3478g03001.1									Oleur061Scf6626g00020.1																												Oleur061Scf6823g00028.1
Oleur061Scf0037g07034.1	Oleur061Scf0630g09035.1	Oleur061Scf5611g00005.1	Oleur061Scf2900g01015.1				Oleur061Scf7942g00013.1	Oleur061Scf3490g08015.1									Oleur061Scf6638g02014.1																												Oleur061Scf6862g01021.1
Oleur061Scf0037g07004.1	Oleur061Scf0631g01019.1	Oleur061Scf5612g01005.1	Oleur061Scf2903g04014.1				Oleur061Scf8015g00031.1	Oleur061Scf3503g00011.1									Oleur061Scf6638g03011.1																												Oleur061Scf6912g01014.1
Oleur061Scf0037g07012.1	Oleur061Scf0635g01026.1	Oleur061Scf5624g00030.1	Oleur061Scf2933g00001.1				Oleur061Scf8035g01024.1	Oleur061Scf3503g01010.1									Oleur061Scf6724g01006.1																												Oleur061Scf6916g00030.1
Oleur061Scf0037g07013.1	Oleur061Scf0636g01011.1	Oleur061Scf5644g01011.1	Oleur061Scf2943g01038.1				Oleur061Scf8035g02003.1	Oleur061Scf3514g04046.1									Oleur061Scf6769g01041.1																												Oleur061Scf6944g05012.1
Oleur061Scf0037g07005.1	Oleur061Scf0640g00027.1	Oleur061Scf5675g02006.1	Oleur061Scf2943g01018.1				Oleur061Scf8046g00007.1	Oleur061Scf3534g00033.1									Oleur061Scf6776g04016.1																												Oleur061Scf6980g00015.1
Oleur061Scf0037g07016.1	Oleur061Scf0646g01025.1	Oleur061Scf5721g02025.1	Oleur061Scf2945g00001.1				Oleur061Scf8048g01021.1	Oleur061Scf3539g00012.1									Oleur061Scf6812g00021.1																												Oleur061Scf6983g02030.1
Oleur061Scf0037g08001.1	Oleur061Scf0647g05003.1	Oleur061Scf5741g00021.1	Oleur061Scf2974g02019.1				Oleur061Scf8083g00019.1	Oleur061Scf3563g04001.1									Oleur061Scf6826g01002.1																												Oleur061Scf6985g00012.1
Oleur061Scf0037g08013.1	Oleur061Scf0648g00001.1	Oleur061Scf5856g00007.1	Oleur061Scf2977g04006.1				Oleur061Scf8118g02010.1	Oleur061Scf3596g00045.1									Oleur061Scf6826g03010.1																												Oleur061Scf7039g02043.1
Oleur061Scf0037g08002.1	Oleur061Scf0650g04007.1	Oleur061Scf5878g00008.1	Oleur061Scf2993g00007.1				Oleur061Scf8316g04055.1	Oleur061Scf3597g00005.1									Oleur061Scf6843g00007.1																												Oleur061Scf7040g00016.1
Oleur061Scf0037g08003.1	Oleur061Scf0652g03026.1	Oleur061Scf5878g00006.1	Oleur061Scf3024g00024.1				Oleur061Scf8347g00007.1	Oleur061Scf3669g02015.1									Oleur061Scf6912g00015.1																												Oleur061Scf7066g00002.1
Oleur061Scf0038g00013.1	Oleur061Scf0652g04004.1	Oleur061Scf5887g01008.1	Oleur061Scf3024g00003.1				Oleur061Scf8374g02008.1	Oleur061Scf3680g00018.1									Oleur061Scf6925g01014.1																												Oleur061Scf7137g01004.1
Oleur061Scf0038g00021.1	Oleur061Scf0652g07015.1	Oleur061Scf5892g00001.1	Oleur061Scf3030g02021.1				Oleur061Scf8381g02020.1	Oleur061Scf3778g00005.1									Oleur061Scf6944g01016.1																												Oleur061Scf7137g01007.1
Oleur061Scf0038g00007.1	Oleur061Scf0657g07018.1	Oleur061Scf5925g02014.1	Oleur061Scf3059g00046.1				Oleur061Scf8396g00020.1	Oleur061Scf3888g00014.1									Oleur061Scf6952g01008.1																												Oleur061Scf7271g01009.1
Oleur061Scf0038g00008.1	Oleur061Scf0657g07033.1	Oleur061Scf5990g01019.1	Oleur061Scf3061g02031.1				Oleur061Scf8524g01004.1	Oleur061Scf3889g00003.1									Oleur061Scf6958g00008.1																												Oleur061Scf7271g02001.1
Oleur061Scf0038g00018.1	Oleur061Scf0658g02006.1	Oleur061Scf6055g00005.1	Oleur061Scf3080g01003.1				Oleur061Scf8555g01035.1	Oleur061Scf3898g01032.1									Oleur061Scf6966g00021.1																												Oleur061Scf7272g01001.1
Oleur061Scf0038g00020.1	Oleur061Scf0663g03018.1	Oleur061Scf6150g01002.1	Oleur061Scf3087g01001.1				Oleur061Scf8582g05007.1	Oleur061Scf3900g00004.1									Oleur061Scf6983g02033.1																												Oleur061Scf7272g01009.1
Oleur061Scf0038g03003.1	Oleur061Scf0671g02022.1	Oleur061Scf6157g00003.1	Oleur061Scf3089g02024.1				Oleur061Scf8628g01001.1	Oleur061Scf3957g02007.1									Oleur061Scf6994g00006.1																												Oleur061Scf7289g00002.1
Oleur061Scf0038g03008.1	Oleur061Scf0673g00062.1	Oleur061Scf6224g01044.1	Oleur061Scf3090g00033.1				Oleur061Scf8740g00025.1	Oleur061Scf4001g00019.1									Oleur061Scf7030g00009.1																												Oleur061Scf7295g00002.1
Oleur061Scf0038g03020.1	Oleur061Scf0674g01006.1	Oleur061Scf6261g00026.1	Oleur061Scf3090g00007.1				Oleur061Scf8761g00007.1	Oleur061Scf4028g02030.1									Oleur061Scf7081g00003.1																												Oleur061Scf7295g02004.1
Oleur061Scf0038g04017.1	Oleur061Scf0674g05012.1	Oleur061Scf6284g00005.1	Oleur061Scf3090g08007.1				Oleur061Scf8768g00012.1	Oleur061Scf4048g00002.1									Oleur061Scf7200g00013.1																												Oleur061Scf7300g00008.1
Oleur061Scf0038g04006.1	Oleur061Scf0674g09001.1	Oleur061Scf6305g00007.1	Oleur061Scf3090g14017.1				Oleur061Scf8805g01042.1	Oleur061Scf4084g01013.1									Oleur061Scf7235g02009.1																												Oleur061Scf7327g00003.1
Oleur061Scf0038g04018.1	Oleur061Scf0676g01010.1	Oleur061Scf6339g00009.1	Oleur061Scf3108g01025.1				Oleur061Scf8822g07019.1	Oleur061Scf4119g00010.1									Oleur061Scf7263g00001.1																												Oleur061Scf7356g00004.1
Oleur061Scf0038g04015.1	Oleur061Scf0678g06022.1	Oleur061Scf6402g03012.1	Oleur061Scf3123g00016.1				Oleur061Scf8928g01023.1	Oleur061Scf4143g02054.1									Oleur061Scf7374g01025.1																												Oleur061Scf7356g00005.1
Oleur061Scf0038g07001.1	Oleur061Scf0679g00002.1	Oleur061Scf6447g00001.1	Oleur061Scf3133g13005.1				Oleur061Scf8938g00033.1	Oleur061Scf4222g01025.1									Oleur061Scf7394g01028.1																												Oleur061Scf7362g00007.1
Oleur061Scf0038g08018.1	Oleur061Scf0680g00017.1	Oleur061Scf6461g00001.1	Oleur061Scf3135g06002.1				Oleur061Scf8958g00009.1	Oleur061Scf4263g09008.1									Oleur061Scf7406g00004.1																												Oleur061Scf7463g00035.1
Oleur061Scf0038g08020.1	Oleur061Scf0680g02034.1	Oleur061Scf6519g01019.1	Oleur061Scf3162g00001.1				Oleur061Scf8996g03024.1	Oleur061Scf4263g10008.1									Oleur061Scf7424g01010.1																												Oleur061Scf7610g02012.1
Oleur061Scf0038g08015.1	Oleur061Scf0680g03033.1	Oleur061Scf6572g00004.1	Oleur061Scf3166g00012.1				Oleur061Scf9054g00001.1	Oleur061Scf4270g00005.1									Oleur061Scf7479g00002.1																												Oleur061Scf7653g05035.1
Oleur061Scf0038g08016.1	Oleur061Scf0683g04003.1	Oleur061Scf6596g02006.1	Oleur061Scf3204g00017.1				Oleur061Scf9055g01021.1	Oleur061Scf4278g00002.1									Oleur061Scf7535g06014.1																												Oleur061Scf7681g01002.1
Oleur061Scf0038g10017.1	Oleur061Scf0687g03042.1	Oleur061Scf6597g00004.1	Oleur061Scf3218g04032.1				Oleur061Scf9073g00053.1	Oleur061Scf4347g00001.1									Oleur061Scf7558g00005.1																												Oleur061Scf7721g00023.1
Oleur061Scf0038g11020.1	Oleur061Scf0690g00007.1	Oleur061Scf6609g00009.1	Oleur061Scf3218g05001.1				Oleur061Scf9139g15031.1	Oleur061Scf4382g02051.1									Oleur061Scf7575g00009.1																												Oleur061Scf7782g03020.1
Oleur061Scf0038g11010.1	Oleur061Scf0692g01013.1	Oleur061Scf6675g00009.1	Oleur061Scf3224g03029.1				Oleur061Scf9139g15026.1	Oleur061Scf4386g03017.1									Oleur061Scf7635g02001.1																												Oleur061Scf7798g01014.1
Oleur061Scf0038g11024.1	Oleur061Scf0696g03002.1	Oleur061Scf6776g04007.1	Oleur061Scf3229g03012.1				Oleur061Scf9139g17005.1	Oleur061Scf4402g01017.1									Oleur061Scf7729g02024.1																												Oleur061Scf7848g01021.1
Oleur061Scf0038g11013.1	Oleur061Scf0697g00028.1	Oleur061Scf6786g00004.1	Oleur061Scf3284g00026.1				Oleur061Scf9140g01004.1	Oleur061Scf4436g05020.1									Oleur061Scf7743g00014.1																												Oleur061Scf7848g02035.1
Oleur061Scf0039g00002.1	Oleur061Scf0698g00014.1	Oleur061Scf6826g01014.1	Oleur061Scf3287g02017.1				Oleur061Scf9149g01012.1	Oleur061Scf4452g04003.1									Oleur061Scf7759g00022.1																												Oleur061Scf7869g00009.1
Oleur061Scf0039g01013.1	Oleur061Scf0709g00006.1	Oleur061Scf6840g00023.1	Oleur061Scf3304g00004.1				Oleur061Scf9158g03008.1	Oleur061Scf4497g05010.1									Oleur061Scf7772g00004.1																												Oleur061Scf7869g10012.1
Oleur061Scf0039g01017.1	Oleur061Scf0709g02008.1	Oleur061Scf6854g05002.1	Oleur061Scf3317g05043.1				Oleur061Scf9160g18033.1	Oleur061Scf4503g00024.1									Oleur061Scf7859g01050.1																												Oleur061Scf7899g04022.1
Oleur061Scf0039g01014.1	Oleur061Scf0710g03011.1	Oleur061Scf6857g00011.1	Oleur061Scf3361g04004.1				Oleur061Scf9164g11015.1	Oleur061Scf4526g01002.1									Oleur061Scf7899g04006.1																												Oleur061Scf7922g01019.1
Oleur061Scf0039g01004.1	Oleur061Scf0715g03009.1	Oleur061Scf6861g00060.1	Oleur061Scf3361g05012.1				Oleur061Scf9170g01017.1	Oleur061Scf4530g02019.1									Oleur061Scf7908g00017.1																												Oleur061Scf7940g00014.1
Oleur061Scf0039g02043.1	Oleur061Scf0717g01008.1	Oleur061Scf6939g00007.1	Oleur061Scf3364g00031.1				Oleur061Scf9173g07030.1	Oleur061Scf4534g00006.1									Oleur061Scf7965g00005.1																												Oleur061Scf7970g06038.1
Oleur061Scf0039g02044.1	Oleur061Scf0718g01071.1	Oleur061Scf6952g02011.1	Oleur061Scf3374g02006.1					Oleur061Scf4550g00028.1									Oleur061Scf7970g02004.1																												Oleur061Scf7978g12021.1
Oleur061Scf0039g02017.1	Oleur061Scf0718g02018.1	Oleur061Scf6967g01012.1	Oleur061Scf3377g01050.1					Oleur061Scf4569g00008.1									Oleur061Scf7973g02025.1																												Oleur061Scf7993g00016.1
Oleur061Scf0039g02049.1	Oleur061Scf0718g04024.1	Oleur061Scf7034g00004.1	Oleur061Scf3379g00010.1					Oleur061Scf4589g00003.1									Oleur061Scf7978g10042.1																												Oleur061Scf8003g01031.1
Oleur061Scf0040g00008.1	Oleur061Scf0718g05079.1	Oleur061Scf7048g00002.1	Oleur061Scf3382g00001.1					Oleur061Scf4591g00005.1									Oleur061Scf7994g00018.1																												Oleur061Scf8060g04039.1
Oleur061Scf0040g00007.1	Oleur061Scf0718g05080.1	Oleur061Scf7062g04027.1	Oleur061Scf3392g00044.1					Oleur061Scf4622g04009.1									Oleur061Scf8028g00006.1																												Oleur061Scf8083g00020.1
Oleur061Scf0040g00010.1	Oleur061Scf0718g06095.1	Oleur061Scf7078g04025.1	Oleur061Scf3399g01014.1					Oleur061Scf4649g00003.1									Oleur061Scf8035g00002.1																												Oleur061Scf8106g00045.1
Oleur061Scf0040g01016.1	Oleur061Scf0718g06086.1	Oleur061Scf7081g00004.1	Oleur061Scf3399g03009.1					Oleur061Scf4662g00011.1									Oleur061Scf8074g00001.1																												Oleur061Scf8189g03028.1
Oleur061Scf0040g01006.1	Oleur061Scf0718g09002.1	Oleur061Scf7085g02007.1	Oleur061Scf3401g00001.1					Oleur061Scf4664g09004.1									Oleur061Scf8099g00001.1																												Oleur061Scf8201g06025.1
Oleur061Scf0040g03049.1	Oleur061Scf0718g09003.1	Oleur061Scf7089g00005.1	Oleur061Scf3417g00016.1					Oleur061Scf4688g00059.1									Oleur061Scf8107g00004.1																												Oleur061Scf8271g00005.1
Oleur061Scf0040g03009.1	Oleur061Scf0718g12031.1	Oleur061Scf7119g00026.1	Oleur061Scf3421g03007.1					Oleur061Scf4702g02007.1									Oleur061Scf8160g00001.1																												Oleur061Scf8333g01023.1
Oleur061Scf0040g03007.1	Oleur061Scf0719g06027.1	Oleur061Scf7168g00009.1	Oleur061Scf3426g00010.1					Oleur061Scf4810g01030.1									Oleur061Scf8274g00006.1																												Oleur061Scf8346g00019.1
Oleur061Scf0040g03034.1	Oleur061Scf0721g00035.1	Oleur061Scf7169g00001.1	Oleur061Scf3449g02001.1					Oleur061Scf4810g01029.1									Oleur061Scf8289g02005.1																												Oleur061Scf8348g03005.1
Oleur061Scf0040g03029.1	Oleur061Scf0723g00007.1	Oleur061Scf7213g00002.1	Oleur061Scf3458g02010.1					Oleur061Scf4814g00007.1									Oleur061Scf8329g00012.1																												Oleur061Scf8452g01002.1
Oleur061Scf0040g03035.1	Oleur061Scf0724g06012.1	Oleur061Scf7248g00010.1	Oleur061Scf3463g07006.1					Oleur061Scf4863g00003.1									Oleur061Scf8329g00014.1																												Oleur061Scf8484g01014.1
Oleur061Scf0040g04001.1	Oleur061Scf0724g08009.1	Oleur061Scf7252g00002.1	Oleur061Scf3480g03006.1					Oleur061Scf4878g00019.1									Oleur061Scf8357g00004.1																												Oleur061Scf8536g00003.1
Oleur061Scf0040g04005.1	Oleur061Scf0724g12029.1	Oleur061Scf7314g00006.1	Oleur061Scf3497g02001.1					Oleur061Scf4895g02022.1									Oleur061Scf8374g02001.1																												Oleur061Scf8569g00036.1
Oleur061Scf0040g04002.1	Oleur061Scf0728g04032.1	Oleur061Scf7321g00003.1	Oleur061Scf3509g04042.1					Oleur061Scf4906g00008.1									Oleur061Scf8446g03022.1																												Oleur061Scf8600g01007.1
Oleur061Scf0040g04007.1	Oleur061Scf0732g01010.1	Oleur061Scf7437g00033.1	Oleur061Scf3525g00004.1					Oleur061Scf4952g00019.1									Oleur061Scf8470g02016.1																												Oleur061Scf8608g00002.1
Oleur061Scf0040g04008.1	Oleur061Scf0732g03011.1	Oleur061Scf7437g00044.1	Oleur061Scf3538g03024.1					Oleur061Scf4976g00006.1									Oleur061Scf8487g00014.1																												Oleur061Scf8647g00042.1
Oleur061Scf0040g04009.1	Oleur061Scf0737g00004.1	Oleur061Scf7476g00003.1	Oleur061Scf3539g02002.1					Oleur061Scf4995g01001.1									Oleur061Scf8570g00005.1																												Oleur061Scf8690g00020.1
Oleur061Scf0040g05014.1	Oleur061Scf0741g01016.1	Oleur061Scf7543g00011.1	Oleur061Scf3554g00026.1					Oleur061Scf5031g00007.1									Oleur061Scf8618g00001.1																												Oleur061Scf8779g00028.1
Oleur061Scf0040g05012.1	Oleur061Scf0742g02001.1	Oleur061Scf7610g01004.1	Oleur061Scf3586g01014.1					Oleur061Scf5035g01012.1									Oleur061Scf8637g00009.1																												Oleur061Scf8795g01032.1
Oleur061Scf0041g01022.1	Oleur061Scf0742g03011.1	Oleur061Scf7610g02005.1	Oleur061Scf3592g03012.1					Oleur061Scf5060g00009.1									Oleur061Scf8707g00007.1																												Oleur061Scf8812g01016.1
Oleur061Scf0042g00006.1	Oleur061Scf0747g00006.1	Oleur061Scf7627g00008.1	Oleur061Scf3599g00020.1					Oleur061Scf5110g01001.1									Oleur061Scf8777g01017.1																												Oleur061Scf8840g00027.1
Oleur061Scf0042g00020.1	Oleur061Scf0756g00011.1	Oleur061Scf7702g00019.1	Oleur061Scf3604g00003.1					Oleur061Scf5125g02017.1									Oleur061Scf8837g00011.1																												Oleur061Scf8846g03012.1
Oleur061Scf0042g00019.1	Oleur061Scf0756g05023.1	Oleur061Scf7715g00005.1	Oleur061Scf3636g00001.1					Oleur061Scf5136g00002.1									Oleur061Scf8846g05019.1																												Oleur061Scf8846g06017.1
Oleur061Scf0042g00004.1	Oleur061Scf0762g02026.1	Oleur061Scf7715g00003.1	Oleur061Scf3716g00001.1					Oleur061Scf5160g00007.1									Oleur061Scf8862g00002.1																												Oleur061Scf8863g00013.1
Oleur061Scf0042g01011.1	Oleur061Scf0762g02023.1	Oleur061Scf7869g00011.1	Oleur061Scf3716g01040.1					Oleur061Scf5165g00032.1									Oleur061Scf8930g05019.1																												Oleur061Scf8897g00011.1
Oleur061Scf0042g02013.1	Oleur061Scf0764g00009.1	Oleur061Scf7869g01028.1	Oleur061Scf3720g00009.1					Oleur061Scf5230g03004.1									Oleur061Scf9024g00004.1																												Oleur061Scf8948g01027.1
Oleur061Scf0042g02002.1	Oleur061Scf0767g01015.1	Oleur061Scf7874g00021.1	Oleur061Scf3725g08028.1					Oleur061Scf5294g00016.1									Oleur061Scf9073g00057.1																												Oleur061Scf8948g02041.1
Oleur061Scf0042g03001.1	Oleur061Scf0767g01027.1	Oleur061Scf7921g00009.1	Oleur061Scf3725g11008.1					Oleur061Scf5309g00004.1									Oleur061Scf9085g05009.1																												Oleur061Scf8979g00019.1
Oleur061Scf0042g03003.1	Oleur061Scf0767g03023.1	Oleur061Scf7938g01017.1	Oleur061Scf3725g13004.1					Oleur061Scf5311g02009.1									Oleur061Scf9124g00012.1																												Oleur061Scf8980g00023.1
Oleur061Scf0042g03006.1	Oleur061Scf0768g01001.1	Oleur061Scf7947g00002.1	Oleur061Scf3725g13014.1					Oleur061Scf5315g00015.1									Oleur061Scf9126g03031.1																												Oleur061Scf9043g03001.1
Oleur061Scf0042g04001.1	Oleur061Scf0772g02008.1	Oleur061Scf7970g01029.1	Oleur061Scf3826g00001.1					Oleur061Scf5355g01022.1									Oleur061Scf9142g03025.1																												Oleur061Scf9043g03023.1
Oleur061Scf0042g04011.1	Oleur061Scf0774g02016.1	Oleur061Scf7989g00004.1	Oleur061Scf3858g00034.1					Oleur061Scf5403g00009.1									Oleur061Scf9147g00001.1																												Oleur061Scf9094g00012.1
Oleur061Scf0042g05017.1	Oleur061Scf0774g06004.1	Oleur061Scf8016g00018.1	Oleur061Scf3878g01001.1					Oleur061Scf5403g00003.1									Oleur061Scf9147g05022.1																												Oleur061Scf9139g07030.1
Oleur061Scf0042g05010.1	Oleur061Scf0774g06009.1	Oleur061Scf8016g00019.1	Oleur061Scf3914g00006.1					Oleur061Scf5416g03020.1									Oleur061Scf9148g02025.1																												Oleur061Scf9140g04039.1
Oleur061Scf0042g05016.1	Oleur061Scf0774g07001.1	Oleur061Scf8016g00029.1	Oleur061Scf3937g00029.1					Oleur061Scf5446g00001.1									Oleur061Scf9154g09042.1																												Oleur061Scf9142g03010.1
Oleur061Scf0042g06013.1	Oleur061Scf0774g07017.1	Oleur061Scf8050g00012.1	Oleur061Scf3940g00024.1					Oleur061Scf5474g00003.1									Oleur061Scf9158g07002.1																												Oleur061Scf9143g01017.1
Oleur061Scf0042g06014.1	Oleur061Scf0778g01003.1	Oleur061Scf8108g00001.1	Oleur061Scf3963g02001.1					Oleur061Scf5474g05010.1									Oleur061Scf9160g12026.1																												Oleur061Scf9145g07004.1
Oleur061Scf0042g06038.1	Oleur061Scf0779g00018.1	Oleur061Scf8157g00018.1	Oleur061Scf3970g03046.1					Oleur061Scf5535g00005.1									Oleur061Scf9161g02018.1																												Oleur061Scf9150g01019.1
Oleur061Scf0042g06010.1	Oleur061Scf0780g00026.1	Oleur061Scf8165g01030.1	Oleur061Scf3990g00003.1					Oleur061Scf5567g00025.1									Oleur061Scf9161g06011.1																												Oleur061Scf9153g00003.1
Oleur061Scf0042g07015.1	Oleur061Scf0782g01035.1	Oleur061Scf8170g00002.1	Oleur061Scf3994g00034.1					Oleur061Scf5600g00037.1									Oleur061Scf9162g02012.1																												Oleur061Scf9156g04007.1
Oleur061Scf0042g07004.1	Oleur061Scf0783g00004.1	Oleur061Scf8189g03026.1	Oleur061Scf4032g00010.1					Oleur061Scf5633g00001.1									Oleur061Scf9162g12033.1																												Oleur061Scf9156g04011.1
Oleur061Scf0043g01002.1	Oleur061Scf0783g02036.1	Oleur061Scf8242g00002.1	Oleur061Scf4061g02016.1					Oleur061Scf5634g00012.1									Oleur061Scf9170g09023.1																												Oleur061Scf9159g07007.1
Oleur061Scf0043g01003.1	Oleur061Scf0783g02022.1	Oleur061Scf8275g00012.1	Oleur061Scf4084g06033.1					Oleur061Scf5647g02007.1									Oleur061Scf9170g11008.1																												Oleur061Scf9168g02016.1
Oleur061Scf0043g01029.1	Oleur061Scf0785g01007.1	Oleur061Scf8281g00003.1	Oleur061Scf4089g01009.1					Oleur061Scf5654g00026.1									Oleur061Scf9171g00021.1																												Oleur061Scf9170g06031.1
Oleur061Scf0044g00007.1	Oleur061Scf0785g03012.1	Oleur061Scf8288g00005.1	Oleur061Scf4105g00007.1					Oleur061Scf5654g01027.1									Oleur061Scf9173g02032.1
Oleur061Scf0044g00014.1	Oleur061Scf0786g00013.1	Oleur061Scf8374g03003.1	Oleur061Scf4115g00009.1					Oleur061Scf5675g02032.1
Oleur061Scf0044g01008.1	Oleur061Scf0793g06030.1	Oleur061Scf8385g00025.1	Oleur061Scf4126g03024.1					Oleur061Scf5675g02025.1
Oleur061Scf0044g03021.1	Oleur061Scf0798g00031.1	Oleur061Scf8388g00012.1	Oleur061Scf4143g02105.1					Oleur061Scf5683g01001.1
Oleur061Scf0044g03019.1	Oleur061Scf0798g00013.1	Oleur061Scf8404g00023.1	Oleur061Scf4143g02111.1					Oleur061Scf5683g02002.1
Oleur061Scf0044g03002.1	Oleur061Scf0799g00022.1	Oleur061Scf8476g00017.1	Oleur061Scf4237g02013.1					Oleur061Scf5688g00025.1
Oleur061Scf0044g04007.1	Oleur061Scf0799g07002.1	Oleur061Scf8516g03016.1	Oleur061Scf4242g01047.1					Oleur061Scf5711g02013.1
Oleur061Scf0045g00002.1	Oleur061Scf0799g10020.1	Oleur061Scf8600g01012.1	Oleur061Scf4251g00001.1					Oleur061Scf5718g01006.1
Oleur061Scf0045g00025.1	Oleur061Scf0802g02016.1	Oleur061Scf8641g04007.1	Oleur061Scf4263g05006.1					Oleur061Scf5771g00001.1
Oleur061Scf0045g01017.1	Oleur061Scf0803g10026.1	Oleur061Scf8642g00015.1	Oleur061Scf4263g07003.1					Oleur061Scf5797g01003.1
Oleur061Scf0045g02001.1	Oleur061Scf0804g01025.1	Oleur061Scf8643g00012.1	Oleur061Scf4277g01023.1					Oleur061Scf5804g00022.1
Oleur061Scf0046g00001.1	Oleur061Scf0805g01013.1	Oleur061Scf8647g00058.1	Oleur061Scf4302g02021.1					Oleur061Scf5825g00007.1
Oleur061Scf0046g00005.1	Oleur061Scf0809g05005.1	Oleur061Scf8731g00007.1	Oleur061Scf4350g00011.1					Oleur061Scf5845g00003.1
Oleur061Scf0046g01034.1	Oleur061Scf0809g06012.1	Oleur061Scf8745g02024.1	Oleur061Scf4369g00011.1					Oleur061Scf5904g03021.1
Oleur061Scf0046g01036.1	Oleur061Scf0815g03017.1	Oleur061Scf8777g01006.1	Oleur061Scf4383g00002.1					Oleur061Scf5935g00007.1
Oleur061Scf0046g01038.1	Oleur061Scf0816g04014.1	Oleur061Scf8784g03039.1	Oleur061Scf4406g11002.1					Oleur061Scf5940g01001.1
Oleur061Scf0046g01039.1	Oleur061Scf0818g04021.1	Oleur061Scf8846g03013.1	Oleur061Scf4406g14060.1					Oleur061Scf5950g02002.1
Oleur061Scf0046g01011.1	Oleur061Scf0821g01002.1	Oleur061Scf8854g00045.1	Oleur061Scf4419g00018.1					Oleur061Scf5954g00004.1
Oleur061Scf0046g01006.1	Oleur061Scf0826g05032.1	Oleur061Scf8920g03015.1	Oleur061Scf4420g02002.1					Oleur061Scf5958g00061.1
Oleur061Scf0046g01007.1	Oleur061Scf0828g00010.1	Oleur061Scf8926g00005.1	Oleur061Scf4420g03058.1					Oleur061Scf5958g00063.1
Oleur061Scf0046g02025.1	Oleur061Scf0828g01029.1	Oleur061Scf8937g00004.1	Oleur061Scf4429g00001.1					Oleur061Scf5984g00010.1
Oleur061Scf0046g02027.1	Oleur061Scf0830g07007.1	Oleur061Scf8976g00016.1	Oleur061Scf4438g00002.1					Oleur061Scf6024g02006.1
Oleur061Scf0046g02016.1	Oleur061Scf0833g02006.1	Oleur061Scf8980g00031.1	Oleur061Scf4497g05028.1					Oleur061Scf6024g15006.1
Oleur061Scf0046g03024.1	Oleur061Scf0834g05009.1	Oleur061Scf9000g03013.1	Oleur061Scf4497g07018.1					Oleur061Scf6028g00021.1
Oleur061Scf0046g03020.1	Oleur061Scf0835g01015.1	Oleur061Scf9017g00039.1	Oleur061Scf4523g00003.1					Oleur061Scf6083g02001.1
Oleur061Scf0046g03021.1	Oleur061Scf0839g00021.1	Oleur061Scf9057g02010.1	Oleur061Scf4523g00018.1					Oleur061Scf6113g00039.1
Oleur061Scf0046g03018.1	Oleur061Scf0849g02020.1	Oleur061Scf9079g01003.1	Oleur061Scf4526g00003.1					Oleur061Scf6126g02005.1
Oleur061Scf0047g01027.1	Oleur061Scf0849g03017.1	Oleur061Scf9084g00029.1	Oleur061Scf4533g00015.1					Oleur061Scf6132g00036.1
Oleur061Scf0047g01023.1	Oleur061Scf0861g01009.1	Oleur061Scf9106g00005.1	Oleur061Scf4601g00005.1					Oleur061Scf6257g01033.1
Oleur061Scf0047g02050.1	Oleur061Scf0861g01011.1	Oleur061Scf9131g05006.1	Oleur061Scf4603g00006.1					Oleur061Scf6290g00021.1
Oleur061Scf0047g02016.1	Oleur061Scf0864g00008.1	Oleur061Scf9139g05033.1	Oleur061Scf4628g01004.1					Oleur061Scf6299g00029.1
Oleur061Scf0047g02045.1	Oleur061Scf0871g01047.1	Oleur061Scf9139g07009.1	Oleur061Scf4628g09002.1					Oleur061Scf6339g00011.1
Oleur061Scf0047g02046.1	Oleur061Scf0872g03008.1	Oleur061Scf9139g14002.1	Oleur061Scf4628g11018.1					Oleur061Scf6348g00005.1
Oleur061Scf0047g02047.1	Oleur061Scf0882g04018.1	Oleur061Scf9141g01021.1	Oleur061Scf4628g13025.1					Oleur061Scf6353g00008.1
Oleur061Scf0047g02052.1	Oleur061Scf0883g00008.1	Oleur061Scf9145g05028.1	Oleur061Scf4633g00004.1					Oleur061Scf6367g00002.1
Oleur061Scf0048g00028.1	Oleur061Scf0885g05002.1	Oleur061Scf9153g01002.1	Oleur061Scf4641g01016.1					Oleur061Scf6387g00002.1
Oleur061Scf0048g00004.1	Oleur061Scf0888g02003.1	Oleur061Scf9156g01019.1	Oleur061Scf4645g00001.1					Oleur061Scf6402g03008.1
Oleur061Scf0048g00032.1	Oleur061Scf0889g02007.1	Oleur061Scf9156g02034.1	Oleur061Scf4664g01021.1					Oleur061Scf6426g01051.1
Oleur061Scf0048g01027.1	Oleur061Scf0889g04002.1	Oleur061Scf9156g07012.1	Oleur061Scf4682g00002.1					Oleur061Scf6430g01009.1
Oleur061Scf0048g01030.1	Oleur061Scf0890g05011.1	Oleur061Scf9160g11010.1	Oleur061Scf4682g02019.1					Oleur061Scf6451g01041.1
Oleur061Scf0048g01025.1	Oleur061Scf0890g06013.1	Oleur061Scf9163g09009.1	Oleur061Scf4709g00017.1					Oleur061Scf6469g01050.1
Oleur061Scf0048g02029.1	Oleur061Scf0892g02003.1	Oleur061Scf9164g02003.1	Oleur061Scf4718g00009.1					Oleur061Scf6496g00008.1
Oleur061Scf0048g02010.1	Oleur061Scf0893g00023.1	Oleur061Scf9165g05001.1	Oleur061Scf4772g00017.1					Oleur061Scf6509g00009.1
Oleur061Scf0048g02007.1	Oleur061Scf0894g03026.1	Oleur061Scf9165g06020.1	Oleur061Scf4798g00004.1					Oleur061Scf6550g03007.1
Oleur061Scf0048g02032.1	Oleur061Scf0895g00024.1	Oleur061Scf9166g07008.1	Oleur061Scf4798g00007.1					Oleur061Scf6560g00030.1
Oleur061Scf0048g03007.1	Oleur061Scf0895g00020.1	Oleur061Scf9171g00020.1	Oleur061Scf4804g00017.1					Oleur061Scf6584g01026.1
Oleur061Scf0048g03020.1	Oleur061Scf0897g01006.1	Oleur061Scf9174g02015.1	Oleur061Scf4804g01024.1					Oleur061Scf6596g00019.1
Oleur061Scf0048g04001.1	Oleur061Scf0897g02042.1		Oleur061Scf4811g03024.1					Oleur061Scf6613g01009.1
Oleur061Scf0048g04017.1	Oleur061Scf0898g00005.1		Oleur061Scf4874g00014.1					Oleur061Scf6624g01042.1
Oleur061Scf0048g05013.1	Oleur061Scf0901g00012.1		Oleur061Scf4883g01041.1					Oleur061Scf6637g02022.1
Oleur061Scf0048g05038.1	Oleur061Scf0902g02026.1		Oleur061Scf4891g00003.1					Oleur061Scf6684g00003.1
Oleur061Scf0048g06009.1	Oleur061Scf0902g04030.1		Oleur061Scf4906g00007.1					Oleur061Scf6691g00002.1
Oleur061Scf0048g06018.1	Oleur061Scf0902g04037.1		Oleur061Scf4925g02016.1					Oleur061Scf6694g00004.1
Oleur061Scf0048g06021.1	Oleur061Scf0903g04009.1		Oleur061Scf4925g02022.1					Oleur061Scf6701g00001.1
Oleur061Scf0048g07001.1	Oleur061Scf0905g00004.1		Oleur061Scf4963g02007.1					Oleur061Scf6863g01029.1
Oleur061Scf0048g07002.1	Oleur061Scf0905g02010.1		Oleur061Scf4974g00005.1					Oleur061Scf6903g00015.1
Oleur061Scf0048g08022.1	Oleur061Scf0905g02008.1		Oleur061Scf4977g00033.1					Oleur061Scf6933g01015.1
Oleur061Scf0048g08003.1	Oleur061Scf0908g00010.1		Oleur061Scf4987g00041.1					Oleur061Scf6954g00002.1
Oleur061Scf0048g08006.1	Oleur061Scf0908g01019.1		Oleur061Scf4995g02019.1					Oleur061Scf7004g00026.1
Oleur061Scf0048g08038.1	Oleur061Scf0909g00015.1		Oleur061Scf4999g00019.1					Oleur061Scf7039g01019.1
Oleur061Scf0048g08009.1	Oleur061Scf0910g02003.1		Oleur061Scf5027g00001.1					Oleur061Scf7065g01023.1
Oleur061Scf0048g08025.1	Oleur061Scf0910g14006.1		Oleur061Scf5028g00009.1					Oleur061Scf7090g00010.1
Oleur061Scf0048g09006.1	Oleur061Scf0910g18015.1		Oleur061Scf5059g01031.1					Oleur061Scf7101g00025.1
Oleur061Scf0048g10001.1	Oleur061Scf0910g19001.1		Oleur061Scf5060g01016.1					Oleur061Scf7153g02004.1
Oleur061Scf0048g10018.1	Oleur061Scf0914g02031.1		Oleur061Scf5091g01045.1					Oleur061Scf7182g04004.1
Oleur061Scf0048g10020.1	Oleur061Scf0914g02005.1		Oleur061Scf5097g02026.1					Oleur061Scf7186g00001.1
Oleur061Scf0048g10005.1	Oleur061Scf0915g03037.1		Oleur061Scf5106g02037.1					Oleur061Scf7222g00011.1
Oleur061Scf0048g10007.1	Oleur061Scf0929g04026.1		Oleur061Scf5125g02005.1					Oleur061Scf7230g02016.1
Oleur061Scf0048g11002.1	Oleur061Scf0941g03006.1		Oleur061Scf5140g04027.1					Oleur061Scf7232g02013.1
Oleur061Scf0048g12007.1	Oleur061Scf0942g02025.1		Oleur061Scf5158g00039.1					Oleur061Scf7296g00004.1
Oleur061Scf0048g12008.1	Oleur061Scf0944g00003.1		Oleur061Scf5162g00001.1					Oleur061Scf7344g00010.1
Oleur061Scf0048g13002.1	Oleur061Scf0946g00006.1		Oleur061Scf5179g07027.1					Oleur061Scf7368g01023.1
Oleur061Scf0048g13012.1	Oleur061Scf0951g00022.1		Oleur061Scf5180g01003.1					Oleur061Scf7374g03025.1
Oleur061Scf0048g14003.1	Oleur061Scf0951g00003.1		Oleur061Scf5182g00013.1					Oleur061Scf7383g01028.1
Oleur061Scf0048g14004.1	Oleur061Scf0952g04008.1		Oleur061Scf5196g00031.1					Oleur061Scf7387g01029.1
Oleur061Scf0048g14031.1	Oleur061Scf0952g06025.1		Oleur061Scf5208g02005.1					Oleur061Scf7420g01002.1
Oleur061Scf0050g00013.1	Oleur061Scf0953g05006.1		Oleur061Scf5246g01031.1					Oleur061Scf7437g00043.1
Oleur061Scf0050g00019.1	Oleur061Scf0955g00018.1		Oleur061Scf5276g02001.1					Oleur061Scf7461g05026.1
Oleur061Scf0050g00015.1	Oleur061Scf0955g00014.1		Oleur061Scf5284g00006.1					Oleur061Scf7461g06024.1
Oleur061Scf0050g00021.1	Oleur061Scf0955g02007.1		Oleur061Scf5348g00029.1					Oleur061Scf7480g06006.1
Oleur061Scf0050g01025.1	Oleur061Scf0958g02003.1		Oleur061Scf5381g00010.1					Oleur061Scf7500g00015.1
Oleur061Scf0050g01027.1	Oleur061Scf0962g00007.1		Oleur061Scf5403g00011.1					Oleur061Scf7535g01005.1
Oleur061Scf0050g02017.1	Oleur061Scf0966g01022.1		Oleur061Scf5446g00009.1					Oleur061Scf7541g00006.1
Oleur061Scf0050g02014.1	Oleur061Scf0969g00011.1		Oleur061Scf5481g01005.1					Oleur061Scf7578g00031.1
Oleur061Scf0050g03005.1	Oleur061Scf0970g05013.1		Oleur061Scf5548g01006.1					Oleur061Scf7673g01029.1
Oleur061Scf0050g03008.1	Oleur061Scf0974g00034.1		Oleur061Scf5576g00003.1					Oleur061Scf7678g00003.1
Oleur061Scf0050g04009.1	Oleur061Scf0982g01006.1		Oleur061Scf5595g02022.1					Oleur061Scf7685g00009.1
Oleur061Scf0050g04010.1	Oleur061Scf0982g02026.1		Oleur061Scf5598g00004.1					Oleur061Scf7725g00011.1
Oleur061Scf0050g06006.1	Oleur061Scf0983g01032.1		Oleur061Scf5609g00018.1					Oleur061Scf7737g01049.1
Oleur061Scf0050g07008.1	Oleur061Scf0985g03010.1		Oleur061Scf5641g01041.1					Oleur061Scf7737g01051.1
Oleur061Scf0050g10012.1	Oleur061Scf0986g00012.1		Oleur061Scf5662g02006.1					Oleur061Scf7744g03034.1
Oleur061Scf0050g10009.1	Oleur061Scf0986g06026.1		Oleur061Scf5688g02007.1					Oleur061Scf7794g00009.1
Oleur061Scf0051g02018.1	Oleur061Scf0987g01032.1		Oleur061Scf5721g03024.1					Oleur061Scf7794g00014.1
Oleur061Scf0051g02037.1	Oleur061Scf0987g01033.1		Oleur061Scf5735g00007.1					Oleur061Scf7794g00010.1
Oleur061Scf0051g03028.1	Oleur061Scf0987g01035.1		Oleur061Scf5738g01021.1					Oleur061Scf7869g05007.1
Oleur061Scf0051g03001.1	Oleur061Scf0988g01022.1		Oleur061Scf5759g02008.1					Oleur061Scf7885g00011.1
Oleur061Scf0051g03008.1	Oleur061Scf0994g00002.1		Oleur061Scf5845g02005.1					Oleur061Scf7886g00008.1
Oleur061Scf0051g03003.1	Oleur061Scf0994g00009.1		Oleur061Scf5845g02007.1					Oleur061Scf7899g01005.1
Oleur061Scf0051g04001.1	Oleur061Scf0998g00007.1		Oleur061Scf5894g00025.1					Oleur061Scf7904g00001.1
Oleur061Scf0051g04012.1	Oleur061Scf0999g02006.1		Oleur061Scf5925g02008.1					Oleur061Scf7908g00015.1
Oleur061Scf0051g05008.1	Oleur061Scf0999g07001.1		Oleur061Scf5937g00025.1					Oleur061Scf7908g00012.1
Oleur061Scf0051g05011.1	Oleur061Scf1006g01001.1		Oleur061Scf5937g00022.1					Oleur061Scf7940g00015.1
Oleur061Scf0051g05009.1	Oleur061Scf1009g00031.1		Oleur061Scf5937g02024.1					Oleur061Scf7950g00004.1
Oleur061Scf0051g06031.1	Oleur061Scf1010g02017.1		Oleur061Scf5961g00011.1					Oleur061Scf7978g05028.1
Oleur061Scf0051g06027.1	Oleur061Scf1016g05003.1		Oleur061Scf5971g00021.1					Oleur061Scf7978g10020.1
Oleur061Scf0051g06032.1	Oleur061Scf1018g00003.1		Oleur061Scf5990g01040.1					Oleur061Scf7978g11012.1
Oleur061Scf0051g06029.1	Oleur061Scf1028g01031.1		Oleur061Scf5999g01021.1					Oleur061Scf8014g00005.1
Oleur061Scf0051g06030.1	Oleur061Scf1028g02004.1		Oleur061Scf5999g02002.1					Oleur061Scf8035g01014.1
Oleur061Scf0052g00011.1	Oleur061Scf1040g00002.1		Oleur061Scf6020g02052.1					Oleur061Scf8035g01001.1
Oleur061Scf0052g01014.1	Oleur061Scf1042g02018.1		Oleur061Scf6024g13008.1					Oleur061Scf8035g01023.1
Oleur061Scf0052g01012.1	Oleur061Scf1042g02021.1		Oleur061Scf6024g13018.1					Oleur061Scf8045g02008.1
Oleur061Scf0052g01017.1	Oleur061Scf1042g03015.1		Oleur061Scf6032g00005.1					Oleur061Scf8086g00016.1
Oleur061Scf0052g02013.1	Oleur061Scf1042g04031.1		Oleur061Scf6124g01016.1					Oleur061Scf8118g01007.1
Oleur061Scf0052g03013.1	Oleur061Scf1052g01013.1		Oleur061Scf6197g02013.1					Oleur061Scf8120g00009.1
Oleur061Scf0052g04005.1	Oleur061Scf1053g01016.1		Oleur061Scf6197g04006.1					Oleur061Scf8125g00004.1
Oleur061Scf0052g04010.1	Oleur061Scf1053g02030.1		Oleur061Scf6205g01044.1					Oleur061Scf8225g00031.1
Oleur061Scf0052g04002.1	Oleur061Scf1055g00037.1		Oleur061Scf6216g00009.1					Oleur061Scf8230g00013.1
Oleur061Scf0053g01005.1	Oleur061Scf1055g05027.1		Oleur061Scf6224g01006.1					Oleur061Scf8266g01009.1
Oleur061Scf0053g01004.1	Oleur061Scf1055g06012.1		Oleur061Scf6248g02017.1					Oleur061Scf8288g00013.1
Oleur061Scf0053g02015.1	Oleur061Scf1057g02025.1		Oleur061Scf6253g02002.1					Oleur061Scf8302g00019.1
Oleur061Scf0053g03002.1	Oleur061Scf1057g13023.1		Oleur061Scf6253g04031.1					Oleur061Scf8355g00012.1
Oleur061Scf0053g04006.1	Oleur061Scf1058g01007.1		Oleur061Scf6253g06008.1					Oleur061Scf8355g00004.1
Oleur061Scf0053g04026.1	Oleur061Scf1060g00005.1		Oleur061Scf6254g03029.1					Oleur061Scf8396g00015.1
Oleur061Scf0053g07021.1	Oleur061Scf1065g01007.1		Oleur061Scf6272g00007.1					Oleur061Scf8431g00043.1
Oleur061Scf0053g07019.1	Oleur061Scf1066g01015.1		Oleur061Scf6273g00002.1					Oleur061Scf8443g00028.1
Oleur061Scf0054g00011.1	Oleur061Scf1067g01014.1		Oleur061Scf6288g00004.1					Oleur061Scf8446g01025.1
Oleur061Scf0054g01054.1	Oleur061Scf1068g01005.1		Oleur061Scf6311g00001.1					Oleur061Scf8536g00001.1
Oleur061Scf0054g01002.1	Oleur061Scf1069g00003.1		Oleur061Scf6347g00001.1					Oleur061Scf8536g02005.1
Oleur061Scf0054g01055.1	Oleur061Scf1070g00018.1		Oleur061Scf6347g01029.1					Oleur061Scf8539g00010.1
Oleur061Scf0054g01056.1	Oleur061Scf1071g00009.1		Oleur061Scf6353g00002.1					Oleur061Scf8555g01028.1
Oleur061Scf0054g01057.1	Oleur061Scf1073g01030.1		Oleur061Scf6370g00034.1					Oleur061Scf8582g04010.1
Oleur061Scf0055g02011.1	Oleur061Scf1074g01010.1		Oleur061Scf6414g01017.1					Oleur061Scf8586g01039.1
Oleur061Scf0055g03010.1	Oleur061Scf1084g02004.1		Oleur061Scf6454g00005.1					Oleur061Scf8603g00017.1
Oleur061Scf0055g03051.1	Oleur061Scf1087g00004.1		Oleur061Scf6469g01052.1					Oleur061Scf8612g01015.1
Oleur061Scf0055g03014.1	Oleur061Scf1089g00036.1		Oleur061Scf6486g00005.1					Oleur061Scf8630g00024.1
Oleur061Scf0055g03007.1	Oleur061Scf1093g05027.1		Oleur061Scf6505g02046.1					Oleur061Scf8643g00055.1
Oleur061Scf0055g03038.1	Oleur061Scf1100g04003.1		Oleur061Scf6513g01026.1					Oleur061Scf8658g00002.1
Oleur061Scf0056g00026.1	Oleur061Scf1100g06013.1		Oleur061Scf6525g00013.1					Oleur061Scf8705g01013.1
Oleur061Scf0056g00016.1	Oleur061Scf1100g09022.1		Oleur061Scf6587g00006.1					Oleur061Scf8718g01022.1
Oleur061Scf0056g00014.1	Oleur061Scf1101g01020.1		Oleur061Scf6613g03002.1					Oleur061Scf8740g00019.1
Oleur061Scf0056g00015.1	Oleur061Scf1101g01013.1		Oleur061Scf6646g00013.1					Oleur061Scf8784g01026.1
Oleur061Scf0056g00025.1	Oleur061Scf1102g19014.1		Oleur061Scf6648g00003.1					Oleur061Scf8797g00018.1
Oleur061Scf0056g01002.1	Oleur061Scf1107g01005.1		Oleur061Scf6675g00001.1					Oleur061Scf8805g01038.1
Oleur061Scf0056g03003.1	Oleur061Scf1107g02009.1		Oleur061Scf6687g01013.1					Oleur061Scf8805g01028.1
Oleur061Scf0056g03002.1	Oleur061Scf1107g03049.1		Oleur061Scf6701g00018.1					Oleur061Scf8848g00013.1
Oleur061Scf0056g04002.1	Oleur061Scf1107g03029.1		Oleur061Scf6707g00021.1					Oleur061Scf8879g01012.1
Oleur061Scf0056g05005.1	Oleur061Scf1111g01031.1		Oleur061Scf6741g00062.1					Oleur061Scf8879g05023.1
Oleur061Scf0056g05006.1	Oleur061Scf1113g00010.1		Oleur061Scf6776g04045.1					Oleur061Scf8915g00015.1
Oleur061Scf0057g03002.1	Oleur061Scf1118g06024.1		Oleur061Scf6787g00005.1					Oleur061Scf8948g00014.1
Oleur061Scf0057g04003.1	Oleur061Scf1119g04024.1		Oleur061Scf6818g00006.1					Oleur061Scf9036g01032.1
Oleur061Scf0057g04002.1	Oleur061Scf1121g01016.1		Oleur061Scf6826g03012.1					Oleur061Scf9036g01056.1
Oleur061Scf0057g07011.1	Oleur061Scf1121g01002.1		Oleur061Scf6854g05004.1					Oleur061Scf9055g00014.1
Oleur061Scf0057g07003.1	Oleur061Scf1142g02007.1		Oleur061Scf6860g00022.1					Oleur061Scf9139g17073.1
Oleur061Scf0057g07004.1	Oleur061Scf1142g02003.1		Oleur061Scf6900g00026.1					Oleur061Scf9140g05047.1
Oleur061Scf0057g07013.1	Oleur061Scf1143g01012.1		Oleur061Scf6930g00007.1					Oleur061Scf9145g07006.1
Oleur061Scf0057g08007.1	Oleur061Scf1144g01016.1		Oleur061Scf6960g00002.1					Oleur061Scf9149g03005.1
Oleur061Scf0057g08018.1	Oleur061Scf1145g00028.1		Oleur061Scf6960g00004.1					Oleur061Scf9154g06015.1
Oleur061Scf0057g08016.1	Oleur061Scf1147g00024.1		Oleur061Scf7020g00028.1					Oleur061Scf9155g06009.1
Oleur061Scf0057g08010.1	Oleur061Scf1151g01003.1		Oleur061Scf7038g00001.1					Oleur061Scf9155g06007.1
Oleur061Scf0057g08019.1	Oleur061Scf1156g01002.1		Oleur061Scf7042g00029.1					Oleur061Scf9156g05018.1
Oleur061Scf0057g09027.1	Oleur061Scf1156g02010.1		Oleur061Scf7103g00027.1					Oleur061Scf9157g09011.1
Oleur061Scf0057g09024.1	Oleur061Scf1156g03022.1		Oleur061Scf7105g01017.1					Oleur061Scf9157g10007.1
Oleur061Scf0057g09016.1	Oleur061Scf1160g03002.1		Oleur061Scf7131g00013.1					Oleur061Scf9157g12004.1
Oleur061Scf0057g10002.1	Oleur061Scf1163g02029.1		Oleur061Scf7169g02005.1					Oleur061Scf9160g08006.1
Oleur061Scf0057g10014.1	Oleur061Scf1163g02014.1		Oleur061Scf7198g02001.1					Oleur061Scf9160g17022.1
Oleur061Scf0057g10015.1	Oleur061Scf1166g02004.1		Oleur061Scf7201g00015.1					Oleur061Scf9170g01020.1
Oleur061Scf0057g10016.1	Oleur061Scf1167g00006.1		Oleur061Scf7237g01026.1					Oleur061Scf9170g02003.1
Oleur061Scf0057g10018.1	Oleur061Scf1175g02009.1		Oleur061Scf7244g01033.1
Oleur061Scf0057g11012.1	Oleur061Scf1175g03008.1		Oleur061Scf7250g01014.1
Oleur061Scf0057g12013.1	Oleur061Scf1177g02030.1		Oleur061Scf7268g00015.1
Oleur061Scf0057g14021.1	Oleur061Scf1177g07036.1		Oleur061Scf7271g04027.1
Oleur061Scf0057g14007.1	Oleur061Scf1178g01013.1		Oleur061Scf7272g01018.1
Oleur061Scf0057g14002.1	Oleur061Scf1178g03003.1		Oleur061Scf7303g00006.1
Oleur061Scf0057g14015.1	Oleur061Scf1178g08029.1		Oleur061Scf7341g01026.1
Oleur061Scf0057g14032.1	Oleur061Scf1183g04016.1		Oleur061Scf7384g00002.1
Oleur061Scf0057g14026.1	Oleur061Scf1188g03001.1		Oleur061Scf7388g00003.1
Oleur061Scf0058g00005.1	Oleur061Scf1195g03009.1		Oleur061Scf7392g00016.1
Oleur061Scf0058g01009.1	Oleur061Scf1196g06005.1		Oleur061Scf7394g01023.1
Oleur061Scf0058g01010.1	Oleur061Scf1196g07033.1		Oleur061Scf7395g00001.1
Oleur061Scf0058g01022.1	Oleur061Scf1200g07024.1		Oleur061Scf7448g00014.1
Oleur061Scf0058g01011.1	Oleur061Scf1203g00026.1		Oleur061Scf7465g00020.1
Oleur061Scf0058g01017.1	Oleur061Scf1204g00002.1		Oleur061Scf7465g01010.1
Oleur061Scf0058g01012.1	Oleur061Scf1209g06030.1		Oleur061Scf7465g03022.1
Oleur061Scf0058g01005.1	Oleur061Scf1209g07016.1		Oleur061Scf7469g00011.1
Oleur061Scf0058g03019.1	Oleur061Scf1212g02006.1		Oleur061Scf7537g00006.1
Oleur061Scf0058g03033.1	Oleur061Scf1213g01046.1		Oleur061Scf7567g00025.1
Oleur061Scf0058g03011.1	Oleur061Scf1217g01024.1		Oleur061Scf7610g01022.1
Oleur061Scf0058g03020.1	Oleur061Scf1218g07005.1		Oleur061Scf7622g05012.1
Oleur061Scf0058g03039.1	Oleur061Scf1220g00003.1		Oleur061Scf7637g00032.1
Oleur061Scf0058g05007.1	Oleur061Scf1221g00024.1		Oleur061Scf7643g00007.1
Oleur061Scf0058g05008.1	Oleur061Scf1225g00003.1		Oleur061Scf7688g00015.1
Oleur061Scf0058g06015.1	Oleur061Scf1227g01002.1		Oleur061Scf7692g02017.1
Oleur061Scf0058g07001.1	Oleur061Scf1234g01008.1		Oleur061Scf7721g00017.1
Oleur061Scf0058g08017.1	Oleur061Scf1239g00012.1		Oleur061Scf7823g04025.1
Oleur061Scf0058g08011.1	Oleur061Scf1242g03028.1		Oleur061Scf7832g00005.1
Oleur061Scf0058g08025.1	Oleur061Scf1246g00018.1		Oleur061Scf7853g01032.1
Oleur061Scf0058g08018.1	Oleur061Scf1251g00004.1		Oleur061Scf7857g02003.1
Oleur061Scf0058g09033.1	Oleur061Scf1255g00001.1		Oleur061Scf7857g02020.1
Oleur061Scf0058g09020.1	Oleur061Scf1255g03010.1		Oleur061Scf7870g00014.1
Oleur061Scf0058g09022.1	Oleur061Scf1255g10003.1		Oleur061Scf7880g00007.1
Oleur061Scf0058g10007.1	Oleur061Scf1255g13008.1		Oleur061Scf7931g00024.1
Oleur061Scf0058g11023.1	Oleur061Scf1259g00001.1		Oleur061Scf7934g01003.1
Oleur061Scf0058g11021.1	Oleur061Scf1261g01040.1		Oleur061Scf7938g00011.1
Oleur061Scf0058g11027.1	Oleur061Scf1261g01044.1		Oleur061Scf7967g00008.1
Oleur061Scf0058g11030.1	Oleur061Scf1262g01001.1		Oleur061Scf7978g11005.1
Oleur061Scf0058g12024.1	Oleur061Scf1264g03023.1		Oleur061Scf7978g16018.1
Oleur061Scf0058g13010.1	Oleur061Scf1270g07019.1		Oleur061Scf7978g16014.1
Oleur061Scf0058g13011.1	Oleur061Scf1270g08016.1		Oleur061Scf7984g00003.1
Oleur061Scf0058g13009.1	Oleur061Scf1270g13004.1		Oleur061Scf8011g01021.1
Oleur061Scf0058g13007.1	Oleur061Scf1272g04010.1		Oleur061Scf8065g00004.1
Oleur061Scf0058g14018.1	Oleur061Scf1272g07001.1		Oleur061Scf8101g00007.1
Oleur061Scf0058g14001.1	Oleur061Scf1272g09029.1		Oleur061Scf8121g01010.1
Oleur061Scf0059g02007.1	Oleur061Scf1277g03001.1		Oleur061Scf8121g01017.1
Oleur061Scf0060g00020.1	Oleur061Scf1277g06006.1		Oleur061Scf8123g00009.1
Oleur061Scf0060g00002.1	Oleur061Scf1282g00018.1		Oleur061Scf8217g00004.1
Oleur061Scf0060g00008.1	Oleur061Scf1282g01020.1		Oleur061Scf8276g03008.1
Oleur061Scf0060g01017.1	Oleur061Scf1287g05015.1		Oleur061Scf8284g06001.1
Oleur061Scf0060g02011.1	Oleur061Scf1287g12019.1		Oleur061Scf8288g02014.1
Oleur061Scf0060g02014.1	Oleur061Scf1287g15047.1		Oleur061Scf8288g09003.1
Oleur061Scf0060g03075.1	Oleur061Scf1297g01011.1		Oleur061Scf8302g00013.1
Oleur061Scf0060g03013.1	Oleur061Scf1298g00027.1		Oleur061Scf8371g02001.1
Oleur061Scf0060g03015.1	Oleur061Scf1298g01016.1		Oleur061Scf8383g00008.1
Oleur061Scf0060g03073.1	Oleur061Scf1298g09006.1		Oleur061Scf8385g00027.1
Oleur061Scf0061g01020.1	Oleur061Scf1300g01030.1		Oleur061Scf8446g05055.1
Oleur061Scf0061g02001.1	Oleur061Scf1303g06008.1		Oleur061Scf8469g00009.1
Oleur061Scf0062g00017.1	Oleur061Scf1310g04012.1		Oleur061Scf8470g02017.1
Oleur061Scf0062g00004.1	Oleur061Scf1310g06029.1		Oleur061Scf8470g09011.1
Oleur061Scf0062g01022.1	Oleur061Scf1314g01017.1		Oleur061Scf8476g00011.1
Oleur061Scf0062g01008.1	Oleur061Scf1315g00010.1		Oleur061Scf8480g00006.1
Oleur061Scf0062g02007.1	Oleur061Scf1319g00004.1		Oleur061Scf8483g00009.1
Oleur061Scf0062g02006.1	Oleur061Scf1319g02001.1		Oleur061Scf8506g00006.1
Oleur061Scf0062g02012.1	Oleur061Scf1320g03030.1		Oleur061Scf8569g01045.1
Oleur061Scf0062g03010.1	Oleur061Scf1320g03005.1		Oleur061Scf8571g00008.1
Oleur061Scf0062g03014.1	Oleur061Scf1323g02005.1		Oleur061Scf8593g00017.1
Oleur061Scf0062g03015.1	Oleur061Scf1325g01008.1		Oleur061Scf8621g00004.1
Oleur061Scf0062g03023.1	Oleur061Scf1328g00006.1		Oleur061Scf8637g02049.1
Oleur061Scf0062g04017.1	Oleur061Scf1329g06042.1		Oleur061Scf8652g05003.1
Oleur061Scf0062g04018.1	Oleur061Scf1330g00009.1		Oleur061Scf8689g03008.1
Oleur061Scf0062g04003.1	Oleur061Scf1330g02011.1		Oleur061Scf8705g00026.1
Oleur061Scf0062g04021.1	Oleur061Scf1330g06004.1		Oleur061Scf8795g04010.1
Oleur061Scf0062g05004.1	Oleur061Scf1335g01014.1		Oleur061Scf8822g06021.1
Oleur061Scf0062g06014.1	Oleur061Scf1341g01012.1		Oleur061Scf8837g00009.1
Oleur061Scf0062g06017.1	Oleur061Scf1344g04025.1		Oleur061Scf8857g00003.1
Oleur061Scf0062g06019.1	Oleur061Scf1347g08021.1		Oleur061Scf8930g04014.1
Oleur061Scf0063g01019.1	Oleur061Scf1353g01004.1		Oleur061Scf8948g02046.1
Oleur061Scf0063g02012.1	Oleur061Scf1358g00018.1		Oleur061Scf8992g01043.1
Oleur061Scf0063g03020.1	Oleur061Scf1359g00004.1		Oleur061Scf9000g02009.1
Oleur061Scf0064g01017.1	Oleur061Scf1359g03025.1		Oleur061Scf9036g01030.1
Oleur061Scf0064g01002.1	Oleur061Scf1359g04018.1		Oleur061Scf9042g00021.1
Oleur061Scf0064g01003.1	Oleur061Scf1364g01036.1		Oleur061Scf9117g03006.1
Oleur061Scf0064g02015.1	Oleur061Scf1364g01037.1		Oleur061Scf9123g01003.1
Oleur061Scf0064g02018.1	Oleur061Scf1364g01043.1		Oleur061Scf9138g03015.1
Oleur061Scf0064g04010.1	Oleur061Scf1368g00003.1		Oleur061Scf9145g04004.1
Oleur061Scf0064g05031.1	Oleur061Scf1369g02031.1		Oleur061Scf9145g05008.1
Oleur061Scf0064g05024.1	Oleur061Scf1369g03016.1		Oleur061Scf9146g00018.1
Oleur061Scf0064g05035.1	Oleur061Scf1375g01036.1		Oleur061Scf9146g05014.1
Oleur061Scf0064g05038.1	Oleur061Scf1379g00017.1		Oleur061Scf9148g02022.1
Oleur061Scf0064g05030.1	Oleur061Scf1383g00004.1		Oleur061Scf9152g02003.1
Oleur061Scf0064g06006.1	Oleur061Scf1383g07032.1		Oleur061Scf9153g03018.1
Oleur061Scf0064g06002.1	Oleur061Scf1394g00001.1		Oleur061Scf9153g04016.1
Oleur061Scf0064g06025.1	Oleur061Scf1395g04033.1		Oleur061Scf9154g10020.1
Oleur061Scf0064g06005.1	Oleur061Scf1396g05026.1		Oleur061Scf9155g04010.1
Oleur061Scf0064g07028.1	Oleur061Scf1397g00025.1		Oleur061Scf9160g08019.1
Oleur061Scf0064g07038.1	Oleur061Scf1398g03004.1		Oleur061Scf9161g04033.1
Oleur061Scf0064g07033.1	Oleur061Scf1403g01028.1		Oleur061Scf9161g09003.1
Oleur061Scf0064g07035.1	Oleur061Scf1409g00004.1		Oleur061Scf9162g06013.1
Oleur061Scf0064g08017.1	Oleur061Scf1409g02011.1		Oleur061Scf9164g09007.1
Oleur061Scf0064g09001.1	Oleur061Scf1410g05008.1		Oleur061Scf9165g19021.1
Oleur061Scf0064g09021.1	Oleur061Scf1411g00003.1		Oleur061Scf9170g07008.1
Oleur061Scf0064g09022.1	Oleur061Scf1411g00018.1		Oleur061Scf9173g03019.1
Oleur061Scf0064g09031.1	Oleur061Scf1422g01016.1
Oleur061Scf0064g10009.1	Oleur061Scf1422g03047.1
Oleur061Scf0064g10011.1	Oleur061Scf1427g01014.1
Oleur061Scf0064g10005.1	Oleur061Scf1427g11023.1
Oleur061Scf0065g00001.1	Oleur061Scf1428g02009.1
Oleur061Scf0065g00003.1	Oleur061Scf1430g03016.1
Oleur061Scf0065g01015.1	Oleur061Scf1432g04012.1
Oleur061Scf0065g01011.1	Oleur061Scf1438g00016.1
Oleur061Scf0065g02012.1	Oleur061Scf1440g00018.1
Oleur061Scf0065g04008.1	Oleur061Scf1443g03011.1
Oleur061Scf0065g04004.1	Oleur061Scf1446g00002.1
Oleur061Scf0065g04014.1	Oleur061Scf1446g03018.1
Oleur061Scf0065g04006.1	Oleur061Scf1449g02029.1
Oleur061Scf0066g00005.1	Oleur061Scf1450g00032.1
Oleur061Scf0066g01005.1	Oleur061Scf1451g01017.1
Oleur061Scf0066g01006.1	Oleur061Scf1453g00015.1
Oleur061Scf0066g02019.1	Oleur061Scf1459g11029.1
Oleur061Scf0066g02016.1	Oleur061Scf1459g20017.1
Oleur061Scf0066g03003.1	Oleur061Scf1459g20025.1
Oleur061Scf0066g04016.1	Oleur061Scf1466g01030.1
Oleur061Scf0066g04022.1	Oleur061Scf1484g01024.1
Oleur061Scf0066g04015.1	Oleur061Scf1484g02004.1
Oleur061Scf0066g06020.1	Oleur061Scf1488g00043.1
Oleur061Scf0066g06012.1	Oleur061Scf1488g00027.1
Oleur061Scf0066g07017.1	Oleur061Scf1495g01029.1
Oleur061Scf0066g08049.1	Oleur061Scf1495g02061.1
Oleur061Scf0066g08027.1	Oleur061Scf1496g00001.1
Oleur061Scf0066g08045.1	Oleur061Scf1505g00018.1
Oleur061Scf0067g00007.1	Oleur061Scf1505g00019.1
Oleur061Scf0067g00006.1	Oleur061Scf1510g02017.1
Oleur061Scf0067g00008.1	Oleur061Scf1513g00030.1
Oleur061Scf0067g01009.1	Oleur061Scf1517g01027.1
Oleur061Scf0067g01013.1	Oleur061Scf1517g02019.1
Oleur061Scf0067g01027.1	Oleur061Scf1517g05022.1
Oleur061Scf0067g01029.1	Oleur061Scf1525g00036.1
Oleur061Scf0068g00002.1	Oleur061Scf1529g04014.1
Oleur061Scf0068g00005.1	Oleur061Scf1535g02004.1
Oleur061Scf0068g01020.1	Oleur061Scf1538g00016.1
Oleur061Scf0068g03030.1	Oleur061Scf1546g04002.1
Oleur061Scf0068g03033.1	Oleur061Scf1546g06002.1
Oleur061Scf0068g03034.1	Oleur061Scf1549g01014.1
Oleur061Scf0068g03035.1	Oleur061Scf1549g01018.1
Oleur061Scf0068g04010.1	Oleur061Scf1556g00011.1
Oleur061Scf0068g05029.1	Oleur061Scf1557g00007.1
Oleur061Scf0068g05023.1	Oleur061Scf1558g00019.1
Oleur061Scf0068g05026.1	Oleur061Scf1558g04026.1
Oleur061Scf0069g00003.1	Oleur061Scf1565g00044.1
Oleur061Scf0069g01023.1	Oleur061Scf1571g08031.1
Oleur061Scf0069g01030.1	Oleur061Scf1571g14028.1
Oleur061Scf0069g02029.1	Oleur061Scf1580g08005.1
Oleur061Scf0069g02025.1	Oleur061Scf1580g11001.1
Oleur061Scf0069g02009.1	Oleur061Scf1582g03023.1
Oleur061Scf0069g03015.1	Oleur061Scf1582g04009.1
Oleur061Scf0069g03016.1	Oleur061Scf1583g00023.1
Oleur061Scf0069g03005.1	Oleur061Scf1587g00017.1
Oleur061Scf0070g01017.1	Oleur061Scf1587g03006.1
Oleur061Scf0071g01010.1	Oleur061Scf1588g01015.1
Oleur061Scf0071g01006.1	Oleur061Scf1596g01016.1
Oleur061Scf0071g01021.1	Oleur061Scf1598g04005.1
Oleur061Scf0071g01007.1	Oleur061Scf1601g02022.1
Oleur061Scf0071g01002.1	Oleur061Scf1604g00009.1
Oleur061Scf0071g02001.1	Oleur061Scf1606g01002.1
Oleur061Scf0071g02002.1	Oleur061Scf1610g01013.1
Oleur061Scf0071g03016.1	Oleur061Scf1610g02022.1
Oleur061Scf0071g04010.1	Oleur061Scf1612g00005.1
Oleur061Scf0071g04014.1	Oleur061Scf1617g03007.1
Oleur061Scf0071g05001.1	Oleur061Scf1617g05020.1
Oleur061Scf0072g02020.1	Oleur061Scf1623g00001.1
Oleur061Scf0072g02024.1	Oleur061Scf1624g03001.1
Oleur061Scf0072g02021.1	Oleur061Scf1627g00036.1
Oleur061Scf0072g02023.1	Oleur061Scf1634g08006.1
Oleur061Scf0072g04019.1	Oleur061Scf1634g09029.1
Oleur061Scf0072g04022.1	Oleur061Scf1634g11014.1
Oleur061Scf0072g05016.1	Oleur061Scf1640g00016.1
Oleur061Scf0072g05019.1	Oleur061Scf1641g00029.1
Oleur061Scf0072g05021.1	Oleur061Scf1644g02030.1
Oleur061Scf0072g06015.1	Oleur061Scf1645g02005.1
Oleur061Scf0072g07014.1	Oleur061Scf1645g03024.1
Oleur061Scf0072g07002.1	Oleur061Scf1648g03026.1
Oleur061Scf0072g08024.1	Oleur061Scf1648g03016.1
Oleur061Scf0072g08033.1	Oleur061Scf1649g00004.1
Oleur061Scf0072g09036.1	Oleur061Scf1653g00006.1
Oleur061Scf0072g09025.1	Oleur061Scf1654g00012.1
Oleur061Scf0072g09037.1	Oleur061Scf1662g00009.1
Oleur061Scf0072g09034.1	Oleur061Scf1664g00005.1
Oleur061Scf0072g10026.1	Oleur061Scf1664g00006.1
Oleur061Scf0072g10020.1	Oleur061Scf1677g02001.1
Oleur061Scf0072g10021.1	Oleur061Scf1678g03004.1
Oleur061Scf0072g11017.1	Oleur061Scf1680g04006.1
Oleur061Scf0072g11019.1	Oleur061Scf1684g00006.1
Oleur061Scf0072g12005.1	Oleur061Scf1686g03024.1
Oleur061Scf0072g12004.1	Oleur061Scf1700g00004.1
Oleur061Scf0072g13019.1	Oleur061Scf1701g01003.1
Oleur061Scf0072g13027.1	Oleur061Scf1704g04002.1
Oleur061Scf0072g13029.1	Oleur061Scf1711g00001.1
Oleur061Scf0072g14011.1	Oleur061Scf1714g00030.1
Oleur061Scf0072g14001.1	Oleur061Scf1715g00012.1
Oleur061Scf0072g15018.1	Oleur061Scf1716g01025.1
Oleur061Scf0072g15024.1	Oleur061Scf1718g01045.1
Oleur061Scf0072g16007.1	Oleur061Scf1724g02006.1
Oleur061Scf0072g16014.1	Oleur061Scf1726g05002.1
Oleur061Scf0072g17001.1	Oleur061Scf1727g00007.1
Oleur061Scf0072g17030.1	Oleur061Scf1740g00002.1
Oleur061Scf0072g17002.1	Oleur061Scf1743g01009.1
Oleur061Scf0072g17024.1	Oleur061Scf1754g00027.1
Oleur061Scf0072g17003.1	Oleur061Scf1761g01002.1
Oleur061Scf0072g17027.1	Oleur061Scf1764g03002.1
Oleur061Scf0072g17008.1	Oleur061Scf1764g03009.1
Oleur061Scf0072g18032.1	Oleur061Scf1766g00005.1
Oleur061Scf0072g18016.1	Oleur061Scf1770g02012.1
Oleur061Scf0073g02012.1	Oleur061Scf1774g00048.1
Oleur061Scf0073g03012.1	Oleur061Scf1775g09021.1
Oleur061Scf0073g03043.1	Oleur061Scf1775g10018.1
Oleur061Scf0073g03045.1	Oleur061Scf1776g00002.1
Oleur061Scf0073g03013.1	Oleur061Scf1779g04030.1
Oleur061Scf0073g03016.1	Oleur061Scf1779g04008.1
Oleur061Scf0073g03010.1	Oleur061Scf1790g01007.1
Oleur061Scf0073g04006.1	Oleur061Scf1794g07011.1
Oleur061Scf0073g04007.1	Oleur061Scf1794g11012.1
Oleur061Scf0073g05010.1	Oleur061Scf1800g00017.1
Oleur061Scf0073g05003.1	Oleur061Scf1804g02014.1
Oleur061Scf0073g06002.1	Oleur061Scf1804g03004.1
Oleur061Scf0073g06003.1	Oleur061Scf1808g01009.1
Oleur061Scf0073g07003.1	Oleur061Scf1809g00006.1
Oleur061Scf0073g07001.1	Oleur061Scf1814g00012.1
Oleur061Scf0073g08014.1	Oleur061Scf1823g01002.1
Oleur061Scf0073g08023.1	Oleur061Scf1824g00041.1
Oleur061Scf0073g09012.1	Oleur061Scf1827g03002.1
Oleur061Scf0073g09009.1	Oleur061Scf1831g05005.1
Oleur061Scf0074g00001.1	Oleur061Scf1831g15015.1
Oleur061Scf0074g00002.1	Oleur061Scf1833g01003.1
Oleur061Scf0074g00008.1	Oleur061Scf1834g03018.1
Oleur061Scf0074g00020.1	Oleur061Scf1835g00007.1
Oleur061Scf0074g01014.1	Oleur061Scf1837g01004.1
Oleur061Scf0074g01015.1	Oleur061Scf1847g00004.1
Oleur061Scf0074g01025.1	Oleur061Scf1848g00021.1
Oleur061Scf0074g01003.1	Oleur061Scf1867g00019.1
Oleur061Scf0074g01024.1	Oleur061Scf1868g00012.1
Oleur061Scf0074g01011.1	Oleur061Scf1878g06007.1
Oleur061Scf0074g01006.1	Oleur061Scf1881g01017.1
Oleur061Scf0074g01029.1	Oleur061Scf1881g01012.1
Oleur061Scf0074g01030.1	Oleur061Scf1881g01018.1
Oleur061Scf0074g02004.1	Oleur061Scf1889g00016.1
Oleur061Scf0074g02005.1	Oleur061Scf1893g02016.1
Oleur061Scf0074g02003.1	Oleur061Scf1903g02016.1
Oleur061Scf0074g02009.1	Oleur061Scf1919g02012.1
Oleur061Scf0074g02010.1	Oleur061Scf1919g07018.1
Oleur061Scf0074g03001.1	Oleur061Scf1920g00019.1
Oleur061Scf0074g03009.1	Oleur061Scf1940g00011.1
Oleur061Scf0074g03005.1	Oleur061Scf1940g00016.1
Oleur061Scf0074g04002.1	Oleur061Scf1943g00011.1
Oleur061Scf0074g04028.1	Oleur061Scf1948g00044.1
Oleur061Scf0074g04022.1	Oleur061Scf1956g00002.1
Oleur061Scf0074g05034.1	Oleur061Scf1956g01016.1
Oleur061Scf0074g05025.1	Oleur061Scf1956g01021.1
Oleur061Scf0074g05031.1	Oleur061Scf1970g01041.1
Oleur061Scf0074g06012.1	Oleur061Scf1987g03040.1
Oleur061Scf0074g06027.1	Oleur061Scf1987g05006.1
Oleur061Scf0074g07019.1	Oleur061Scf1990g04014.1
Oleur061Scf0074g07022.1	Oleur061Scf1997g00015.1
Oleur061Scf0074g07024.1	Oleur061Scf1997g00017.1
Oleur061Scf0074g09006.1	Oleur061Scf1999g00027.1
Oleur061Scf0074g09020.1	Oleur061Scf2002g00011.1
Oleur061Scf0074g09015.1	Oleur061Scf2004g00011.1
Oleur061Scf0074g10010.1	Oleur061Scf2005g01009.1
Oleur061Scf0075g02001.1	Oleur061Scf2013g00009.1
Oleur061Scf0075g05006.1	Oleur061Scf2016g00001.1
Oleur061Scf0075g05003.1	Oleur061Scf2016g01026.1
Oleur061Scf0075g05004.1	Oleur061Scf2023g00042.1
Oleur061Scf0075g06010.1	Oleur061Scf2023g00045.1
Oleur061Scf0075g06011.1	Oleur061Scf2033g01032.1
Oleur061Scf0075g07001.1	Oleur061Scf2033g03031.1
Oleur061Scf0075g07002.1	Oleur061Scf2033g06026.1
Oleur061Scf0075g07009.1	Oleur061Scf2036g00013.1
Oleur061Scf0075g07010.1	Oleur061Scf2036g00014.1
Oleur061Scf0076g00018.1	Oleur061Scf2041g00012.1
Oleur061Scf0076g01003.1	Oleur061Scf2051g00013.1
Oleur061Scf0076g02009.1	Oleur061Scf2055g00012.1
Oleur061Scf0076g03019.1	Oleur061Scf2058g00014.1
Oleur061Scf0076g03027.1	Oleur061Scf2061g00022.1
Oleur061Scf0076g03020.1	Oleur061Scf2069g00018.1
Oleur061Scf0076g03011.1	Oleur061Scf2071g01003.1
Oleur061Scf0076g04001.1	Oleur061Scf2071g05016.1
Oleur061Scf0076g05022.1	Oleur061Scf2071g07037.1
Oleur061Scf0076g05026.1	Oleur061Scf2071g13004.1
Oleur061Scf0076g05019.1	Oleur061Scf2075g02034.1
Oleur061Scf0076g05028.1	Oleur061Scf2083g00003.1
Oleur061Scf0076g06015.1	Oleur061Scf2083g00047.1
Oleur061Scf0076g06011.1	Oleur061Scf2084g01006.1
Oleur061Scf0076g07009.1	Oleur061Scf2086g01050.1
Oleur061Scf0076g07004.1	Oleur061Scf2100g01022.1
Oleur061Scf0076g07012.1	Oleur061Scf2103g00003.1
Oleur061Scf0076g07007.1	Oleur061Scf2103g00002.1
Oleur061Scf0076g07014.1	Oleur061Scf2107g00011.1
Oleur061Scf0076g08017.1	Oleur061Scf2107g01020.1
Oleur061Scf0076g08018.1	Oleur061Scf2107g03006.1
Oleur061Scf0076g08021.1	Oleur061Scf2107g04001.1
Oleur061Scf0076g10010.1	Oleur061Scf2114g00023.1
Oleur061Scf0076g10007.1	Oleur061Scf2120g00031.1
Oleur061Scf0076g10004.1	Oleur061Scf2124g00009.1
Oleur061Scf0078g00001.1	Oleur061Scf2130g07027.1
Oleur061Scf0078g01011.1	Oleur061Scf2134g00003.1
Oleur061Scf0078g04001.1	Oleur061Scf2134g04028.1
Oleur061Scf0078g04010.1	Oleur061Scf2142g01032.1
Oleur061Scf0078g04005.1	Oleur061Scf2142g01031.1
Oleur061Scf0078g04009.1	Oleur061Scf2142g02001.1
Oleur061Scf0079g00023.1	Oleur061Scf2142g05038.1
Oleur061Scf0079g00017.1	Oleur061Scf2142g05039.1
Oleur061Scf0080g00015.1	Oleur061Scf2146g02046.1
Oleur061Scf0080g00009.1	Oleur061Scf2168g00002.1
Oleur061Scf0080g01001.1	Oleur061Scf2171g00012.1
Oleur061Scf0080g01019.1	Oleur061Scf2173g00027.1
Oleur061Scf0080g02012.1	Oleur061Scf2177g00006.1
Oleur061Scf0080g04024.1	Oleur061Scf2177g03014.1
Oleur061Scf0080g04025.1	Oleur061Scf2178g02005.1
Oleur061Scf0080g04009.1	Oleur061Scf2180g00018.1
Oleur061Scf0080g04017.1	Oleur061Scf2180g01022.1
Oleur061Scf0080g05025.1	Oleur061Scf2180g03023.1
Oleur061Scf0080g05003.1	Oleur061Scf2180g04008.1
Oleur061Scf0080g05028.1	Oleur061Scf2183g05008.1
Oleur061Scf0081g00001.1	Oleur061Scf2196g00036.1
Oleur061Scf0081g01003.1	Oleur061Scf2198g01003.1
Oleur061Scf0081g01031.1	Oleur061Scf2198g01001.1
Oleur061Scf0081g01005.1	Oleur061Scf2198g02065.1
Oleur061Scf0081g01002.1	Oleur061Scf2211g00001.1
Oleur061Scf0081g01017.1	Oleur061Scf2220g01043.1
Oleur061Scf0081g03013.1	Oleur061Scf2231g04008.1
Oleur061Scf0081g03017.1	Oleur061Scf2238g07032.1
Oleur061Scf0081g05013.1	Oleur061Scf2253g00017.1
Oleur061Scf0081g06027.1	Oleur061Scf2254g02002.1
Oleur061Scf0081g06031.1	Oleur061Scf2255g00007.1
Oleur061Scf0081g06020.1	Oleur061Scf2257g00036.1
Oleur061Scf0081g06028.1	Oleur061Scf2267g00012.1
Oleur061Scf0081g06038.1	Oleur061Scf2275g00003.1
Oleur061Scf0082g00001.1	Oleur061Scf2275g04008.1
Oleur061Scf0082g01008.1	Oleur061Scf2275g08002.1
Oleur061Scf0082g01021.1	Oleur061Scf2276g02033.1
Oleur061Scf0082g02006.1	Oleur061Scf2286g00008.1
Oleur061Scf0082g02008.1	Oleur061Scf2292g01012.1
Oleur061Scf0082g02052.1	Oleur061Scf2292g01003.1
Oleur061Scf0082g02048.1	Oleur061Scf2303g01007.1
Oleur061Scf0082g02037.1	Oleur061Scf2303g01005.1
Oleur061Scf0082g02043.1	Oleur061Scf2303g05015.1
Oleur061Scf0082g02053.1	Oleur061Scf2311g02001.1
Oleur061Scf0082g02051.1	Oleur061Scf2311g03014.1
Oleur061Scf0083g01014.1	Oleur061Scf2314g00004.1
Oleur061Scf0084g00011.1	Oleur061Scf2315g00015.1
Oleur061Scf0084g00034.1	Oleur061Scf2316g00028.1
Oleur061Scf0084g00018.1	Oleur061Scf2316g01004.1
Oleur061Scf0084g00020.1	Oleur061Scf2321g00014.1
Oleur061Scf0084g00030.1	Oleur061Scf2333g00008.1
Oleur061Scf0084g00032.1	Oleur061Scf2336g01022.1
Oleur061Scf0084g01009.1	Oleur061Scf2336g04015.1
Oleur061Scf0084g01016.1	Oleur061Scf2340g03031.1
Oleur061Scf0084g01017.1	Oleur061Scf2342g01025.1
Oleur061Scf0084g02009.1	Oleur061Scf2343g03019.1
Oleur061Scf0084g02010.1	Oleur061Scf2343g03018.1
Oleur061Scf0084g02011.1	Oleur061Scf2343g05004.1
Oleur061Scf0084g03013.1	Oleur061Scf2347g00015.1
Oleur061Scf0084g03001.1	Oleur061Scf2361g02019.1
Oleur061Scf0084g03003.1	Oleur061Scf2362g01026.1
Oleur061Scf0084g03020.1	Oleur061Scf2362g01018.1
Oleur061Scf0084g04006.1	Oleur061Scf2362g01010.1
Oleur061Scf0084g05011.1	Oleur061Scf2366g00010.1
Oleur061Scf0084g05004.1	Oleur061Scf2371g00008.1
Oleur061Scf0084g06008.1	Oleur061Scf2371g01015.1
Oleur061Scf0084g06009.1	Oleur061Scf2373g00005.1
Oleur061Scf0084g06011.1	Oleur061Scf2378g00016.1
Oleur061Scf0084g07007.1	Oleur061Scf2384g00027.1
Oleur061Scf0084g07012.1	Oleur061Scf2385g00005.1
Oleur061Scf0084g08001.1	Oleur061Scf2387g01029.1
Oleur061Scf0084g08007.1	Oleur061Scf2401g01002.1
Oleur061Scf0084g09010.1	Oleur061Scf2402g00009.1
Oleur061Scf0084g09006.1	Oleur061Scf2411g01018.1
Oleur061Scf0084g09005.1	Oleur061Scf2412g00030.1
Oleur061Scf0084g09007.1	Oleur061Scf2413g01044.1
Oleur061Scf0084g10014.1	Oleur061Scf2414g00011.1
Oleur061Scf0084g10009.1	Oleur061Scf2419g02012.1
Oleur061Scf0084g11009.1	Oleur061Scf2423g00014.1
Oleur061Scf0086g00010.1	Oleur061Scf2427g01015.1
Oleur061Scf0086g01022.1	Oleur061Scf2429g06011.1
Oleur061Scf0086g05005.1	Oleur061Scf2430g02009.1
Oleur061Scf0087g00017.1	Oleur061Scf2431g00024.1
Oleur061Scf0087g00005.1	Oleur061Scf2432g07009.1
Oleur061Scf0087g01016.1	Oleur061Scf2437g00003.1
Oleur061Scf0087g01002.1	Oleur061Scf2443g00025.1
Oleur061Scf0087g01003.1	Oleur061Scf2445g00015.1
Oleur061Scf0087g02002.1	Oleur061Scf2445g00036.1
Oleur061Scf0087g02004.1	Oleur061Scf2445g01014.1
Oleur061Scf0087g02005.1	Oleur061Scf2445g02028.1
Oleur061Scf0087g02026.1	Oleur061Scf2445g02033.1
Oleur061Scf0087g04039.1	Oleur061Scf2446g00021.1
Oleur061Scf0087g04004.1	Oleur061Scf2449g00027.1
Oleur061Scf0087g04037.1	Oleur061Scf2449g01026.1
Oleur061Scf0087g04034.1	Oleur061Scf2449g01027.1
Oleur061Scf0087g04002.1	Oleur061Scf2450g00029.1
Oleur061Scf0088g00024.1	Oleur061Scf2451g02015.1
Oleur061Scf0088g00018.1	Oleur061Scf2457g02012.1
Oleur061Scf0088g00027.1	Oleur061Scf2457g03010.1
Oleur061Scf0088g01003.1	Oleur061Scf2457g05028.1
Oleur061Scf0088g02002.1	Oleur061Scf2457g05023.1
Oleur061Scf0088g02001.1	Oleur061Scf2469g00021.1
Oleur061Scf0088g02007.1	Oleur061Scf2475g00013.1
Oleur061Scf0088g02004.1	Oleur061Scf2477g04015.1
Oleur061Scf0088g03005.1	Oleur061Scf2481g10017.1
Oleur061Scf0088g03013.1	Oleur061Scf2492g01035.1
Oleur061Scf0088g03002.1	Oleur061Scf2496g00023.1
Oleur061Scf0088g03009.1	Oleur061Scf2502g02015.1
Oleur061Scf0088g04065.1	Oleur061Scf2505g00010.1
Oleur061Scf0088g04050.1	Oleur061Scf2508g00026.1
Oleur061Scf0089g00015.1	Oleur061Scf2513g04050.1
Oleur061Scf0089g01001.1	Oleur061Scf2514g00006.1
Oleur061Scf0089g01008.1	Oleur061Scf2515g04007.1
Oleur061Scf0089g01002.1	Oleur061Scf2515g06055.1
Oleur061Scf0089g01003.1	Oleur061Scf2516g00010.1
Oleur061Scf0089g03001.1	Oleur061Scf2518g05002.1
Oleur061Scf0089g04013.1	Oleur061Scf2518g07026.1
Oleur061Scf0089g04014.1	Oleur061Scf2524g00003.1
Oleur061Scf0089g06004.1	Oleur061Scf2524g05030.1
Oleur061Scf0089g07007.1	Oleur061Scf2526g00011.1
Oleur061Scf0089g08019.1	Oleur061Scf2533g00015.1
Oleur061Scf0089g08020.1	Oleur061Scf2539g00002.1
Oleur061Scf0089g08025.1	Oleur061Scf2539g00003.1
Oleur061Scf0089g09014.1	Oleur061Scf2539g01022.1
Oleur061Scf0089g10010.1	Oleur061Scf2544g00012.1
Oleur061Scf0089g11024.1	Oleur061Scf2545g01001.1
Oleur061Scf0089g11025.1	Oleur061Scf2545g04006.1
Oleur061Scf0089g11022.1	Oleur061Scf2555g00019.1
Oleur061Scf0089g11019.1	Oleur061Scf2558g00011.1
Oleur061Scf0089g11021.1	Oleur061Scf2559g00005.1
Oleur061Scf0089g12005.1	Oleur061Scf2559g02025.1
Oleur061Scf0090g01021.1	Oleur061Scf2565g02034.1
Oleur061Scf0090g01033.1	Oleur061Scf2569g00029.1
Oleur061Scf0090g01042.1	Oleur061Scf2569g00021.1
Oleur061Scf0090g01023.1	Oleur061Scf2571g00006.1
Oleur061Scf0090g01024.1	Oleur061Scf2573g00003.1
Oleur061Scf0090g01030.1	Oleur061Scf2577g00001.1
Oleur061Scf0090g01026.1	Oleur061Scf2577g01002.1
Oleur061Scf0090g01031.1	Oleur061Scf2578g00003.1
Oleur061Scf0090g02017.1	Oleur061Scf2578g02056.1
Oleur061Scf0090g02018.1	Oleur061Scf2579g01033.1
Oleur061Scf0090g02015.1	Oleur061Scf2580g01042.1
Oleur061Scf0091g01010.1	Oleur061Scf2586g02010.1
Oleur061Scf0091g03015.1	Oleur061Scf2586g03036.1
Oleur061Scf0091g03021.1	Oleur061Scf2590g04044.1
Oleur061Scf0091g04020.1	Oleur061Scf2592g04028.1
Oleur061Scf0091g04023.1	Oleur061Scf2592g04030.1
Oleur061Scf0091g04008.1	Oleur061Scf2594g02014.1
Oleur061Scf0091g07025.1	Oleur061Scf2597g00009.1
Oleur061Scf0092g00007.1	Oleur061Scf2609g04024.1
Oleur061Scf0092g01024.1	Oleur061Scf2609g04026.1
Oleur061Scf0092g01025.1	Oleur061Scf2612g01013.1
Oleur061Scf0092g02009.1	Oleur061Scf2612g01014.1
Oleur061Scf0092g02012.1	Oleur061Scf2615g00014.1
Oleur061Scf0092g02008.1	Oleur061Scf2615g10033.1
Oleur061Scf0093g02002.1	Oleur061Scf2617g00001.1
Oleur061Scf0093g03001.1	Oleur061Scf2621g01031.1
Oleur061Scf0094g00008.1	Oleur061Scf2622g01005.1
Oleur061Scf0094g00010.1	Oleur061Scf2622g01006.1
Oleur061Scf0094g01014.1	Oleur061Scf2627g00002.1
Oleur061Scf0094g01022.1	Oleur061Scf2628g01014.1
Oleur061Scf0094g01017.1	Oleur061Scf2628g01005.1
Oleur061Scf0094g01024.1	Oleur061Scf2630g00035.1
Oleur061Scf0094g01020.1	Oleur061Scf2632g01004.1
Oleur061Scf0094g02028.1	Oleur061Scf2632g01011.1
Oleur061Scf0094g02029.1	Oleur061Scf2663g00049.1
Oleur061Scf0094g02031.1	Oleur061Scf2664g00004.1
Oleur061Scf0094g02030.1	Oleur061Scf2664g02011.1
Oleur061Scf0094g03003.1	Oleur061Scf2676g05033.1
Oleur061Scf0094g03001.1	Oleur061Scf2677g00010.1
Oleur061Scf0094g04026.1	Oleur061Scf2677g03045.1
Oleur061Scf0094g04024.1	Oleur061Scf2683g00010.1
Oleur061Scf0094g04005.1	Oleur061Scf2689g01036.1
Oleur061Scf0094g04029.1	Oleur061Scf2689g01039.1
Oleur061Scf0094g06011.1	Oleur061Scf2697g06001.1
Oleur061Scf0094g06010.1	Oleur061Scf2704g02008.1
Oleur061Scf0094g08001.1	Oleur061Scf2716g01020.1
Oleur061Scf0094g08022.1	Oleur061Scf2722g00003.1
Oleur061Scf0094g08006.1	Oleur061Scf2722g04001.1
Oleur061Scf0094g09028.1	Oleur061Scf2722g04038.1
Oleur061Scf0094g09030.1	Oleur061Scf2726g01018.1
Oleur061Scf0094g09034.1	Oleur061Scf2726g01026.1
Oleur061Scf0094g09044.1	Oleur061Scf2738g00002.1
Oleur061Scf0094g09036.1	Oleur061Scf2738g00006.1
Oleur061Scf0094g09060.1	Oleur061Scf2740g00011.1
Oleur061Scf0095g00006.1	Oleur061Scf2743g02002.1
Oleur061Scf0095g01002.1	Oleur061Scf2745g00001.1
Oleur061Scf0095g02001.1	Oleur061Scf2745g01005.1
Oleur061Scf0095g02050.1	Oleur061Scf2748g00012.1
Oleur061Scf0095g02002.1	Oleur061Scf2764g00004.1
Oleur061Scf0095g02003.1	Oleur061Scf2777g02047.1
Oleur061Scf0096g00009.1	Oleur061Scf2778g00016.1
Oleur061Scf0096g01025.1	Oleur061Scf2779g00007.1
Oleur061Scf0096g01012.1	Oleur061Scf2783g05005.1
Oleur061Scf0096g01015.1	Oleur061Scf2790g02002.1
Oleur061Scf0096g01026.1	Oleur061Scf2794g01050.1
Oleur061Scf0097g01015.1	Oleur061Scf2815g00001.1
Oleur061Scf0097g01010.1	Oleur061Scf2819g01002.1
Oleur061Scf0097g01011.1	Oleur061Scf2819g02013.1
Oleur061Scf0097g02020.1	Oleur061Scf2821g00010.1
Oleur061Scf0097g02003.1	Oleur061Scf2822g00009.1
Oleur061Scf0097g02014.1	Oleur061Scf2830g00002.1
Oleur061Scf0097g02015.1	Oleur061Scf2838g05027.1
Oleur061Scf0097g02004.1	Oleur061Scf2838g07020.1
Oleur061Scf0097g02007.1	Oleur061Scf2846g00004.1
Oleur061Scf0097g02023.1	Oleur061Scf2846g06011.1
Oleur061Scf0097g03015.1	Oleur061Scf2846g07021.1
Oleur061Scf0097g03018.1	Oleur061Scf2852g00016.1
Oleur061Scf0097g04012.1	Oleur061Scf2852g01002.1
Oleur061Scf0097g04017.1	Oleur061Scf2853g00003.1
Oleur061Scf0097g04011.1	Oleur061Scf2859g02013.1
Oleur061Scf0097g05005.1	Oleur061Scf2866g01036.1
Oleur061Scf0097g05002.1	Oleur061Scf2869g00009.1
Oleur061Scf0097g05003.1	Oleur061Scf2873g00017.1
Oleur061Scf0097g06004.1	Oleur061Scf2874g08017.1
Oleur061Scf0098g00001.1	Oleur061Scf2874g11001.1
Oleur061Scf0098g00004.1	Oleur061Scf2874g13004.1
Oleur061Scf0098g01021.1	Oleur061Scf2874g13016.1
Oleur061Scf0098g02002.1	Oleur061Scf2874g13011.1
Oleur061Scf0098g03014.1	Oleur061Scf2875g00032.1
Oleur061Scf0098g03015.1	Oleur061Scf2878g03006.1
Oleur061Scf0098g04030.1	Oleur061Scf2878g04039.1
Oleur061Scf0098g04031.1	Oleur061Scf2878g04040.1
Oleur061Scf0098g04032.1	Oleur061Scf2903g04010.1
Oleur061Scf0098g04027.1	Oleur061Scf2903g04040.1
Oleur061Scf0099g00004.1	Oleur061Scf2904g02011.1
Oleur061Scf0099g00005.1	Oleur061Scf2915g01035.1
Oleur061Scf0099g01012.1	Oleur061Scf2915g01046.1
Oleur061Scf0099g01003.1	Oleur061Scf2920g01044.1
Oleur061Scf0099g02002.1	Oleur061Scf2921g00022.1
Oleur061Scf0100g01007.1	Oleur061Scf2925g01030.1
Oleur061Scf0100g02010.1	Oleur061Scf2926g00024.1
Oleur061Scf0100g02008.1	Oleur061Scf2929g01036.1
Oleur061Scf0101g00011.1	Oleur061Scf2929g01017.1
Oleur061Scf0101g00001.1	Oleur061Scf2948g02008.1
Oleur061Scf0101g01022.1	Oleur061Scf2953g00005.1
Oleur061Scf0101g01019.1	Oleur061Scf2965g00018.1
Oleur061Scf0101g02025.1	Oleur061Scf2965g01046.1
Oleur061Scf0101g05001.1	Oleur061Scf2966g00001.1
Oleur061Scf0102g00001.1	Oleur061Scf2966g00023.1
Oleur061Scf0102g01001.1	Oleur061Scf2971g01006.1
Oleur061Scf0102g02006.1	Oleur061Scf2974g03024.1
Oleur061Scf0102g03038.1	Oleur061Scf2974g04037.1
Oleur061Scf0102g03023.1	Oleur061Scf2976g02071.1
Oleur061Scf0102g04004.1	Oleur061Scf2977g02023.1
Oleur061Scf0102g04005.1	Oleur061Scf2983g00018.1
Oleur061Scf0102g05009.1	Oleur061Scf2994g00004.1
Oleur061Scf0102g05004.1	Oleur061Scf2999g01010.1
Oleur061Scf0102g05010.1	Oleur061Scf3000g04023.1
Oleur061Scf0102g06023.1	Oleur061Scf3000g07006.1
Oleur061Scf0102g06018.1	Oleur061Scf3000g08005.1
Oleur061Scf0102g06019.1	Oleur061Scf3000g09017.1
Oleur061Scf0102g06015.1	Oleur061Scf3004g03037.1
Oleur061Scf0102g07001.1	Oleur061Scf3005g00032.1
Oleur061Scf0102g07022.1	Oleur061Scf3006g01015.1
Oleur061Scf0102g07023.1	Oleur061Scf3021g02003.1
Oleur061Scf0102g08002.1	Oleur061Scf3029g01017.1
Oleur061Scf0102g08035.1	Oleur061Scf3030g04033.1
Oleur061Scf0102g08006.1	Oleur061Scf3030g05048.1
Oleur061Scf0102g08036.1	Oleur061Scf3031g01014.1
Oleur061Scf0102g08009.1	Oleur061Scf3033g00002.1
Oleur061Scf0102g08031.1	Oleur061Scf3037g00005.1
Oleur061Scf0102g08027.1	Oleur061Scf3039g01010.1
Oleur061Scf0103g01003.1	Oleur061Scf3041g00022.1
Oleur061Scf0103g01021.1	Oleur061Scf3048g05003.1
Oleur061Scf0103g01019.1	Oleur061Scf3049g03009.1
Oleur061Scf0103g02001.1	Oleur061Scf3053g01029.1
Oleur061Scf0103g02010.1	Oleur061Scf3057g01002.1
Oleur061Scf0103g03001.1	Oleur061Scf3064g05013.1
Oleur061Scf0104g00016.1	Oleur061Scf3065g00011.1
Oleur061Scf0104g00022.1	Oleur061Scf3067g01005.1
Oleur061Scf0104g00023.1	Oleur061Scf3068g00010.1
Oleur061Scf0105g02004.1	Oleur061Scf3075g04038.1
Oleur061Scf0105g02017.1	Oleur061Scf3082g14005.1
Oleur061Scf0105g02018.1	Oleur061Scf3082g14025.1
Oleur061Scf0105g02007.1	Oleur061Scf3082g15019.1
Oleur061Scf0105g02020.1	Oleur061Scf3082g21077.1
Oleur061Scf0105g02015.1	Oleur061Scf3090g00035.1
Oleur061Scf0105g02009.1	Oleur061Scf3090g01031.1
Oleur061Scf0105g02033.1	Oleur061Scf3090g03027.1
Oleur061Scf0106g00017.1	Oleur061Scf3090g04001.1
Oleur061Scf0106g01006.1	Oleur061Scf3090g04028.1
Oleur061Scf0106g01003.1	Oleur061Scf3090g05006.1
Oleur061Scf0106g01015.1	Oleur061Scf3090g05002.1
Oleur061Scf0106g01016.1	Oleur061Scf3090g10020.1
Oleur061Scf0106g01013.1	Oleur061Scf3108g01006.1
Oleur061Scf0106g02014.1	Oleur061Scf3109g01057.1
Oleur061Scf0106g02005.1	Oleur061Scf3112g05033.1
Oleur061Scf0106g02007.1	Oleur061Scf3112g06003.1
Oleur061Scf0106g03016.1	Oleur061Scf3112g06004.1
Oleur061Scf0106g03014.1	Oleur061Scf3112g06027.1
Oleur061Scf0106g03018.1	Oleur061Scf3117g00007.1
Oleur061Scf0106g04017.1	Oleur061Scf3124g00016.1
Oleur061Scf0106g04026.1	Oleur061Scf3127g00006.1
Oleur061Scf0106g04027.1	Oleur061Scf3133g08026.1
Oleur061Scf0106g05017.1	Oleur061Scf3133g12015.1
Oleur061Scf0106g06001.1	Oleur061Scf3133g15004.1
Oleur061Scf0106g07007.1	Oleur061Scf3133g16029.1
Oleur061Scf0106g08001.1	Oleur061Scf3135g01001.1
Oleur061Scf0106g08002.1	Oleur061Scf3139g00003.1
Oleur061Scf0106g08003.1	Oleur061Scf3146g00033.1
Oleur061Scf0106g08004.1	Oleur061Scf3146g00036.1
Oleur061Scf0106g08005.1	Oleur061Scf3147g02012.1
Oleur061Scf0106g08009.1	Oleur061Scf3148g06037.1
Oleur061Scf0107g00031.1	Oleur061Scf3148g06007.1
Oleur061Scf0107g00008.1	Oleur061Scf3152g00053.1
Oleur061Scf0107g00028.1	Oleur061Scf3154g00035.1
Oleur061Scf0107g00009.1	Oleur061Scf3155g00001.1
Oleur061Scf0107g00025.1	Oleur061Scf3155g00005.1
Oleur061Scf0107g01025.1	Oleur061Scf3159g00038.1
Oleur061Scf0107g01002.1	Oleur061Scf3161g06020.1
Oleur061Scf0107g01015.1	Oleur061Scf3165g00015.1
Oleur061Scf0107g04013.1	Oleur061Scf3167g01002.1
Oleur061Scf0107g05012.1	Oleur061Scf3177g01023.1
Oleur061Scf0107g06005.1	Oleur061Scf3186g03013.1
Oleur061Scf0107g06006.1	Oleur061Scf3186g04027.1
Oleur061Scf0109g00025.1	Oleur061Scf3187g00016.1
Oleur061Scf0109g00017.1	Oleur061Scf3195g03017.1
Oleur061Scf0109g00014.1	Oleur061Scf3195g04023.1
Oleur061Scf0109g00011.1	Oleur061Scf3195g07029.1
Oleur061Scf0109g01008.1	Oleur061Scf3195g12025.1
Oleur061Scf0109g01025.1	Oleur061Scf3201g01001.1
Oleur061Scf0109g01004.1	Oleur061Scf3201g01003.1
Oleur061Scf0109g02017.1	Oleur061Scf3204g02018.1
Oleur061Scf0110g02011.1	Oleur061Scf3215g00015.1
Oleur061Scf0111g00007.1	Oleur061Scf3218g05046.1
Oleur061Scf0111g00004.1	Oleur061Scf3220g03010.1
Oleur061Scf0111g01026.1	Oleur061Scf3222g00030.1
Oleur061Scf0111g01027.1	Oleur061Scf3224g02018.1
Oleur061Scf0111g01038.1	Oleur061Scf3225g03037.1
Oleur061Scf0112g00012.1	Oleur061Scf3240g02029.1
Oleur061Scf0112g00016.1	Oleur061Scf3242g00006.1
Oleur061Scf0112g01003.1	Oleur061Scf3254g02011.1
Oleur061Scf0112g01021.1	Oleur061Scf3258g00017.1
Oleur061Scf0112g01006.1	Oleur061Scf3259g04017.1
Oleur061Scf0113g00003.1	Oleur061Scf3267g02039.1
Oleur061Scf0113g00005.1	Oleur061Scf3270g01020.1
Oleur061Scf0113g00018.1	Oleur061Scf3278g00004.1
Oleur061Scf0113g00002.1	Oleur061Scf3278g00039.1
Oleur061Scf0114g01004.1	Oleur061Scf3283g04010.1
Oleur061Scf0114g02026.1	Oleur061Scf3285g01002.1
Oleur061Scf0114g02029.1	Oleur061Scf3285g03010.1
Oleur061Scf0114g02039.1	Oleur061Scf3285g03003.1
Oleur061Scf0114g02037.1	Oleur061Scf3285g04006.1
Oleur061Scf0114g02040.1	Oleur061Scf3285g04009.1
Oleur061Scf0115g00005.1	Oleur061Scf3287g03018.1
Oleur061Scf0115g00006.1	Oleur061Scf3315g03041.1
Oleur061Scf0116g00003.1	Oleur061Scf3315g03034.1
Oleur061Scf0116g00007.1	Oleur061Scf3315g08032.1
Oleur061Scf0116g00008.1	Oleur061Scf3317g02028.1
Oleur061Scf0116g01015.1	Oleur061Scf3317g03003.1
Oleur061Scf0116g02003.1	Oleur061Scf3321g00016.1
Oleur061Scf0116g03005.1	Oleur061Scf3324g04003.1
Oleur061Scf0116g03009.1	Oleur061Scf3328g08030.1
Oleur061Scf0116g03008.1	Oleur061Scf3329g00012.1
Oleur061Scf0116g05044.1	Oleur061Scf3335g00012.1
Oleur061Scf0116g05059.1	Oleur061Scf3336g00017.1
Oleur061Scf0116g05036.1	Oleur061Scf3337g00014.1
Oleur061Scf0116g05053.1	Oleur061Scf3346g01054.1
Oleur061Scf0116g05041.1	Oleur061Scf3346g05038.1
Oleur061Scf0117g00002.1	Oleur061Scf3346g05039.1
Oleur061Scf0117g01009.1	Oleur061Scf3357g00024.1
Oleur061Scf0117g02009.1	Oleur061Scf3358g00001.1
Oleur061Scf0117g02005.1	Oleur061Scf3360g01023.1
Oleur061Scf0117g03017.1	Oleur061Scf3360g04014.1
Oleur061Scf0117g03004.1	Oleur061Scf3360g06032.1
Oleur061Scf0117g03005.1	Oleur061Scf3361g04006.1
Oleur061Scf0117g04011.1	Oleur061Scf3361g06003.1
Oleur061Scf0117g04024.1	Oleur061Scf3361g06034.1
Oleur061Scf0118g00021.1	Oleur061Scf3361g09008.1
Oleur061Scf0118g00006.1	Oleur061Scf3371g00012.1
Oleur061Scf0118g01027.1	Oleur061Scf3373g00024.1
Oleur061Scf0118g01026.1	Oleur061Scf3374g00016.1
Oleur061Scf0118g02015.1	Oleur061Scf3376g00023.1
Oleur061Scf0118g03001.1	Oleur061Scf3377g01033.1
Oleur061Scf0119g00007.1	Oleur061Scf3377g01024.1
Oleur061Scf0119g00016.1	Oleur061Scf3377g01037.1
Oleur061Scf0121g00001.1	Oleur061Scf3384g03001.1
Oleur061Scf0121g01009.1	Oleur061Scf3385g00001.1
Oleur061Scf0121g02041.1	Oleur061Scf3392g00040.1
Oleur061Scf0121g02044.1	Oleur061Scf3403g01011.1
Oleur061Scf0122g00014.1	Oleur061Scf3403g01010.1
Oleur061Scf0122g00017.1	Oleur061Scf3407g02015.1
Oleur061Scf0122g01022.1	Oleur061Scf3414g03038.1
Oleur061Scf0122g01014.1	Oleur061Scf3430g04009.1
Oleur061Scf0122g01024.1	Oleur061Scf3433g01020.1
Oleur061Scf0122g01009.1	Oleur061Scf3433g02003.1
Oleur061Scf0122g02009.1	Oleur061Scf3434g05043.1
Oleur061Scf0122g02012.1	Oleur061Scf3436g00007.1
Oleur061Scf0122g02004.1	Oleur061Scf3436g01017.1
Oleur061Scf0122g03034.1	Oleur061Scf3443g00016.1
Oleur061Scf0122g03030.1	Oleur061Scf3446g01001.1
Oleur061Scf0122g03011.1	Oleur061Scf3446g03008.1
Oleur061Scf0122g03035.1	Oleur061Scf3448g01028.1
Oleur061Scf0122g03029.1	Oleur061Scf3449g00021.1
Oleur061Scf0122g04001.1	Oleur061Scf3450g00020.1
Oleur061Scf0122g04014.1	Oleur061Scf3451g00014.1
Oleur061Scf0122g09009.1	Oleur061Scf3453g00004.1
Oleur061Scf0122g09010.1	Oleur061Scf3460g00001.1
Oleur061Scf0122g09006.1	Oleur061Scf3467g00003.1
Oleur061Scf0122g10028.1	Oleur061Scf3467g01041.1
Oleur061Scf0122g10037.1	Oleur061Scf3473g01022.1
Oleur061Scf0122g10031.1	Oleur061Scf3480g01027.1
Oleur061Scf0122g10011.1	Oleur061Scf3480g03007.1
Oleur061Scf0122g11021.1	Oleur061Scf3481g00045.1
Oleur061Scf0122g11023.1	Oleur061Scf3486g01001.1
Oleur061Scf0122g11026.1	Oleur061Scf3486g01004.1
Oleur061Scf0122g11024.1	Oleur061Scf3489g00002.1
Oleur061Scf0122g12016.1	Oleur061Scf3490g11025.1
Oleur061Scf0122g12024.1	Oleur061Scf3491g00002.1
Oleur061Scf0122g14034.1	Oleur061Scf3493g02043.1
Oleur061Scf0122g14049.1	Oleur061Scf3496g01027.1
Oleur061Scf0122g14035.1	Oleur061Scf3498g00045.1
Oleur061Scf0123g00015.1	Oleur061Scf3505g02006.1
Oleur061Scf0123g00016.1	Oleur061Scf3507g00004.1
Oleur061Scf0123g02014.1	Oleur061Scf3512g00011.1
Oleur061Scf0123g02012.1	Oleur061Scf3513g00009.1
Oleur061Scf0123g04014.1	Oleur061Scf3517g00020.1
Oleur061Scf0124g00010.1	Oleur061Scf3517g00016.1
Oleur061Scf0124g00006.1	Oleur061Scf3518g00008.1
Oleur061Scf0125g01002.1	Oleur061Scf3526g00007.1
Oleur061Scf0125g01006.1	Oleur061Scf3530g02015.1
Oleur061Scf0125g01001.1	Oleur061Scf3532g00025.1
Oleur061Scf0126g02004.1	Oleur061Scf3538g01029.1
Oleur061Scf0127g00003.1	Oleur061Scf3539g01002.1
Oleur061Scf0127g00017.1	Oleur061Scf3539g05012.1
Oleur061Scf0127g00015.1	Oleur061Scf3547g00012.1
Oleur061Scf0127g00020.1	Oleur061Scf3555g00003.1
Oleur061Scf0127g01014.1	Oleur061Scf3561g04030.1
Oleur061Scf0127g02023.1	Oleur061Scf3563g05007.1
Oleur061Scf0128g01003.1	Oleur061Scf3564g00014.1
Oleur061Scf0128g01004.1	Oleur061Scf3566g00006.1
Oleur061Scf0128g01020.1	Oleur061Scf3570g00003.1
Oleur061Scf0128g01016.1	Oleur061Scf3571g04007.1
Oleur061Scf0128g02009.1	Oleur061Scf3572g01029.1
Oleur061Scf0128g02019.1	Oleur061Scf3581g01007.1
Oleur061Scf0128g02006.1	Oleur061Scf3583g00026.1
Oleur061Scf0128g02010.1	Oleur061Scf3585g00007.1
Oleur061Scf0128g03017.1	Oleur061Scf3588g00030.1
Oleur061Scf0128g03005.1	Oleur061Scf3591g00006.1
Oleur061Scf0128g03015.1	Oleur061Scf3596g00022.1
Oleur061Scf0128g03019.1	Oleur061Scf3596g00026.1
Oleur061Scf0128g03009.1	Oleur061Scf3598g00002.1
Oleur061Scf0128g04016.1	Oleur061Scf3601g01015.1
Oleur061Scf0128g04003.1	Oleur061Scf3601g01036.1
Oleur061Scf0128g05001.1	Oleur061Scf3607g00001.1
Oleur061Scf0128g05020.1	Oleur061Scf3619g00015.1
Oleur061Scf0128g05022.1	Oleur061Scf3626g00016.1
Oleur061Scf0128g06017.1	Oleur061Scf3631g00007.1
Oleur061Scf0128g06019.1	Oleur061Scf3647g00023.1
Oleur061Scf0128g06014.1	Oleur061Scf3662g00030.1
Oleur061Scf0128g07010.1	Oleur061Scf3663g02013.1
Oleur061Scf0128g07011.1	Oleur061Scf3663g04009.1
Oleur061Scf0128g09017.1	Oleur061Scf3669g00027.1
Oleur061Scf0128g09006.1	Oleur061Scf3671g00008.1
Oleur061Scf0129g02008.1	Oleur061Scf3671g00006.1
Oleur061Scf0130g00016.1	Oleur061Scf3674g02017.1
Oleur061Scf0130g00020.1	Oleur061Scf3678g00007.1
Oleur061Scf0130g00017.1	Oleur061Scf3678g00024.1
Oleur061Scf0131g00009.1	Oleur061Scf3682g00007.1
Oleur061Scf0131g00018.1	Oleur061Scf3692g00001.1
Oleur061Scf0132g00006.1	Oleur061Scf3697g00012.1
Oleur061Scf0132g01024.1	Oleur061Scf3704g00017.1
Oleur061Scf0132g01018.1	Oleur061Scf3707g00013.1
Oleur061Scf0132g01017.1	Oleur061Scf3708g00007.1
Oleur061Scf0132g02007.1	Oleur061Scf3716g01029.1
Oleur061Scf0132g02009.1	Oleur061Scf3724g00024.1
Oleur061Scf0132g02015.1	Oleur061Scf3725g04010.1
Oleur061Scf0132g03023.1	Oleur061Scf3725g07004.1
Oleur061Scf0132g03028.1	Oleur061Scf3735g00001.1
Oleur061Scf0132g03014.1	Oleur061Scf3752g01008.1
Oleur061Scf0132g04019.1	Oleur061Scf3754g00007.1
Oleur061Scf0132g04002.1	Oleur061Scf3771g00040.1
Oleur061Scf0132g04005.1	Oleur061Scf3771g00036.1
Oleur061Scf0132g04023.1	Oleur061Scf3780g00003.1
Oleur061Scf0133g00011.1	Oleur061Scf3785g01002.1
Oleur061Scf0133g00012.1	Oleur061Scf3795g02009.1
Oleur061Scf0133g01025.1	Oleur061Scf3795g06030.1
Oleur061Scf0133g01003.1	Oleur061Scf3799g04003.1
Oleur061Scf0133g01001.1	Oleur061Scf3803g00040.1
Oleur061Scf0134g00003.1	Oleur061Scf3825g02013.1
Oleur061Scf0134g01027.1	Oleur061Scf3841g00001.1
Oleur061Scf0134g01022.1	Oleur061Scf3853g00004.1
Oleur061Scf0134g01028.1	Oleur061Scf3858g02002.1
Oleur061Scf0134g01033.1	Oleur061Scf3863g01008.1
Oleur061Scf0134g01029.1	Oleur061Scf3866g02026.1
Oleur061Scf0134g02014.1	Oleur061Scf3883g04004.1
Oleur061Scf0134g02007.1	Oleur061Scf3898g01040.1
Oleur061Scf0134g03008.1	Oleur061Scf3904g00017.1
Oleur061Scf0134g03014.1	Oleur061Scf3909g01001.1
Oleur061Scf0134g03011.1	Oleur061Scf3923g00007.1
Oleur061Scf0134g03022.1	Oleur061Scf3923g00023.1
Oleur061Scf0134g03015.1	Oleur061Scf3930g00009.1
Oleur061Scf0134g03017.1	Oleur061Scf3936g01001.1
Oleur061Scf0134g04021.1	Oleur061Scf3948g01018.1
Oleur061Scf0134g04002.1	Oleur061Scf3959g00006.1
Oleur061Scf0134g04008.1	Oleur061Scf4001g00004.1
Oleur061Scf0134g04004.1	Oleur061Scf4001g00006.1
Oleur061Scf0134g05012.1	Oleur061Scf4013g03023.1
Oleur061Scf0134g05015.1	Oleur061Scf4013g03001.1
Oleur061Scf0134g05022.1	Oleur061Scf4014g00009.1
Oleur061Scf0134g05036.1	Oleur061Scf4044g00001.1
Oleur061Scf0134g05007.1	Oleur061Scf4048g00001.1
Oleur061Scf0134g06011.1	Oleur061Scf4074g00005.1
Oleur061Scf0134g06002.1	Oleur061Scf4084g01014.1
Oleur061Scf0134g06015.1	Oleur061Scf4084g02030.1
Oleur061Scf0134g06017.1	Oleur061Scf4089g01011.1
Oleur061Scf0134g06018.1	Oleur061Scf4091g00016.1
Oleur061Scf0134g06019.1	Oleur061Scf4091g01006.1
Oleur061Scf0134g06021.1	Oleur061Scf4112g00021.1
Oleur061Scf0135g01002.1	Oleur061Scf4112g03002.1
Oleur061Scf0135g01004.1	Oleur061Scf4112g03018.1
Oleur061Scf0135g03012.1	Oleur061Scf4119g00041.1
Oleur061Scf0135g03037.1	Oleur061Scf4135g00027.1
Oleur061Scf0135g03029.1	Oleur061Scf4143g01037.1
Oleur061Scf0135g03031.1	Oleur061Scf4143g01046.1
Oleur061Scf0135g03008.1	Oleur061Scf4143g01038.1
Oleur061Scf0135g03026.1	Oleur061Scf4144g00005.1
Oleur061Scf0135g03033.1	Oleur061Scf4152g00008.1
Oleur061Scf0135g04001.1	Oleur061Scf4155g00010.1
Oleur061Scf0135g04002.1	Oleur061Scf4158g00006.1
Oleur061Scf0135g04005.1	Oleur061Scf4173g00009.1
Oleur061Scf0135g04028.1	Oleur061Scf4176g03009.1
Oleur061Scf0135g04007.1	Oleur061Scf4205g03013.1
Oleur061Scf0135g05016.1	Oleur061Scf4209g01001.1
Oleur061Scf0135g05011.1	Oleur061Scf4211g00012.1
Oleur061Scf0135g05012.1	Oleur061Scf4229g00003.1
Oleur061Scf0135g05004.1	Oleur061Scf4238g00003.1
Oleur061Scf0135g06008.1	Oleur061Scf4253g00006.1
Oleur061Scf0135g06009.1	Oleur061Scf4253g01006.1
Oleur061Scf0135g06012.1	Oleur061Scf4263g02021.1
Oleur061Scf0135g06028.1	Oleur061Scf4265g00003.1
Oleur061Scf0135g07009.1	Oleur061Scf4277g02001.1
Oleur061Scf0135g07011.1	Oleur061Scf4310g01026.1
Oleur061Scf0135g07016.1	Oleur061Scf4335g00009.1
Oleur061Scf0135g07012.1	Oleur061Scf4336g01019.1
Oleur061Scf0135g07008.1	Oleur061Scf4360g00007.1
Oleur061Scf0135g08004.1	Oleur061Scf4379g00017.1
Oleur061Scf0135g08005.1	Oleur061Scf4386g03024.1
Oleur061Scf0135g08008.1	Oleur061Scf4396g00003.1
Oleur061Scf0135g08007.1	Oleur061Scf4399g00022.1
Oleur061Scf0135g08010.1	Oleur061Scf4406g07012.1
Oleur061Scf0135g09005.1	Oleur061Scf4406g07015.1
Oleur061Scf0135g09008.1	Oleur061Scf4406g11005.1
Oleur061Scf0135g10019.1	Oleur061Scf4406g14041.1
Oleur061Scf0135g10013.1	Oleur061Scf4406g14072.1
Oleur061Scf0135g10020.1	Oleur061Scf4420g03013.1
Oleur061Scf0135g10022.1	Oleur061Scf4436g00019.1
Oleur061Scf0135g10065.1	Oleur061Scf4436g01025.1
Oleur061Scf0135g10029.1	Oleur061Scf4436g01021.1
Oleur061Scf0136g00019.1	Oleur061Scf4436g02002.1
Oleur061Scf0136g00016.1	Oleur061Scf4436g03019.1
Oleur061Scf0136g01004.1	Oleur061Scf4442g00014.1
Oleur061Scf0136g01003.1	Oleur061Scf4444g00043.1
Oleur061Scf0136g02002.1	Oleur061Scf4444g00027.1
Oleur061Scf0136g02010.1	Oleur061Scf4452g02030.1
Oleur061Scf0137g00012.1	Oleur061Scf4462g00015.1
Oleur061Scf0137g02005.1	Oleur061Scf4462g01034.1
Oleur061Scf0137g02004.1	Oleur061Scf4475g00004.1
Oleur061Scf0137g02006.1	Oleur061Scf4497g00027.1
Oleur061Scf0137g03012.1	Oleur061Scf4497g06006.1
Oleur061Scf0137g03005.1	Oleur061Scf4503g00025.1
Oleur061Scf0137g03004.1	Oleur061Scf4514g01019.1
Oleur061Scf0137g04043.1	Oleur061Scf4514g01027.1
Oleur061Scf0137g04001.1	Oleur061Scf4519g00001.1
Oleur061Scf0137g04049.1	Oleur061Scf4519g01007.1
Oleur061Scf0137g04015.1	Oleur061Scf4524g00002.1
Oleur061Scf0137g04021.1	Oleur061Scf4530g00004.1
Oleur061Scf0137g04016.1	Oleur061Scf4533g00028.1
Oleur061Scf0137g04052.1	Oleur061Scf4537g03003.1
Oleur061Scf0137g05006.1	Oleur061Scf4537g03020.1
Oleur061Scf0137g06022.1	Oleur061Scf4537g05043.1
Oleur061Scf0137g07019.1	Oleur061Scf4537g05006.1
Oleur061Scf0137g08033.1	Oleur061Scf4537g07047.1
Oleur061Scf0137g08004.1	Oleur061Scf4537g07048.1
Oleur061Scf0137g08015.1	Oleur061Scf4560g00012.1
Oleur061Scf0137g08007.1	Oleur061Scf4575g02025.1
Oleur061Scf0137g08016.1	Oleur061Scf4575g02027.1
Oleur061Scf0137g08008.1	Oleur061Scf4587g01042.1
Oleur061Scf0138g00012.1	Oleur061Scf4589g00017.1
Oleur061Scf0138g01002.1	Oleur061Scf4615g00006.1
Oleur061Scf0139g00004.1	Oleur061Scf4622g06004.1
Oleur061Scf0139g00005.1	Oleur061Scf4628g05010.1
Oleur061Scf0139g00003.1	Oleur061Scf4628g05012.1
Oleur061Scf0139g01006.1	Oleur061Scf4628g10003.1
Oleur061Scf0139g01022.1	Oleur061Scf4628g11020.1
Oleur061Scf0139g01027.1	Oleur061Scf4628g12007.1
Oleur061Scf0139g01009.1	Oleur061Scf4629g00008.1
Oleur061Scf0139g01002.1	Oleur061Scf4630g01079.1
Oleur061Scf0139g02002.1	Oleur061Scf4640g01011.1
Oleur061Scf0139g03007.1	Oleur061Scf4641g01036.1
Oleur061Scf0139g03002.1	Oleur061Scf4643g00024.1
Oleur061Scf0139g03017.1	Oleur061Scf4664g05011.1
Oleur061Scf0139g03018.1	Oleur061Scf4698g00035.1
Oleur061Scf0139g03013.1	Oleur061Scf4700g01029.1
Oleur061Scf0140g00019.1	Oleur061Scf4700g02023.1
Oleur061Scf0140g00018.1	Oleur061Scf4702g01004.1
Oleur061Scf0140g00016.1	Oleur061Scf4702g03006.1
Oleur061Scf0140g01009.1	Oleur061Scf4702g03023.1
Oleur061Scf0140g02028.1	Oleur061Scf4713g00001.1
Oleur061Scf0140g02026.1	Oleur061Scf4735g00005.1
Oleur061Scf0140g03029.1	Oleur061Scf4737g01020.1
Oleur061Scf0140g03014.1	Oleur061Scf4737g01018.1
Oleur061Scf0140g03007.1	Oleur061Scf4753g02037.1
Oleur061Scf0141g00019.1	Oleur061Scf4769g00023.1
Oleur061Scf0141g00020.1	Oleur061Scf4769g00021.1
Oleur061Scf0141g01001.1	Oleur061Scf4778g00015.1
Oleur061Scf0141g01002.1	Oleur061Scf4780g00002.1
Oleur061Scf0141g01024.1	Oleur061Scf4780g00006.1
Oleur061Scf0141g01023.1	Oleur061Scf4787g00002.1
Oleur061Scf0141g03005.1	Oleur061Scf4798g00005.1
Oleur061Scf0141g03006.1	Oleur061Scf4810g00007.1
Oleur061Scf0141g03003.1	Oleur061Scf4822g00006.1
Oleur061Scf0141g04016.1	Oleur061Scf4838g00023.1
Oleur061Scf0141g04022.1	Oleur061Scf4863g00004.1
Oleur061Scf0142g00018.1	Oleur061Scf4871g02031.1
Oleur061Scf0142g00020.1	Oleur061Scf4886g00001.1
Oleur061Scf0142g00003.1	Oleur061Scf4895g03039.1
Oleur061Scf0142g00017.1	Oleur061Scf4896g01008.1
Oleur061Scf0142g01003.1	Oleur061Scf4901g00011.1
Oleur061Scf0142g01005.1	Oleur061Scf4932g00002.1
Oleur061Scf0142g01006.1	Oleur061Scf4944g00007.1
Oleur061Scf0142g03006.1	Oleur061Scf4945g00004.1
Oleur061Scf0142g03007.1	Oleur061Scf4958g00025.1
Oleur061Scf0142g04002.1	Oleur061Scf4963g00003.1
Oleur061Scf0142g04011.1	Oleur061Scf4983g02005.1
Oleur061Scf0143g00022.1	Oleur061Scf4995g01010.1
Oleur061Scf0143g00023.1	Oleur061Scf4995g02004.1
Oleur061Scf0143g00005.1	Oleur061Scf5017g00002.1
Oleur061Scf0143g01016.1	Oleur061Scf5018g00002.1
Oleur061Scf0143g02020.1	Oleur061Scf5031g00004.1
Oleur061Scf0143g02023.1	Oleur061Scf5042g00017.1
Oleur061Scf0143g03027.1	Oleur061Scf5055g00001.1
Oleur061Scf0143g03028.1	Oleur061Scf5059g01032.1
Oleur061Scf0144g00001.1	Oleur061Scf5075g00003.1
Oleur061Scf0144g01016.1	Oleur061Scf5075g00020.1
Oleur061Scf0144g02009.1	Oleur061Scf5077g00015.1
Oleur061Scf0145g00022.1	Oleur061Scf5087g02028.1
Oleur061Scf0145g00019.1	Oleur061Scf5089g01009.1
Oleur061Scf0145g01010.1	Oleur061Scf5097g01001.1
Oleur061Scf0145g01015.1	Oleur061Scf5097g05005.1
Oleur061Scf0145g01017.1	Oleur061Scf5097g08026.1
Oleur061Scf0145g01019.1	Oleur061Scf5104g00021.1
Oleur061Scf0146g00011.1	Oleur061Scf5109g00014.1
Oleur061Scf0146g00002.1	Oleur061Scf5109g01044.1
Oleur061Scf0146g01001.1	Oleur061Scf5125g02008.1
Oleur061Scf0146g01014.1	Oleur061Scf5130g01051.1
Oleur061Scf0146g01015.1	Oleur061Scf5140g00017.1
Oleur061Scf0146g02001.1	Oleur061Scf5140g02018.1
Oleur061Scf0146g02032.1	Oleur061Scf5145g01023.1
Oleur061Scf0146g02029.1	Oleur061Scf5179g01016.1
Oleur061Scf0146g03002.1	Oleur061Scf5179g02005.1
Oleur061Scf0146g03014.1	Oleur061Scf5179g07018.1
Oleur061Scf0146g03015.1	Oleur061Scf5197g00006.1
Oleur061Scf0146g04014.1	Oleur061Scf5208g03010.1
Oleur061Scf0146g05024.1	Oleur061Scf5224g01022.1
Oleur061Scf0146g06022.1	Oleur061Scf5230g03010.1
Oleur061Scf0146g06003.1	Oleur061Scf5239g00019.1
Oleur061Scf0146g06004.1	Oleur061Scf5246g01008.1
Oleur061Scf0146g06001.1	Oleur061Scf5250g00022.1
Oleur061Scf0147g01020.1	Oleur061Scf5305g01013.1
Oleur061Scf0147g01023.1	Oleur061Scf5348g00028.1
Oleur061Scf0147g01029.1	Oleur061Scf5354g00002.1
Oleur061Scf0147g02047.1	Oleur061Scf5354g01036.1
Oleur061Scf0147g02039.1	Oleur061Scf5355g00011.1
Oleur061Scf0147g02002.1	Oleur061Scf5371g00024.1
Oleur061Scf0147g02044.1	Oleur061Scf5376g00013.1
Oleur061Scf0148g00014.1	Oleur061Scf5389g00008.1
Oleur061Scf0148g01007.1	Oleur061Scf5407g00039.1
Oleur061Scf0148g02027.1	Oleur061Scf5415g00015.1
Oleur061Scf0148g02033.1	Oleur061Scf5417g00032.1
Oleur061Scf0148g02029.1	Oleur061Scf5419g00005.1
Oleur061Scf0148g02021.1	Oleur061Scf5453g00004.1
Oleur061Scf0148g02031.1	Oleur061Scf5466g01017.1
Oleur061Scf0148g03010.1	Oleur061Scf5471g01015.1
Oleur061Scf0148g03032.1	Oleur061Scf5471g02005.1
Oleur061Scf0148g03009.1	Oleur061Scf5471g03013.1
Oleur061Scf0148g04028.1	Oleur061Scf5474g06002.1
Oleur061Scf0148g04030.1	Oleur061Scf5478g01023.1
Oleur061Scf0148g04029.1	Oleur061Scf5478g02019.1
Oleur061Scf0148g04031.1	Oleur061Scf5478g02020.1
Oleur061Scf0148g05013.1	Oleur061Scf5497g00002.1
Oleur061Scf0148g05003.1	Oleur061Scf5502g00014.1
Oleur061Scf0148g05011.1	Oleur061Scf5528g00016.1
Oleur061Scf0148g06003.1	Oleur061Scf5533g00004.1
Oleur061Scf0148g07008.1	Oleur061Scf5535g00011.1
Oleur061Scf0148g07002.1	Oleur061Scf5535g02021.1
Oleur061Scf0148g08001.1	Oleur061Scf5535g02006.1
Oleur061Scf0148g08002.1	Oleur061Scf5537g01031.1
Oleur061Scf0148g09012.1	Oleur061Scf5561g00006.1
Oleur061Scf0149g00019.1	Oleur061Scf5567g00007.1
Oleur061Scf0149g01044.1	Oleur061Scf5567g00023.1
Oleur061Scf0149g01025.1	Oleur061Scf5569g00018.1
Oleur061Scf0149g01026.1	Oleur061Scf5595g03029.1
Oleur061Scf0149g01027.1	Oleur061Scf5608g00026.1
Oleur061Scf0149g02006.1	Oleur061Scf5613g00007.1
Oleur061Scf0149g04014.1	Oleur061Scf5622g00011.1
Oleur061Scf0149g04019.1	Oleur061Scf5623g00005.1
Oleur061Scf0149g04018.1	Oleur061Scf5627g00015.1
Oleur061Scf0149g05015.1	Oleur061Scf5647g02004.1
Oleur061Scf0149g05016.1	Oleur061Scf5650g00007.1
Oleur061Scf0149g05017.1	Oleur061Scf5659g00016.1
Oleur061Scf0150g00001.1	Oleur061Scf5660g00003.1
Oleur061Scf0150g00006.1	Oleur061Scf5662g02009.1
Oleur061Scf0150g01011.1	Oleur061Scf5662g02010.1
Oleur061Scf0150g01020.1	Oleur061Scf5666g00011.1
Oleur061Scf0150g02013.1	Oleur061Scf5675g03002.1
Oleur061Scf0150g02001.1	Oleur061Scf5689g00022.1
Oleur061Scf0150g03005.1	Oleur061Scf5711g01020.1
Oleur061Scf0150g04005.1	Oleur061Scf5718g01027.1
Oleur061Scf0150g04006.1	Oleur061Scf5720g00007.1
Oleur061Scf0150g04011.1	Oleur061Scf5721g01037.1
Oleur061Scf0150g05002.1	Oleur061Scf5721g03030.1
Oleur061Scf0150g05013.1	Oleur061Scf5724g00057.1
Oleur061Scf0150g05029.1	Oleur061Scf5724g00053.1
Oleur061Scf0150g05014.1	Oleur061Scf5739g00005.1
Oleur061Scf0150g06017.1	Oleur061Scf5750g00007.1
Oleur061Scf0150g06025.1	Oleur061Scf5772g01028.1
Oleur061Scf0150g06013.1	Oleur061Scf5782g00009.1
Oleur061Scf0150g08015.1	Oleur061Scf5797g05001.1
Oleur061Scf0150g08018.1	Oleur061Scf5798g02027.1
Oleur061Scf0150g08017.1	Oleur061Scf5804g00002.1
Oleur061Scf0150g09009.1	Oleur061Scf5804g00021.1
Oleur061Scf0150g09004.1	Oleur061Scf5804g01020.1
Oleur061Scf0150g10013.1	Oleur061Scf5804g02004.1
Oleur061Scf0150g10011.1	Oleur061Scf5805g00005.1
Oleur061Scf0150g10012.1	Oleur061Scf5837g00028.1
Oleur061Scf0150g11011.1	Oleur061Scf5837g00016.1
Oleur061Scf0150g11010.1	Oleur061Scf5837g00032.1
Oleur061Scf0150g11014.1	Oleur061Scf5843g01020.1
Oleur061Scf0151g02011.1	Oleur061Scf5843g05026.1
Oleur061Scf0152g02007.1	Oleur061Scf5845g02027.1
Oleur061Scf0152g02005.1	Oleur061Scf5845g05013.1
Oleur061Scf0152g03021.1	Oleur061Scf5862g00037.1
Oleur061Scf0152g03020.1	Oleur061Scf5878g06008.1
Oleur061Scf0152g03022.1	Oleur061Scf5887g00019.1
Oleur061Scf0152g04002.1	Oleur061Scf5893g00003.1
Oleur061Scf0152g04005.1	Oleur061Scf5893g01016.1
Oleur061Scf0152g04006.1	Oleur061Scf5899g00025.1
Oleur061Scf0152g04041.1	Oleur061Scf5911g02017.1
Oleur061Scf0152g05011.1	Oleur061Scf5916g00010.1
Oleur061Scf0152g05025.1	Oleur061Scf5921g00004.1
Oleur061Scf0152g05014.1	Oleur061Scf5925g02009.1
Oleur061Scf0152g06020.1	Oleur061Scf5937g04028.1
Oleur061Scf0152g06004.1	Oleur061Scf5938g00038.1
Oleur061Scf0152g06005.1	Oleur061Scf5938g00023.1
Oleur061Scf0152g08028.1	Oleur061Scf5938g00034.1
Oleur061Scf0152g08030.1	Oleur061Scf5940g00014.1
Oleur061Scf0152g08031.1	Oleur061Scf5972g00009.1
Oleur061Scf0153g02010.1	Oleur061Scf5983g00015.1
Oleur061Scf0153g02011.1	Oleur061Scf5990g01042.1
Oleur061Scf0153g03019.1	Oleur061Scf5990g01065.1
Oleur061Scf0153g03016.1	Oleur061Scf5999g01018.1
Oleur061Scf0153g03031.1	Oleur061Scf6020g00008.1
Oleur061Scf0153g03017.1	Oleur061Scf6021g01008.1
Oleur061Scf0153g03018.1	Oleur061Scf6024g00002.1
Oleur061Scf0153g03033.1	Oleur061Scf6024g01009.1
Oleur061Scf0154g01007.1	Oleur061Scf6024g04001.1
Oleur061Scf0154g01001.1	Oleur061Scf6024g09001.1
Oleur061Scf0154g02056.1	Oleur061Scf6024g12015.1
Oleur061Scf0154g02051.1	Oleur061Scf6025g00009.1
Oleur061Scf0154g02046.1	Oleur061Scf6046g00008.1
Oleur061Scf0154g02039.1	Oleur061Scf6052g01018.1
Oleur061Scf0155g00007.1	Oleur061Scf6055g00029.1
Oleur061Scf0155g00021.1	Oleur061Scf6065g01048.1
Oleur061Scf0155g01004.1	Oleur061Scf6065g01027.1
Oleur061Scf0155g01001.1	Oleur061Scf6075g00020.1
Oleur061Scf0155g01013.1	Oleur061Scf6081g00006.1
Oleur061Scf0155g02002.1	Oleur061Scf6081g02021.1
Oleur061Scf0155g02018.1	Oleur061Scf6099g01014.1
Oleur061Scf0155g02016.1	Oleur061Scf6111g00005.1
Oleur061Scf0155g02019.1	Oleur061Scf6112g00004.1
Oleur061Scf0155g03012.1	Oleur061Scf6112g03010.1
Oleur061Scf0155g03013.1	Oleur061Scf6127g00030.1
Oleur061Scf0155g03014.1	Oleur061Scf6137g01034.1
Oleur061Scf0155g04002.1	Oleur061Scf6159g00002.1
Oleur061Scf0155g04010.1	Oleur061Scf6188g00047.1
Oleur061Scf0155g04012.1	Oleur061Scf6194g01056.1
Oleur061Scf0155g04007.1	Oleur061Scf6194g01046.1
Oleur061Scf0155g04011.1	Oleur061Scf6197g01008.1
Oleur061Scf0155g05018.1	Oleur061Scf6197g03014.1
Oleur061Scf0155g05008.1	Oleur061Scf6199g00004.1
Oleur061Scf0155g05042.1	Oleur061Scf6205g01034.1
Oleur061Scf0155g05032.1	Oleur061Scf6212g00019.1
Oleur061Scf0155g05046.1	Oleur061Scf6224g01017.1
Oleur061Scf0155g05048.1	Oleur061Scf6233g02014.1
Oleur061Scf0156g01001.1	Oleur061Scf6241g00015.1
Oleur061Scf0156g01015.1	Oleur061Scf6248g02013.1
Oleur061Scf0156g01005.1	Oleur061Scf6248g04010.1
Oleur061Scf0156g02014.1	Oleur061Scf6258g01029.1
Oleur061Scf0156g02005.1	Oleur061Scf6266g01013.1
Oleur061Scf0156g02001.1	Oleur061Scf6266g06016.1
Oleur061Scf0156g02002.1	Oleur061Scf6266g07024.1
Oleur061Scf0156g03016.1	Oleur061Scf6266g09005.1
Oleur061Scf0156g03011.1	Oleur061Scf6266g09007.1
Oleur061Scf0156g03012.1	Oleur061Scf6271g02012.1
Oleur061Scf0156g03019.1	Oleur061Scf6289g00008.1
Oleur061Scf0156g03010.1	Oleur061Scf6312g00006.1
Oleur061Scf0156g04016.1	Oleur061Scf6331g01020.1
Oleur061Scf0156g05004.1	Oleur061Scf6339g01024.1
Oleur061Scf0156g05017.1	Oleur061Scf6352g00017.1
Oleur061Scf0156g05002.1	Oleur061Scf6367g01042.1
Oleur061Scf0156g05005.1	Oleur061Scf6370g00032.1
Oleur061Scf0156g05003.1	Oleur061Scf6370g01007.1
Oleur061Scf0156g05022.1	Oleur061Scf6380g00005.1
Oleur061Scf0156g05008.1	Oleur061Scf6386g03001.1
Oleur061Scf0156g06015.1	Oleur061Scf6391g00001.1
Oleur061Scf0156g07007.1	Oleur061Scf6394g05036.1
Oleur061Scf0156g07014.1	Oleur061Scf6399g00022.1
Oleur061Scf0156g07051.1	Oleur061Scf6399g03016.1
Oleur061Scf0156g07010.1	Oleur061Scf6402g01014.1
Oleur061Scf0156g07026.1	Oleur061Scf6402g01016.1
Oleur061Scf0156g07016.1	Oleur061Scf6402g03006.1
Oleur061Scf0156g07028.1	Oleur061Scf6402g04020.1
Oleur061Scf0156g07005.1	Oleur061Scf6402g05026.1
Oleur061Scf0156g07006.1	Oleur061Scf6402g05036.1
Oleur061Scf0157g00004.1	Oleur061Scf6418g00011.1
Oleur061Scf0157g00012.1	Oleur061Scf6420g00022.1
Oleur061Scf0157g00018.1	Oleur061Scf6420g01023.1
Oleur061Scf0157g00020.1	Oleur061Scf6430g00015.1
Oleur061Scf0157g01010.1	Oleur061Scf6433g00015.1
Oleur061Scf0157g01004.1	Oleur061Scf6436g00004.1
Oleur061Scf0157g02002.1	Oleur061Scf6451g02040.1
Oleur061Scf0157g03006.1	Oleur061Scf6451g02043.1
Oleur061Scf0157g05005.1	Oleur061Scf6452g00031.1
Oleur061Scf0157g06009.1	Oleur061Scf6461g02030.1
Oleur061Scf0157g06010.1	Oleur061Scf6490g00003.1
Oleur061Scf0157g06006.1	Oleur061Scf6495g00003.1
Oleur061Scf0157g06035.1	Oleur061Scf6505g02003.1
Oleur061Scf0158g00003.1	Oleur061Scf6513g00013.1
Oleur061Scf0158g01010.1	Oleur061Scf6519g00021.1
Oleur061Scf0158g01003.1	Oleur061Scf6548g00011.1
Oleur061Scf0158g01011.1	Oleur061Scf6550g03017.1
Oleur061Scf0158g01006.1	Oleur061Scf6550g03018.1
Oleur061Scf0158g02001.1	Oleur061Scf6574g00009.1
Oleur061Scf0158g02012.1	Oleur061Scf6577g00011.1
Oleur061Scf0158g02004.1	Oleur061Scf6596g01015.1
Oleur061Scf0158g02005.1	Oleur061Scf6596g05011.1
Oleur061Scf0158g03011.1	Oleur061Scf6602g02006.1
Oleur061Scf0158g03006.1	Oleur061Scf6613g01030.1
Oleur061Scf0158g03002.1	Oleur061Scf6615g00004.1
Oleur061Scf0158g03003.1	Oleur061Scf6637g05005.1
Oleur061Scf0158g03004.1	Oleur061Scf6651g00006.1
Oleur061Scf0158g04008.1	Oleur061Scf6659g00019.1
Oleur061Scf0158g04009.1	Oleur061Scf6670g00004.1
Oleur061Scf0158g04010.1	Oleur061Scf6674g00003.1
Oleur061Scf0159g00014.1	Oleur061Scf6691g00004.1
Oleur061Scf0160g01002.1	Oleur061Scf6703g00007.1
Oleur061Scf0160g01021.1	Oleur061Scf6705g00003.1
Oleur061Scf0160g02021.1	Oleur061Scf6745g00004.1
Oleur061Scf0160g05006.1	Oleur061Scf6752g02003.1
Oleur061Scf0162g00002.1	Oleur061Scf6761g00005.1
Oleur061Scf0162g00005.1	Oleur061Scf6762g00001.1
Oleur061Scf0162g00003.1	Oleur061Scf6780g00006.1
Oleur061Scf0162g01003.1	Oleur061Scf6785g00009.1
Oleur061Scf0162g01002.1	Oleur061Scf6800g00025.1
Oleur061Scf0162g03028.1	Oleur061Scf6810g00005.1
Oleur061Scf0162g03029.1	Oleur061Scf6817g00038.1
Oleur061Scf0162g04017.1	Oleur061Scf6826g02024.1
Oleur061Scf0162g04025.1	Oleur061Scf6843g00009.1
Oleur061Scf0162g04030.1	Oleur061Scf6843g01008.1
Oleur061Scf0162g04022.1	Oleur061Scf6843g02005.1
Oleur061Scf0162g04023.1	Oleur061Scf6853g00020.1
Oleur061Scf0162g05035.1	Oleur061Scf6854g04004.1
Oleur061Scf0162g05046.1	Oleur061Scf6856g00003.1
Oleur061Scf0162g05020.1	Oleur061Scf6875g00018.1
Oleur061Scf0162g05037.1	Oleur061Scf6892g00026.1
Oleur061Scf0162g05041.1	Oleur061Scf6892g01016.1
Oleur061Scf0162g05033.1	Oleur061Scf6903g00014.1
Oleur061Scf0162g06001.1	Oleur061Scf6913g01002.1
Oleur061Scf0162g06002.1	Oleur061Scf6913g03032.1
Oleur061Scf0162g06004.1	Oleur061Scf6913g03034.1
Oleur061Scf0162g07007.1	Oleur061Scf6916g00017.1
Oleur061Scf0162g07005.1	Oleur061Scf6916g01001.1
Oleur061Scf0162g08004.1	Oleur061Scf6925g00017.1
Oleur061Scf0162g09013.1	Oleur061Scf6925g01036.1
Oleur061Scf0162g10003.1	Oleur061Scf6943g00077.1
Oleur061Scf0162g10014.1	Oleur061Scf6943g00071.1
Oleur061Scf0163g00015.1	Oleur061Scf6947g01006.1
Oleur061Scf0163g00018.1	Oleur061Scf6952g00005.1
Oleur061Scf0163g00016.1	Oleur061Scf6953g00003.1
Oleur061Scf0163g00011.1	Oleur061Scf6985g00014.1
Oleur061Scf0163g01016.1	Oleur061Scf6993g00015.1
Oleur061Scf0163g01017.1	Oleur061Scf7003g00005.1
Oleur061Scf0163g01019.1	Oleur061Scf7007g02017.1
Oleur061Scf0163g02022.1	Oleur061Scf7007g05021.1
Oleur061Scf0163g02023.1	Oleur061Scf7012g03006.1
Oleur061Scf0163g02002.1	Oleur061Scf7035g03012.1
Oleur061Scf0163g02003.1	Oleur061Scf7035g03008.1
Oleur061Scf0163g02005.1	Oleur061Scf7035g04013.1
Oleur061Scf0163g02006.1	Oleur061Scf7035g09036.1
Oleur061Scf0163g02027.1	Oleur061Scf7039g01003.1
Oleur061Scf0163g02021.1	Oleur061Scf7040g00017.1
Oleur061Scf0163g02028.1	Oleur061Scf7050g02005.1
Oleur061Scf0165g00027.1	Oleur061Scf7068g00001.1
Oleur061Scf0165g01034.1	Oleur061Scf7068g01006.1
Oleur061Scf0166g03006.1	Oleur061Scf7078g04026.1
Oleur061Scf0166g03011.1	Oleur061Scf7101g00017.1
Oleur061Scf0167g00002.1	Oleur061Scf7127g00003.1
Oleur061Scf0167g01021.1	Oleur061Scf7137g03030.1
Oleur061Scf0167g01023.1	Oleur061Scf7153g01008.1
Oleur061Scf0167g02007.1	Oleur061Scf7165g00001.1
Oleur061Scf0167g02004.1	Oleur061Scf7182g02019.1
Oleur061Scf0167g02002.1	Oleur061Scf7182g02027.1
Oleur061Scf0168g00002.1	Oleur061Scf7198g01008.1
Oleur061Scf0168g02030.1	Oleur061Scf7200g00009.1
Oleur061Scf0168g02016.1	Oleur061Scf7211g00005.1
Oleur061Scf0168g02017.1	Oleur061Scf7219g00005.1
Oleur061Scf0168g02011.1	Oleur061Scf7230g02030.1
Oleur061Scf0168g02002.1	Oleur061Scf7248g00008.1
Oleur061Scf0169g00017.1	Oleur061Scf7270g01012.1
Oleur061Scf0169g00015.1	Oleur061Scf7272g00004.1
Oleur061Scf0169g01011.1	Oleur061Scf7272g01045.1
Oleur061Scf0169g01007.1	Oleur061Scf7272g01005.1
Oleur061Scf0169g02006.1	Oleur061Scf7280g00014.1
Oleur061Scf0169g03015.1	Oleur061Scf7303g02019.1
Oleur061Scf0169g03022.1	Oleur061Scf7321g00008.1
Oleur061Scf0169g04002.1	Oleur061Scf7332g00022.1
Oleur061Scf0169g04003.1	Oleur061Scf7332g01018.1
Oleur061Scf0169g04004.1	Oleur061Scf7342g00016.1
Oleur061Scf0169g05011.1	Oleur061Scf7344g00011.1
Oleur061Scf0169g05010.1	Oleur061Scf7346g00004.1
Oleur061Scf0169g06007.1	Oleur061Scf7352g00006.1
Oleur061Scf0169g06001.1	Oleur061Scf7352g03004.1
Oleur061Scf0169g07005.1	Oleur061Scf7364g02002.1
Oleur061Scf0169g08001.1	Oleur061Scf7374g03006.1
Oleur061Scf0169g08007.1	Oleur061Scf7387g00017.1
Oleur061Scf0169g08042.1	Oleur061Scf7393g03003.1
Oleur061Scf0169g08012.1	Oleur061Scf7404g00012.1
Oleur061Scf0169g08050.1	Oleur061Scf7405g00031.1
Oleur061Scf0169g08015.1	Oleur061Scf7406g00001.1
Oleur061Scf0170g02029.1	Oleur061Scf7407g01017.1
Oleur061Scf0170g02030.1	Oleur061Scf7427g00050.1
Oleur061Scf0170g03008.1	Oleur061Scf7445g00005.1
Oleur061Scf0170g04009.1	Oleur061Scf7448g00009.1
Oleur061Scf0170g04014.1	Oleur061Scf7450g00001.1
Oleur061Scf0170g04015.1	Oleur061Scf7452g02029.1
Oleur061Scf0170g04012.1	Oleur061Scf7452g05013.1
Oleur061Scf0170g05013.1	Oleur061Scf7458g00031.1
Oleur061Scf0170g05004.1	Oleur061Scf7465g01009.1
Oleur061Scf0170g05015.1	Oleur061Scf7465g02007.1
Oleur061Scf0170g06022.1	Oleur061Scf7476g02027.1
Oleur061Scf0170g06010.1	Oleur061Scf7476g02020.1
Oleur061Scf0170g06008.1	Oleur061Scf7490g00005.1
Oleur061Scf0170g07011.1	Oleur061Scf7492g00007.1
Oleur061Scf0170g07019.1	Oleur061Scf7504g00027.1
Oleur061Scf0170g07021.1	Oleur061Scf7509g00010.1
Oleur061Scf0171g00004.1	Oleur061Scf7510g00010.1
Oleur061Scf0171g00005.1	Oleur061Scf7535g01027.1
Oleur061Scf0171g00003.1	Oleur061Scf7555g00005.1
Oleur061Scf0171g01001.1	Oleur061Scf7578g00002.1
Oleur061Scf0171g01002.1	Oleur061Scf7582g00008.1
Oleur061Scf0171g01058.1	Oleur061Scf7582g02003.1
Oleur061Scf0171g01060.1	Oleur061Scf7595g00023.1
Oleur061Scf0171g01003.1	Oleur061Scf7602g00004.1
Oleur061Scf0171g01005.1	Oleur061Scf7605g01013.1
Oleur061Scf0171g01021.1	Oleur061Scf7605g03021.1
Oleur061Scf0172g00011.1	Oleur061Scf7609g00004.1
Oleur061Scf0172g00010.1	Oleur061Scf7610g01003.1
Oleur061Scf0172g05014.1	Oleur061Scf7614g00021.1
Oleur061Scf0172g06012.1	Oleur061Scf7620g00002.1
Oleur061Scf0172g06011.1	Oleur061Scf7622g01009.1
Oleur061Scf0172g06009.1	Oleur061Scf7641g00012.1
Oleur061Scf0172g07030.1	Oleur061Scf7645g00027.1
Oleur061Scf0172g07020.1	Oleur061Scf7653g04012.1
Oleur061Scf0172g07031.1	Oleur061Scf7653g04007.1
Oleur061Scf0172g07034.1	Oleur061Scf7662g00002.1
Oleur061Scf0172g07032.1	Oleur061Scf7677g02001.1
Oleur061Scf0172g09009.1	Oleur061Scf7681g00015.1
Oleur061Scf0172g09007.1	Oleur061Scf7690g00002.1
Oleur061Scf0172g11010.1	Oleur061Scf7694g00003.1
Oleur061Scf0172g15012.1	Oleur061Scf7695g00021.1
Oleur061Scf0172g15015.1	Oleur061Scf7721g00021.1
Oleur061Scf0172g17020.1	Oleur061Scf7745g01001.1
Oleur061Scf0172g17015.1	Oleur061Scf7759g00034.1
Oleur061Scf0172g18002.1	Oleur061Scf7766g01006.1
Oleur061Scf0172g18010.1	Oleur061Scf7769g00059.1
Oleur061Scf0172g18018.1	Oleur061Scf7779g01015.1
Oleur061Scf0173g00017.1	Oleur061Scf7779g02006.1
Oleur061Scf0173g00005.1	Oleur061Scf7779g02009.1
Oleur061Scf0173g01017.1	Oleur061Scf7779g02035.1
Oleur061Scf0173g01014.1	Oleur061Scf7782g00006.1
Oleur061Scf0173g01002.1	Oleur061Scf7782g00003.1
Oleur061Scf0173g01016.1	Oleur061Scf7789g00009.1
Oleur061Scf0173g03012.1	Oleur061Scf7798g01017.1
Oleur061Scf0173g03013.1	Oleur061Scf7804g02018.1
Oleur061Scf0173g04055.1	Oleur061Scf7811g00011.1
Oleur061Scf0173g04071.1	Oleur061Scf7818g00005.1
Oleur061Scf0173g04003.1	Oleur061Scf7834g00004.1
Oleur061Scf0173g04004.1	Oleur061Scf7841g00002.1
Oleur061Scf0174g01001.1	Oleur061Scf7845g01001.1
Oleur061Scf0174g02011.1	Oleur061Scf7848g02020.1
Oleur061Scf0174g03017.1	Oleur061Scf7849g00016.1
Oleur061Scf0174g03002.1	Oleur061Scf7859g01054.1
Oleur061Scf0174g03015.1	Oleur061Scf7860g00006.1
Oleur061Scf0174g04024.1	Oleur061Scf7869g01040.1
Oleur061Scf0174g04016.1	Oleur061Scf7869g01032.1
Oleur061Scf0174g04022.1	Oleur061Scf7869g02027.1
Oleur061Scf0174g05026.1	Oleur061Scf7869g07010.1
Oleur061Scf0174g05004.1	Oleur061Scf7894g01008.1
Oleur061Scf0174g05014.1	Oleur061Scf7915g03023.1
Oleur061Scf0175g00015.1	Oleur061Scf7925g00002.1
Oleur061Scf0175g01030.1	Oleur061Scf7932g00003.1
Oleur061Scf0175g01003.1	Oleur061Scf7932g02002.1
Oleur061Scf0175g01004.1	Oleur061Scf7937g00007.1
Oleur061Scf0175g01035.1	Oleur061Scf7951g01001.1
Oleur061Scf0175g02021.1	Oleur061Scf7973g02020.1
Oleur061Scf0175g02014.1	Oleur061Scf7973g05010.1
Oleur061Scf0175g03009.1	Oleur061Scf7978g00011.1
Oleur061Scf0175g04023.1	Oleur061Scf7978g02009.1
Oleur061Scf0176g00020.1	Oleur061Scf7978g10026.1
Oleur061Scf0176g00031.1	Oleur061Scf7978g14028.1
Oleur061Scf0176g00018.1	Oleur061Scf7981g03005.1
Oleur061Scf0176g00019.1	Oleur061Scf7990g00007.1
Oleur061Scf0176g03033.1	Oleur061Scf8009g03028.1
Oleur061Scf0176g03035.1	Oleur061Scf8013g01001.1
Oleur061Scf0176g03018.1	Oleur061Scf8020g00010.1
Oleur061Scf0176g03038.1	Oleur061Scf8060g04019.1
Oleur061Scf0176g04017.1	Oleur061Scf8063g00001.1
Oleur061Scf0176g04020.1	Oleur061Scf8077g00018.1
Oleur061Scf0176g04018.1	Oleur061Scf8077g02001.1
Oleur061Scf0176g04019.1	Oleur061Scf8089g00015.1
Oleur061Scf0176g04029.1	Oleur061Scf8105g00009.1
Oleur061Scf0176g04021.1	Oleur061Scf8116g00010.1
Oleur061Scf0176g04022.1	Oleur061Scf8118g07025.1
Oleur061Scf0176g04024.1	Oleur061Scf8118g07010.1
Oleur061Scf0176g05014.1	Oleur061Scf8120g00011.1
Oleur061Scf0176g05011.1	Oleur061Scf8121g02015.1
Oleur061Scf0176g05012.1	Oleur061Scf8121g04024.1
Oleur061Scf0176g05013.1	Oleur061Scf8128g00006.1
Oleur061Scf0176g05015.1	Oleur061Scf8130g00005.1
Oleur061Scf0176g06010.1	Oleur061Scf8143g00007.1
Oleur061Scf0176g06017.1	Oleur061Scf8152g01015.1
Oleur061Scf0176g06013.1	Oleur061Scf8153g01003.1
Oleur061Scf0176g07013.1	Oleur061Scf8153g01004.1
Oleur061Scf0176g07031.1	Oleur061Scf8168g00019.1
Oleur061Scf0176g07032.1	Oleur061Scf8177g00008.1
Oleur061Scf0176g07018.1	Oleur061Scf8189g00019.1
Oleur061Scf0176g07024.1	Oleur061Scf8196g00018.1
Oleur061Scf0176g07019.1	Oleur061Scf8201g00001.1
Oleur061Scf0176g07020.1	Oleur061Scf8201g06032.1
Oleur061Scf0176g08019.1	Oleur061Scf8207g00011.1
Oleur061Scf0176g08017.1	Oleur061Scf8217g00010.1
Oleur061Scf0176g08002.1	Oleur061Scf8217g02013.1
Oleur061Scf0176g09020.1	Oleur061Scf8221g01004.1
[truncated: 30,032 more rows]
[truncated: 13 more columns]
