# Supplementary material for: Gene Expression Pattern in Olive Tree Organs (Olea europaea L.)
Source: Genes (Basel). 2020 May 12;11(5):544. doi: 10.3390/genes11050544 (PMC7291012; doi:10.3390/genes11050544)
Supplement: Supplementary file 1 [file genes-11-00544-s001.zip › Supplemental Table S4.xlsx]

## Sheet: Supplementary 
SeqName	#GO	GO IDs	GO Names
Oleur061Scf0001g00001.1	5	P:GO:0000266; F:GO:0005515; C:GO:0005739; C:GO:0005741; C:GO:0016020	P:mitochondrial fission; F:protein binding; C:mitochondrion; C:mitochondrial outer membrane; C:membrane
Oleur061Scf0001g00003.1	12	P:GO:0000290; P:GO:0006397; P:GO:0006952; P:GO:0031087; P:GO:0043085; F:GO:0003729; F:GO:0005515; F:GO:0008047; F:GO:0016787; F:GO:0030234; C:GO:0000932; C:GO:0005737	P:deadenylation-dependent decapping of nuclear-transcribed mRNA; P:mRNA processing; P:defense response; P:deadenylation-independent decapping of nuclear-transcribed mRNA; P:positive regulation of catalytic activity; F:mRNA binding; F:protein binding; F:enzyme activator activity; F:hydrolase activity; F:enzyme regulator activity; C:P-body; C:cytoplasm
Oleur061Scf0001g00005.1	2	P:GO:0055114; F:GO:0016491	P:oxidation-reduction process; F:oxidoreductase activity
Oleur061Scf0001g00037.1	11	P:GO:0000165; P:GO:0006351; P:GO:0006355; P:GO:0009960; P:GO:0045944; P:GO:2000012; F:GO:0000977; F:GO:0003677; F:GO:0003700; F:GO:0046983; C:GO:0005634	P:MAPK cascade; P:transcription, DNA-templated; P:regulation of transcription, DNA-templated; P:endosperm development; P:positive regulation of transcription by RNA polymerase II; P:regulation of auxin polar transport; F:RNA polymerase II regulatory region sequence-specific DNA binding; F:DNA binding; F:DNA-binding transcription factor activity; F:protein dimerization activity; C:nucleus
Oleur061Scf0001g01005.1	8	P:GO:0006952; P:GO:0007165; F:GO:0004871; C:GO:0005886; C:GO:0009506; C:GO:0016020; C:GO:0016021; C:GO:0046658	P:defense response; P:signal transduction; F:obsolete signal transducer activity; C:plasma membrane; C:plasmodesma; C:membrane; C:integral component of membrane; C:anchored component of plasma membrane
Oleur061Scf0001g01016.1	16	P:GO:0006952; P:GO:0007165; P:GO:0009611; P:GO:0009617; P:GO:0009751; P:GO:0009816; P:GO:0042742; P:GO:0051607; F:GO:0004871; C:GO:0005774; C:GO:0005794; C:GO:0005886; C:GO:0009506; C:GO:0016020; C:GO:0016021; C:GO:0046658	P:defense response; P:signal transduction; P:response to wounding; P:response to bacterium; P:response to salicylic acid; P:defense response to bacterium, incompatible interaction; P:defense response to bacterium; P:defense response to virus; F:obsolete signal transducer activity; C:vacuolar membrane; C:Golgi apparatus; C:plasma membrane; C:plasmodesma; C:membrane; C:integral component of membran…
Oleur061Scf0001g01024.1	6	P:GO:0009451; P:GO:0090305; F:GO:0003723; F:GO:0004519; C:GO:0009507; C:GO:0009536	P:RNA modification; P:nucleic acid phosphodiester bond hydrolysis; F:RNA binding; F:endonuclease activity; C:chloroplast; C:plastid
Oleur061Scf0001g02001.1	9	P:GO:0006508; F:GO:0004222; F:GO:0008233; F:GO:0008237; F:GO:0016787; F:GO:0046872; C:GO:0005739; C:GO:0005743; C:GO:0016020	P:proteolysis; F:metalloendopeptidase activity; F:peptidase activity; F:metallopeptidase activity; F:hydrolase activity; F:metal ion binding; C:mitochondrion; C:mitochondrial inner membrane; C:membrane
Oleur061Scf0001g02002.1	11	P:GO:0005975; P:GO:0006072; P:GO:0046168; P:GO:0055114; F:GO:0004367; F:GO:0016491; F:GO:0016616; F:GO:0042803; F:GO:0051287; C:GO:0005737; C:GO:0009331	P:carbohydrate metabolic process; P:glycerol-3-phosphate metabolic process; P:glycerol-3-phosphate catabolic process; P:oxidation-reduction process; F:glycerol-3-phosphate dehydrogenase [NAD+] activity; F:oxidoreductase activity; F:oxidoreductase activity, acting on the CH-OH group of donors, NAD or NADP as acceptor; F:protein homodimerization activity; F:NAD binding; C:cytoplasm; C:glycerol-3-ph…
Oleur061Scf0001g02005.1	7	P:GO:0006355; F:GO:0003700; F:GO:0008270; F:GO:0046872; C:GO:0005622; C:GO:0005634; C:GO:0016020	P:regulation of transcription, DNA-templated; F:DNA-binding transcription factor activity; F:zinc ion binding; F:metal ion binding; C:intracellular; C:nucleus; C:membrane
Oleur061Scf0002g00003.1	8	P:GO:0016567; P:GO:0043161; F:GO:0008270; F:GO:0016740; F:GO:0046872; F:GO:0061630; C:GO:0016020; C:GO:0016021	P:protein ubiquitination; P:proteasome-mediated ubiquitin-dependent protein catabolic process; F:zinc ion binding; F:transferase activity; F:metal ion binding; F:ubiquitin protein ligase activity; C:membrane; C:integral component of membrane
Oleur061Scf0002g00004.1	15	P:GO:0006397; P:GO:0006810; P:GO:0008380; P:GO:0010228; P:GO:0051028; P:GO:1901000; P:GO:2000070; F:GO:0003676; F:GO:0003723; F:GO:0003729; C:GO:0005634; C:GO:0005681; C:GO:0005737; C:GO:0005829; C:GO:1990904	P:mRNA processing; P:transport; P:RNA splicing; P:vegetative to reproductive phase transition of meristem; P:mRNA transport; P:regulation of response to salt stress; P:regulation of response to water deprivation; F:nucleic acid binding; F:RNA binding; F:mRNA binding; C:nucleus; C:spliceosomal complex; C:cytoplasm; C:cytosol; C:ribonucleoprotein complex
Oleur061Scf0002g00007.1	26	P:GO:0006094; P:GO:0006096; P:GO:0006098; P:GO:0008152; P:GO:0009651; P:GO:0009735; P:GO:0010043; P:GO:0019563; P:GO:0044262; P:GO:0046166; P:GO:0046686; F:GO:0003824; F:GO:0004807; F:GO:0005507; F:GO:0016853; C:GO:0005618; C:GO:0005737; C:GO:0005739; C:GO:0005773; C:GO:0005774; C:GO:0005829; C:GO:0005886; C:GO:0009506; C:GO:0009507; C:GO:0009570; C:GO:0048046	P:gluconeogenesis; P:glycolytic process; P:pentose-phosphate shunt; P:metabolic process; P:response to salt stress; P:response to cytokinin; P:response to zinc ion; P:glycerol catabolic process; P:cellular carbohydrate metabolic process; P:glyceraldehyde-3-phosphate biosynthetic process; P:response to cadmium ion; F:catalytic activity; F:triose-phosphate isomerase activity; F:copper ion binding; …
Oleur061Scf0002g01013.1	12	P:GO:0016567; P:GO:0042742; P:GO:0043066; P:GO:2000028; F:GO:0004842; F:GO:0005515; F:GO:0008270; F:GO:0016740; F:GO:0070696; C:GO:0005634; C:GO:0005737; C:GO:0005829	P:protein ubiquitination; P:defense response to bacterium; P:negative regulation of apoptotic process; P:regulation of photoperiodism, flowering; F:ubiquitin-protein transferase activity; F:protein binding; F:zinc ion binding; F:transferase activity; F:transmembrane receptor protein serine/threonine kinase binding; C:nucleus; C:cytoplasm; C:cytosol
Oleur061Scf0002g01019.1	12	P:GO:0016567; P:GO:0042742; P:GO:0043066; P:GO:2000028; F:GO:0004842; F:GO:0005515; F:GO:0008270; F:GO:0016740; F:GO:0070696; C:GO:0005634; C:GO:0005737; C:GO:0005829	P:protein ubiquitination; P:defense response to bacterium; P:negative regulation of apoptotic process; P:regulation of photoperiodism, flowering; F:ubiquitin-protein transferase activity; F:protein binding; F:zinc ion binding; F:transferase activity; F:transmembrane receptor protein serine/threonine kinase binding; C:nucleus; C:cytoplasm; C:cytosol
Oleur061Scf0002g01030.1	1	F:GO:0046872	F:metal ion binding
Oleur061Scf0002g02004.1	12	P:GO:0055114; F:GO:0004497; F:GO:0005506; F:GO:0016491; F:GO:0016705; F:GO:0018674; F:GO:0020037; F:GO:0046872; C:GO:0005783; C:GO:0005789; C:GO:0016020; C:GO:0016021	P:oxidation-reduction process; F:monooxygenase activity; F:iron ion binding; F:oxidoreductase activity; F:oxidoreductase activity, acting on paired donors, with incorporation or reduction of molecular oxygen; F:(S)-limonene 3-monooxygenase activity; F:heme binding; F:metal ion binding; C:endoplasmic reticulum; C:endoplasmic reticulum membrane; C:membrane; C:integral component of membrane
Oleur061Scf0002g03004.1	12	P:GO:0055114; F:GO:0004497; F:GO:0005506; F:GO:0016491; F:GO:0016705; F:GO:0018674; F:GO:0020037; F:GO:0046872; C:GO:0005783; C:GO:0005789; C:GO:0016020; C:GO:0016021	P:oxidation-reduction process; F:monooxygenase activity; F:iron ion binding; F:oxidoreductase activity; F:oxidoreductase activity, acting on paired donors, with incorporation or reduction of molecular oxygen; F:(S)-limonene 3-monooxygenase activity; F:heme binding; F:metal ion binding; C:endoplasmic reticulum; C:endoplasmic reticulum membrane; C:membrane; C:integral component of membrane
Oleur061Scf0002g03006.1	11	P:GO:0006952; P:GO:0009607; P:GO:0009615; P:GO:0009627; P:GO:0010224; P:GO:0031540; P:GO:0046686; C:GO:0005576; C:GO:0005618; C:GO:0005773; C:GO:0048046	P:defense response; P:response to biotic stimulus; P:response to virus; P:systemic acquired resistance; P:response to UV-B; P:regulation of anthocyanin biosynthetic process; P:response to cadmium ion; C:extracellular region; C:cell wall; C:vacuole; C:apoplast
Oleur061Scf0002g03007.1	3	P:GO:1990592; C:GO:0005634; C:GO:0005737	P:protein K69-linked ufmylation; C:nucleus; C:cytoplasm
Oleur061Scf0002g03008.1	7	P:GO:0006468; F:GO:0000166; F:GO:0004672; F:GO:0005524; C:GO:0005886; C:GO:0016020; C:GO:0016021	P:protein phosphorylation; F:nucleotide binding; F:protein kinase activity; F:ATP binding; C:plasma membrane; C:membrane; C:integral component of membrane
Oleur061Scf0003g00001.1	5	F:GO:0016829; F:GO:0016853; F:GO:0016866; C:GO:0016020; C:GO:0016021	F:lyase activity; F:isomerase activity; F:intramolecular transferase activity; C:membrane; C:integral component of membrane
Oleur061Scf0003g00007.1	12	P:GO:0005975; P:GO:0006952; P:GO:0008152; F:GO:0004553; F:GO:0016787; F:GO:0016798; F:GO:0030247; F:GO:0042973; C:GO:0005886; C:GO:0016020; C:GO:0031225; C:GO:0046658	P:carbohydrate metabolic process; P:defense response; P:metabolic process; F:hydrolase activity, hydrolyzing O-glycosyl compounds; F:hydrolase activity; F:hydrolase activity, acting on glycosyl bonds; F:polysaccharide binding; F:glucan endo-1,3-beta-D-glucosidase activity; C:plasma membrane; C:membrane; C:anchored component of membrane; C:anchored component of plasma membrane
Oleur061Scf0003g01017.1	2	F:GO:0003676; F:GO:0003723	F:nucleic acid binding; F:RNA binding
Oleur061Scf0004g00006.1	3	P:GO:0006810; P:GO:0040008; C:GO:0005634	P:transport; P:regulation of growth; C:nucleus
Oleur061Scf0004g00016.1	5	P:GO:0006629; P:GO:0016042; F:GO:0016787; F:GO:0016788; C:GO:0005576	P:lipid metabolic process; P:lipid catabolic process; F:hydrolase activity; F:hydrolase activity, acting on ester bonds; C:extracellular region
Oleur061Scf0004g00023.1	6	P:GO:0006412; F:GO:0003735; C:GO:0005622; C:GO:0005840; C:GO:0015935; C:GO:1990904	P:translation; F:structural constituent of ribosome; C:intracellular; C:ribosome; C:small ribosomal subunit; C:ribonucleoprotein complex
Oleur061Scf0004g01003.1	23	P:GO:0006468; P:GO:0007275; P:GO:0009553; P:GO:0009793; P:GO:0016310; P:GO:0042659; P:GO:0051302; P:GO:0071555; P:GO:0090558; P:GO:0090708; P:GO:2000067; P:GO:2000280; F:GO:0000166; F:GO:0004672; F:GO:0004674; F:GO:0005515; F:GO:0005524; F:GO:0016301; F:GO:0016740; C:GO:0005886; C:GO:0016020; C:GO:0016021; C:GO:0048226	P:protein phosphorylation; P:multicellular organism development; P:embryo sac development; P:embryo development ending in seed dormancy; P:phosphorylation; P:regulation of cell fate specification; P:regulation of cell division; P:cell wall organization; P:plant epidermis development; P:specification of plant organ axis polarity; P:regulation of root morphogenesis; P:regulation of root development…
Oleur061Scf0004g03005.1	8	P:GO:0006412; P:GO:0042256; F:GO:0003735; C:GO:0005622; C:GO:0005730; C:GO:0005840; C:GO:0022627; C:GO:1990904	P:translation; P:mature ribosome assembly; F:structural constituent of ribosome; C:intracellular; C:nucleolus; C:ribosome; C:cytosolic small ribosomal subunit; C:ribonucleoprotein complex
Oleur061Scf0004g03006.1	10	P:GO:0006900; P:GO:0007034; P:GO:0043328; P:GO:0045324; F:GO:0005515; C:GO:0000815; C:GO:0005737; C:GO:0005768; C:GO:0010008; C:GO:0016020	P:vesicle budding from membrane; P:vacuolar transport; P:protein transport to vacuole involved in ubiquitin-dependent protein catabolic process via the multivesicular body sorting pathway; P:late endosome to vacuole transport; F:protein binding; C:ESCRT III complex; C:cytoplasm; C:endosome; C:endosome membrane; C:membrane
Oleur061Scf0004g03009.1	11	P:GO:0006302; P:GO:0006310; P:GO:0007131; P:GO:0009553; P:GO:0009555; P:GO:0010212; P:GO:0051321; F:GO:0003690; F:GO:0005515; C:GO:0005634; C:GO:0005730	P:double-strand break repair; P:DNA recombination; P:reciprocal meiotic recombination; P:embryo sac development; P:pollen development; P:response to ionizing radiation; P:meiotic cell cycle; F:double-stranded DNA binding; F:protein binding; C:nucleus; C:nucleolus
Oleur061Scf0004g03022.1	29	P:GO:0006468; P:GO:0006833; P:GO:0007275; P:GO:0009611; P:GO:0009793; P:GO:0016310; P:GO:0030104; P:GO:0035987; P:GO:0042659; P:GO:0045184; P:GO:0051302; P:GO:0055075; P:GO:0071555; P:GO:0090558; P:GO:0090708; P:GO:1903224; P:GO:2000067; P:GO:2000280; F:GO:0000166; F:GO:0004672; F:GO:0004674; F:GO:0005515; F:GO:0005524; F:GO:0016301; F:GO:0016740; C:GO:0005886; C:GO:0016020; C:GO:0016021; C:GO:00…	P:protein phosphorylation; P:water transport; P:multicellular organism development; P:response to wounding; P:embryo development ending in seed dormancy; P:phosphorylation; P:water homeostasis; P:endodermal cell differentiation; P:regulation of cell fate specification; P:establishment of protein localization; P:regulation of cell division; P:potassium ion homeostasis; P:cell wall organization; P:…
Oleur061Scf0004g04001.1	14	P:GO:0006508; P:GO:0006749; P:GO:0006751; P:GO:0006979; F:GO:0003840; F:GO:0016740; F:GO:0016746; F:GO:0016756; F:GO:0016787; F:GO:0036374; C:GO:0005576; C:GO:0009505; C:GO:0009506; C:GO:0048046	P:proteolysis; P:glutathione metabolic process; P:glutathione catabolic process; P:response to oxidative stress; F:obsolete gamma-glutamyltransferase activity; F:transferase activity; F:transferase activity, transferring acyl groups; F:glutathione gamma-glutamylcysteinyltransferase activity; F:hydrolase activity; F:glutathione hydrolase activity; C:extracellular region; C:plant-type cell wall; C:…
Oleur061Scf0004g04015.1	5	P:GO:0006355; F:GO:0003677; F:GO:0003700; F:GO:0046872; C:GO:0005886	P:regulation of transcription, DNA-templated; F:DNA binding; F:DNA-binding transcription factor activity; F:metal ion binding; C:plasma membrane
Oleur061Scf0004g04020.1	9	P:GO:0006810; P:GO:0015031; F:GO:0005515; F:GO:0008565; C:GO:0005794; C:GO:0005802; C:GO:0005905; C:GO:0016020; C:GO:0030124	P:transport; P:protein transport; F:protein binding; F:obsolete protein transporter activity; C:Golgi apparatus; C:trans-Golgi network; C:clathrin-coated pit; C:membrane; C:AP-4 adaptor complex
Oleur061Scf0004g05001.1	20	P:GO:0002764; P:GO:0006468; P:GO:0006952; P:GO:0009626; P:GO:0010204; P:GO:0010359; P:GO:0016045; P:GO:0016310; F:GO:0000166; F:GO:0004672; F:GO:0004674; F:GO:0005515; F:GO:0005524; F:GO:0016301; F:GO:0016740; F:GO:0019199; C:GO:0005886; C:GO:0012505; C:GO:0016020; C:GO:0016021	P:immune response-regulating signaling pathway; P:protein phosphorylation; P:defense response; P:plant-type hypersensitive response; P:defense response signaling pathway, resistance gene-independent; P:regulation of anion channel activity; P:detection of bacterium; P:phosphorylation; F:nucleotide binding; F:protein kinase activity; F:protein serine/threonine kinase activity; F:protein binding; F:…
Oleur061Scf0004g05022.1	9	P:GO:0006351; P:GO:0006355; P:GO:0045893; P:GO:2000652; F:GO:0003677; F:GO:0003700; F:GO:0043565; F:GO:0044212; C:GO:0005634	P:transcription, DNA-templated; P:regulation of transcription, DNA-templated; P:positive regulation of transcription, DNA-templated; P:regulation of secondary cell wall biogenesis; F:DNA binding; F:DNA-binding transcription factor activity; F:sequence-specific DNA binding; F:transcription regulatory region DNA binding; C:nucleus
Oleur061Scf0004g05023.1	9	P:GO:0051707; P:GO:0080151; F:GO:0000210; F:GO:0016787; F:GO:0035529; F:GO:0046872; F:GO:0047631; F:GO:0051287; C:GO:0005829	P:response to other organism; P:positive regulation of salicylic acid mediated signaling pathway; F:NAD+ diphosphatase activity; F:hydrolase activity; F:NADH pyrophosphatase activity; F:metal ion binding; F:ADP-ribose diphosphatase activity; F:NAD binding; C:cytosol
Oleur061Scf0004g05025.1	19	P:GO:0006470; P:GO:0006629; P:GO:0006655; P:GO:0008654; P:GO:0016311; P:GO:0032049; P:GO:0035335; P:GO:0046488; F:GO:0004439; F:GO:0004721; F:GO:0004725; F:GO:0008138; F:GO:0008962; F:GO:0016787; F:GO:0016791; C:GO:0005634; C:GO:0005739; C:GO:0005743; C:GO:0016020	P:protein dephosphorylation; P:lipid metabolic process; P:phosphatidylglycerol biosynthetic process; P:phospholipid biosynthetic process; P:dephosphorylation; P:cardiolipin biosynthetic process; P:peptidyl-tyrosine dephosphorylation; P:phosphatidylinositol metabolic process; F:phosphatidylinositol-4,5-bisphosphate 5-phosphatase activity; F:phosphoprotein phosphatase activity; F:protein tyrosine p…
Oleur061Scf0005g00006.1	5	P:GO:0000462; P:GO:0042254; F:GO:0003674; C:GO:0005634; C:GO:0005730	P:maturation of SSU-rRNA from tricistronic rRNA transcript (SSU-rRNA, 5.8S rRNA, LSU-rRNA); P:ribosome biogenesis; F:molecular_function; C:nucleus; C:nucleolus
Oleur061Scf0005g00008.1	17	P:GO:0006470; P:GO:0006629; P:GO:0006655; P:GO:0008654; P:GO:0016311; P:GO:0022008; P:GO:0035335; F:GO:0004439; F:GO:0004721; F:GO:0004725; F:GO:0008138; F:GO:0008962; F:GO:0016787; F:GO:0016791; C:GO:0005739; C:GO:0005743; C:GO:0016020	P:protein dephosphorylation; P:lipid metabolic process; P:phosphatidylglycerol biosynthetic process; P:phospholipid biosynthetic process; P:dephosphorylation; P:neurogenesis; P:peptidyl-tyrosine dephosphorylation; F:phosphatidylinositol-4,5-bisphosphate 5-phosphatase activity; F:phosphoprotein phosphatase activity; F:protein tyrosine phosphatase activity; F:protein tyrosine/serine/threonine phosp…
Oleur061Scf0005g00009.1	6	P:GO:0006351; P:GO:0006355; F:GO:0003677; F:GO:0003700; F:GO:0043565; C:GO:0005634	P:transcription, DNA-templated; P:regulation of transcription, DNA-templated; F:DNA binding; F:DNA-binding transcription factor activity; F:sequence-specific DNA binding; C:nucleus
Oleur061Scf0005g01014.1	6	P:GO:0031047; P:GO:0032259; P:GO:0080188; F:GO:0008168; F:GO:0016740; C:GO:0005655	P:gene silencing by RNA; P:methylation; P:RNA-directed DNA methylation; F:methyltransferase activity; F:transferase activity; C:nucleolar ribonuclease P complex
Oleur061Scf0005g02014.1	6	P:GO:0009451; P:GO:0090305; F:GO:0003723; F:GO:0004519; C:GO:0005739; C:GO:0043231	P:RNA modification; P:nucleic acid phosphodiester bond hydrolysis; F:RNA binding; F:endonuclease activity; C:mitochondrion; C:intracellular membrane-bounded organelle
Oleur061Scf0006g00004.1	4	P:GO:0045454; C:GO:0009507; C:GO:0009536; C:GO:0009570	P:cell redox homeostasis; C:chloroplast; C:plastid; C:chloroplast stroma
Oleur061Scf0006g00007.1	3	P:GO:0016567; F:GO:0004842; F:GO:0016740	P:protein ubiquitination; F:ubiquitin-protein transferase activity; F:transferase activity
Oleur061Scf0006g00009.1	13	P:GO:0006952; P:GO:0008152; P:GO:0051707; F:GO:0016740; F:GO:0016757; F:GO:0016758; F:GO:0035251; F:GO:0047893; F:GO:0080043; F:GO:0080044; F:GO:0102360; F:GO:0102425; C:GO:0043231	P:defense response; P:metabolic process; P:response to other organism; F:transferase activity; F:transferase activity, transferring glycosyl groups; F:transferase activity, transferring hexosyl groups; F:UDP-glucosyltransferase activity; F:flavonol 3-O-glucosyltransferase activity; F:quercetin 3-O-glucosyltransferase activity; F:quercetin 7-O-glucosyltransferase activity; F:daphnetin 3-O-glucosyl…
Oleur061Scf0006g00021.1	7	P:GO:0006351; P:GO:0006355; P:GO:0009793; F:GO:0003677; F:GO:0003700; F:GO:0046983; C:GO:0005634	P:transcription, DNA-templated; P:regulation of transcription, DNA-templated; P:embryo development ending in seed dormancy; F:DNA binding; F:DNA-binding transcription factor activity; F:protein dimerization activity; C:nucleus
Oleur061Scf0006g00023.1	8	P:GO:0009699; P:GO:0009809; P:GO:0032259; F:GO:0008168; F:GO:0008171; F:GO:0016740; F:GO:0042409; F:GO:0046872	P:phenylpropanoid biosynthetic process; P:lignin biosynthetic process; P:methylation; F:methyltransferase activity; F:O-methyltransferase activity; F:transferase activity; F:caffeoyl-CoA O-methyltransferase activity; F:metal ion binding
Oleur061Scf0006g01005.1	3	P:GO:0016567; F:GO:0004842; F:GO:0016740	P:protein ubiquitination; F:ubiquitin-protein transferase activity; F:transferase activity
Oleur061Scf0006g01012.1	13	P:GO:0006952; P:GO:0008152; P:GO:0051707; F:GO:0016740; F:GO:0016757; F:GO:0016758; F:GO:0035251; F:GO:0047893; F:GO:0080043; F:GO:0080044; F:GO:0102360; F:GO:0102425; C:GO:0043231	P:defense response; P:metabolic process; P:response to other organism; F:transferase activity; F:transferase activity, transferring glycosyl groups; F:transferase activity, transferring hexosyl groups; F:UDP-glucosyltransferase activity; F:flavonol 3-O-glucosyltransferase activity; F:quercetin 3-O-glucosyltransferase activity; F:quercetin 7-O-glucosyltransferase activity; F:daphnetin 3-O-glucosyl…
Oleur061Scf0006g02001.1	3	P:GO:0016567; F:GO:0004842; F:GO:0016740	P:protein ubiquitination; F:ubiquitin-protein transferase activity; F:transferase activity
Oleur061Scf0006g02006.1	7	C:GO:0005773; C:GO:0005783; C:GO:0005789; C:GO:0005886; C:GO:0016020; C:GO:0016021; C:GO:0032586	C:vacuole; C:endoplasmic reticulum; C:endoplasmic reticulum membrane; C:plasma membrane; C:membrane; C:integral component of membrane; C:protein storage vacuole membrane
Oleur061Scf0006g02029.1	3	P:GO:0043547; F:GO:0005096; F:GO:0046872	P:positive regulation of GTPase activity; F:GTPase activator activity; F:metal ion binding
Oleur061Scf0006g02030.1	3	P:GO:0006970; C:GO:0005789; C:GO:0005886	P:response to osmotic stress; C:endoplasmic reticulum membrane; C:plasma membrane
Oleur061Scf0006g03019.1	6	F:GO:0016740; F:GO:0016746; F:GO:0019706; C:GO:0005886; C:GO:0016020; C:GO:0016021	F:transferase activity; F:transferase activity, transferring acyl groups; F:protein-cysteine S-palmitoyltransferase activity; C:plasma membrane; C:membrane; C:integral component of membrane
Oleur061Scf0006g04007.1	12	P:GO:0006508; P:GO:0010150; P:GO:0010223; F:GO:0004252; F:GO:0008233; F:GO:0008236; F:GO:0016787; C:GO:0005576; C:GO:0005773; C:GO:0005774; C:GO:0009505; C:GO:0048046	P:proteolysis; P:leaf senescence; P:secondary shoot formation; F:serine-type endopeptidase activity; F:peptidase activity; F:serine-type peptidase activity; F:hydrolase activity; C:extracellular region; C:vacuole; C:vacuolar membrane; C:plant-type cell wall; C:apoplast
Oleur061Scf0006g05009.1	18	P:GO:0005975; P:GO:0006457; P:GO:0008152; F:GO:0003723; F:GO:0003824; F:GO:0004553; F:GO:0016787; F:GO:0016798; F:GO:0030246; F:GO:0033919; C:GO:0005783; C:GO:0005788; C:GO:0005794; C:GO:0016020; C:GO:0017177; C:GO:0031012; C:GO:0042470; C:GO:0070062	P:carbohydrate metabolic process; P:protein folding; P:metabolic process; F:RNA binding; F:catalytic activity; F:hydrolase activity, hydrolyzing O-glycosyl compounds; F:hydrolase activity; F:hydrolase activity, acting on glycosyl bonds; F:carbohydrate binding; F:glucan 1,3-alpha-glucosidase activity; C:endoplasmic reticulum; C:endoplasmic reticulum lumen; C:Golgi apparatus; C:membrane; C:glucosid…
Oleur061Scf0006g06001.1	8	P:GO:0006810; P:GO:0042742; P:GO:0046686; F:GO:0000166; F:GO:0005215; F:GO:0005524; F:GO:0016887; C:GO:0005829	P:transport; P:defense response to bacterium; P:response to cadmium ion; F:nucleotide binding; F:transporter activity; F:ATP binding; F:ATPase activity; C:cytosol
Oleur061Scf0006g06002.1	9	P:GO:0007275; P:GO:0009611; P:GO:0031347; P:GO:0048366; P:GO:1903507; P:GO:2000022; F:GO:0003714; F:GO:0005515; C:GO:0005634	P:multicellular organism development; P:response to wounding; P:regulation of defense response; P:leaf development; P:negative regulation of nucleic acid-templated transcription; P:regulation of jasmonic acid mediated signaling pathway; F:transcription corepressor activity; F:protein binding; C:nucleus
Oleur061Scf0006g06003.1	6	P:GO:0006351; P:GO:0006355; F:GO:0003676; F:GO:0003677; F:GO:0003700; F:GO:0046872	P:transcription, DNA-templated; P:regulation of transcription, DNA-templated; F:nucleic acid binding; F:DNA binding; F:DNA-binding transcription factor activity; F:metal ion binding
Oleur061Scf0006g06005.1	9	P:GO:0006470; F:GO:0003824; F:GO:0004721; F:GO:0004722; F:GO:0016787; F:GO:0043169; F:GO:0046872; C:GO:0005739; C:GO:0005759	P:protein dephosphorylation; F:catalytic activity; F:phosphoprotein phosphatase activity; F:protein serine/threonine phosphatase activity; F:hydrolase activity; F:cation binding; F:metal ion binding; C:mitochondrion; C:mitochondrial matrix
Oleur061Scf0007g00002.1	6	P:GO:0033566; C:GO:0005737; C:GO:0005815; C:GO:0005819; C:GO:0005856; C:GO:0008274	P:gamma-tubulin complex localization; C:cytoplasm; C:microtubule organizing center; C:spindle; C:cytoskeleton; C:gamma-tubulin ring complex
Oleur061Scf0007g00005.1	6	F:GO:0003824; F:GO:0004419; F:GO:0016829; F:GO:0046872; C:GO:0005739; C:GO:0005759	F:catalytic activity; F:hydroxymethylglutaryl-CoA lyase activity; F:lyase activity; F:metal ion binding; C:mitochondrion; C:mitochondrial matrix
Oleur061Scf0007g02018.1	2	P:GO:0016567; C:GO:0005886	P:protein ubiquitination; C:plasma membrane
Oleur061Scf0007g02019.1	7	P:GO:0003333; P:GO:0006810; P:GO:0006865; F:GO:0015171; C:GO:0005886; C:GO:0016020; C:GO:0016021	P:amino acid transmembrane transport; P:transport; P:amino acid transport; F:amino acid transmembrane transporter activity; C:plasma membrane; C:membrane; C:integral component of membrane
Oleur061Scf0008g00003.1	11	P:GO:0006606; P:GO:0006607; P:GO:0006810; P:GO:0015031; F:GO:0008139; F:GO:0008565; C:GO:0005634; C:GO:0005643; C:GO:0005654; C:GO:0005737; C:GO:0005829	P:protein import into nucleus; P:NLS-bearing protein import into nucleus; P:transport; P:protein transport; F:nuclear localization sequence binding; F:obsolete protein transporter activity; C:nucleus; C:nuclear pore; C:nucleoplasm; C:cytoplasm; C:cytosol
Oleur061Scf0008g00018.1	11	P:GO:0006606; P:GO:0006607; P:GO:0006810; P:GO:0015031; F:GO:0008139; F:GO:0008565; C:GO:0005634; C:GO:0005643; C:GO:0005654; C:GO:0005737; C:GO:0005829	P:protein import into nucleus; P:NLS-bearing protein import into nucleus; P:transport; P:protein transport; F:nuclear localization sequence binding; F:obsolete protein transporter activity; C:nucleus; C:nuclear pore; C:nucleoplasm; C:cytoplasm; C:cytosol
Oleur061Scf0008g02016.1	11	P:GO:0006606; P:GO:0006607; P:GO:0006810; P:GO:0015031; F:GO:0008139; F:GO:0008565; C:GO:0005634; C:GO:0005643; C:GO:0005654; C:GO:0005737; C:GO:0005829	P:protein import into nucleus; P:NLS-bearing protein import into nucleus; P:transport; P:protein transport; F:nuclear localization sequence binding; F:obsolete protein transporter activity; C:nucleus; C:nuclear pore; C:nucleoplasm; C:cytoplasm; C:cytosol
Oleur061Scf0008g03012.1	11	P:GO:0006298; P:GO:0045910; P:GO:0090305; F:GO:0000166; F:GO:0003677; F:GO:0004518; F:GO:0004519; F:GO:0005524; F:GO:0016787; F:GO:0016887; F:GO:0030983	P:mismatch repair; P:negative regulation of DNA recombination; P:nucleic acid phosphodiester bond hydrolysis; F:nucleotide binding; F:DNA binding; F:nuclease activity; F:endonuclease activity; F:ATP binding; F:hydrolase activity; F:ATPase activity; F:mismatched DNA binding
Oleur061Scf0008g03027.1	7	P:GO:0055114; F:GO:0016491; F:GO:0016614; F:GO:0046577; F:GO:0050660; C:GO:0016020; C:GO:0016021	P:oxidation-reduction process; F:oxidoreductase activity; F:oxidoreductase activity, acting on CH-OH group of donors; F:long-chain-alcohol oxidase activity; F:flavin adenine dinucleotide binding; C:membrane; C:integral component of membrane
Oleur061Scf0008g04027.1	9	P:GO:0002181; P:GO:0006412; P:GO:0051298; F:GO:0003735; C:GO:0005622; C:GO:0005840; C:GO:0022625; C:GO:0022626; C:GO:1990904	P:cytoplasmic translation; P:translation; P:centrosome duplication; F:structural constituent of ribosome; C:intracellular; C:ribosome; C:cytosolic large ribosomal subunit; C:cytosolic ribosome; C:ribonucleoprotein complex
Oleur061Scf0008g04031.1	5	P:GO:0006351; P:GO:0006355; F:GO:0003677; F:GO:0046872; C:GO:0005634	P:transcription, DNA-templated; P:regulation of transcription, DNA-templated; F:DNA binding; F:metal ion binding; C:nucleus
Oleur061Scf0008g04035.1	12	P:GO:0006468; P:GO:0016310; P:GO:0035556; F:GO:0000166; F:GO:0004672; F:GO:0004674; F:GO:0004871; F:GO:0005515; F:GO:0005524; F:GO:0016301; F:GO:0016740; C:GO:0005737	P:protein phosphorylation; P:phosphorylation; P:intracellular signal transduction; F:nucleotide binding; F:protein kinase activity; F:protein serine/threonine kinase activity; F:obsolete signal transducer activity; F:protein binding; F:ATP binding; F:kinase activity; F:transferase activity; C:cytoplasm
Oleur061Scf0008g04038.1	7	P:GO:0006351; P:GO:0006355; P:GO:0009908; F:GO:0003677; F:GO:0003700; F:GO:0046872; C:GO:0005634	P:transcription, DNA-templated; P:regulation of transcription, DNA-templated; P:flower development; F:DNA binding; F:DNA-binding transcription factor activity; F:metal ion binding; C:nucleus
Oleur061Scf0008g04041.1	10	P:GO:0006351; P:GO:0006366; F:GO:0003677; F:GO:0003899; F:GO:0016740; F:GO:0016779; F:GO:0032549; F:GO:0046872; C:GO:0005634; C:GO:0005665	P:transcription, DNA-templated; P:transcription by RNA polymerase II; F:DNA binding; F:DNA-directed 5'-3' RNA polymerase activity; F:transferase activity; F:nucleotidyltransferase activity; F:ribonucleoside binding; F:metal ion binding; C:nucleus; C:RNA polymerase II, core complex
Oleur061Scf0008g04047.1	5	P:GO:0006351; P:GO:0006355; F:GO:0003677; F:GO:0046872; C:GO:0005634	P:transcription, DNA-templated; P:regulation of transcription, DNA-templated; F:DNA binding; F:metal ion binding; C:nucleus
Oleur061Scf0008g04049.1	7	P:GO:0006351; P:GO:0006355; P:GO:0006952; P:GO:0009873; F:GO:0003677; F:GO:0003700; C:GO:0005634	P:transcription, DNA-templated; P:regulation of transcription, DNA-templated; P:defense response; P:ethylene-activated signaling pathway; F:DNA binding; F:DNA-binding transcription factor activity; C:nucleus
Oleur061Scf0008g04054.1	7	P:GO:0006351; P:GO:0006355; P:GO:0006952; P:GO:0009873; F:GO:0003677; F:GO:0003700; C:GO:0005634	P:transcription, DNA-templated; P:regulation of transcription, DNA-templated; P:defense response; P:ethylene-activated signaling pathway; F:DNA binding; F:DNA-binding transcription factor activity; C:nucleus
Oleur061Scf0009g00002.1	10	P:GO:0042546; P:GO:0071555; F:GO:0016740; F:GO:0016757; C:GO:0000139; C:GO:0005737; C:GO:0005773; C:GO:0005794; C:GO:0016020; C:GO:0016021	P:cell wall biogenesis; P:cell wall organization; F:transferase activity; F:transferase activity, transferring glycosyl groups; C:Golgi membrane; C:cytoplasm; C:vacuole; C:Golgi apparatus; C:membrane; C:integral component of membrane
Oleur061Scf0009g00003.1	44	P:GO:0006499; P:GO:0009409; P:GO:0009414; P:GO:0009735; P:GO:0010350; P:GO:0016032; P:GO:0031115; P:GO:0031117; P:GO:0035865; P:GO:0042742; P:GO:0043622; P:GO:0051511; P:GO:0051592; P:GO:0051716; P:GO:0071219; P:GO:0071280; P:GO:0071281; P:GO:0071286; P:GO:0071325; P:GO:0071472; P:GO:0072709; P:GO:0075733; P:GO:0090332; F:GO:0005507; F:GO:0005509; F:GO:0005515; F:GO:0005516; F:GO:0005546; F:GO:00…	P:N-terminal protein myristoylation; P:response to cold; P:response to water deprivation; P:response to cytokinin; P:cellular response to magnesium starvation; P:viral process; P:negative regulation of microtubule polymerization; P:positive regulation of microtubule depolymerization; P:cellular response to potassium ion; P:defense response to bacterium; P:cortical microtubule organization; P:nega…
Oleur061Scf0009g05010.1	5	C:GO:0005739; C:GO:0005743; C:GO:0005746; C:GO:0016020; C:GO:0016021	C:mitochondrion; C:mitochondrial inner membrane; C:mitochondrial respirasome; C:membrane; C:integral component of membrane
Oleur061Scf0009g05012.1	14	P:GO:0006468; P:GO:0007165; P:GO:0016310; F:GO:0000166; F:GO:0004672; F:GO:0004674; F:GO:0005524; F:GO:0016301; F:GO:0016740; F:GO:0019199; C:GO:0005576; C:GO:0005886; C:GO:0016020; C:GO:0016021	P:protein phosphorylation; P:signal transduction; P:phosphorylation; F:nucleotide binding; F:protein kinase activity; F:protein serine/threonine kinase activity; F:ATP binding; F:kinase activity; F:transferase activity; F:transmembrane receptor protein kinase activity; C:extracellular region; C:plasma membrane; C:membrane; C:integral component of membrane
Oleur061Scf0009g05018.1	18	P:GO:0000209; P:GO:0006511; P:GO:0007049; P:GO:0010458; P:GO:0010994; P:GO:0016567; P:GO:0031145; P:GO:0051301; P:GO:0070979; P:GO:1904668; F:GO:0000166; F:GO:0005524; F:GO:0016740; F:GO:0031625; F:GO:0061630; C:GO:0005634; C:GO:0005680; C:GO:0005737	P:protein polyubiquitination; P:ubiquitin-dependent protein catabolic process; P:cell cycle; P:exit from mitosis; P:free ubiquitin chain polymerization; P:protein ubiquitination; P:anaphase-promoting complex-dependent catabolic process; P:cell division; P:protein K11-linked ubiquitination; P:positive regulation of ubiquitin protein ligase activity; F:nucleotide binding; F:ATP binding; F:transfera…
Oleur061Scf0009g05019.1	6	F:GO:0016740; F:GO:0016746; F:GO:0019706; C:GO:0005886; C:GO:0016020; C:GO:0016021	F:transferase activity; F:transferase activity, transferring acyl groups; F:protein-cysteine S-palmitoyltransferase activity; C:plasma membrane; C:membrane; C:integral component of membrane
Oleur061Scf0009g05021.1	13	P:GO:0006810; P:GO:0006887; P:GO:0006906; P:GO:0015031; P:GO:0016192; F:GO:0000149; F:GO:0005484; C:GO:0005768; C:GO:0005886; C:GO:0016020; C:GO:0016021; C:GO:0031201; C:GO:0031901	P:transport; P:exocytosis; P:vesicle fusion; P:protein transport; P:vesicle-mediated transport; F:SNARE binding; F:SNAP receptor activity; C:endosome; C:plasma membrane; C:membrane; C:integral component of membrane; C:SNARE complex; C:early endosome membrane
Oleur061Scf0009g05022.1	2	F:GO:0005509; F:GO:0046872	F:calcium ion binding; F:metal ion binding
Oleur061Scf0009g06001.1	5	P:GO:0006096; F:GO:0003824; F:GO:0004332; F:GO:0016829; C:GO:0005737	P:glycolytic process; F:catalytic activity; F:fructose-bisphosphate aldolase activity; F:lyase activity; C:cytoplasm
Oleur061Scf0009g06002.1	13	P:GO:0006171; P:GO:0006810; P:GO:0006811; P:GO:0006813; P:GO:0071805; F:GO:0004016; F:GO:0015079; C:GO:0000325; C:GO:0005773; C:GO:0005774; C:GO:0005886; C:GO:0016020; C:GO:0016021	P:cAMP biosynthetic process; P:transport; P:ion transport; P:potassium ion transport; P:potassium ion transmembrane transport; F:adenylate cyclase activity; F:potassium ion transmembrane transporter activity; C:plant-type vacuole; C:vacuole; C:vacuolar membrane; C:plasma membrane; C:membrane; C:integral component of membrane
Oleur061Scf0009g06003.1	15	P:GO:0006351; P:GO:0006355; P:GO:0007275; P:GO:0009909; P:GO:0010200; P:GO:0040008; P:GO:0046621; P:GO:0048441; P:GO:0048442; P:GO:0048498; P:GO:0090428; F:GO:0003677; F:GO:0003700; F:GO:0042803; C:GO:0005634	P:transcription, DNA-templated; P:regulation of transcription, DNA-templated; P:multicellular organism development; P:regulation of flower development; P:response to chitin; P:regulation of growth; P:negative regulation of organ growth; P:petal development; P:sepal development; P:establishment of petal orientation; P:perianth development; F:DNA binding; F:DNA-binding transcription factor activity…
Oleur061Scf0009g07014.1	9	P:GO:0006351; P:GO:0006355; P:GO:0006366; P:GO:0045944; F:GO:0001228; F:GO:0003677; F:GO:0005516; F:GO:0043565; C:GO:0005634	P:transcription, DNA-templated; P:regulation of transcription, DNA-templated; P:transcription by RNA polymerase II; P:positive regulation of transcription by RNA polymerase II; F:DNA-binding transcription activator activity, RNA polymerase II-specific; F:DNA binding; F:calmodulin binding; F:sequence-specific DNA binding; C:nucleus
Oleur061Scf0009g07017.1	8	P:GO:0006260; P:GO:0006457; P:GO:0009408; F:GO:0005524; F:GO:0031072; F:GO:0046872; F:GO:0051082; C:GO:0005737	P:DNA replication; P:protein folding; P:response to heat; F:ATP binding; F:heat shock protein binding; F:metal ion binding; F:unfolded protein binding; C:cytoplasm
Oleur061Scf0009g07018.1	15	P:GO:0006810; P:GO:0006811; P:GO:0006812; P:GO:0006825; P:GO:0030001; P:GO:0098655; F:GO:0000166; F:GO:0005507; F:GO:0005524; F:GO:0016787; F:GO:0019829; F:GO:0046872; C:GO:0005886; C:GO:0016020; C:GO:0016021	P:transport; P:ion transport; P:cation transport; P:copper ion transport; P:metal ion transport; P:cation transmembrane transport; F:nucleotide binding; F:copper ion binding; F:ATP binding; F:hydrolase activity; F:ATPase-coupled cation transmembrane transporter activity; F:metal ion binding; C:plasma membrane; C:membrane; C:integral component of membrane
Oleur061Scf0009g07021.1	9	P:GO:0006626; P:GO:0006810; P:GO:0015031; F:GO:0004040; F:GO:0005515; C:GO:0005739; C:GO:0005741; C:GO:0016020; C:GO:0016021	P:protein targeting to mitochondrion; P:transport; P:protein transport; F:amidase activity; F:protein binding; C:mitochondrion; C:mitochondrial outer membrane; C:membrane; C:integral component of membrane
Oleur061Scf0009g07028.1	7	P:GO:0009741; C:GO:0005576; C:GO:0005615; C:GO:0005618; C:GO:0005794; C:GO:0009505; C:GO:0048046	P:response to brassinosteroid; C:extracellular region; C:extracellular space; C:cell wall; C:Golgi apparatus; C:plant-type cell wall; C:apoplast
Oleur061Scf0009g08003.1	7	P:GO:0008150; F:GO:0003676; F:GO:0003723; F:GO:0005515; C:GO:0005634; C:GO:0005737; C:GO:0016607	P:biological_process; F:nucleic acid binding; F:RNA binding; F:protein binding; C:nucleus; C:cytoplasm; C:nuclear speck
Oleur061Scf0009g08005.1	14	P:GO:0009772; P:GO:0010236; P:GO:0032194; P:GO:0042371; P:GO:0042372; F:GO:0004659; F:GO:0016740; F:GO:0016765; F:GO:0046428; C:GO:0009507; C:GO:0009536; C:GO:0016020; C:GO:0016021; C:GO:0031969	P:photosynthetic electron transport in photosystem II; P:plastoquinone biosynthetic process; P:ubiquinone biosynthetic process via 3,4-dihydroxy-5-polyprenylbenzoate; P:vitamin K biosynthetic process; P:phylloquinone biosynthetic process; F:prenyltransferase activity; F:transferase activity; F:transferase activity, transferring alkyl or aryl (other than methyl) groups; F:1,4-dihydroxy-2-naphthoat…
Oleur061Scf0010g00005.1	14	P:GO:0006351; P:GO:0006355; P:GO:0007275; P:GO:0010200; P:GO:0048759; P:GO:0071555; P:GO:1901348; P:GO:1990110; F:GO:0003677; F:GO:0003700; F:GO:0005515; F:GO:0043565; F:GO:0044212; C:GO:0005634	P:transcription, DNA-templated; P:regulation of transcription, DNA-templated; P:multicellular organism development; P:response to chitin; P:xylem vessel member cell differentiation; P:cell wall organization; P:positive regulation of secondary cell wall biogenesis; P:callus formation; F:DNA binding; F:DNA-binding transcription factor activity; F:protein binding; F:sequence-specific DNA binding; F:…
Oleur061Scf0010g01015.1	22	P:GO:0006468; P:GO:0006898; P:GO:0006952; P:GO:0007178; P:GO:0010359; P:GO:0016045; P:GO:0016310; P:GO:0042742; P:GO:0052544; F:GO:0000166; F:GO:0004672; F:GO:0004674; F:GO:0004675; F:GO:0005515; F:GO:0005524; F:GO:0016301; F:GO:0016740; C:GO:0005768; C:GO:0005886; C:GO:0010008; C:GO:0016020; C:GO:0016021	P:protein phosphorylation; P:receptor-mediated endocytosis; P:defense response; P:transmembrane receptor protein serine/threonine kinase signaling pathway; P:regulation of anion channel activity; P:detection of bacterium; P:phosphorylation; P:defense response to bacterium; P:defense response by callose deposition in cell wall; F:nucleotide binding; F:protein kinase activity; F:protein serine/thre…
Oleur061Scf0010g01016.1	9	P:GO:0007018; F:GO:0000166; F:GO:0003777; F:GO:0005524; F:GO:0008017; F:GO:0016887; C:GO:0005871; C:GO:0005874; C:GO:0009506	P:microtubule-based movement; F:nucleotide binding; F:microtubule motor activity; F:ATP binding; F:microtubule binding; F:ATPase activity; C:kinesin complex; C:microtubule; C:plasmodesma
Oleur061Scf0010g02012.1	22	P:GO:0007275; P:GO:0008219; P:GO:0009658; P:GO:0009704; P:GO:0009793; P:GO:0061077; P:GO:1904216; F:GO:0005515; F:GO:0044183; C:GO:0005739; C:GO:0009507; C:GO:0009534; C:GO:0009535; C:GO:0009536; C:GO:0009570; C:GO:0009579; C:GO:0009706; C:GO:0009941; C:GO:0016020; C:GO:0016021; C:GO:0031966; C:GO:0055035	P:multicellular organism development; P:cell death; P:chloroplast organization; P:de-etiolation; P:embryo development ending in seed dormancy; P:chaperone-mediated protein folding; P:positive regulation of protein import into chloroplast stroma; F:protein binding; F:protein folding chaperone; C:mitochondrion; C:chloroplast; C:chloroplast thylakoid; C:chloroplast thylakoid membrane; C:plastid; C:c…
Oleur061Scf0010g02013.1	8	P:GO:0006351; P:GO:0006355; P:GO:0010100; F:GO:0000989; F:GO:0008270; F:GO:0046872; C:GO:0005622; C:GO:0005634	P:transcription, DNA-templated; P:regulation of transcription, DNA-templated; P:negative regulation of photomorphogenesis; F:obsolete transcription factor activity, transcription factor binding; F:zinc ion binding; F:metal ion binding; C:intracellular; C:nucleus
Oleur061Scf0010g04003.1	9	P:GO:0006979; P:GO:0042744; P:GO:0055114; P:GO:0098869; F:GO:0004601; F:GO:0016491; F:GO:0020037; F:GO:0046872; C:GO:0005576	P:response to oxidative stress; P:hydrogen peroxide catabolic process; P:oxidation-reduction process; P:cellular oxidant detoxification; F:peroxidase activity; F:oxidoreductase activity; F:heme binding; F:metal ion binding; C:extracellular region
Oleur061Scf0010g05002.1	15	P:GO:0006508; P:GO:0055114; P:GO:1902600; F:GO:0003824; F:GO:0004222; F:GO:0008121; F:GO:0008233; F:GO:0008237; F:GO:0016491; F:GO:0016787; F:GO:0046872; C:GO:0005739; C:GO:0005743; C:GO:0016020; C:GO:0070469	P:proteolysis; P:oxidation-reduction process; P:proton transmembrane transport; F:catalytic activity; F:metalloendopeptidase activity; F:ubiquinol-cytochrome-c reductase activity; F:peptidase activity; F:metallopeptidase activity; F:oxidoreductase activity; F:hydrolase activity; F:metal ion binding; C:mitochondrion; C:mitochondrial inner membrane; C:membrane; C:respirasome
Oleur061Scf0010g05004.1	17	P:GO:0006470; P:GO:0006629; P:GO:0006655; P:GO:0008654; P:GO:0016311; P:GO:0022008; P:GO:0035335; F:GO:0004439; F:GO:0004721; F:GO:0004725; F:GO:0008138; F:GO:0008962; F:GO:0016787; F:GO:0016791; C:GO:0005739; C:GO:0005743; C:GO:0016020	P:protein dephosphorylation; P:lipid metabolic process; P:phosphatidylglycerol biosynthetic process; P:phospholipid biosynthetic process; P:dephosphorylation; P:neurogenesis; P:peptidyl-tyrosine dephosphorylation; F:phosphatidylinositol-4,5-bisphosphate 5-phosphatase activity; F:phosphoprotein phosphatase activity; F:protein tyrosine phosphatase activity; F:protein tyrosine/serine/threonine phosp…
Oleur061Scf0010g05010.1	6	P:GO:0071555; F:GO:0005199; C:GO:0005576; C:GO:0005618; C:GO:0009505; C:GO:0009506	P:cell wall organization; F:structural constituent of cell wall; C:extracellular region; C:cell wall; C:plant-type cell wall; C:plasmodesma
Oleur061Scf0010g05029.1	14	P:GO:0006468; P:GO:0009741; P:GO:0009826; P:GO:0016310; F:GO:0000166; F:GO:0004672; F:GO:0004674; F:GO:0005524; F:GO:0016301; F:GO:0016740; C:GO:0005886; C:GO:0009506; C:GO:0016020; C:GO:0016021	P:protein phosphorylation; P:response to brassinosteroid; P:unidimensional cell growth; P:phosphorylation; F:nucleotide binding; F:protein kinase activity; F:protein serine/threonine kinase activity; F:ATP binding; F:kinase activity; F:transferase activity; C:plasma membrane; C:plasmodesma; C:membrane; C:integral component of membrane
Oleur061Scf0011g00014.1	10	P:GO:0008152; P:GO:0046148; P:GO:0055114; F:GO:0004097; F:GO:0016491; F:GO:0046872; C:GO:0009507; C:GO:0009536; C:GO:0009543; C:GO:0009579	P:metabolic process; P:pigment biosynthetic process; P:oxidation-reduction process; F:catechol oxidase activity; F:oxidoreductase activity; F:metal ion binding; C:chloroplast; C:plastid; C:chloroplast thylakoid lumen; C:thylakoid
Oleur061Scf0011g00015.1	7	P:GO:0006144; P:GO:0009877; P:GO:0019628; P:GO:0055114; F:GO:0004846; F:GO:0016491; C:GO:0005777	P:purine nucleobase metabolic process; P:nodulation; P:urate catabolic process; P:oxidation-reduction process; F:urate oxidase activity; F:oxidoreductase activity; C:peroxisome
Oleur061Scf0011g01002.1	5	P:GO:0006629; P:GO:0006952; P:GO:0008152; P:GO:0016042; F:GO:0016787	P:lipid metabolic process; P:defense response; P:metabolic process; P:lipid catabolic process; F:hydrolase activity
Oleur061Scf0011g01013.1	10	P:GO:0008152; P:GO:0046148; P:GO:0055114; F:GO:0004097; F:GO:0016491; F:GO:0046872; C:GO:0009507; C:GO:0009536; C:GO:0009543; C:GO:0009579	P:metabolic process; P:pigment biosynthetic process; P:oxidation-reduction process; F:catechol oxidase activity; F:oxidoreductase activity; F:metal ion binding; C:chloroplast; C:plastid; C:chloroplast thylakoid lumen; C:thylakoid
Oleur061Scf0011g03003.1	5	P:GO:0009451; P:GO:0090305; F:GO:0003723; F:GO:0004519; C:GO:0043231	P:RNA modification; P:nucleic acid phosphodiester bond hydrolysis; F:RNA binding; F:endonuclease activity; C:intracellular membrane-bounded organelle
Oleur061Scf0011g03018.1	25	P:GO:0000160; P:GO:0007165; P:GO:0007275; P:GO:0008152; P:GO:0009116; P:GO:0009553; P:GO:0009736; P:GO:0010087; P:GO:0016310; P:GO:0018106; P:GO:0023014; P:GO:0080117; F:GO:0000155; F:GO:0003824; F:GO:0004673; F:GO:0005515; F:GO:0016301; F:GO:0016740; F:GO:0016772; F:GO:0042803; C:GO:0005622; C:GO:0005886; C:GO:0009506; C:GO:0016020; C:GO:0016021	P:phosphorelay signal transduction system; P:signal transduction; P:multicellular organism development; P:metabolic process; P:nucleoside metabolic process; P:embryo sac development; P:cytokinin-activated signaling pathway; P:phloem or xylem histogenesis; P:phosphorylation; P:peptidyl-histidine phosphorylation; P:signal transduction by protein phosphorylation; P:secondary growth; F:phosphorelay s…
Oleur061Scf0011g03023.1	16	P:GO:0009932; P:GO:0055114; F:GO:0005507; F:GO:0016491; F:GO:0016722; F:GO:0046872; C:GO:0005576; C:GO:0005618; C:GO:0005774; C:GO:0005886; C:GO:0009505; C:GO:0009506; C:GO:0016020; C:GO:0031225; C:GO:0046658; C:GO:0048046	P:cell tip growth; P:oxidation-reduction process; F:copper ion binding; F:oxidoreductase activity; F:oxidoreductase activity, oxidizing metal ions; F:metal ion binding; C:extracellular region; C:cell wall; C:vacuolar membrane; C:plasma membrane; C:plant-type cell wall; C:plasmodesma; C:membrane; C:anchored component of membrane; C:anchored component of plasma membrane; C:apoplast
Oleur061Scf0012g03006.1	9	P:GO:0006351; P:GO:0006366; F:GO:0003677; F:GO:0003899; F:GO:0016740; F:GO:0016779; F:GO:0046872; C:GO:0005634; C:GO:0005665	P:transcription, DNA-templated; P:transcription by RNA polymerase II; F:DNA binding; F:DNA-directed 5'-3' RNA polymerase activity; F:transferase activity; F:nucleotidyltransferase activity; F:metal ion binding; C:nucleus; C:RNA polymerase II, core complex
Oleur061Scf0012g03007.1	12	P:GO:0010207; P:GO:0055114; F:GO:0003955; F:GO:0005515; F:GO:0016491; F:GO:0048038; C:GO:0009507; C:GO:0009535; C:GO:0009536; C:GO:0009579; C:GO:0016020; C:GO:0016021	P:photosystem II assembly; P:oxidation-reduction process; F:NAD(P)H dehydrogenase (quinone) activity; F:protein binding; F:oxidoreductase activity; F:quinone binding; C:chloroplast; C:chloroplast thylakoid membrane; C:plastid; C:thylakoid; C:membrane; C:integral component of membrane
Oleur061Scf0013g00007.1	13	P:GO:0016032; P:GO:0046907; F:GO:0005515; C:GO:0000326; C:GO:0005634; C:GO:0005773; C:GO:0005783; C:GO:0005789; C:GO:0005829; C:GO:0005886; C:GO:0016020; C:GO:0016021; C:GO:0032586	P:viral process; P:intracellular transport; F:protein binding; C:protein storage vacuole; C:nucleus; C:vacuole; C:endoplasmic reticulum; C:endoplasmic reticulum membrane; C:cytosol; C:plasma membrane; C:membrane; C:integral component of membrane; C:protein storage vacuole membrane
Oleur061Scf0013g01013.1	3	P:GO:0007059; P:GO:0051301; F:GO:0008017	P:chromosome segregation; P:cell division; F:microtubule binding
Oleur061Scf0013g01015.1	3	P:GO:0007059; P:GO:0051301; F:GO:0008017	P:chromosome segregation; P:cell division; F:microtubule binding
Oleur061Scf0013g01024.1	4	P:GO:0008152; F:GO:0016740; F:GO:0016757; F:GO:0016758	P:metabolic process; F:transferase activity; F:transferase activity, transferring glycosyl groups; F:transferase activity, transferring hexosyl groups
Oleur061Scf0013g02002.1	23	P:GO:0006810; P:GO:0006811; P:GO:0006812; P:GO:0006825; P:GO:0009767; P:GO:0030001; P:GO:0035434; P:GO:0055070; P:GO:0098655; F:GO:0000166; F:GO:0005375; F:GO:0005524; F:GO:0016531; F:GO:0016787; F:GO:0019829; F:GO:0046872; C:GO:0009507; C:GO:0009536; C:GO:0009570; C:GO:0009941; C:GO:0016020; C:GO:0016021; C:GO:0031969	P:transport; P:ion transport; P:cation transport; P:copper ion transport; P:photosynthetic electron transport chain; P:metal ion transport; P:copper ion transmembrane transport; P:copper ion homeostasis; P:cation transmembrane transport; F:nucleotide binding; F:copper ion transmembrane transporter activity; F:ATP binding; F:copper chaperone activity; F:hydrolase activity; F:ATPase-coupled cation …
Oleur061Scf0013g02006.1	8	P:GO:0006508; P:GO:0006952; P:GO:0043068; F:GO:0004197; F:GO:0005515; F:GO:0008233; F:GO:0008234; F:GO:0016787	P:proteolysis; P:defense response; P:positive regulation of programmed cell death; F:cysteine-type endopeptidase activity; F:protein binding; F:peptidase activity; F:cysteine-type peptidase activity; F:hydrolase activity
Oleur061Scf0013g03002.1	3	P:GO:0006417; F:GO:0003723; C:GO:0005737	P:regulation of translation; F:RNA binding; C:cytoplasm
Oleur061Scf0013g03009.1	11	P:GO:0009765; P:GO:0015979; P:GO:0018298; F:GO:0016168; C:GO:0009507; C:GO:0009523; C:GO:0009535; C:GO:0009536; C:GO:0009579; C:GO:0016020; C:GO:0016021	P:photosynthesis, light harvesting; P:photosynthesis; P:protein-chromophore linkage; F:chlorophyll binding; C:chloroplast; C:photosystem II; C:chloroplast thylakoid membrane; C:plastid; C:thylakoid; C:membrane; C:integral component of membrane
Oleur061Scf0013g03030.1	8	P:GO:0006629; P:GO:0006633; P:GO:0009245; F:GO:0016829; F:GO:0016836; F:GO:0019171; F:GO:0047451; C:GO:0005737	P:lipid metabolic process; P:fatty acid biosynthetic process; P:lipid A biosynthetic process; F:lyase activity; F:hydro-lyase activity; F:3-hydroxyacyl-[acyl-carrier-protein] dehydratase activity; F:3-hydroxyoctanoyl-[acyl-carrier-protein] dehydratase activity; C:cytoplasm
Oleur061Scf0013g03034.1	11	P:GO:0006260; P:GO:0071897; P:GO:0090305; F:GO:0000166; F:GO:0003677; F:GO:0003824; F:GO:0003887; F:GO:0004518; F:GO:0004527; F:GO:0016787; F:GO:0046872	P:DNA replication; P:DNA biosynthetic process; P:nucleic acid phosphodiester bond hydrolysis; F:nucleotide binding; F:DNA binding; F:catalytic activity; F:DNA-directed DNA polymerase activity; F:nuclease activity; F:exonuclease activity; F:hydrolase activity; F:metal ion binding
Oleur061Scf0013g04008.1	6	P:GO:0006869; F:GO:0008289; C:GO:0005886; C:GO:0016020; C:GO:0031225; C:GO:0046658	P:lipid transport; F:lipid binding; C:plasma membrane; C:membrane; C:anchored component of membrane; C:anchored component of plasma membrane
Oleur061Scf0013g04009.1	7	P:GO:0016310; F:GO:0016301; F:GO:0016740; F:GO:0102193; C:GO:0005739; C:GO:0009507; C:GO:0009536	P:phosphorylation; F:kinase activity; F:transferase activity; F:protein-ribulosamine 3-kinase activity; C:mitochondrion; C:chloroplast; C:plastid
Oleur061Scf0013g04013.1	11	P:GO:0006979; P:GO:0009664; P:GO:0042744; P:GO:0055114; P:GO:0098869; F:GO:0004601; F:GO:0016491; F:GO:0020037; F:GO:0046872; C:GO:0005576; C:GO:0009505	P:response to oxidative stress; P:plant-type cell wall organization; P:hydrogen peroxide catabolic process; P:oxidation-reduction process; P:cellular oxidant detoxification; F:peroxidase activity; F:oxidoreductase activity; F:heme binding; F:metal ion binding; C:extracellular region; C:plant-type cell wall
Oleur061Scf0013g04023.1	8	P:GO:0006122; P:GO:0055114; P:GO:1902600; F:GO:0008121; C:GO:0005739; C:GO:0005743; C:GO:0016020; C:GO:0070469	P:mitochondrial electron transport, ubiquinol to cytochrome c; P:oxidation-reduction process; P:proton transmembrane transport; F:ubiquinol-cytochrome-c reductase activity; C:mitochondrion; C:mitochondrial inner membrane; C:membrane; C:respirasome
Oleur061Scf0013g05012.1	11	P:GO:0000154; P:GO:0006364; P:GO:0031167; P:GO:0032259; F:GO:0000179; F:GO:0003723; F:GO:0008168; F:GO:0008649; F:GO:0016740; F:GO:0052908; C:GO:0005737	P:rRNA modification; P:rRNA processing; P:rRNA methylation; P:methylation; F:rRNA (adenine-N6,N6-)-dimethyltransferase activity; F:RNA binding; F:methyltransferase activity; F:rRNA methyltransferase activity; F:transferase activity; F:16S rRNA (adenine(1518)-N(6)/adenine(1519)-N(6))-dimethyltransferase activity; C:cytoplasm
Oleur061Scf0013g07010.1	6	P:GO:0006306; P:GO:0006346; P:GO:0031047; F:GO:0003682; F:GO:0046872; C:GO:0005634	P:DNA methylation; P:methylation-dependent chromatin silencing; P:gene silencing by RNA; F:chromatin binding; F:metal ion binding; C:nucleus
Oleur061Scf0013g07011.1	34	P:GO:0000902; P:GO:0006468; P:GO:0006909; P:GO:0007030; P:GO:0007049; P:GO:0008360; P:GO:0016055; P:GO:0016310; P:GO:0018105; P:GO:0032436; P:GO:0045104; P:GO:0051301; P:GO:1904424; F:GO:0000166; F:GO:0004672; F:GO:0004674; F:GO:0005524; F:GO:0016301; F:GO:0016740; C:GO:0000775; C:GO:0000776; C:GO:0000777; C:GO:0005634; C:GO:0005694; C:GO:0005737; C:GO:0005813; C:GO:0005815; C:GO:0005829; C:GO:00…	P:cell morphogenesis; P:protein phosphorylation; P:phagocytosis; P:Golgi organization; P:cell cycle; P:regulation of cell shape; P:Wnt signaling pathway; P:phosphorylation; P:peptidyl-serine phosphorylation; P:positive regulation of proteasomal ubiquitin-dependent protein catabolic process; P:intermediate filament cytoskeleton organization; P:cell division; P:regulation of GTP binding; F:nucleoti…
Oleur061Scf0013g08006.1	13	P:GO:0006031; P:GO:0006038; P:GO:0006042; P:GO:0006048; P:GO:0006487; P:GO:0006541; P:GO:0030448; P:GO:0035690; P:GO:1901135; F:GO:0004360; F:GO:0008483; F:GO:0016740; F:GO:0097367	P:chitin biosynthetic process; P:cell wall chitin biosynthetic process; P:glucosamine biosynthetic process; P:UDP-N-acetylglucosamine biosynthetic process; P:protein N-linked glycosylation; P:glutamine metabolic process; P:hyphal growth; P:cellular response to drug; P:carbohydrate derivative metabolic process; F:glutamine-fructose-6-phosphate transaminase (isomerizing) activity; F:transaminase ac…
Oleur061Scf0014g00005.1	9	P:GO:0016567; P:GO:0043161; P:GO:0080167; F:GO:0008270; F:GO:0016740; F:GO:0046872; F:GO:0061630; C:GO:0016020; C:GO:0016021	P:protein ubiquitination; P:proteasome-mediated ubiquitin-dependent protein catabolic process; P:response to karrikin; F:zinc ion binding; F:transferase activity; F:metal ion binding; F:ubiquitin protein ligase activity; C:membrane; C:integral component of membrane
Oleur061Scf0014g00013.1	5	P:GO:0006364; P:GO:0030490; P:GO:0042254; F:GO:0016740; C:GO:0005575	P:rRNA processing; P:maturation of SSU-rRNA; P:ribosome biogenesis; F:transferase activity; C:cellular_component
Oleur061Scf0014g00015.1	7	P:GO:0006952; P:GO:0008219; P:GO:0009693; P:GO:0010150; F:GO:0003676; F:GO:0003723; C:GO:0005634	P:defense response; P:cell death; P:ethylene biosynthetic process; P:leaf senescence; F:nucleic acid binding; F:RNA binding; C:nucleus
Oleur061Scf0014g01013.1	12	P:GO:0006511; P:GO:0016567; P:GO:0030163; P:GO:0060154; F:GO:0004842; F:GO:0008270; F:GO:0016740; F:GO:0034450; F:GO:0046872; C:GO:0000151; C:GO:0016020; C:GO:0016021	P:ubiquitin-dependent protein catabolic process; P:protein ubiquitination; P:protein catabolic process; P:obsolete cellular process regulating host cell cycle in response to virus; F:ubiquitin-protein transferase activity; F:zinc ion binding; F:transferase activity; F:ubiquitin-ubiquitin ligase activity; F:metal ion binding; C:ubiquitin ligase complex; C:membrane; C:integral component of membrane
Oleur061Scf0014g02019.1	6	P:GO:0006508; F:GO:0008233; F:GO:0008234; F:GO:0016787; F:GO:0036459; C:GO:0005575	P:proteolysis; F:peptidase activity; F:cysteine-type peptidase activity; F:hydrolase activity; F:thiol-dependent ubiquitinyl hydrolase activity; C:cellular_component
Oleur061Scf0014g02025.1	4	P:GO:0007264; F:GO:0000166; F:GO:0005525; C:GO:0005622	P:small GTPase mediated signal transduction; F:nucleotide binding; F:GTP binding; C:intracellular
Oleur061Scf0014g02030.1	14	P:GO:0010345; P:GO:0042761; P:GO:0055114; P:GO:0071555; F:GO:0004497; F:GO:0005506; F:GO:0016491; F:GO:0016705; F:GO:0020037; F:GO:0046872; C:GO:0005783; C:GO:0005789; C:GO:0016020; C:GO:0016021	P:suberin biosynthetic process; P:very long-chain fatty acid biosynthetic process; P:oxidation-reduction process; P:cell wall organization; F:monooxygenase activity; F:iron ion binding; F:oxidoreductase activity; F:oxidoreductase activity, acting on paired donors, with incorporation or reduction of molecular oxygen; F:heme binding; F:metal ion binding; C:endoplasmic reticulum; C:endoplasmic retic…
Oleur061Scf0014g02031.1	9	P:GO:0006810; P:GO:0006850; P:GO:0006850; F:GO:0050833; C:GO:0005739; C:GO:0005743; C:GO:0016020; C:GO:0016021; C:GO:0031305	P:transport; P:mitochondrial pyruvate transmembrane transport; P:mitochondrial pyruvate transmembrane transport; F:pyruvate transmembrane transporter activity; C:mitochondrion; C:mitochondrial inner membrane; C:membrane; C:integral component of membrane; C:integral component of mitochondrial inner membrane
Oleur061Scf0014g02032.1	14	P:GO:0008652; P:GO:0009073; P:GO:0009423; P:GO:0016310; P:GO:0019632; F:GO:0000166; F:GO:0000287; F:GO:0004765; F:GO:0005524; F:GO:0016301; F:GO:0016740; F:GO:0046872; C:GO:0009507; C:GO:0009536	P:cellular amino acid biosynthetic process; P:aromatic amino acid family biosynthetic process; P:chorismate biosynthetic process; P:phosphorylation; P:shikimate metabolic process; F:nucleotide binding; F:magnesium ion binding; F:shikimate kinase activity; F:ATP binding; F:kinase activity; F:transferase activity; F:metal ion binding; C:chloroplast; C:plastid
Oleur061Scf0014g03007.1	30	P:GO:0001578; P:GO:0006468; P:GO:0006952; P:GO:0009647; P:GO:0009729; P:GO:0009742; P:GO:0009911; P:GO:0010224; P:GO:0010268; P:GO:0010584; P:GO:0016310; P:GO:0048366; P:GO:0048657; P:GO:0060548; P:GO:1900140; F:GO:0000166; F:GO:0004672; F:GO:0004674; F:GO:0005496; F:GO:0005524; F:GO:0008289; F:GO:0016301; F:GO:0016740; F:GO:0042802; F:GO:0042803; F:GO:0046982; C:GO:0005768; C:GO:0005886; C:GO:00…	P:microtubule bundle formation; P:protein phosphorylation; P:defense response; P:skotomorphogenesis; P:detection of brassinosteroid stimulus; P:brassinosteroid mediated signaling pathway; P:positive regulation of flower development; P:response to UV-B; P:brassinosteroid homeostasis; P:pollen exine formation; P:phosphorylation; P:leaf development; P:anther wall tapetum cell differentiation; P:nega…
Oleur061Scf0014g03008.1	5	P:GO:0097428; F:GO:0005198; F:GO:0005506; F:GO:0046872; F:GO:0051536	P:protein maturation by iron-sulfur cluster transfer; F:structural molecule activity; F:iron ion binding; F:metal ion binding; F:iron-sulfur cluster binding
Oleur061Scf0014g03024.1	7	P:GO:0008150; P:GO:0009451; P:GO:0090305; F:GO:0003723; F:GO:0004519; C:GO:0005575; C:GO:0043231	P:biological_process; P:RNA modification; P:nucleic acid phosphodiester bond hydrolysis; F:RNA binding; F:endonuclease activity; C:cellular_component; C:intracellular membrane-bounded organelle
Oleur061Scf0014g04008.1	11	P:GO:0006979; P:GO:0009664; P:GO:0042744; P:GO:0055114; P:GO:0098869; F:GO:0004601; F:GO:0016491; F:GO:0020037; F:GO:0046872; C:GO:0005576; C:GO:0009505	P:response to oxidative stress; P:plant-type cell wall organization; P:hydrogen peroxide catabolic process; P:oxidation-reduction process; P:cellular oxidant detoxification; F:peroxidase activity; F:oxidoreductase activity; F:heme binding; F:metal ion binding; C:extracellular region; C:plant-type cell wall
Oleur061Scf0014g04010.1	12	P:GO:0006468; P:GO:0016310; P:GO:0051726; F:GO:0000166; F:GO:0004672; F:GO:0004674; F:GO:0004693; F:GO:0005524; F:GO:0008353; F:GO:0016301; F:GO:0016740; C:GO:0005634	P:protein phosphorylation; P:phosphorylation; P:regulation of cell cycle; F:nucleotide binding; F:protein kinase activity; F:protein serine/threonine kinase activity; F:cyclin-dependent protein serine/threonine kinase activity; F:ATP binding; F:RNA polymerase II CTD heptapeptide repeat kinase activity; F:kinase activity; F:transferase activity; C:nucleus
Oleur061Scf0014g05008.1	8	P:GO:0015979; P:GO:0015995; F:GO:0000166; F:GO:0005524; F:GO:0016851; F:GO:0016874; C:GO:0009507; C:GO:0009536	P:photosynthesis; P:chlorophyll biosynthetic process; F:nucleotide binding; F:ATP binding; F:magnesium chelatase activity; F:ligase activity; C:chloroplast; C:plastid
Oleur061Scf0014g05016.1	12	P:GO:0001944; P:GO:0006351; P:GO:0006355; P:GO:0006952; P:GO:0009864; P:GO:0009873; P:GO:0010200; P:GO:0045893; P:GO:0051301; F:GO:0003677; F:GO:0003700; C:GO:0005634	P:vasculature development; P:transcription, DNA-templated; P:regulation of transcription, DNA-templated; P:defense response; P:induced systemic resistance, jasmonic acid mediated signaling pathway; P:ethylene-activated signaling pathway; P:response to chitin; P:positive regulation of transcription, DNA-templated; P:cell division; F:DNA binding; F:DNA-binding transcription factor activity; C:nucle…
Oleur061Scf0014g05017.1	4	P:GO:0033615; P:GO:0065003; F:GO:0005515; C:GO:0005739	P:mitochondrial proton-transporting ATP synthase complex assembly; P:protein-containing complex assembly; F:protein binding; C:mitochondrion
Oleur061Scf0014g05019.1	5	P:GO:0007275; P:GO:0009555; P:GO:0043067; F:GO:0005515; C:GO:0005634	P:multicellular organism development; P:pollen development; P:regulation of programmed cell death; F:protein binding; C:nucleus
Oleur061Scf0014g05020.1	5	P:GO:0006351; P:GO:0006355; P:GO:0007275; F:GO:0003677; C:GO:0005634	P:transcription, DNA-templated; P:regulation of transcription, DNA-templated; P:multicellular organism development; F:DNA binding; C:nucleus
Oleur061Scf0014g05026.1	5	P:GO:0006629; P:GO:0016042; F:GO:0016787; F:GO:0016788; C:GO:0005576	P:lipid metabolic process; P:lipid catabolic process; F:hydrolase activity; F:hydrolase activity, acting on ester bonds; C:extracellular region
Oleur061Scf0015g00004.1	8	P:GO:0007275; P:GO:0009826; P:GO:0010031; F:GO:0008017; C:GO:0005737; C:GO:0005856; C:GO:0005874; C:GO:0010005	P:multicellular organism development; P:unidimensional cell growth; P:circumnutation; F:microtubule binding; C:cytoplasm; C:cytoskeleton; C:microtubule; C:cortical microtubule, transverse to long axis
Oleur061Scf0016g01016.1	14	P:GO:0002237; P:GO:0006351; P:GO:0006355; P:GO:0009751; P:GO:0010200; P:GO:0031347; P:GO:0042742; P:GO:0050832; F:GO:0003677; F:GO:0003700; F:GO:0005515; F:GO:0042802; F:GO:0043565; C:GO:0005634	P:response to molecule of bacterial origin; P:transcription, DNA-templated; P:regulation of transcription, DNA-templated; P:response to salicylic acid; P:response to chitin; P:regulation of defense response; P:defense response to bacterium; P:defense response to fungus; F:DNA binding; F:DNA-binding transcription factor activity; F:protein binding; F:identical protein binding; F:sequence-specific …
Oleur061Scf0016g01017.1	9	P:GO:0006810; P:GO:0055085; F:GO:0000166; F:GO:0005524; F:GO:0016887; F:GO:0042626; C:GO:0005886; C:GO:0016020; C:GO:0016021	P:transport; P:transmembrane transport; F:nucleotide binding; F:ATP binding; F:ATPase activity; F:ATPase-coupled transmembrane transporter activity; C:plasma membrane; C:membrane; C:integral component of membrane
Oleur061Scf0016g01019.1	3	P:GO:0006470; F:GO:0004721; F:GO:0016787	P:protein dephosphorylation; F:phosphoprotein phosphatase activity; F:hydrolase activity
Oleur061Scf0016g02006.1	10	P:GO:0006979; P:GO:0055114; P:GO:0098869; F:GO:0004601; F:GO:0004602; F:GO:0016491; F:GO:0047066; C:GO:0009507; C:GO:0009536; C:GO:0009570	P:response to oxidative stress; P:oxidation-reduction process; P:cellular oxidant detoxification; F:peroxidase activity; F:glutathione peroxidase activity; F:oxidoreductase activity; F:phospholipid-hydroperoxide glutathione peroxidase activity; C:chloroplast; C:plastid; C:chloroplast stroma
Oleur061Scf0016g02007.1	5	F:GO:0000166; F:GO:0005524; F:GO:0008641; F:GO:0046872; C:GO:0005829	F:nucleotide binding; F:ATP binding; F:ubiquitin-like modifier activating enzyme activity; F:metal ion binding; C:cytosol
Oleur061Scf0016g02009.1	9	P:GO:0006470; F:GO:0003824; F:GO:0004721; F:GO:0004722; F:GO:0016787; F:GO:0043169; F:GO:0046872; C:GO:0005737; C:GO:0016020	P:protein dephosphorylation; F:catalytic activity; F:phosphoprotein phosphatase activity; F:protein serine/threonine phosphatase activity; F:hydrolase activity; F:cation binding; F:metal ion binding; C:cytoplasm; C:membrane
Oleur061Scf0016g02010.1	27	P:GO:0000160; P:GO:0006952; P:GO:0007165; P:GO:0007275; P:GO:0009736; P:GO:0009738; P:GO:0009788; P:GO:0009873; P:GO:0010105; P:GO:0016310; P:GO:0018106; P:GO:0023014; P:GO:0048364; P:GO:0070301; P:GO:0071219; P:GO:0071732; P:GO:0090333; F:GO:0000155; F:GO:0004673; F:GO:0016301; F:GO:0016740; F:GO:0016772; F:GO:0046872; C:GO:0005737; C:GO:0005773; C:GO:0005886; C:GO:0016020	P:phosphorelay signal transduction system; P:defense response; P:signal transduction; P:multicellular organism development; P:cytokinin-activated signaling pathway; P:abscisic acid-activated signaling pathway; P:negative regulation of abscisic acid-activated signaling pathway; P:ethylene-activated signaling pathway; P:negative regulation of ethylene-activated signaling pathway; P:phosphorylation;…
Oleur061Scf0016g03024.1	16	P:GO:0007165; P:GO:0007186; P:GO:0007188; P:GO:0009617; P:GO:0009723; P:GO:2000280; F:GO:0000166; F:GO:0001664; F:GO:0003924; F:GO:0004871; F:GO:0005525; F:GO:0019001; F:GO:0031683; F:GO:0046872; C:GO:0005634; C:GO:0005834	P:signal transduction; P:G protein-coupled receptor signaling pathway; P:adenylate cyclase-modulating G protein-coupled receptor signaling pathway; P:response to bacterium; P:response to ethylene; P:regulation of root development; F:nucleotide binding; F:G protein-coupled receptor binding; F:GTPase activity; F:obsolete signal transducer activity; F:GTP binding; F:guanyl nucleotide binding; F:G-pr…
Oleur061Scf0016g03027.1	4	P:GO:0016567; F:GO:0004842; F:GO:0016740; C:GO:0005634	P:protein ubiquitination; F:ubiquitin-protein transferase activity; F:transferase activity; C:nucleus
Oleur061Scf0016g03032.1	12	P:GO:0006629; P:GO:0006694; P:GO:0008202; P:GO:0016126; P:GO:0016310; P:GO:0019287; F:GO:0000166; F:GO:0004631; F:GO:0005524; F:GO:0016301; F:GO:0016740; C:GO:0005777	P:lipid metabolic process; P:steroid biosynthetic process; P:steroid metabolic process; P:sterol biosynthetic process; P:phosphorylation; P:isopentenyl diphosphate biosynthetic process, mevalonate pathway; F:nucleotide binding; F:phosphomevalonate kinase activity; F:ATP binding; F:kinase activity; F:transferase activity; C:peroxisome
Oleur061Scf0016g03034.1	9	P:GO:0007165; P:GO:0007186; F:GO:0000166; F:GO:0003924; F:GO:0004871; F:GO:0005525; F:GO:0019001; F:GO:0031683; F:GO:0046872	P:signal transduction; P:G protein-coupled receptor signaling pathway; F:nucleotide binding; F:GTPase activity; F:obsolete signal transducer activity; F:GTP binding; F:guanyl nucleotide binding; F:G-protein beta/gamma-subunit complex binding; F:metal ion binding
Oleur061Scf0017g00001.1	11	P:GO:0006629; F:GO:0008374; F:GO:0016740; F:GO:0016746; F:GO:0047196; F:GO:0047196; C:GO:0005783; C:GO:0016020; C:GO:0016021; C:GO:0031090; C:GO:0043231	P:lipid metabolic process; F:O-acyltransferase activity; F:transferase activity; F:transferase activity, transferring acyl groups; F:long-chain-alcohol O-fatty-acyltransferase activity; F:long-chain-alcohol O-fatty-acyltransferase activity; C:endoplasmic reticulum; C:membrane; C:integral component of membrane; C:organelle membrane; C:intracellular membrane-bounded organelle
Oleur061Scf0018g00008.1	7	P:GO:0006506; F:GO:0016740; F:GO:0016757; F:GO:0017176; C:GO:0000506; C:GO:0016020; C:GO:0016021	P:GPI anchor biosynthetic process; F:transferase activity; F:transferase activity, transferring glycosyl groups; F:phosphatidylinositol N-acetylglucosaminyltransferase activity; C:glycosylphosphatidylinositol-N-acetylglucosaminyltransferase (GPI-GnT) complex; C:membrane; C:integral component of membrane
Oleur061Scf0018g01003.1	14	P:GO:0001576; P:GO:0006486; P:GO:0006629; P:GO:0007009; F:GO:0008378; F:GO:0015643; F:GO:0016740; F:GO:0016757; F:GO:0050512; C:GO:0000139; C:GO:0005794; C:GO:0016020; C:GO:0016021; C:GO:0070062	P:globoside biosynthetic process; P:protein glycosylation; P:lipid metabolic process; P:plasma membrane organization; F:galactosyltransferase activity; F:toxic substance binding; F:transferase activity; F:transferase activity, transferring glycosyl groups; F:lactosylceramide 4-alpha-galactosyltransferase activity; C:Golgi membrane; C:Golgi apparatus; C:membrane; C:integral component of membrane; …
Oleur061Scf0018g01007.1	22	P:GO:0009637; P:GO:0009735; P:GO:0009765; P:GO:0009768; P:GO:0010114; P:GO:0010218; P:GO:0015979; P:GO:0018298; F:GO:0016168; F:GO:0031409; F:GO:0046872; C:GO:0009507; C:GO:0009522; C:GO:0009523; C:GO:0009534; C:GO:0009535; C:GO:0009536; C:GO:0009579; C:GO:0009941; C:GO:0010287; C:GO:0016020; C:GO:0016021	P:response to blue light; P:response to cytokinin; P:photosynthesis, light harvesting; P:photosynthesis, light harvesting in photosystem I; P:response to red light; P:response to far red light; P:photosynthesis; P:protein-chromophore linkage; F:chlorophyll binding; F:pigment binding; F:metal ion binding; C:chloroplast; C:photosystem I; C:photosystem II; C:chloroplast thylakoid; C:chloroplast thyl…
Oleur061Scf0018g01008.1	12	P:GO:0006629; P:GO:0008152; P:GO:0008654; P:GO:0009908; P:GO:0010143; P:GO:0016311; F:GO:0016740; F:GO:0016746; F:GO:0016791; F:GO:0090447; C:GO:0016020; C:GO:0016021	P:lipid metabolic process; P:metabolic process; P:phospholipid biosynthetic process; P:flower development; P:cutin biosynthetic process; P:dephosphorylation; F:transferase activity; F:transferase activity, transferring acyl groups; F:phosphatase activity; F:glycerol-3-phosphate 2-O-acyltransferase activity; C:membrane; C:integral component of membrane
Oleur061Scf0018g01022.1	8	P:GO:0006810; P:GO:0006865; P:GO:0009734; P:GO:0055085; F:GO:0015293; C:GO:0005886; C:GO:0016020; C:GO:0016021	P:transport; P:amino acid transport; P:auxin-activated signaling pathway; P:transmembrane transport; F:symporter activity; C:plasma membrane; C:membrane; C:integral component of membrane
Oleur061Scf0018g02008.1	14	P:GO:0005975; P:GO:0006013; P:GO:0008152; F:GO:0003824; F:GO:0004553; F:GO:0004559; F:GO:0008270; F:GO:0015923; F:GO:0016787; F:GO:0016798; F:GO:0030246; F:GO:0046872; C:GO:0000326; C:GO:0005773	P:carbohydrate metabolic process; P:mannose metabolic process; P:metabolic process; F:catalytic activity; F:hydrolase activity, hydrolyzing O-glycosyl compounds; F:alpha-mannosidase activity; F:zinc ion binding; F:mannosidase activity; F:hydrolase activity; F:hydrolase activity, acting on glycosyl bonds; F:carbohydrate binding; F:metal ion binding; C:protein storage vacuole; C:vacuole
Oleur061Scf0018g02017.1	18	P:GO:0006952; P:GO:0007049; P:GO:0007275; P:GO:0009733; P:GO:0009734; P:GO:0009873; P:GO:0010152; P:GO:0010311; P:GO:0016036; P:GO:0016567; P:GO:0048443; F:GO:0000822; F:GO:0004842; F:GO:0005515; F:GO:0010011; F:GO:0038198; C:GO:0005634; C:GO:0019005	P:defense response; P:cell cycle; P:multicellular organism development; P:response to auxin; P:auxin-activated signaling pathway; P:ethylene-activated signaling pathway; P:pollen maturation; P:lateral root formation; P:cellular response to phosphate starvation; P:protein ubiquitination; P:stamen development; F:inositol hexakisphosphate binding; F:ubiquitin-protein transferase activity; F:protein …
Oleur061Scf0018g03021.1	3	C:GO:0005886; C:GO:0016020; C:GO:0016021	C:plasma membrane; C:membrane; C:integral component of membrane
Oleur061Scf0018g03023.1	9	P:GO:0045454; P:GO:0055114; F:GO:0009055; F:GO:0015035; F:GO:0046872; F:GO:0051536; F:GO:0051537; C:GO:0005739; C:GO:0005759	P:cell redox homeostasis; P:oxidation-reduction process; F:electron transfer activity; F:protein disulfide oxidoreductase activity; F:metal ion binding; F:iron-sulfur cluster binding; F:2 iron, 2 sulfur cluster binding; C:mitochondrion; C:mitochondrial matrix
Oleur061Scf0018g03024.1	25	P:GO:0006281; P:GO:0006282; P:GO:0006952; P:GO:0006974; P:GO:0016310; P:GO:0016569; P:GO:0031047; P:GO:0031935; P:GO:0044030; P:GO:0090305; P:GO:1902290; F:GO:0000166; F:GO:0003677; F:GO:0003723; F:GO:0004518; F:GO:0004519; F:GO:0005524; F:GO:0016301; F:GO:0016740; F:GO:0016787; F:GO:0016887; F:GO:0043621; C:GO:0005634; C:GO:0005654; C:GO:0016604	P:DNA repair; P:regulation of DNA repair; P:defense response; P:cellular response to DNA damage stimulus; P:phosphorylation; P:covalent chromatin modification; P:gene silencing by RNA; P:regulation of chromatin silencing; P:regulation of DNA methylation; P:nucleic acid phosphodiester bond hydrolysis; P:positive regulation of defense response to oomycetes; F:nucleotide binding; F:DNA binding; F:RN…
Oleur061Scf0018g03035.1	8	P:GO:0007275; P:GO:0009733; P:GO:0009734; P:GO:0040008; P:GO:1900140; F:GO:0003674; C:GO:0005634; C:GO:0005737	P:multicellular organism development; P:response to auxin; P:auxin-activated signaling pathway; P:regulation of growth; P:regulation of seedling development; F:molecular_function; C:nucleus; C:cytoplasm
Oleur061Scf0019g01003.1	3	P:GO:0006470; F:GO:0004721; F:GO:0016787	P:protein dephosphorylation; F:phosphoprotein phosphatase activity; F:hydrolase activity
Oleur061Scf0020g00001.1	11	P:GO:0006351; P:GO:0006355; P:GO:0009641; P:GO:0009733; P:GO:0009734; P:GO:0009826; P:GO:0045892; F:GO:0003677; F:GO:0003700; F:GO:0043565; C:GO:0005634	P:transcription, DNA-templated; P:regulation of transcription, DNA-templated; P:shade avoidance; P:response to auxin; P:auxin-activated signaling pathway; P:unidimensional cell growth; P:negative regulation of transcription, DNA-templated; F:DNA binding; F:DNA-binding transcription factor activity; F:sequence-specific DNA binding; C:nucleus
Oleur061Scf0020g01003.1	4	P:GO:0006810; F:GO:0005515; C:GO:0016020; C:GO:0016021	P:transport; F:protein binding; C:membrane; C:integral component of membrane
Oleur061Scf0020g01017.1	10	P:GO:0003333; P:GO:0006810; P:GO:0006865; F:GO:0015171; C:GO:0005774; C:GO:0009507; C:GO:0009536; C:GO:0016020; C:GO:0016021; C:GO:0031969	P:amino acid transmembrane transport; P:transport; P:amino acid transport; F:amino acid transmembrane transporter activity; C:vacuolar membrane; C:chloroplast; C:plastid; C:membrane; C:integral component of membrane; C:chloroplast membrane
Oleur061Scf0020g02013.1	8	F:GO:0003676; F:GO:0003677; F:GO:0003697; F:GO:0003723; F:GO:0003730; C:GO:0005634; C:GO:0005737; C:GO:1990904	F:nucleic acid binding; F:DNA binding; F:single-stranded DNA binding; F:RNA binding; F:mRNA 3'-UTR binding; C:nucleus; C:cytoplasm; C:ribonucleoprotein complex
Oleur061Scf0020g02015.1	14	P:GO:0006351; P:GO:0006355; P:GO:0007275; P:GO:0009637; P:GO:0009965; P:GO:0030154; P:GO:0045962; P:GO:0048366; P:GO:1903508; P:GO:2000306; F:GO:0003677; F:GO:0003700; F:GO:0005515; C:GO:0005634	P:transcription, DNA-templated; P:regulation of transcription, DNA-templated; P:multicellular organism development; P:response to blue light; P:leaf morphogenesis; P:cell differentiation; P:positive regulation of development, heterochronic; P:leaf development; P:positive regulation of nucleic acid-templated transcription; P:positive regulation of photomorphogenesis; F:DNA binding; F:DNA-binding t…
Oleur061Scf0020g02023.1	4	P:GO:0009736; P:GO:0009914; P:GO:0010286; C:GO:0009506	P:cytokinin-activated signaling pathway; P:hormone transport; P:heat acclimation; C:plasmodesma
Oleur061Scf0020g03011.1	10	P:GO:0006898; P:GO:0008150; F:GO:0005515; C:GO:0005783; C:GO:0005794; C:GO:0005829; C:GO:0005886; C:GO:0016020; C:GO:0031410; C:GO:0031982	P:receptor-mediated endocytosis; P:biological_process; F:protein binding; C:endoplasmic reticulum; C:Golgi apparatus; C:cytosol; C:plasma membrane; C:membrane; C:cytoplasmic vesicle; C:vesicle
Oleur061Scf0020g03012.1	12	P:GO:0006351; P:GO:0006353; P:GO:0006355; P:GO:0008380; P:GO:0009658; P:GO:0009793; P:GO:0042255; F:GO:0003690; F:GO:0003727; F:GO:0019843; C:GO:0009507; C:GO:0009536	P:transcription, DNA-templated; P:DNA-templated transcription, termination; P:regulation of transcription, DNA-templated; P:RNA splicing; P:chloroplast organization; P:embryo development ending in seed dormancy; P:ribosome assembly; F:double-stranded DNA binding; F:single-stranded RNA binding; F:rRNA binding; C:chloroplast; C:plastid
Oleur061Scf0020g03018.1	7	P:GO:0006744; P:GO:0008299; F:GO:0016740; F:GO:0046872; F:GO:0050347; F:GO:0052923; C:GO:0005739	P:ubiquinone biosynthetic process; P:isoprenoid biosynthetic process; F:transferase activity; F:metal ion binding; F:trans-octaprenyltranstransferase activity; F:all-trans-nonaprenyl-diphosphate synthase (geranyl-diphosphate specific) activity; C:mitochondrion
Oleur061Scf0020g04018.1	9	P:GO:0006979; P:GO:0042744; P:GO:0055114; P:GO:0098869; F:GO:0004601; F:GO:0016491; F:GO:0020037; F:GO:0046872; C:GO:0005576	P:response to oxidative stress; P:hydrogen peroxide catabolic process; P:oxidation-reduction process; P:cellular oxidant detoxification; F:peroxidase activity; F:oxidoreductase activity; F:heme binding; F:metal ion binding; C:extracellular region
Oleur061Scf0020g04019.1	11	P:GO:0008299; P:GO:0010236; P:GO:0015979; F:GO:0016740; F:GO:0016765; F:GO:0046872; F:GO:0050347; F:GO:0052924; C:GO:0009507; C:GO:0009536; C:GO:0009570	P:isoprenoid biosynthetic process; P:plastoquinone biosynthetic process; P:photosynthesis; F:transferase activity; F:transferase activity, transferring alkyl or aryl (other than methyl) groups; F:metal ion binding; F:trans-octaprenyltranstransferase activity; F:all-trans-nonaprenyl-diphosphate synthase (geranylgeranyl-diphosphate specific) activity; C:chloroplast; C:plastid; C:chloroplast stroma
Oleur061Scf0020g04020.1	8	P:GO:0009451; P:GO:0090305; F:GO:0003723; F:GO:0003729; F:GO:0004519; C:GO:0009507; C:GO:0009536; C:GO:0043231	P:RNA modification; P:nucleic acid phosphodiester bond hydrolysis; F:RNA binding; F:mRNA binding; F:endonuclease activity; C:chloroplast; C:plastid; C:intracellular membrane-bounded organelle
Oleur061Scf0020g05001.1	4	P:GO:0006364; C:GO:0005634; C:GO:0030687; C:GO:0030688	P:rRNA processing; C:nucleus; C:preribosome, large subunit precursor; C:preribosome, small subunit precursor
Oleur061Scf0020g05002.1	8	P:GO:0055114; F:GO:0003958; F:GO:0010181; F:GO:0016491; C:GO:0005783; C:GO:0005789; C:GO:0016020; C:GO:0016021	P:oxidation-reduction process; F:NADPH-hemoprotein reductase activity; F:FMN binding; F:oxidoreductase activity; C:endoplasmic reticulum; C:endoplasmic reticulum membrane; C:membrane; C:integral component of membrane
Oleur061Scf0020g05004.1	10	P:GO:0006629; P:GO:0006631; P:GO:0006633; P:GO:0008152; F:GO:0003824; F:GO:0004315; F:GO:0016740; F:GO:0016746; F:GO:0033818; C:GO:0005737	P:lipid metabolic process; P:fatty acid metabolic process; P:fatty acid biosynthetic process; P:metabolic process; F:catalytic activity; F:3-oxoacyl-[acyl-carrier-protein] synthase activity; F:transferase activity; F:transferase activity, transferring acyl groups; F:beta-ketoacyl-acyl-carrier-protein synthase III activity; C:cytoplasm
Oleur061Scf0020g05027.1	9	P:GO:0006260; P:GO:0006281; P:GO:0006310; P:GO:0006974; P:GO:0016458; F:GO:0003676; F:GO:0003677; F:GO:0005515; C:GO:0005634	P:DNA replication; P:DNA repair; P:DNA recombination; P:cellular response to DNA damage stimulus; P:gene silencing; F:nucleic acid binding; F:DNA binding; F:protein binding; C:nucleus
Oleur061Scf0020g06025.1	7	P:GO:0009102; F:GO:0003824; F:GO:0004015; F:GO:0008483; F:GO:0016740; F:GO:0030170; C:GO:0005737	P:biotin biosynthetic process; F:catalytic activity; F:adenosylmethionine-8-amino-7-oxononanoate transaminase activity; F:transaminase activity; F:transferase activity; F:pyridoxal phosphate binding; C:cytoplasm
Oleur061Scf0020g06026.1	3	C:GO:0005886; C:GO:0016020; C:GO:0016021	C:plasma membrane; C:membrane; C:integral component of membrane
Oleur061Scf0020g08001.1	3	P:GO:0006351; P:GO:0006355; C:GO:0005634	P:transcription, DNA-templated; P:regulation of transcription, DNA-templated; C:nucleus
Oleur061Scf0021g00001.1	22	P:GO:0000245; P:GO:0000387; P:GO:0000398; P:GO:0000956; P:GO:0006396; P:GO:0006397; P:GO:0008380; P:GO:0033962; F:GO:0003723; F:GO:0017070; F:GO:0042731; C:GO:0000932; C:GO:0005634; C:GO:0005654; C:GO:0005681; C:GO:0005688; C:GO:0005737; C:GO:0005829; C:GO:0016020; C:GO:0032991; C:GO:0097526; C:GO:1990904	P:spliceosomal complex assembly; P:spliceosomal snRNP assembly; P:mRNA splicing, via spliceosome; P:nuclear-transcribed mRNA catabolic process; P:RNA processing; P:mRNA processing; P:RNA splicing; P:cytoplasmic mRNA processing body assembly; F:RNA binding; F:U6 snRNA binding; F:PH domain binding; C:P-body; C:nucleus; C:nucleoplasm; C:spliceosomal complex; C:U6 snRNP; C:cytoplasm; C:cytosol; C:mem…
Oleur061Scf0021g00003.1	7	P:GO:0006457; P:GO:0007049; P:GO:0032212; F:GO:0005515; F:GO:0051087; C:GO:0005634; C:GO:0005829	P:protein folding; P:cell cycle; P:positive regulation of telomere maintenance via telomerase; F:protein binding; F:chaperone binding; C:nucleus; C:cytosol
Oleur061Scf0021g01014.1	5	P:GO:0009651; F:GO:0000166; F:GO:0005524; F:GO:0016787; F:GO:0016887	P:response to salt stress; F:nucleotide binding; F:ATP binding; F:hydrolase activity; F:ATPase activity
Oleur061Scf0021g01017.1	6	P:GO:0016310; F:GO:0000166; F:GO:0005524; F:GO:0016301; F:GO:0016740; F:GO:0016773	P:phosphorylation; F:nucleotide binding; F:ATP binding; F:kinase activity; F:transferase activity; F:phosphotransferase activity, alcohol group as acceptor
Oleur061Scf0021g01018.1	11	P:GO:0006412; F:GO:0003723; F:GO:0003735; F:GO:0019843; C:GO:0005622; C:GO:0005840; C:GO:0009507; C:GO:0009536; C:GO:0009570; C:GO:0009941; C:GO:1990904	P:translation; F:RNA binding; F:structural constituent of ribosome; F:rRNA binding; C:intracellular; C:ribosome; C:chloroplast; C:plastid; C:chloroplast stroma; C:chloroplast envelope; C:ribonucleoprotein complex
Oleur061Scf0021g01020.1	14	P:GO:0006231; P:GO:0006545; P:GO:0006730; P:GO:0008152; P:GO:0009165; P:GO:0032259; P:GO:0046654; P:GO:0055114; F:GO:0003824; F:GO:0004146; F:GO:0004799; F:GO:0008168; F:GO:0016491; F:GO:0016740	P:dTMP biosynthetic process; P:glycine biosynthetic process; P:one-carbon metabolic process; P:metabolic process; P:nucleotide biosynthetic process; P:methylation; P:tetrahydrofolate biosynthetic process; P:oxidation-reduction process; F:catalytic activity; F:dihydrofolate reductase activity; F:thymidylate synthase activity; F:methyltransferase activity; F:oxidoreductase activity; F:transferase a…
Oleur061Scf0021g01022.1	4	P:GO:0071793; F:GO:0000166; F:GO:0016740; F:GO:0016757	P:bacillithiol biosynthetic process; F:nucleotide binding; F:transferase activity; F:transferase activity, transferring glycosyl groups
Oleur061Scf0021g02002.1	4	F:GO:0000166; F:GO:0005525; F:GO:0046872; C:GO:0005737	F:nucleotide binding; F:GTP binding; F:metal ion binding; C:cytoplasm
Oleur061Scf0021g02003.1	20	P:GO:0000209; P:GO:0006281; P:GO:0006513; P:GO:0006515; P:GO:0006974; P:GO:0016567; P:GO:0043161; P:GO:0070979; P:GO:0071218; F:GO:0000166; F:GO:0004842; F:GO:0005515; F:GO:0005524; F:GO:0016740; F:GO:0031625; F:GO:0061630; F:GO:0061631; C:GO:0005634; C:GO:0005730; C:GO:0005737	P:protein polyubiquitination; P:DNA repair; P:protein monoubiquitination; P:protein quality control for misfolded or incompletely synthesized proteins; P:cellular response to DNA damage stimulus; P:protein ubiquitination; P:proteasome-mediated ubiquitin-dependent protein catabolic process; P:protein K11-linked ubiquitination; P:cellular response to misfolded protein; F:nucleotide binding; F:ubiqu…
Oleur061Scf0021g02004.1	15	P:GO:0000288; P:GO:0006351; P:GO:0006366; P:GO:0006367; P:GO:0031990; P:GO:0034402; P:GO:0044237; P:GO:0045948; F:GO:0000166; F:GO:0003824; F:GO:0003899; F:GO:0031369; C:GO:0000932; C:GO:0005634; C:GO:0005665	P:nuclear-transcribed mRNA catabolic process, deadenylation-dependent decay; P:transcription, DNA-templated; P:transcription by RNA polymerase II; P:transcription initiation from RNA polymerase II promoter; P:mRNA export from nucleus in response to heat stress; P:recruitment of 3'-end processing factors to RNA polymerase II holoenzyme complex; P:cellular metabolic process; P:positive regulation o…
Oleur061Scf0021g02006.1	11	P:GO:0000272; P:GO:0005975; P:GO:0008152; P:GO:0085030; P:GO:2000899; F:GO:0004553; F:GO:0008422; F:GO:0016787; F:GO:0016798; F:GO:0102483; C:GO:0042597	P:polysaccharide catabolic process; P:carbohydrate metabolic process; P:metabolic process; P:symbiotic process benefiting host; P:xyloglucan catabolic process; F:hydrolase activity, hydrolyzing O-glycosyl compounds; F:beta-glucosidase activity; F:hydrolase activity; F:hydrolase activity, acting on glycosyl bonds; F:scopolin beta-glucosidase activity; C:periplasmic space
Oleur061Scf0021g02026.1	13	P:GO:0000209; P:GO:0006511; P:GO:0009561; P:GO:0016567; P:GO:0043161; P:GO:0051603; P:GO:0051726; P:GO:0055046; F:GO:0008270; F:GO:0016740; F:GO:0046872; F:GO:0061630; C:GO:0005886	P:protein polyubiquitination; P:ubiquitin-dependent protein catabolic process; P:megagametogenesis; P:protein ubiquitination; P:proteasome-mediated ubiquitin-dependent protein catabolic process; P:proteolysis involved in cellular protein catabolic process; P:regulation of cell cycle; P:microgametogenesis; F:zinc ion binding; F:transferase activity; F:metal ion binding; F:ubiquitin protein ligase …
Oleur061Scf0021g02030.1	11	P:GO:0000272; P:GO:0005975; P:GO:0008152; P:GO:0085030; P:GO:2000899; F:GO:0004553; F:GO:0008422; F:GO:0016787; F:GO:0016798; F:GO:0102483; C:GO:0042597	P:polysaccharide catabolic process; P:carbohydrate metabolic process; P:metabolic process; P:symbiotic process benefiting host; P:xyloglucan catabolic process; F:hydrolase activity, hydrolyzing O-glycosyl compounds; F:beta-glucosidase activity; F:hydrolase activity; F:hydrolase activity, acting on glycosyl bonds; F:scopolin beta-glucosidase activity; C:periplasmic space
Oleur061Scf0021g03034.1	16	P:GO:0006810; P:GO:0006811; P:GO:0006829; P:GO:0006882; P:GO:0030001; P:GO:0055085; P:GO:0071577; F:GO:0005385; F:GO:0005515; F:GO:0046873; C:GO:0005654; C:GO:0005783; C:GO:0005789; C:GO:0005794; C:GO:0016020; C:GO:0016021	P:transport; P:ion transport; P:zinc ion transport; P:cellular zinc ion homeostasis; P:metal ion transport; P:transmembrane transport; P:zinc ion transmembrane transport; F:zinc ion transmembrane transporter activity; F:protein binding; F:metal ion transmembrane transporter activity; C:nucleoplasm; C:endoplasmic reticulum; C:endoplasmic reticulum membrane; C:Golgi apparatus; C:membrane; C:integra…
Oleur061Scf0021g03036.1	7	P:GO:0006631; P:GO:0055114; F:GO:0016491; F:GO:0031418; F:GO:0046872; F:GO:0048244; F:GO:0051213	P:fatty acid metabolic process; P:oxidation-reduction process; F:oxidoreductase activity; F:L-ascorbic acid binding; F:metal ion binding; F:phytanoyl-CoA dioxygenase activity; F:dioxygenase activity
Oleur061Scf0021g03037.1	1	P:GO:0016567	P:protein ubiquitination
Oleur061Scf0021g03042.1	5	P:GO:0006351; P:GO:0006355; F:GO:0003677; F:GO:0003700; C:GO:0005634	P:transcription, DNA-templated; P:regulation of transcription, DNA-templated; F:DNA binding; F:DNA-binding transcription factor activity; C:nucleus
Oleur061Scf0022g00002.1	10	P:GO:0006810; P:GO:0006811; P:GO:0006816; P:GO:0070588; F:GO:0005262; F:GO:0015292; C:GO:0005739; C:GO:0005743; C:GO:0016020; C:GO:0016021	P:transport; P:ion transport; P:calcium ion transport; P:calcium ion transmembrane transport; F:calcium channel activity; F:uniporter activity; C:mitochondrion; C:mitochondrial inner membrane; C:membrane; C:integral component of membrane
Oleur061Scf0022g02014.1	16	P:GO:0006810; P:GO:0006886; P:GO:0006888; P:GO:0015031; P:GO:0016192; F:GO:0008270; F:GO:0046872; C:GO:0000139; C:GO:0005737; C:GO:0005783; C:GO:0005789; C:GO:0005794; C:GO:0012507; C:GO:0016020; C:GO:0030127; C:GO:0031410	P:transport; P:intracellular protein transport; P:endoplasmic reticulum to Golgi vesicle-mediated transport; P:protein transport; P:vesicle-mediated transport; F:zinc ion binding; F:metal ion binding; C:Golgi membrane; C:cytoplasm; C:endoplasmic reticulum; C:endoplasmic reticulum membrane; C:Golgi apparatus; C:ER to Golgi transport vesicle membrane; C:membrane; C:COPII vesicle coat; C:cytoplasmic…
Oleur061Scf0022g02019.1	11	P:GO:0006351; P:GO:0006366; P:GO:0034587; F:GO:0003677; F:GO:0003697; F:GO:0003899; C:GO:0005634; C:GO:0005654; C:GO:0005665; C:GO:0005730; C:GO:0032993	P:transcription, DNA-templated; P:transcription by RNA polymerase II; P:piRNA metabolic process; F:DNA binding; F:single-stranded DNA binding; F:DNA-directed 5'-3' RNA polymerase activity; C:nucleus; C:nucleoplasm; C:RNA polymerase II, core complex; C:nucleolus; C:protein-DNA complex
Oleur061Scf0022g03006.1	11	P:GO:0008152; P:GO:0009395; P:GO:0016311; F:GO:0003824; F:GO:0003993; F:GO:0004629; F:GO:0016787; F:GO:0016788; F:GO:0034480; C:GO:0005886; C:GO:0016020	P:metabolic process; P:phospholipid catabolic process; P:dephosphorylation; F:catalytic activity; F:acid phosphatase activity; F:phospholipase C activity; F:hydrolase activity; F:hydrolase activity, acting on ester bonds; F:phosphatidylcholine phospholipase C activity; C:plasma membrane; C:membrane
Oleur061Scf0022g03014.1	14	P:GO:0005975; P:GO:0006073; P:GO:0008152; P:GO:0010411; P:GO:0042546; P:GO:0071555; F:GO:0004553; F:GO:0016740; F:GO:0016762; F:GO:0016787; F:GO:0016798; C:GO:0005576; C:GO:0005618; C:GO:0048046	P:carbohydrate metabolic process; P:cellular glucan metabolic process; P:metabolic process; P:xyloglucan metabolic process; P:cell wall biogenesis; P:cell wall organization; F:hydrolase activity, hydrolyzing O-glycosyl compounds; F:transferase activity; F:xyloglucan:xyloglucosyl transferase activity; F:hydrolase activity; F:hydrolase activity, acting on glycosyl bonds; C:extracellular region; C:c…
Oleur061Scf0022g03015.1	13	P:GO:0006796; P:GO:0008152; P:GO:0009395; P:GO:0016036; P:GO:0016311; F:GO:0003824; F:GO:0003993; F:GO:0016787; F:GO:0016788; F:GO:0052642; C:GO:0005773; C:GO:0009506; C:GO:0016020	P:phosphate-containing compound metabolic process; P:metabolic process; P:phospholipid catabolic process; P:cellular response to phosphate starvation; P:dephosphorylation; F:catalytic activity; F:acid phosphatase activity; F:hydrolase activity; F:hydrolase activity, acting on ester bonds; F:lysophosphatidic acid phosphatase activity; C:vacuole; C:plasmodesma; C:membrane
Oleur061Scf0022g04011.1	7	P:GO:0006807; P:GO:0043419; F:GO:0009039; F:GO:0016151; F:GO:0016787; F:GO:0016810; F:GO:0046872	P:nitrogen compound metabolic process; P:urea catabolic process; F:urease activity; F:nickel cation binding; F:hydrolase activity; F:hydrolase activity, acting on carbon-nitrogen (but not peptide) bonds; F:metal ion binding
Oleur061Scf0022g04012.1	12	P:GO:0006139; P:GO:0006163; P:GO:0016310; P:GO:0046939; F:GO:0000166; F:GO:0004017; F:GO:0005524; F:GO:0016301; F:GO:0016740; F:GO:0016776; F:GO:0019205; C:GO:0005737	P:nucleobase-containing compound metabolic process; P:purine nucleotide metabolic process; P:phosphorylation; P:nucleotide phosphorylation; F:nucleotide binding; F:adenylate kinase activity; F:ATP binding; F:kinase activity; F:transferase activity; F:phosphotransferase activity, phosphate group as acceptor; F:nucleobase-containing compound kinase activity; C:cytoplasm
Oleur061Scf0022g05003.1	8	P:GO:0006468; P:GO:0016310; F:GO:0000166; F:GO:0004672; F:GO:0004674; F:GO:0005524; F:GO:0016301; F:GO:0016740	P:protein phosphorylation; P:phosphorylation; F:nucleotide binding; F:protein kinase activity; F:protein serine/threonine kinase activity; F:ATP binding; F:kinase activity; F:transferase activity
Oleur061Scf0022g05010.1	3	F:GO:0004328; F:GO:0016787; F:GO:0016811	F:formamidase activity; F:hydrolase activity; F:hydrolase activity, acting on carbon-nitrogen (but not peptide) bonds, in linear amides
Oleur061Scf0022g06003.1	6	P:GO:0006355; P:GO:0010073; F:GO:0003677; F:GO:0003700; F:GO:0043565; C:GO:0005634	P:regulation of transcription, DNA-templated; P:meristem maintenance; F:DNA binding; F:DNA-binding transcription factor activity; F:sequence-specific DNA binding; C:nucleus
Oleur061Scf0022g07011.1	6	P:GO:0006508; F:GO:0004252; F:GO:0008233; F:GO:0008236; F:GO:0016787; C:GO:0005576	P:proteolysis; F:serine-type endopeptidase activity; F:peptidase activity; F:serine-type peptidase activity; F:hydrolase activity; C:extracellular region
Oleur061Scf0022g07037.1	17	P:GO:0005991; P:GO:0005992; P:GO:0009793; P:GO:0009832; P:GO:0010182; P:GO:0016311; P:GO:0051301; P:GO:0070413; F:GO:0003824; F:GO:0003825; F:GO:0016740; F:GO:0016757; F:GO:0016791; C:GO:0005576; C:GO:0005618; C:GO:0005737; C:GO:0005773	P:trehalose metabolic process; P:trehalose biosynthetic process; P:embryo development ending in seed dormancy; P:plant-type cell wall biogenesis; P:sugar mediated signaling pathway; P:dephosphorylation; P:cell division; P:trehalose metabolism in response to stress; F:catalytic activity; F:alpha,alpha-trehalose-phosphate synthase (UDP-forming) activity; F:transferase activity; F:transferase activi…
Oleur061Scf0023g00003.1	9	P:GO:0051017; P:GO:0051639; P:GO:0051764; F:GO:0003779; F:GO:0051015; C:GO:0005737; C:GO:0005856; C:GO:0005884; C:GO:0032432	P:actin filament bundle assembly; P:actin filament network formation; P:actin crosslink formation; F:actin binding; F:actin filament binding; C:cytoplasm; C:cytoskeleton; C:actin filament; C:actin filament bundle
Oleur061Scf0023g00006.1	14	P:GO:0006810; P:GO:0015031; P:GO:0030100; F:GO:0000166; F:GO:0003924; F:GO:0005525; F:GO:0019003; C:GO:0005768; C:GO:0005769; C:GO:0005886; C:GO:0016020; C:GO:0030139; C:GO:0031901; C:GO:0042470	P:transport; P:protein transport; P:regulation of endocytosis; F:nucleotide binding; F:GTPase activity; F:GTP binding; F:GDP binding; C:endosome; C:early endosome; C:plasma membrane; C:membrane; C:endocytic vesicle; C:early endosome membrane; C:melanosome
Oleur061Scf0023g00016.1	14	P:GO:0007018; P:GO:0032886; P:GO:0048364; F:GO:0000166; F:GO:0003777; F:GO:0005524; F:GO:0008017; F:GO:0016887; C:GO:0005737; C:GO:0005819; C:GO:0005856; C:GO:0005871; C:GO:0005874; C:GO:0009524	P:microtubule-based movement; P:regulation of microtubule-based process; P:root development; F:nucleotide binding; F:microtubule motor activity; F:ATP binding; F:microtubule binding; F:ATPase activity; C:cytoplasm; C:spindle; C:cytoskeleton; C:kinesin complex; C:microtubule; C:phragmoplast
Oleur061Scf0023g01001.1	5	P:GO:0055114; F:GO:0005507; F:GO:0016491; F:GO:0046872; C:GO:0005576	P:oxidation-reduction process; F:copper ion binding; F:oxidoreductase activity; F:metal ion binding; C:extracellular region
Oleur061Scf0023g01004.1	13	P:GO:0006397; P:GO:0090305; P:GO:0090503; F:GO:0003676; F:GO:0003723; F:GO:0004518; F:GO:0004527; F:GO:0004535; F:GO:0016787; F:GO:0043169; F:GO:0046872; C:GO:0005634; C:GO:0005737	P:mRNA processing; P:nucleic acid phosphodiester bond hydrolysis; P:RNA phosphodiester bond hydrolysis, exonucleolytic; F:nucleic acid binding; F:RNA binding; F:nuclease activity; F:exonuclease activity; F:poly(A)-specific ribonuclease activity; F:hydrolase activity; F:cation binding; F:metal ion binding; C:nucleus; C:cytoplasm
Oleur061Scf0023g01005.1	9	P:GO:0006810; P:GO:0006849; F:GO:0050833; C:GO:0009507; C:GO:0009534; C:GO:0009536; C:GO:0009941; C:GO:0016020; C:GO:0016021	P:transport; P:plasma membrane pyruvate transport; F:pyruvate transmembrane transporter activity; C:chloroplast; C:chloroplast thylakoid; C:plastid; C:chloroplast envelope; C:membrane; C:integral component of membrane
Oleur061Scf0023g01006.1	12	P:GO:0006351; P:GO:0006355; P:GO:0007275; P:GO:0009555; P:GO:0048658; F:GO:0000978; F:GO:0003677; F:GO:0003682; F:GO:0003700; F:GO:0005515; F:GO:0046983; C:GO:0005634	P:transcription, DNA-templated; P:regulation of transcription, DNA-templated; P:multicellular organism development; P:pollen development; P:anther wall tapetum development; F:RNA polymerase II cis-regulatory region sequence-specific DNA binding; F:DNA binding; F:chromatin binding; F:DNA-binding transcription factor activity; F:protein binding; F:protein dimerization activity; C:nucleus
Oleur061Scf0023g01021.1	8	P:GO:0006508; P:GO:0019748; F:GO:0004180; F:GO:0008233; F:GO:0016747; F:GO:0016787; C:GO:0005773; C:GO:0005777	P:proteolysis; P:secondary metabolic process; F:carboxypeptidase activity; F:peptidase activity; F:transferase activity, transferring acyl groups other than amino-acyl groups; F:hydrolase activity; C:vacuole; C:peroxisome
Oleur061Scf0023g01033.1	10	P:GO:0006629; P:GO:0006631; P:GO:0006633; P:GO:0031408; P:GO:0055114; F:GO:0016491; F:GO:0016702; F:GO:0046872; F:GO:0051213; C:GO:0005737	P:lipid metabolic process; P:fatty acid metabolic process; P:fatty acid biosynthetic process; P:oxylipin biosynthetic process; P:oxidation-reduction process; F:oxidoreductase activity; F:oxidoreductase activity, acting on single donors with incorporation of molecular oxygen, incorporation of two atoms of oxygen; F:metal ion binding; F:dioxygenase activity; C:cytoplasm
Oleur061Scf0023g02007.1	9	P:GO:0015979; C:GO:0009507; C:GO:0009522; C:GO:0009535; C:GO:0009536; C:GO:0009538; C:GO:0009579; C:GO:0016020; C:GO:0016021	P:photosynthesis; C:chloroplast; C:photosystem I; C:chloroplast thylakoid membrane; C:plastid; C:photosystem I reaction center; C:thylakoid; C:membrane; C:integral component of membrane
Oleur061Scf0023g02023.1	15	P:GO:0006810; P:GO:0006811; P:GO:0006816; P:GO:0019722; P:GO:0035235; P:GO:0070588; P:GO:0071230; F:GO:0004970; F:GO:0005262; F:GO:0005515; F:GO:0008066; C:GO:0005622; C:GO:0005886; C:GO:0016020; C:GO:0016021	P:transport; P:ion transport; P:calcium ion transport; P:calcium-mediated signaling; P:ionotropic glutamate receptor signaling pathway; P:calcium ion transmembrane transport; P:cellular response to amino acid stimulus; F:ionotropic glutamate receptor activity; F:calcium channel activity; F:protein binding; F:glutamate receptor activity; C:intracellular; C:plasma membrane; C:membrane; C:integral c…
Oleur061Scf0023g02024.1	14	P:GO:0006810; P:GO:0006811; P:GO:0006816; P:GO:0019722; P:GO:0035235; P:GO:0070588; P:GO:0071230; F:GO:0004970; F:GO:0005262; F:GO:0008066; C:GO:0005622; C:GO:0005886; C:GO:0016020; C:GO:0016021	P:transport; P:ion transport; P:calcium ion transport; P:calcium-mediated signaling; P:ionotropic glutamate receptor signaling pathway; P:calcium ion transmembrane transport; P:cellular response to amino acid stimulus; F:ionotropic glutamate receptor activity; F:calcium channel activity; F:glutamate receptor activity; C:intracellular; C:plasma membrane; C:membrane; C:integral component of membrane
Oleur061Scf0023g03002.1	18	P:GO:0006468; P:GO:0016310; P:GO:0018105; P:GO:0035556; P:GO:0045860; P:GO:0046777; F:GO:0000166; F:GO:0004672; F:GO:0004674; F:GO:0005515; F:GO:0005524; F:GO:0016301; F:GO:0016740; F:GO:0035091; F:GO:0070300; C:GO:0005622; C:GO:0005737; C:GO:0016020	P:protein phosphorylation; P:phosphorylation; P:peptidyl-serine phosphorylation; P:intracellular signal transduction; P:positive regulation of protein kinase activity; P:protein autophosphorylation; F:nucleotide binding; F:protein kinase activity; F:protein serine/threonine kinase activity; F:protein binding; F:ATP binding; F:kinase activity; F:transferase activity; F:phosphatidylinositol binding…
Oleur061Scf0023g03006.1	11	P:GO:0006629; P:GO:0006631; P:GO:0006633; P:GO:0031408; P:GO:0055114; F:GO:0003824; F:GO:0010181; F:GO:0016491; F:GO:0016629; C:GO:0005622; C:GO:0005737	P:lipid metabolic process; P:fatty acid metabolic process; P:fatty acid biosynthetic process; P:oxylipin biosynthetic process; P:oxidation-reduction process; F:catalytic activity; F:FMN binding; F:oxidoreductase activity; F:12-oxophytodienoate reductase activity; C:intracellular; C:cytoplasm
Oleur061Scf0023g03015.1	7	P:GO:0006024; P:GO:0006486; P:GO:0015012; F:GO:0016740; F:GO:0046872; C:GO:0016020; C:GO:0016021	P:glycosaminoglycan biosynthetic process; P:protein glycosylation; P:heparan sulfate proteoglycan biosynthetic process; F:transferase activity; F:metal ion binding; C:membrane; C:integral component of membrane
Oleur061Scf0023g03020.1	10	P:GO:0006629; P:GO:0006631; P:GO:0006633; P:GO:0031408; P:GO:0055114; F:GO:0003824; F:GO:0010181; F:GO:0016491; F:GO:0016629; C:GO:0005737	P:lipid metabolic process; P:fatty acid metabolic process; P:fatty acid biosynthetic process; P:oxylipin biosynthetic process; P:oxidation-reduction process; F:catalytic activity; F:FMN binding; F:oxidoreductase activity; F:12-oxophytodienoate reductase activity; C:cytoplasm
Oleur061Scf0023g04001.1	4	P:GO:0008152; P:GO:0032259; F:GO:0008168; F:GO:0016740	P:metabolic process; P:methylation; F:methyltransferase activity; F:transferase activity
Oleur061Scf0023g04004.1	8	P:GO:0016567; P:GO:0043161; F:GO:0008270; F:GO:0016740; F:GO:0046872; F:GO:0061630; C:GO:0016020; C:GO:0016021	P:protein ubiquitination; P:proteasome-mediated ubiquitin-dependent protein catabolic process; F:zinc ion binding; F:transferase activity; F:metal ion binding; F:ubiquitin protein ligase activity; C:membrane; C:integral component of membrane
Oleur061Scf0023g06003.1	13	P:GO:0006890; P:GO:0007528; P:GO:0071340; P:GO:1903078; F:GO:0033130; C:GO:0000139; C:GO:0005793; C:GO:0005794; C:GO:0005886; C:GO:0009986; C:GO:0016020; C:GO:0016021; C:GO:0030173	P:retrograde vesicle-mediated transport, Golgi to endoplasmic reticulum; P:neuromuscular junction development; P:skeletal muscle acetylcholine-gated channel clustering; P:positive regulation of protein localization to plasma membrane; F:acetylcholine receptor binding; C:Golgi membrane; C:endoplasmic reticulum-Golgi intermediate compartment; C:Golgi apparatus; C:plasma membrane; C:cell surface; C:…
Oleur061Scf0023g06022.1	7	P:GO:0006397; P:GO:0008150; P:GO:0008380; F:GO:0003674; C:GO:0005634; C:GO:0005681; C:GO:0005737	P:mRNA processing; P:biological_process; P:RNA splicing; F:molecular_function; C:nucleus; C:spliceosomal complex; C:cytoplasm
Oleur061Scf0023g06026.1	9	P:GO:0000082; P:GO:0007049; P:GO:0009735; P:GO:0009744; P:GO:0010444; P:GO:0048316; P:GO:0051301; F:GO:0005515; C:GO:0005634	P:G1/S transition of mitotic cell cycle; P:cell cycle; P:response to cytokinin; P:response to sucrose; P:guard mother cell differentiation; P:seed development; P:cell division; F:protein binding; C:nucleus
Oleur061Scf0023g06027.1	4	P:GO:0006488; P:GO:0006810; C:GO:0016020; C:GO:0016021	P:dolichol-linked oligosaccharide biosynthetic process; P:transport; C:membrane; C:integral component of membrane
Oleur061Scf0023g06028.1	17	P:GO:0006508; P:GO:0050832; P:GO:0051603; F:GO:0004197; F:GO:0005515; F:GO:0008233; F:GO:0008234; F:GO:0016787; C:GO:0000932; C:GO:0005615; C:GO:0005764; C:GO:0005773; C:GO:0005794; C:GO:0009506; C:GO:0009507; C:GO:0010494; C:GO:0048046	P:proteolysis; P:defense response to fungus; P:proteolysis involved in cellular protein catabolic process; F:cysteine-type endopeptidase activity; F:protein binding; F:peptidase activity; F:cysteine-type peptidase activity; F:hydrolase activity; C:P-body; C:extracellular space; C:lysosome; C:vacuole; C:Golgi apparatus; C:plasmodesma; C:chloroplast; C:cytoplasmic stress granule; C:apoplast
Oleur061Scf0023g07004.1	6	P:GO:0006351; P:GO:0006355; P:GO:0009873; F:GO:0003677; F:GO:0003700; C:GO:0005634	P:transcription, DNA-templated; P:regulation of transcription, DNA-templated; P:ethylene-activated signaling pathway; F:DNA binding; F:DNA-binding transcription factor activity; C:nucleus
Oleur061Scf0023g07007.1	7	P:GO:0006351; P:GO:0006355; F:GO:0003677; F:GO:0003700; F:GO:0005515; F:GO:0043565; C:GO:0005634	P:transcription, DNA-templated; P:regulation of transcription, DNA-templated; F:DNA binding; F:DNA-binding transcription factor activity; F:protein binding; F:sequence-specific DNA binding; C:nucleus
Oleur061Scf0023g07012.1	10	P:GO:0009908; P:GO:0010228; P:GO:0016567; P:GO:0040008; P:GO:0043161; F:GO:0005515; F:GO:0008270; F:GO:0016740; F:GO:0046872; F:GO:0061630	P:flower development; P:vegetative to reproductive phase transition of meristem; P:protein ubiquitination; P:regulation of growth; P:proteasome-mediated ubiquitin-dependent protein catabolic process; F:protein binding; F:zinc ion binding; F:transferase activity; F:metal ion binding; F:ubiquitin protein ligase activity
Oleur061Scf0023g07026.1	9	P:GO:0007018; P:GO:0071555; F:GO:0000166; F:GO:0003777; F:GO:0005524; F:GO:0008017; C:GO:0005737; C:GO:0005874; C:GO:0055028	P:microtubule-based movement; P:cell wall organization; F:nucleotide binding; F:microtubule motor activity; F:ATP binding; F:microtubule binding; C:cytoplasm; C:microtubule; C:cortical microtubule
Oleur061Scf0024g00010.1	6	P:GO:0006260; P:GO:0006281; P:GO:0006310; P:GO:0006974; F:GO:0003677; C:GO:0005634	P:DNA replication; P:DNA repair; P:DNA recombination; P:cellular response to DNA damage stimulus; F:DNA binding; C:nucleus
Oleur061Scf0024g00012.1	3	P:GO:0008150; F:GO:0003674; C:GO:0005575	P:biological_process; F:molecular_function; C:cellular_component
Oleur061Scf0024g00016.1	24	P:GO:0000387; P:GO:0000398; P:GO:0006397; P:GO:0008380; F:GO:0003723; C:GO:0005634; C:GO:0005654; C:GO:0005681; C:GO:0005682; C:GO:0005683; C:GO:0005685; C:GO:0005686; C:GO:0005687; C:GO:0005689; C:GO:0005737; C:GO:0005829; C:GO:0034709; C:GO:0034719; C:GO:0043186; C:GO:0071004; C:GO:0071011; C:GO:0071013; C:GO:0097526; C:GO:1990904	P:spliceosomal snRNP assembly; P:mRNA splicing, via spliceosome; P:mRNA processing; P:RNA splicing; F:RNA binding; C:nucleus; C:nucleoplasm; C:spliceosomal complex; C:U5 snRNP; C:U7 snRNP; C:U1 snRNP; C:U2 snRNP; C:U4 snRNP; C:U12-type spliceosomal complex; C:cytoplasm; C:cytosol; C:methylosome; C:SMN-Sm protein complex; C:P granule; C:U2-type prespliceosome; C:precatalytic spliceosome; C:catalyt…
Oleur061Scf0024g00022.1	10	P:GO:0006810; P:GO:0006811; P:GO:0006825; P:GO:0030001; P:GO:0046916; F:GO:0046872; F:GO:0046914; C:GO:0000785; C:GO:0005737; C:GO:0005829	P:transport; P:ion transport; P:copper ion transport; P:metal ion transport; P:cellular transition metal ion homeostasis; F:metal ion binding; F:transition metal ion binding; C:chromatin; C:cytoplasm; C:cytosol
Oleur061Scf0024g00023.1	3	C:GO:0005886; C:GO:0016020; C:GO:0016021	C:plasma membrane; C:membrane; C:integral component of membrane
Oleur061Scf0024g01005.1	15	P:GO:0000165; P:GO:0006468; P:GO:0010468; P:GO:0016310; P:GO:0035556; F:GO:0000166; F:GO:0004672; F:GO:0004674; F:GO:0004707; F:GO:0005524; F:GO:0016301; F:GO:0016740; C:GO:0005634; C:GO:0005773; C:GO:0005886	P:MAPK cascade; P:protein phosphorylation; P:regulation of gene expression; P:phosphorylation; P:intracellular signal transduction; F:nucleotide binding; F:protein kinase activity; F:protein serine/threonine kinase activity; F:MAP kinase activity; F:ATP binding; F:kinase activity; F:transferase activity; C:nucleus; C:vacuole; C:plasma membrane
Oleur061Scf0024g01010.1	3	F:GO:0016787; C:GO:0005737; C:GO:0005829	F:hydrolase activity; C:cytoplasm; C:cytosol
Oleur061Scf0024g01011.1	6	P:GO:0008150; F:GO:0003674; F:GO:0016787; C:GO:0005737; C:GO:0005829; C:GO:0070062	P:biological_process; F:molecular_function; F:hydrolase activity; C:cytoplasm; C:cytosol; C:extracellular exosome
Oleur061Scf0024g03006.1	15	P:GO:0006468; P:GO:0006470; P:GO:0016310; F:GO:0000166; F:GO:0003824; F:GO:0004672; F:GO:0004674; F:GO:0004721; F:GO:0005524; F:GO:0016301; F:GO:0016740; F:GO:0016787; F:GO:0043169; F:GO:0046872; C:GO:0005886	P:protein phosphorylation; P:protein dephosphorylation; P:phosphorylation; F:nucleotide binding; F:catalytic activity; F:protein kinase activity; F:protein serine/threonine kinase activity; F:phosphoprotein phosphatase activity; F:ATP binding; F:kinase activity; F:transferase activity; F:hydrolase activity; F:cation binding; F:metal ion binding; C:plasma membrane
Oleur061Scf0024g03007.1	7	P:GO:0009966; P:GO:0016567; F:GO:0004842; F:GO:0005515; F:GO:0008270; F:GO:0046872; C:GO:0005737	P:regulation of signal transduction; P:protein ubiquitination; F:ubiquitin-protein transferase activity; F:protein binding; F:zinc ion binding; F:metal ion binding; C:cytoplasm
Oleur061Scf0024g04003.1	15	P:GO:0008152; P:GO:0008299; P:GO:0009228; P:GO:0015995; P:GO:0016114; P:GO:0019288; P:GO:0052865; F:GO:0003824; F:GO:0005515; F:GO:0008661; F:GO:0016740; F:GO:0046872; C:GO:0009507; C:GO:0009536; C:GO:0009570	P:metabolic process; P:isoprenoid biosynthetic process; P:thiamine biosynthetic process; P:chlorophyll biosynthetic process; P:terpenoid biosynthetic process; P:isopentenyl diphosphate biosynthetic process, methylerythritol 4-phosphate pathway; P:1-deoxy-D-xylulose 5-phosphate biosynthetic process; F:catalytic activity; F:protein binding; F:1-deoxy-D-xylulose-5-phosphate synthase activity; F:tran…
Oleur061Scf0024g04009.1	6	P:GO:0006629; P:GO:0006631; P:GO:0006633; F:GO:0031177; C:GO:0009507; C:GO:0009536	P:lipid metabolic process; P:fatty acid metabolic process; P:fatty acid biosynthetic process; F:phosphopantetheine binding; C:chloroplast; C:plastid
Oleur061Scf0024g04018.1	15	P:GO:0006468; P:GO:0007166; P:GO:0007178; P:GO:0016310; F:GO:0000166; F:GO:0004672; F:GO:0004674; F:GO:0004675; F:GO:0005524; F:GO:0016301; F:GO:0016740; F:GO:0051020; C:GO:0005634; C:GO:0005737; C:GO:0005886	P:protein phosphorylation; P:cell surface receptor signaling pathway; P:transmembrane receptor protein serine/threonine kinase signaling pathway; P:phosphorylation; F:nucleotide binding; F:protein kinase activity; F:protein serine/threonine kinase activity; F:transmembrane receptor protein serine/threonine kinase activity; F:ATP binding; F:kinase activity; F:transferase activity; F:GTPase binding…
Oleur061Scf0024g04022.1	3	P:GO:0016567; C:GO:0005654; C:GO:0080008	P:protein ubiquitination; C:nucleoplasm; C:Cul4-RING E3 ubiquitin ligase complex
Oleur061Scf0024g04023.1	10	P:GO:0006351; P:GO:0006355; P:GO:0035874; P:GO:0048638; F:GO:0003677; F:GO:0005515; F:GO:0042803; F:GO:0046872; C:GO:0005634; C:GO:0016607	P:transcription, DNA-templated; P:regulation of transcription, DNA-templated; P:cellular response to copper ion starvation; P:regulation of developmental growth; F:DNA binding; F:protein binding; F:protein homodimerization activity; F:metal ion binding; C:nucleus; C:nuclear speck
Oleur061Scf0024g04026.1	8	P:GO:0008652; P:GO:0009073; P:GO:0009423; P:GO:0019632; P:GO:0055114; F:GO:0004764; F:GO:0016491; F:GO:0050661	P:cellular amino acid biosynthetic process; P:aromatic amino acid family biosynthetic process; P:chorismate biosynthetic process; P:shikimate metabolic process; P:oxidation-reduction process; F:shikimate 3-dehydrogenase (NADP+) activity; F:oxidoreductase activity; F:NADP binding
Oleur061Scf0025g00003.1	11	P:GO:0000302; P:GO:0006351; P:GO:0006355; P:GO:0009723; P:GO:0009873; P:GO:0035865; P:GO:0048528; F:GO:0003677; F:GO:0003700; F:GO:0043565; C:GO:0005634	P:response to reactive oxygen species; P:transcription, DNA-templated; P:regulation of transcription, DNA-templated; P:response to ethylene; P:ethylene-activated signaling pathway; P:cellular response to potassium ion; P:post-embryonic root development; F:DNA binding; F:DNA-binding transcription factor activity; F:sequence-specific DNA binding; C:nucleus
Oleur061Scf0025g00017.1	18	P:GO:0006623; P:GO:0006810; P:GO:0006886; P:GO:0006888; P:GO:0006896; P:GO:0015031; P:GO:0016192; P:GO:0042147; P:GO:0048280; F:GO:0005484; C:GO:0005789; C:GO:0005794; C:GO:0005829; C:GO:0012507; C:GO:0016020; C:GO:0016021; C:GO:0031201; C:GO:0031902	P:protein targeting to vacuole; P:transport; P:intracellular protein transport; P:endoplasmic reticulum to Golgi vesicle-mediated transport; P:Golgi to vacuole transport; P:protein transport; P:vesicle-mediated transport; P:retrograde transport, endosome to Golgi; P:vesicle fusion with Golgi apparatus; F:SNAP receptor activity; C:endoplasmic reticulum membrane; C:Golgi apparatus; C:cytosol; C:ER …
Oleur061Scf0025g00020.1	2	P:GO:0016036; C:GO:0005783	P:cellular response to phosphate starvation; C:endoplasmic reticulum
Oleur061Scf0025g00025.1	12	P:GO:0006468; P:GO:0016310; P:GO:0051726; F:GO:0000166; F:GO:0004672; F:GO:0004674; F:GO:0004693; F:GO:0005524; F:GO:0008353; F:GO:0016301; F:GO:0016740; C:GO:0005634	P:protein phosphorylation; P:phosphorylation; P:regulation of cell cycle; F:nucleotide binding; F:protein kinase activity; F:protein serine/threonine kinase activity; F:cyclin-dependent protein serine/threonine kinase activity; F:ATP binding; F:RNA polymerase II CTD heptapeptide repeat kinase activity; F:kinase activity; F:transferase activity; C:nucleus
Oleur061Scf0025g01009.1	11	P:GO:0005975; P:GO:0006006; P:GO:0006012; P:GO:0019318; P:GO:0033499; F:GO:0003824; F:GO:0004034; F:GO:0016853; F:GO:0030246; C:GO:0005737; C:GO:0070062	P:carbohydrate metabolic process; P:glucose metabolic process; P:galactose metabolic process; P:hexose metabolic process; P:galactose catabolic process via UDP-galactose; F:catalytic activity; F:aldose 1-epimerase activity; F:isomerase activity; F:carbohydrate binding; C:cytoplasm; C:extracellular exosome
Oleur061Scf0025g05002.1	9	P:GO:0006810; P:GO:0016192; C:GO:0005768; C:GO:0005774; C:GO:0005783; C:GO:0005794; C:GO:0010008; C:GO:0016020; C:GO:0016021	P:transport; P:vesicle-mediated transport; C:endosome; C:vacuolar membrane; C:endoplasmic reticulum; C:Golgi apparatus; C:endosome membrane; C:membrane; C:integral component of membrane
Oleur061Scf0025g05015.1	15	P:GO:0006468; P:GO:0007166; P:GO:0007178; P:GO:0016310; F:GO:0000166; F:GO:0004672; F:GO:0004674; F:GO:0004675; F:GO:0005524; F:GO:0016301; F:GO:0016740; F:GO:0019901; C:GO:0005886; C:GO:0016020; C:GO:0016021	P:protein phosphorylation; P:cell surface receptor signaling pathway; P:transmembrane receptor protein serine/threonine kinase signaling pathway; P:phosphorylation; F:nucleotide binding; F:protein kinase activity; F:protein serine/threonine kinase activity; F:transmembrane receptor protein serine/threonine kinase activity; F:ATP binding; F:kinase activity; F:transferase activity; F:protein kinase…
Oleur061Scf0025g05017.1	16	P:GO:0006629; P:GO:0006694; P:GO:0007275; P:GO:0010268; P:GO:0016125; P:GO:0016132; P:GO:0055114; F:GO:0004497; F:GO:0005506; F:GO:0016491; F:GO:0016705; F:GO:0016709; F:GO:0020037; F:GO:0046872; C:GO:0016020; C:GO:0016021	P:lipid metabolic process; P:steroid biosynthetic process; P:multicellular organism development; P:brassinosteroid homeostasis; P:sterol metabolic process; P:brassinosteroid biosynthetic process; P:oxidation-reduction process; F:monooxygenase activity; F:iron ion binding; F:oxidoreductase activity; F:oxidoreductase activity, acting on paired donors, with incorporation or reduction of molecular ox…
Oleur061Scf0025g05022.1	9	P:GO:0010109; P:GO:0045454; P:GO:0051776; P:GO:0055114; F:GO:0005515; F:GO:0016671; C:GO:0009507; C:GO:0009536; C:GO:0009570	P:regulation of photosynthesis; P:cell redox homeostasis; P:detection of redox state; P:oxidation-reduction process; F:protein binding; F:oxidoreductase activity, acting on a sulfur group of donors, disulfide as acceptor; C:chloroplast; C:plastid; C:chloroplast stroma
Oleur061Scf0025g06005.1	2	C:GO:0005840; C:GO:1990904	C:ribosome; C:ribonucleoprotein complex
Oleur061Scf0025g06019.1	6	C:GO:0000139; C:GO:0005768; C:GO:0005794; C:GO:0010008; C:GO:0016020; C:GO:0016021	C:Golgi membrane; C:endosome; C:Golgi apparatus; C:endosome membrane; C:membrane; C:integral component of membrane
Oleur061Scf0025g06020.1	18	P:GO:0000122; P:GO:0000183; P:GO:0006260; P:GO:0006338; P:GO:0006351; P:GO:0006355; P:GO:0016569; P:GO:0030308; P:GO:0045892; P:GO:0048545; P:GO:0070370; F:GO:0003723; F:GO:0005515; C:GO:0005634; C:GO:0005654; C:GO:0005829; C:GO:0016581; C:GO:0035098	P:negative regulation of transcription by RNA polymerase II; P:chromatin silencing at rDNA; P:DNA replication; P:chromatin remodeling; P:transcription, DNA-templated; P:regulation of transcription, DNA-templated; P:covalent chromatin modification; P:negative regulation of cell growth; P:negative regulation of transcription, DNA-templated; P:response to steroid hormone; P:cellular heat acclimation…
Oleur061Scf0025g06024.1	9	P:GO:0005975; P:GO:0008152; F:GO:0004553; F:GO:0004565; F:GO:0016787; F:GO:0016798; F:GO:0030246; C:GO:0005618; C:GO:0005773	P:carbohydrate metabolic process; P:metabolic process; F:hydrolase activity, hydrolyzing O-glycosyl compounds; F:beta-galactosidase activity; F:hydrolase activity; F:hydrolase activity, acting on glycosyl bonds; F:carbohydrate binding; C:cell wall; C:vacuole
Oleur061Scf0026g00006.1	11	P:GO:0002376; P:GO:0006952; P:GO:0009627; P:GO:0009696; P:GO:0009817; P:GO:0045087; F:GO:0016787; F:GO:0016788; F:GO:0080030; F:GO:0080031; F:GO:0080032	P:immune system process; P:defense response; P:systemic acquired resistance; P:salicylic acid metabolic process; P:defense response to fungus, incompatible interaction; P:innate immune response; F:hydrolase activity; F:hydrolase activity, acting on ester bonds; F:methyl indole-3-acetate esterase activity; F:methyl salicylate esterase activity; F:methyl jasmonate esterase activity
Oleur061Scf0026g01009.1	5	P:GO:0080156; P:GO:0090305; F:GO:0003723; F:GO:0004519; C:GO:0005739	P:mitochondrial mRNA modification; P:nucleic acid phosphodiester bond hydrolysis; F:RNA binding; F:endonuclease activity; C:mitochondrion
Oleur061Scf0026g01013.1	17	P:GO:0000165; P:GO:0000186; P:GO:0006468; P:GO:0016310; P:GO:0023014; P:GO:0043622; F:GO:0000166; F:GO:0004672; F:GO:0004674; F:GO:0004702; F:GO:0004709; F:GO:0005524; F:GO:0016301; F:GO:0016740; C:GO:0005737; C:GO:0005856; C:GO:0005874	P:MAPK cascade; P:activation of MAPKK activity; P:protein phosphorylation; P:phosphorylation; P:signal transduction by protein phosphorylation; P:cortical microtubule organization; F:nucleotide binding; F:protein kinase activity; F:protein serine/threonine kinase activity; F:obsolete signal transducer, downstream of receptor, with serine/threonine kinase activity; F:MAP kinase kinase kinase activ…
Oleur061Scf0026g02001.1	11	P:GO:0006355; P:GO:0006468; P:GO:0016310; F:GO:0000166; F:GO:0004672; F:GO:0004674; F:GO:0004712; F:GO:0005515; F:GO:0005524; F:GO:0016301; F:GO:0016740	P:regulation of transcription, DNA-templated; P:protein phosphorylation; P:phosphorylation; F:nucleotide binding; F:protein kinase activity; F:protein serine/threonine kinase activity; F:protein serine/threonine/tyrosine kinase activity; F:protein binding; F:ATP binding; F:kinase activity; F:transferase activity
Oleur061Scf0026g02003.1	10	P:GO:0000160; P:GO:0006351; P:GO:0006355; P:GO:0007623; P:GO:0010017; P:GO:0045892; P:GO:0048511; F:GO:0003677; C:GO:0005634; C:GO:0005739	P:phosphorelay signal transduction system; P:transcription, DNA-templated; P:regulation of transcription, DNA-templated; P:circadian rhythm; P:red or far-red light signaling pathway; P:negative regulation of transcription, DNA-templated; P:rhythmic process; F:DNA binding; C:nucleus; C:mitochondrion
Oleur061Scf0026g02011.1	8	P:GO:0007165; P:GO:0009651; P:GO:0034613; F:GO:0005515; C:GO:0005634; C:GO:0005886; C:GO:0016020; C:GO:0016021	P:signal transduction; P:response to salt stress; P:cellular protein localization; F:protein binding; C:nucleus; C:plasma membrane; C:membrane; C:integral component of membrane
Oleur061Scf0026g03014.1	12	P:GO:0006810; P:GO:0006887; F:GO:0005515; C:GO:0000145; C:GO:0005576; C:GO:0005618; C:GO:0005737; C:GO:0005829; C:GO:0005856; C:GO:0005886; C:GO:0009524; C:GO:0016020	P:transport; P:exocytosis; F:protein binding; C:exocyst; C:extracellular region; C:cell wall; C:cytoplasm; C:cytosol; C:cytoskeleton; C:plasma membrane; C:phragmoplast; C:membrane
Oleur061Scf0026g03016.1	7	P:GO:0006397; P:GO:0016180; P:GO:0090305; F:GO:0004518; F:GO:0005515; F:GO:0016787; C:GO:0005634	P:mRNA processing; P:snRNA processing; P:nucleic acid phosphodiester bond hydrolysis; F:nuclease activity; F:protein binding; F:hydrolase activity; C:nucleus
Oleur061Scf0026g03019.1	4	P:GO:0045490; F:GO:0016829; F:GO:0030570; F:GO:0046872	P:pectin catabolic process; F:lyase activity; F:pectate lyase activity; F:metal ion binding
Oleur061Scf0026g03021.1	6	P:GO:0008152; P:GO:0009718; F:GO:0016740; F:GO:0016757; F:GO:0016758; F:GO:0102816	P:metabolic process; P:anthocyanin-containing compound biosynthetic process; F:transferase activity; F:transferase activity, transferring glycosyl groups; F:transferase activity, transferring hexosyl groups; F:UDP-D-glucose:delphinidin 3-O-glucosyl-5-O-caffeoylglucoside -O-beta-D-glucosyltransferase activity
Oleur061Scf0026g03023.1	21	P:GO:0000398; P:GO:0006369; P:GO:0006378; P:GO:0006379; P:GO:0006397; P:GO:0006398; P:GO:0006406; P:GO:0031124; P:GO:0090502; F:GO:0003723; F:GO:0004518; F:GO:0004519; F:GO:0004521; F:GO:0005515; F:GO:0008409; F:GO:0016787; F:GO:0046872; C:GO:0005634; C:GO:0005654; C:GO:0005847; C:GO:1990904	P:mRNA splicing, via spliceosome; P:termination of RNA polymerase II transcription; P:mRNA polyadenylation; P:mRNA cleavage; P:mRNA processing; P:mRNA 3'-end processing by stem-loop binding and cleavage; P:mRNA export from nucleus; P:mRNA 3'-end processing; P:RNA phosphodiester bond hydrolysis, endonucleolytic; F:RNA binding; F:nuclease activity; F:endonuclease activity; F:endoribonuclease activi…
Oleur061Scf0026g04008.1	13	P:GO:0006468; P:GO:0009738; P:GO:0016310; P:GO:0035556; P:GO:0042742; F:GO:0000166; F:GO:0004672; F:GO:0004674; F:GO:0005524; F:GO:0016301; F:GO:0016740; C:GO:0005634; C:GO:0005737	P:protein phosphorylation; P:abscisic acid-activated signaling pathway; P:phosphorylation; P:intracellular signal transduction; P:defense response to bacterium; F:nucleotide binding; F:protein kinase activity; F:protein serine/threonine kinase activity; F:ATP binding; F:kinase activity; F:transferase activity; C:nucleus; C:cytoplasm
Oleur061Scf0026g04009.1	9	C:GO:0000139; C:GO:0005768; C:GO:0005794; C:GO:0005797; C:GO:0005801; C:GO:0005802; C:GO:0010008; C:GO:0016020; C:GO:0016021	C:Golgi membrane; C:endosome; C:Golgi apparatus; C:Golgi medial cisterna; C:cis-Golgi network; C:trans-Golgi network; C:endosome membrane; C:membrane; C:integral component of membrane
Oleur061Scf0027g01004.1	9	P:GO:0007010; P:GO:0007017; F:GO:0000166; F:GO:0003924; F:GO:0005200; F:GO:0005525; C:GO:0005737; C:GO:0005856; C:GO:0005874	P:cytoskeleton organization; P:microtubule-based process; F:nucleotide binding; F:GTPase activity; F:structural constituent of cytoskeleton; F:GTP binding; C:cytoplasm; C:cytoskeleton; C:microtubule
Oleur061Scf0027g01011.1	4	F:GO:0000166; F:GO:0005524; C:GO:0005783; C:GO:0005788	F:nucleotide binding; F:ATP binding; C:endoplasmic reticulum; C:endoplasmic reticulum lumen
Oleur061Scf0027g04008.1	4	P:GO:0006952; F:GO:0000166; F:GO:0005524; F:GO:0043531	P:defense response; F:nucleotide binding; F:ATP binding; F:ADP binding
Oleur061Scf0027g04012.1	18	P:GO:0007605; P:GO:0010923; P:GO:0042491; P:GO:0045454; P:GO:0048563; P:GO:0048839; P:GO:0055114; P:GO:0060118; P:GO:0060119; P:GO:0060122; F:GO:0003674; F:GO:0009055; F:GO:0015035; C:GO:0005902; C:GO:0005929; C:GO:0032420; C:GO:0042995; C:GO:0060091	P:sensory perception of sound; P:negative regulation of phosphatase activity; P:inner ear auditory receptor cell differentiation; P:cell redox homeostasis; P:post-embryonic animal organ morphogenesis; P:inner ear development; P:oxidation-reduction process; P:vestibular receptor cell development; P:inner ear receptor cell development; P:inner ear receptor cell stereocilium organization; F:molecula…
Oleur061Scf0027g04020.1	9	P:GO:0000160; P:GO:0006351; P:GO:0006355; P:GO:0007623; P:GO:0009735; P:GO:0009736; F:GO:0000156; F:GO:0005515; C:GO:0005634	P:phosphorelay signal transduction system; P:transcription, DNA-templated; P:regulation of transcription, DNA-templated; P:circadian rhythm; P:response to cytokinin; P:cytokinin-activated signaling pathway; F:phosphorelay response regulator activity; F:protein binding; C:nucleus
Oleur061Scf0028g01021.1	16	P:GO:0006810; P:GO:0006839; P:GO:0010941; P:GO:0015866; P:GO:0015867; P:GO:0034599; P:GO:0055085; P:GO:0071277; F:GO:0005347; F:GO:0005509; F:GO:0015217; F:GO:0046872; C:GO:0005739; C:GO:0005743; C:GO:0016020; C:GO:0016021	P:transport; P:mitochondrial transport; P:regulation of cell death; P:ADP transport; P:ATP transport; P:cellular response to oxidative stress; P:transmembrane transport; P:cellular response to calcium ion; F:ATP transmembrane transporter activity; F:calcium ion binding; F:ADP transmembrane transporter activity; F:metal ion binding; C:mitochondrion; C:mitochondrial inner membrane; C:membrane; C:in…
Oleur061Scf0028g01025.1	4	C:GO:0005783; C:GO:0005789; C:GO:0016020; C:GO:0016021	C:endoplasmic reticulum; C:endoplasmic reticulum membrane; C:membrane; C:integral component of membrane
Oleur061Scf0028g02023.1	13	P:GO:0009737; P:GO:0009738; P:GO:0009789; P:GO:0043086; F:GO:0004864; F:GO:0005515; F:GO:0010427; F:GO:0038023; F:GO:0042803; C:GO:0005634; C:GO:0005737; C:GO:0005886; C:GO:0016020	P:response to abscisic acid; P:abscisic acid-activated signaling pathway; P:positive regulation of abscisic acid-activated signaling pathway; P:negative regulation of catalytic activity; F:protein phosphatase inhibitor activity; F:protein binding; F:abscisic acid binding; F:signaling receptor activity; F:protein homodimerization activity; C:nucleus; C:cytoplasm; C:plasma membrane; C:membrane
Oleur061Scf0028g03013.1	18	P:GO:0000209; P:GO:0006281; P:GO:0006334; P:GO:0006974; P:GO:0016567; F:GO:0000166; F:GO:0003677; F:GO:0004386; F:GO:0004842; F:GO:0005524; F:GO:0008270; F:GO:0016740; F:GO:0016787; F:GO:0031625; F:GO:0046872; C:GO:0000786; C:GO:0005575; C:GO:0005634	P:protein polyubiquitination; P:DNA repair; P:nucleosome assembly; P:cellular response to DNA damage stimulus; P:protein ubiquitination; F:nucleotide binding; F:DNA binding; F:helicase activity; F:ubiquitin-protein transferase activity; F:ATP binding; F:zinc ion binding; F:transferase activity; F:hydrolase activity; F:ubiquitin protein ligase binding; F:metal ion binding; C:nucleosome; C:cellular…
Oleur061Scf0028g04007.1	4	F:GO:0003779; C:GO:0005773; C:GO:0005774; C:GO:0016020	F:actin binding; C:vacuole; C:vacuolar membrane; C:membrane
Oleur061Scf0028g05018.1	6	P:GO:0008150; P:GO:0017183; F:GO:0003674; F:GO:0016787; F:GO:0061685; C:GO:0005575	P:biological_process; P:peptidyl-diphthamide biosynthetic process from peptidyl-histidine; F:molecular_function; F:hydrolase activity; F:diphthine methylesterase activity; C:cellular_component
Oleur061Scf0028g05022.1	4	P:GO:0008150; F:GO:0003674; C:GO:0016020; C:GO:0016021	P:biological_process; F:molecular_function; C:membrane; C:integral component of membrane
Oleur061Scf0028g05023.1	3	C:GO:0005737; C:GO:0005783; C:GO:0005811	C:cytoplasm; C:endoplasmic reticulum; C:lipid droplet
Oleur061Scf0028g06013.1	4	C:GO:0005811; C:GO:0012511; C:GO:0016020; C:GO:0016021	C:lipid droplet; C:monolayer-surrounded lipid storage body; C:membrane; C:integral component of membrane
Oleur061Scf0028g06045.1	12	P:GO:0016236; P:GO:0051259; F:GO:0008270; F:GO:0043130; F:GO:0046872; C:GO:0005737; C:GO:0005764; C:GO:0005770; C:GO:0005776; C:GO:0005829; C:GO:0031410; C:GO:0031430	P:macroautophagy; P:protein complex oligomerization; F:zinc ion binding; F:ubiquitin binding; F:metal ion binding; C:cytoplasm; C:lysosome; C:late endosome; C:autophagosome; C:cytosol; C:cytoplasmic vesicle; C:M band
Oleur061Scf0028g06049.1	6	P:GO:0006397; F:GO:0003676; F:GO:0003723; C:GO:0009507; C:GO:0009536; C:GO:1990904	P:mRNA processing; F:nucleic acid binding; F:RNA binding; C:chloroplast; C:plastid; C:ribonucleoprotein complex
Oleur061Scf0028g06050.1	14	P:GO:0006468; P:GO:0010449; P:GO:0016032; P:GO:0016310; F:GO:0000166; F:GO:0004672; F:GO:0004674; F:GO:0005515; F:GO:0005524; F:GO:0016301; F:GO:0016740; C:GO:0005886; C:GO:0016020; C:GO:0016021	P:protein phosphorylation; P:root meristem growth; P:viral process; P:phosphorylation; F:nucleotide binding; F:protein kinase activity; F:protein serine/threonine kinase activity; F:protein binding; F:ATP binding; F:kinase activity; F:transferase activity; C:plasma membrane; C:membrane; C:integral component of membrane
Oleur061Scf0028g06052.1	12	P:GO:0006397; P:GO:0006468; P:GO:0016310; P:GO:0046777; F:GO:0000166; F:GO:0004672; F:GO:0004674; F:GO:0004712; F:GO:0005515; F:GO:0005524; F:GO:0016301; F:GO:0016740	P:mRNA processing; P:protein phosphorylation; P:phosphorylation; P:protein autophosphorylation; F:nucleotide binding; F:protein kinase activity; F:protein serine/threonine kinase activity; F:protein serine/threonine/tyrosine kinase activity; F:protein binding; F:ATP binding; F:kinase activity; F:transferase activity
Oleur061Scf0028g06053.1	7	P:GO:0006464; P:GO:0006479; P:GO:0032259; F:GO:0004719; F:GO:0008168; F:GO:0016740; C:GO:0005737	P:cellular protein modification process; P:protein methylation; P:methylation; F:protein-L-isoaspartate (D-aspartate) O-methyltransferase activity; F:methyltransferase activity; F:transferase activity; C:cytoplasm
Oleur061Scf0028g06054.1	5	P:GO:0005975; F:GO:0003824; F:GO:0016740; F:GO:0016757; F:GO:0047274	P:carbohydrate metabolic process; F:catalytic activity; F:transferase activity; F:transferase activity, transferring glycosyl groups; F:galactinol-sucrose galactosyltransferase activity
Oleur061Scf0028g06063.1	9	P:GO:0055114; F:GO:0004497; F:GO:0005506; F:GO:0016491; F:GO:0016705; F:GO:0020037; F:GO:0046872; C:GO:0016020; C:GO:0016021	P:oxidation-reduction process; F:monooxygenase activity; F:iron ion binding; F:oxidoreductase activity; F:oxidoreductase activity, acting on paired donors, with incorporation or reduction of molecular oxygen; F:heme binding; F:metal ion binding; C:membrane; C:integral component of membrane
Oleur061Scf0028g06064.1	9	P:GO:0000162; P:GO:0006568; P:GO:0008152; P:GO:0008652; P:GO:0009073; F:GO:0003824; F:GO:0004425; F:GO:0016829; F:GO:0016831	P:tryptophan biosynthetic process; P:tryptophan metabolic process; P:metabolic process; P:cellular amino acid biosynthetic process; P:aromatic amino acid family biosynthetic process; F:catalytic activity; F:indole-3-glycerol-phosphate synthase activity; F:lyase activity; F:carboxy-lyase activity
Oleur061Scf0028g06070.1	9	P:GO:0006412; P:GO:0006414; F:GO:0000166; F:GO:0003746; F:GO:0003924; F:GO:0005525; C:GO:0005622; C:GO:0009507; C:GO:0009536	P:translation; P:translational elongation; F:nucleotide binding; F:translation elongation factor activity; F:GTPase activity; F:GTP binding; C:intracellular; C:chloroplast; C:plastid
Oleur061Scf0029g00003.1	6	P:GO:0006810; P:GO:0009908; P:GO:0040008; F:GO:0005515; F:GO:0042803; C:GO:0005634	P:transport; P:flower development; P:regulation of growth; F:protein binding; F:protein homodimerization activity; C:nucleus
Oleur061Scf0029g00004.1	14	P:GO:0001676; P:GO:0006629; P:GO:0006631; P:GO:0008152; P:GO:0010025; P:GO:0010143; F:GO:0000166; F:GO:0003824; F:GO:0004467; F:GO:0005524; F:GO:0016874; F:GO:0031957; F:GO:0102391; C:GO:0005783	P:long-chain fatty acid metabolic process; P:lipid metabolic process; P:fatty acid metabolic process; P:metabolic process; P:wax biosynthetic process; P:cutin biosynthetic process; F:nucleotide binding; F:catalytic activity; F:long-chain fatty acid-CoA ligase activity; F:ATP binding; F:ligase activity; F:very long-chain fatty acid-CoA ligase activity; F:decanoate-CoA ligase activity; C:endoplasmi…
Oleur061Scf0029g00027.1	8	P:GO:0042545; P:GO:0045490; P:GO:0071555; F:GO:0016787; F:GO:0030599; F:GO:0045330; C:GO:0005576; C:GO:0005618	P:cell wall modification; P:pectin catabolic process; P:cell wall organization; F:hydrolase activity; F:pectinesterase activity; F:aspartyl esterase activity; C:extracellular region; C:cell wall
Oleur061Scf0029g00028.1	7	P:GO:0016226; F:GO:0005198; F:GO:0005506; F:GO:0051536; C:GO:0009507; C:GO:0009536; C:GO:0009570	P:iron-sulfur cluster assembly; F:structural molecule activity; F:iron ion binding; F:iron-sulfur cluster binding; C:chloroplast; C:plastid; C:chloroplast stroma
Oleur061Scf0029g02010.1	25	P:GO:0006468; P:GO:0009651; P:GO:0009737; P:GO:0009738; P:GO:0016310; P:GO:0018105; P:GO:0035556; P:GO:0046777; F:GO:0000166; F:GO:0004672; F:GO:0004674; F:GO:0004683; F:GO:0004698; F:GO:0005509; F:GO:0005515; F:GO:0005516; F:GO:0005524; F:GO:0016301; F:GO:0016740; F:GO:0046872; C:GO:0005634; C:GO:0005737; C:GO:0005886; C:GO:0009506; C:GO:0016020	P:protein phosphorylation; P:response to salt stress; P:response to abscisic acid; P:abscisic acid-activated signaling pathway; P:phosphorylation; P:peptidyl-serine phosphorylation; P:intracellular signal transduction; P:protein autophosphorylation; F:nucleotide binding; F:protein kinase activity; F:protein serine/threonine kinase activity; F:calmodulin-dependent protein kinase activity; F:calciu…
Oleur061Scf0029g05004.1	4	P:GO:0006457; F:GO:0051082; C:GO:0005634; C:GO:0016272	P:protein folding; F:unfolded protein binding; C:nucleus; C:prefoldin complex
Oleur061Scf0029g05029.1	25	P:GO:0000413; P:GO:0007052; P:GO:0032515; P:GO:0032516; P:GO:0035307; P:GO:0035308; P:GO:0043065; P:GO:0043666; F:GO:0000166; F:GO:0003755; F:GO:0005102; F:GO:0005524; F:GO:0008160; F:GO:0016853; F:GO:0016887; F:GO:0019211; F:GO:0019888; F:GO:0042803; F:GO:0051721; C:GO:0000159; C:GO:0005634; C:GO:0005654; C:GO:0005737; C:GO:0034704; C:GO:0070062	P:protein peptidyl-prolyl isomerization; P:mitotic spindle organization; P:negative regulation of phosphoprotein phosphatase activity; P:positive regulation of phosphoprotein phosphatase activity; P:positive regulation of protein dephosphorylation; P:negative regulation of protein dephosphorylation; P:positive regulation of apoptotic process; P:regulation of phosphoprotein phosphatase activity; F…
Oleur061Scf0029g05032.1	7	P:GO:0006351; P:GO:0006355; P:GO:0007275; P:GO:0009908; P:GO:0048262; F:GO:0003677; C:GO:0005634	P:transcription, DNA-templated; P:regulation of transcription, DNA-templated; P:multicellular organism development; P:flower development; P:determination of dorsal/ventral asymmetry; F:DNA binding; C:nucleus
Oleur061Scf0029g06002.1	2	F:GO:0019904; C:GO:0009507	F:protein domain specific binding; C:chloroplast
Oleur061Scf0029g06004.1	12	P:GO:0010289; P:GO:0045489; P:GO:0071555; F:GO:0016740; F:GO:0016757; F:GO:0047262; C:GO:0000139; C:GO:0005768; C:GO:0005794; C:GO:0005802; C:GO:0016020; C:GO:0016021	P:homogalacturonan biosynthetic process; P:pectin biosynthetic process; P:cell wall organization; F:transferase activity; F:transferase activity, transferring glycosyl groups; F:polygalacturonate 4-alpha-galacturonosyltransferase activity; C:Golgi membrane; C:endosome; C:Golgi apparatus; C:trans-Golgi network; C:membrane; C:integral component of membrane
Oleur061Scf0029g06005.1	17	P:GO:0006810; P:GO:0006869; P:GO:0006897; F:GO:0005509; F:GO:0008289; F:GO:0008429; F:GO:0031210; F:GO:0035091; F:GO:0046872; C:GO:0005783; C:GO:0005789; C:GO:0005886; C:GO:0016020; C:GO:0016021; C:GO:0031227; C:GO:0031234; C:GO:0044232	P:transport; P:lipid transport; P:endocytosis; F:calcium ion binding; F:lipid binding; F:phosphatidylethanolamine binding; F:phosphatidylcholine binding; F:phosphatidylinositol binding; F:metal ion binding; C:endoplasmic reticulum; C:endoplasmic reticulum membrane; C:plasma membrane; C:membrane; C:integral component of membrane; C:intrinsic component of endoplasmic reticulum membrane; C:extrinsic…
Oleur061Scf0029g06009.1	1	C:GO:0005575	C:cellular_component
Oleur061Scf0029g07022.1	13	P:GO:0006468; P:GO:0016310; P:GO:0046777; F:GO:0000166; F:GO:0004672; F:GO:0004674; F:GO:0005524; F:GO:0016301; F:GO:0016740; C:GO:0005886; C:GO:0009506; C:GO:0016020; C:GO:0016021	P:protein phosphorylation; P:phosphorylation; P:protein autophosphorylation; F:nucleotide binding; F:protein kinase activity; F:protein serine/threonine kinase activity; F:ATP binding; F:kinase activity; F:transferase activity; C:plasma membrane; C:plasmodesma; C:membrane; C:integral component of membrane
Oleur061Scf0029g08001.1	5	P:GO:0016567; F:GO:0000166; F:GO:0004842; F:GO:0005524; F:GO:0016740	P:protein ubiquitination; F:nucleotide binding; F:ubiquitin-protein transferase activity; F:ATP binding; F:transferase activity
Oleur061Scf0029g08004.1	12	P:GO:0006351; P:GO:0006355; P:GO:0007275; P:GO:0009299; P:GO:0009416; P:GO:0010199; P:GO:0010492; P:GO:0048441; P:GO:0048834; P:GO:0090698; F:GO:0003677; C:GO:0005634	P:transcription, DNA-templated; P:regulation of transcription, DNA-templated; P:multicellular organism development; P:mRNA transcription; P:response to light stimulus; P:organ boundary specification between lateral organs and the meristem; P:maintenance of shoot apical meristem identity; P:petal development; P:specification of petal number; P:post-embryonic plant morphogenesis; F:DNA binding; C:n…
Oleur061Scf0029g08009.1	3	P:GO:0055114; F:GO:0016491; F:GO:0046872	P:oxidation-reduction process; F:oxidoreductase activity; F:metal ion binding
Oleur061Scf0029g08014.1	16	P:GO:0006281; P:GO:0006974; P:GO:0007283; P:GO:0016567; F:GO:0004842; F:GO:0008270; F:GO:0016740; F:GO:0031625; F:GO:0032183; F:GO:0046872; C:GO:0005634; C:GO:0005737; C:GO:0005743; C:GO:0005814; C:GO:0005856; C:GO:0016020	P:DNA repair; P:cellular response to DNA damage stimulus; P:spermatogenesis; P:protein ubiquitination; F:ubiquitin-protein transferase activity; F:zinc ion binding; F:transferase activity; F:ubiquitin protein ligase binding; F:SUMO binding; F:metal ion binding; C:nucleus; C:cytoplasm; C:mitochondrial inner membrane; C:centriole; C:cytoskeleton; C:membrane
Oleur061Scf0029g08032.1	1	F:GO:0045735	F:nutrient reservoir activity
Oleur061Scf0029g08033.1	7	P:GO:0009407; P:GO:0009636; P:GO:0009751; F:GO:0004364; F:GO:0016740; C:GO:0005737; C:GO:0005829	P:toxin catabolic process; P:response to toxic substance; P:response to salicylic acid; F:glutathione transferase activity; F:transferase activity; C:cytoplasm; C:cytosol
Oleur061Scf0029g09030.1	21	P:GO:0006344; P:GO:0006346; P:GO:0006349; P:GO:0006351; P:GO:0006355; P:GO:0009294; P:GO:0032197; P:GO:0032508; P:GO:0044030; P:GO:0051574; P:GO:0090241; F:GO:0000166; F:GO:0003677; F:GO:0003678; F:GO:0004386; F:GO:0005515; F:GO:0005524; F:GO:0016787; F:GO:0016887; C:GO:0000786; C:GO:0005634	P:maintenance of chromatin silencing; P:methylation-dependent chromatin silencing; P:regulation of gene expression by genetic imprinting; P:transcription, DNA-templated; P:regulation of transcription, DNA-templated; P:DNA mediated transformation; P:transposition, RNA-mediated; P:DNA duplex unwinding; P:regulation of DNA methylation; P:positive regulation of histone H3-K9 methylation; P:negative r…
Oleur061Scf0030g00002.1	1	P:GO:0008150	P:biological_process
Oleur061Scf0030g00006.1	4	C:GO:0005634; C:GO:0005737; C:GO:0030018; C:GO:0048471	C:nucleus; C:cytoplasm; C:Z disc; C:perinuclear region of cytoplasm
Oleur061Scf0030g02023.1	8	P:GO:0006139; P:GO:0032259; P:GO:0032775; F:GO:0003676; F:GO:0008168; F:GO:0009007; F:GO:0016740; C:GO:0005634	P:nucleobase-containing compound metabolic process; P:methylation; P:DNA methylation on adenine; F:nucleic acid binding; F:methyltransferase activity; F:site-specific DNA-methyltransferase (adenine-specific) activity; F:transferase activity; C:nucleus
Oleur061Scf0030g03013.1	11	P:GO:0006629; P:GO:0006631; P:GO:0006633; P:GO:0006636; P:GO:0055114; F:GO:0016491; F:GO:0016717; C:GO:0009507; C:GO:0009536; C:GO:0016020; C:GO:0031969	P:lipid metabolic process; P:fatty acid metabolic process; P:fatty acid biosynthetic process; P:unsaturated fatty acid biosynthetic process; P:oxidation-reduction process; F:oxidoreductase activity; F:oxidoreductase activity, acting on paired donors, with oxidation of a pair of donors resulting in the reduction of molecular oxygen to two molecules of water; C:chloroplast; C:plastid; C:membrane; C…
Oleur061Scf0030g04039.1	4	P:GO:0006351; P:GO:0006355; F:GO:0003677; C:GO:0005634	P:transcription, DNA-templated; P:regulation of transcription, DNA-templated; F:DNA binding; C:nucleus
Oleur061Scf0030g04044.1	10	P:GO:0006397; P:GO:0008380; P:GO:0043484; F:GO:0003676; F:GO:0003723; F:GO:0003727; C:GO:0005634; C:GO:0005654; C:GO:0005681; C:GO:1990904	P:mRNA processing; P:RNA splicing; P:regulation of RNA splicing; F:nucleic acid binding; F:RNA binding; F:single-stranded RNA binding; C:nucleus; C:nucleoplasm; C:spliceosomal complex; C:ribonucleoprotein complex
Oleur061Scf0030g04046.1	8	P:GO:0006397; P:GO:0034605; F:GO:0003676; F:GO:0003723; F:GO:0003729; F:GO:0008143; C:GO:0005634; C:GO:0010494	P:mRNA processing; P:cellular response to heat; F:nucleic acid binding; F:RNA binding; F:mRNA binding; F:poly(A) binding; C:nucleus; C:cytoplasmic stress granule
Oleur061Scf0031g00002.1	6	P:GO:0006412; F:GO:0003723; F:GO:0003735; F:GO:0019843; C:GO:0005840; C:GO:1990904	P:translation; F:RNA binding; F:structural constituent of ribosome; F:rRNA binding; C:ribosome; C:ribonucleoprotein complex
Oleur061Scf0031g00003.1	4	P:GO:0009834; C:GO:0005886; C:GO:0016020; C:GO:0031225	P:plant-type secondary cell wall biogenesis; C:plasma membrane; C:membrane; C:anchored component of membrane
Oleur061Scf0031g00012.1	11	P:GO:0006417; P:GO:0006469; P:GO:0006986; P:GO:0036494; P:GO:0070417; P:GO:1903912; F:GO:0004860; F:GO:0005515; F:GO:0019901; C:GO:0005783; C:GO:0005829	P:regulation of translation; P:negative regulation of protein kinase activity; P:response to unfolded protein; P:positive regulation of translation initiation in response to endoplasmic reticulum stress; P:cellular response to cold; P:negative regulation of endoplasmic reticulum stress-induced eIF2 alpha phosphorylation; F:protein kinase inhibitor activity; F:protein binding; F:protein kinase bin…
Oleur061Scf0031g00013.1	6	P:GO:0006351; P:GO:0006355; P:GO:0009725; P:GO:0009734; F:GO:0003677; C:GO:0005634	P:transcription, DNA-templated; P:regulation of transcription, DNA-templated; P:response to hormone; P:auxin-activated signaling pathway; F:DNA binding; C:nucleus
Oleur061Scf0031g01004.1	8	P:GO:0006351; P:GO:0006355; F:GO:0003676; F:GO:0003677; F:GO:0003700; F:GO:0005515; F:GO:0046872; C:GO:0005634	P:transcription, DNA-templated; P:regulation of transcription, DNA-templated; F:nucleic acid binding; F:DNA binding; F:DNA-binding transcription factor activity; F:protein binding; F:metal ion binding; C:nucleus
Oleur061Scf0031g01005.1	15	P:GO:0006612; P:GO:0006810; P:GO:0006886; P:GO:0006906; P:GO:0015031; P:GO:0048278; F:GO:0000149; F:GO:0005484; F:GO:0008565; C:GO:0005783; C:GO:0005886; C:GO:0009506; C:GO:0016020; C:GO:0016021; C:GO:0031201	P:protein targeting to membrane; P:transport; P:intracellular protein transport; P:vesicle fusion; P:protein transport; P:vesicle docking; F:SNARE binding; F:SNAP receptor activity; F:obsolete protein transporter activity; C:endoplasmic reticulum; C:plasma membrane; C:plasmodesma; C:membrane; C:integral component of membrane; C:SNARE complex
Oleur061Scf0031g02002.1	6	P:GO:0055114; F:GO:0008270; F:GO:0016491; F:GO:0046029; F:GO:0046872; C:GO:0005737	P:oxidation-reduction process; F:zinc ion binding; F:oxidoreductase activity; F:mannitol dehydrogenase activity; F:metal ion binding; C:cytoplasm
Oleur061Scf0031g02005.1	5	P:GO:0055114; F:GO:0008270; F:GO:0016491; F:GO:0046872; F:GO:0047924	P:oxidation-reduction process; F:zinc ion binding; F:oxidoreductase activity; F:metal ion binding; F:geraniol dehydrogenase activity
Oleur061Scf0031g02007.1	6	P:GO:0055114; F:GO:0008270; F:GO:0016491; F:GO:0046029; F:GO:0046872; C:GO:0005737	P:oxidation-reduction process; F:zinc ion binding; F:oxidoreductase activity; F:mannitol dehydrogenase activity; F:metal ion binding; C:cytoplasm
Oleur061Scf0031g03004.1	6	P:GO:0055114; F:GO:0008270; F:GO:0016491; F:GO:0046029; F:GO:0046872; C:GO:0005737	P:oxidation-reduction process; F:zinc ion binding; F:oxidoreductase activity; F:mannitol dehydrogenase activity; F:metal ion binding; C:cytoplasm
Oleur061Scf0031g03008.1	6	P:GO:0055114; F:GO:0008270; F:GO:0016491; F:GO:0046029; F:GO:0046872; C:GO:0005737	P:oxidation-reduction process; F:zinc ion binding; F:oxidoreductase activity; F:mannitol dehydrogenase activity; F:metal ion binding; C:cytoplasm
Oleur061Scf0031g04004.1	6	P:GO:0005975; P:GO:0009405; F:GO:0003824; F:GO:0016829; F:GO:0030246; C:GO:0005576	P:carbohydrate metabolic process; P:pathogenesis; F:catalytic activity; F:lyase activity; F:carbohydrate binding; C:extracellular region
Oleur061Scf0031g04011.1	6	P:GO:0055114; F:GO:0008270; F:GO:0016491; F:GO:0046029; F:GO:0046872; C:GO:0005737	P:oxidation-reduction process; F:zinc ion binding; F:oxidoreductase activity; F:mannitol dehydrogenase activity; F:metal ion binding; C:cytoplasm
Oleur061Scf0031g04013.1	6	P:GO:0005975; P:GO:0009405; F:GO:0003824; F:GO:0016829; F:GO:0030246; C:GO:0005576	P:carbohydrate metabolic process; P:pathogenesis; F:catalytic activity; F:lyase activity; F:carbohydrate binding; C:extracellular region
Oleur061Scf0031g04014.1	5	P:GO:0055114; F:GO:0008270; F:GO:0016491; F:GO:0046872; F:GO:0102311	P:oxidation-reduction process; F:zinc ion binding; F:oxidoreductase activity; F:metal ion binding; F:8-hydroxygeraniol dehydrogenase activity
Oleur061Scf0031g04018.1	5	P:GO:0055114; F:GO:0008270; F:GO:0016491; F:GO:0046029; F:GO:0046872	P:oxidation-reduction process; F:zinc ion binding; F:oxidoreductase activity; F:mannitol dehydrogenase activity; F:metal ion binding
Oleur061Scf0031g05010.1	8	P:GO:0006952; P:GO:0050832; P:GO:0055114; F:GO:0004031; F:GO:0016491; C:GO:0005576; C:GO:0005615; C:GO:0005618	P:defense response; P:defense response to fungus; P:oxidation-reduction process; F:aldehyde oxidase activity; F:oxidoreductase activity; C:extracellular region; C:extracellular space; C:cell wall
Oleur061Scf0031g05013.1	21	P:GO:0006355; P:GO:0006511; P:GO:0009553; P:GO:0009555; P:GO:0009733; P:GO:0009751; P:GO:0016567; P:GO:0016573; P:GO:0030162; P:GO:0042542; P:GO:0043161; F:GO:0003712; F:GO:0004402; F:GO:0005515; F:GO:0005516; F:GO:0008270; F:GO:0031625; F:GO:0046872; C:GO:0005634; C:GO:0005737; C:GO:0019005	P:regulation of transcription, DNA-templated; P:ubiquitin-dependent protein catabolic process; P:embryo sac development; P:pollen development; P:response to auxin; P:response to salicylic acid; P:protein ubiquitination; P:histone acetylation; P:regulation of proteolysis; P:response to hydrogen peroxide; P:proteasome-mediated ubiquitin-dependent protein catabolic process; F:transcription coregulat…
Oleur061Scf0031g05015.1	5	P:GO:0008150; F:GO:0003674; F:GO:0016787; C:GO:0005576; C:GO:0016020	P:biological_process; F:molecular_function; F:hydrolase activity; C:extracellular region; C:membrane
Oleur061Scf0031g05016.1	17	P:GO:0006508; P:GO:0006952; P:GO:0009555; P:GO:0010623; P:GO:0048658; P:GO:0050832; P:GO:0051603; F:GO:0004197; F:GO:0008233; F:GO:0008234; F:GO:0016787; C:GO:0000325; C:GO:0005615; C:GO:0005764; C:GO:0005773; C:GO:0005783; C:GO:0009505	P:proteolysis; P:defense response; P:pollen development; P:programmed cell death involved in cell development; P:anther wall tapetum development; P:defense response to fungus; P:proteolysis involved in cellular protein catabolic process; F:cysteine-type endopeptidase activity; F:peptidase activity; F:cysteine-type peptidase activity; F:hydrolase activity; C:plant-type vacuole; C:extracellular spa…
Oleur061Scf0031g07020.1	8	P:GO:0016567; P:GO:0043161; F:GO:0008270; F:GO:0016740; F:GO:0046872; F:GO:0061630; C:GO:0016020; C:GO:0016021	P:protein ubiquitination; P:proteasome-mediated ubiquitin-dependent protein catabolic process; F:zinc ion binding; F:transferase activity; F:metal ion binding; F:ubiquitin protein ligase activity; C:membrane; C:integral component of membrane
Oleur061Scf0031g07025.1	9	P:GO:0071786; C:GO:0005783; C:GO:0005789; C:GO:0005794; C:GO:0005886; C:GO:0016020; C:GO:0016021; C:GO:0071458; C:GO:0071782	P:endoplasmic reticulum tubular network organization; C:endoplasmic reticulum; C:endoplasmic reticulum membrane; C:Golgi apparatus; C:plasma membrane; C:membrane; C:integral component of membrane; C:integral component of cytoplasmic side of endoplasmic reticulum membrane; C:endoplasmic reticulum tubular network
Oleur061Scf0031g07026.1	1	P:GO:0009269	P:response to desiccation
Oleur061Scf0031g08013.1	9	P:GO:0006810; P:GO:0015031; F:GO:0001664; F:GO:0050780; C:GO:0005783; C:GO:0005789; C:GO:0016020; C:GO:0016021; C:GO:0070062	P:transport; P:protein transport; F:G protein-coupled receptor binding; F:dopamine receptor binding; C:endoplasmic reticulum; C:endoplasmic reticulum membrane; C:membrane; C:integral component of membrane; C:extracellular exosome
Oleur061Scf0031g08027.1	6	P:GO:0006351; P:GO:0006355; F:GO:0003677; F:GO:0003700; F:GO:0043565; C:GO:0005634	P:transcription, DNA-templated; P:regulation of transcription, DNA-templated; F:DNA binding; F:DNA-binding transcription factor activity; F:sequence-specific DNA binding; C:nucleus
Oleur061Scf0031g09023.1	5	P:GO:0005975; F:GO:0003824; F:GO:0016740; F:GO:0016757; F:GO:0047274	P:carbohydrate metabolic process; F:catalytic activity; F:transferase activity; F:transferase activity, transferring glycosyl groups; F:galactinol-sucrose galactosyltransferase activity
Oleur061Scf0031g09024.1	7	P:GO:0006810; P:GO:0006865; P:GO:0055085; F:GO:0015293; C:GO:0005886; C:GO:0016020; C:GO:0016021	P:transport; P:amino acid transport; P:transmembrane transport; F:symporter activity; C:plasma membrane; C:membrane; C:integral component of membrane
Oleur061Scf0031g09027.1	3	P:GO:0002244; F:GO:0003674; C:GO:0005575	P:hematopoietic progenitor cell differentiation; F:molecular_function; C:cellular_component
Oleur061Scf0031g09029.1	16	P:GO:0002238; P:GO:0055114; F:GO:0004497; F:GO:0005506; F:GO:0016491; F:GO:0016705; F:GO:0016709; F:GO:0020037; F:GO:0046872; F:GO:0102876; C:GO:0005783; C:GO:0005789; C:GO:0016020; C:GO:0016021; C:GO:0031090; C:GO:0043231	P:response to molecule of fungal origin; P:oxidation-reduction process; F:monooxygenase activity; F:iron ion binding; F:oxidoreductase activity; F:oxidoreductase activity, acting on paired donors, with incorporation or reduction of molecular oxygen; F:oxidoreductase activity, acting on paired donors, with incorporation or reduction of molecular oxygen, NAD(P)H as one donor, and incorporation of o…
Oleur061Scf0031g09032.1	14	P:GO:0006397; P:GO:0006402; P:GO:0009791; P:GO:0009965; P:GO:0010071; P:GO:0010072; P:GO:0031087; P:GO:0071365; F:GO:0003729; F:GO:0005515; C:GO:0000932; C:GO:0005634; C:GO:0005737; C:GO:0005829	P:mRNA processing; P:mRNA catabolic process; P:post-embryonic development; P:leaf morphogenesis; P:root meristem specification; P:primary shoot apical meristem specification; P:deadenylation-independent decapping of nuclear-transcribed mRNA; P:cellular response to auxin stimulus; F:mRNA binding; F:protein binding; C:P-body; C:nucleus; C:cytoplasm; C:cytosol
Oleur061Scf0031g09036.1	19	P:GO:0006810; P:GO:0006865; P:GO:0006868; P:GO:0009624; P:GO:0015808; P:GO:0015825; P:GO:0035524; P:GO:0043090; P:GO:0098712; F:GO:0005313; F:GO:0015171; F:GO:0015180; F:GO:0015186; F:GO:0015193; F:GO:0015194; F:GO:0015293; C:GO:0005886; C:GO:0016020; C:GO:0016021	P:transport; P:amino acid transport; P:glutamine transport; P:response to nematode; P:L-alanine transport; P:L-serine transport; P:proline transmembrane transport; P:amino acid import; P:L-glutamate import across plasma membrane; F:L-glutamate transmembrane transporter activity; F:amino acid transmembrane transporter activity; F:L-alanine transmembrane transporter activity; F:L-glutamine transmem…
Oleur061Scf0031g09041.1	6	P:GO:0006810; P:GO:0016192; C:GO:0005783; C:GO:0005789; C:GO:0016020; C:GO:0016021	P:transport; P:vesicle-mediated transport; C:endoplasmic reticulum; C:endoplasmic reticulum membrane; C:membrane; C:integral component of membrane
Oleur061Scf0032g00021.1	23	P:GO:0006629; P:GO:0006694; P:GO:0006702; P:GO:0007548; P:GO:0008202; P:GO:0030154; P:GO:0030539; P:GO:0030540; P:GO:0042448; P:GO:0055114; P:GO:0061370; F:GO:0003865; F:GO:0016491; F:GO:0016627; F:GO:0030283; F:GO:0047751; C:GO:0005737; C:GO:0005783; C:GO:0005789; C:GO:0016020; C:GO:0016021; C:GO:0031090; C:GO:0043231	P:lipid metabolic process; P:steroid biosynthetic process; P:androgen biosynthetic process; P:sex differentiation; P:steroid metabolic process; P:cell differentiation; P:male genitalia development; P:female genitalia development; P:progesterone metabolic process; P:oxidation-reduction process; P:testosterone biosynthetic process; F:3-oxo-5-alpha-steroid 4-dehydrogenase activity; F:oxidoreductase …
Oleur061Scf0032g00022.1	7	P:GO:0008152; F:GO:0016740; F:GO:0016757; F:GO:0016758; F:GO:0080043; F:GO:0080044; C:GO:0043231	P:metabolic process; F:transferase activity; F:transferase activity, transferring glycosyl groups; F:transferase activity, transferring hexosyl groups; F:quercetin 3-O-glucosyltransferase activity; F:quercetin 7-O-glucosyltransferase activity; C:intracellular membrane-bounded organelle
Oleur061Scf0032g01004.1	3	F:GO:0016787; C:GO:0009507; C:GO:0009536	F:hydrolase activity; C:chloroplast; C:plastid
Oleur061Scf0032g02004.1	3	P:GO:0007165; P:GO:0009738; C:GO:0005634	P:signal transduction; P:abscisic acid-activated signaling pathway; C:nucleus
Oleur061Scf0032g02005.1	8	P:GO:0006351; P:GO:0006355; P:GO:0010468; P:GO:0042742; F:GO:0003677; F:GO:0003700; F:GO:0046872; C:GO:0005634	P:transcription, DNA-templated; P:regulation of transcription, DNA-templated; P:regulation of gene expression; P:defense response to bacterium; F:DNA binding; F:DNA-binding transcription factor activity; F:metal ion binding; C:nucleus
Oleur061Scf0032g04021.1	10	P:GO:0000165; P:GO:0006351; P:GO:0006355; P:GO:0045944; F:GO:0000977; F:GO:0003677; F:GO:0003700; F:GO:0005515; F:GO:0046983; C:GO:0005634	P:MAPK cascade; P:transcription, DNA-templated; P:regulation of transcription, DNA-templated; P:positive regulation of transcription by RNA polymerase II; F:RNA polymerase II regulatory region sequence-specific DNA binding; F:DNA binding; F:DNA-binding transcription factor activity; F:protein binding; F:protein dimerization activity; C:nucleus
Oleur061Scf0032g04023.1	12	P:GO:0006364; P:GO:0030490; P:GO:0042254; P:GO:0042274; F:GO:0003723; F:GO:0019899; F:GO:0030515; C:GO:0005634; C:GO:0005730; C:GO:0016020; C:GO:0030692; C:GO:0032040	P:rRNA processing; P:maturation of SSU-rRNA; P:ribosome biogenesis; P:ribosomal small subunit biogenesis; F:RNA binding; F:enzyme binding; F:snoRNA binding; C:nucleus; C:nucleolus; C:membrane; C:Noc4p-Nop14p complex; C:small-subunit processome
Oleur061Scf0032g04030.1	10	P:GO:0006526; P:GO:0006561; P:GO:0008652; P:GO:0016310; F:GO:0000166; F:GO:0003991; F:GO:0005524; F:GO:0016301; F:GO:0016740; C:GO:0005737	P:arginine biosynthetic process; P:proline biosynthetic process; P:cellular amino acid biosynthetic process; P:phosphorylation; F:nucleotide binding; F:acetylglutamate kinase activity; F:ATP binding; F:kinase activity; F:transferase activity; C:cytoplasm
Oleur061Scf0032g04031.1	9	P:GO:0055114; F:GO:0004497; F:GO:0005506; F:GO:0016491; F:GO:0016705; F:GO:0020037; F:GO:0046872; C:GO:0016020; C:GO:0016021	P:oxidation-reduction process; F:monooxygenase activity; F:iron ion binding; F:oxidoreductase activity; F:oxidoreductase activity, acting on paired donors, with incorporation or reduction of molecular oxygen; F:heme binding; F:metal ion binding; C:membrane; C:integral component of membrane
Oleur061Scf0032g05003.1	10	P:GO:0006952; P:GO:0009651; P:GO:0009751; P:GO:0016131; F:GO:0008146; F:GO:0016740; F:GO:0080118; F:GO:1990135; C:GO:0005737; C:GO:0005794	P:defense response; P:response to salt stress; P:response to salicylic acid; P:brassinosteroid metabolic process; F:sulfotransferase activity; F:transferase activity; F:brassinosteroid sulfotransferase activity; F:flavonoid sulfotransferase activity; C:cytoplasm; C:Golgi apparatus
Oleur061Scf0032g05016.1	8	P:GO:0019478; F:GO:0016787; F:GO:0016788; F:GO:0046872; F:GO:0051499; C:GO:0005634; C:GO:0005737; C:GO:0005829	P:D-amino acid catabolic process; F:hydrolase activity; F:hydrolase activity, acting on ester bonds; F:metal ion binding; F:D-aminoacyl-tRNA deacylase activity; C:nucleus; C:cytoplasm; C:cytosol
Oleur061Scf0032g05017.1	8	P:GO:0019478; F:GO:0016787; F:GO:0016788; F:GO:0046872; F:GO:0051499; C:GO:0005634; C:GO:0005737; C:GO:0005829	P:D-amino acid catabolic process; F:hydrolase activity; F:hydrolase activity, acting on ester bonds; F:metal ion binding; F:D-aminoacyl-tRNA deacylase activity; C:nucleus; C:cytoplasm; C:cytosol
Oleur061Scf0032g06020.1	7	P:GO:0006351; P:GO:0006355; P:GO:0009873; P:GO:0048573; F:GO:0003677; F:GO:0003700; C:GO:0005634	P:transcription, DNA-templated; P:regulation of transcription, DNA-templated; P:ethylene-activated signaling pathway; P:photoperiodism, flowering; F:DNA binding; F:DNA-binding transcription factor activity; C:nucleus
Oleur061Scf0032g07011.1	9	P:GO:0016310; P:GO:0046777; P:GO:0046854; F:GO:0000166; F:GO:0004430; F:GO:0005524; F:GO:0016301; F:GO:0016740; C:GO:0005575	P:phosphorylation; P:protein autophosphorylation; P:phosphatidylinositol phosphorylation; F:nucleotide binding; F:1-phosphatidylinositol 4-kinase activity; F:ATP binding; F:kinase activity; F:transferase activity; C:cellular_component
Oleur061Scf0032g08025.1	10	P:GO:0006810; P:GO:0006811; P:GO:0015693; P:GO:0030001; P:GO:0055085; P:GO:1903830; F:GO:0015095; F:GO:0046873; C:GO:0016020; C:GO:0016021	P:transport; P:ion transport; P:magnesium ion transport; P:metal ion transport; P:transmembrane transport; P:magnesium ion transmembrane transport; F:magnesium ion transmembrane transporter activity; F:metal ion transmembrane transporter activity; C:membrane; C:integral component of membrane
Oleur061Scf0032g09023.1	2	P:GO:0055114; F:GO:0016491	P:oxidation-reduction process; F:oxidoreductase activity
Oleur061Scf0033g00008.1	7	P:GO:0006952; F:GO:0008061; C:GO:0005886; C:GO:0009506; C:GO:0016020; C:GO:0031225; C:GO:0046658	P:defense response; F:chitin binding; C:plasma membrane; C:plasmodesma; C:membrane; C:anchored component of membrane; C:anchored component of plasma membrane
Oleur061Scf0033g01001.1	7	P:GO:0008150; P:GO:0009451; P:GO:0090305; F:GO:0003723; F:GO:0004519; F:GO:0008270; C:GO:0043231	P:biological_process; P:RNA modification; P:nucleic acid phosphodiester bond hydrolysis; F:RNA binding; F:endonuclease activity; F:zinc ion binding; C:intracellular membrane-bounded organelle
Oleur061Scf0033g01002.1	9	P:GO:0006629; P:GO:0006631; P:GO:0006633; P:GO:0055114; F:GO:0004316; F:GO:0016491; F:GO:0051287; F:GO:0102131; F:GO:0102132	P:lipid metabolic process; P:fatty acid metabolic process; P:fatty acid biosynthetic process; P:oxidation-reduction process; F:3-oxoacyl-[acyl-carrier-protein] reductase (NADPH) activity; F:oxidoreductase activity; F:NAD binding; F:3-oxo-glutaryl-[acp] methyl ester reductase activity; F:3-oxo-pimeloyl-[acp] methyl ester reductase activity
Oleur061Scf0033g01003.1	8	P:GO:0000103; P:GO:0016310; P:GO:0070814; F:GO:0000166; F:GO:0004020; F:GO:0005524; F:GO:0016301; F:GO:0016740	P:sulfate assimilation; P:phosphorylation; P:hydrogen sulfide biosynthetic process; F:nucleotide binding; F:adenylylsulfate kinase activity; F:ATP binding; F:kinase activity; F:transferase activity
Oleur061Scf0033g02014.1	16	P:GO:0005975; P:GO:0006952; P:GO:0008152; P:GO:0071555; F:GO:0004553; F:GO:0016787; F:GO:0016798; F:GO:0030247; F:GO:0042973; C:GO:0005576; C:GO:0005618; C:GO:0005886; C:GO:0009506; C:GO:0016020; C:GO:0031225; C:GO:0046658	P:carbohydrate metabolic process; P:defense response; P:metabolic process; P:cell wall organization; F:hydrolase activity, hydrolyzing O-glycosyl compounds; F:hydrolase activity; F:hydrolase activity, acting on glycosyl bonds; F:polysaccharide binding; F:glucan endo-1,3-beta-D-glucosidase activity; C:extracellular region; C:cell wall; C:plasma membrane; C:plasmodesma; C:membrane; C:anchored compo…
Oleur061Scf0034g00001.1	3	P:GO:0055114; F:GO:0005507; F:GO:0016491	P:oxidation-reduction process; F:copper ion binding; F:oxidoreductase activity
Oleur061Scf0034g00006.1	10	P:GO:0006351; P:GO:0006355; P:GO:0006366; P:GO:0045944; F:GO:0001046; F:GO:0001228; F:GO:0003677; F:GO:0003700; F:GO:0046983; C:GO:0005634	P:transcription, DNA-templated; P:regulation of transcription, DNA-templated; P:transcription by RNA polymerase II; P:positive regulation of transcription by RNA polymerase II; F:core promoter sequence-specific DNA binding; F:DNA-binding transcription activator activity, RNA polymerase II-specific; F:DNA binding; F:DNA-binding transcription factor activity; F:protein dimerization activity; C:nucl…
Oleur061Scf0034g01018.1	9	P:GO:0005975; P:GO:0008152; P:GO:0009835; P:GO:0071555; F:GO:0004650; F:GO:0016787; F:GO:0016798; C:GO:0005576; C:GO:0005618	P:carbohydrate metabolic process; P:metabolic process; P:fruit ripening; P:cell wall organization; F:polygalacturonase activity; F:hydrolase activity; F:hydrolase activity, acting on glycosyl bonds; C:extracellular region; C:cell wall
Oleur061Scf0034g01019.1	9	P:GO:0016049; F:GO:0008375; F:GO:0015020; F:GO:0016740; F:GO:0016757; C:GO:0000139; C:GO:0005794; C:GO:0016020; C:GO:0016021	P:cell growth; F:acetylglucosaminyltransferase activity; F:glucuronosyltransferase activity; F:transferase activity; F:transferase activity, transferring glycosyl groups; C:Golgi membrane; C:Golgi apparatus; C:membrane; C:integral component of membrane
Oleur061Scf0034g01023.1	9	P:GO:0005975; P:GO:0008152; P:GO:0009835; P:GO:0071555; F:GO:0004650; F:GO:0016787; F:GO:0016798; C:GO:0005576; C:GO:0005618	P:carbohydrate metabolic process; P:metabolic process; P:fruit ripening; P:cell wall organization; F:polygalacturonase activity; F:hydrolase activity; F:hydrolase activity, acting on glycosyl bonds; C:extracellular region; C:cell wall
Oleur061Scf0035g02001.1	7	P:GO:0009164; F:GO:0016787; F:GO:0016818; F:GO:0046872; C:GO:0005634; C:GO:0005737; C:GO:0005739	P:nucleoside catabolic process; F:hydrolase activity; F:hydrolase activity, acting on acid anhydrides, in phosphorus-containing anhydrides; F:metal ion binding; C:nucleus; C:cytoplasm; C:mitochondrion
Oleur061Scf0035g02004.1	14	P:GO:0000082; P:GO:0006351; P:GO:0006355; P:GO:0006357; P:GO:0007049; P:GO:0042023; F:GO:0000981; F:GO:0003677; F:GO:0003700; F:GO:0005515; F:GO:0046982; C:GO:0005634; C:GO:0005667; C:GO:0005737	P:G1/S transition of mitotic cell cycle; P:transcription, DNA-templated; P:regulation of transcription, DNA-templated; P:regulation of transcription by RNA polymerase II; P:cell cycle; P:DNA endoreduplication; F:DNA-binding transcription factor activity, RNA polymerase II-specific; F:DNA binding; F:DNA-binding transcription factor activity; F:protein binding; F:protein heterodimerization activity…
Oleur061Scf0036g00005.1	11	P:GO:0006810; P:GO:0015031; P:GO:0016192; C:GO:0000139; C:GO:0005634; C:GO:0005783; C:GO:0005789; C:GO:0005794; C:GO:0005886; C:GO:0016020; C:GO:0016021	P:transport; P:protein transport; P:vesicle-mediated transport; C:Golgi membrane; C:nucleus; C:endoplasmic reticulum; C:endoplasmic reticulum membrane; C:Golgi apparatus; C:plasma membrane; C:membrane; C:integral component of membrane
Oleur061Scf0036g00010.1	5	F:GO:0017022; C:GO:0012505; C:GO:0016020; C:GO:0016021; C:GO:0030133	F:myosin binding; C:endomembrane system; C:membrane; C:integral component of membrane; C:transport vesicle
Oleur061Scf0036g00023.1	6	P:GO:0006351; P:GO:0006355; F:GO:0003677; F:GO:0003700; F:GO:0046983; C:GO:0005634	P:transcription, DNA-templated; P:regulation of transcription, DNA-templated; F:DNA binding; F:DNA-binding transcription factor activity; F:protein dimerization activity; C:nucleus
Oleur061Scf0036g01003.1	5	P:GO:0006334; F:GO:0003677; C:GO:0000786; C:GO:0005634; C:GO:0005694	P:nucleosome assembly; F:DNA binding; C:nucleosome; C:nucleus; C:chromosome
Oleur061Scf0036g01006.1	12	P:GO:0010289; P:GO:0045489; P:GO:0071555; F:GO:0016740; F:GO:0016757; F:GO:0047262; C:GO:0000139; C:GO:0005768; C:GO:0005794; C:GO:0005802; C:GO:0016020; C:GO:0016021	P:homogalacturonan biosynthetic process; P:pectin biosynthetic process; P:cell wall organization; F:transferase activity; F:transferase activity, transferring glycosyl groups; F:polygalacturonate 4-alpha-galacturonosyltransferase activity; C:Golgi membrane; C:endosome; C:Golgi apparatus; C:trans-Golgi network; C:membrane; C:integral component of membrane
Oleur061Scf0036g01008.1	11	P:GO:0006614; P:GO:0006616; P:GO:0045900; F:GO:0003723; F:GO:0005047; F:GO:0008312; C:GO:0005737; C:GO:0005785; C:GO:0005786; C:GO:0048500; C:GO:1990904	P:SRP-dependent cotranslational protein targeting to membrane; P:SRP-dependent cotranslational protein targeting to membrane, translocation; P:negative regulation of translational elongation; F:RNA binding; F:signal recognition particle binding; F:7S RNA binding; C:cytoplasm; C:signal recognition particle receptor complex; C:signal recognition particle, endoplasmic reticulum targeting; C:signal r…
Oleur061Scf0036g01020.1	8	P:GO:0009414; P:GO:0016567; P:GO:0051865; F:GO:0004842; F:GO:0005515; F:GO:0008270; F:GO:0016740; F:GO:0046872	P:response to water deprivation; P:protein ubiquitination; P:protein autoubiquitination; F:ubiquitin-protein transferase activity; F:protein binding; F:zinc ion binding; F:transferase activity; F:metal ion binding
Oleur061Scf0036g02002.1	9	P:GO:0006351; P:GO:0006355; P:GO:0009733; P:GO:0009734; F:GO:0003677; F:GO:0003700; F:GO:0043565; F:GO:0044212; C:GO:0005634	P:transcription, DNA-templated; P:regulation of transcription, DNA-templated; P:response to auxin; P:auxin-activated signaling pathway; F:DNA binding; F:DNA-binding transcription factor activity; F:sequence-specific DNA binding; F:transcription regulatory region DNA binding; C:nucleus
Oleur061Scf0036g02003.1	15	P:GO:0006120; P:GO:0006979; P:GO:0055114; F:GO:0003954; F:GO:0008137; F:GO:0008270; F:GO:0016491; F:GO:0046872; F:GO:0051536; F:GO:0051537; C:GO:0005739; C:GO:0005743; C:GO:0005747; C:GO:0016020; C:GO:0070469	P:mitochondrial electron transport, NADH to ubiquinone; P:response to oxidative stress; P:oxidation-reduction process; F:NADH dehydrogenase activity; F:NADH dehydrogenase (ubiquinone) activity; F:zinc ion binding; F:oxidoreductase activity; F:metal ion binding; F:iron-sulfur cluster binding; F:2 iron, 2 sulfur cluster binding; C:mitochondrion; C:mitochondrial inner membrane; C:mitochondrial respi…
Oleur061Scf0036g02004.1	13	P:GO:0006810; P:GO:0006811; P:GO:0034220; P:GO:1902600; P:GO:1902600; F:GO:0042625; F:GO:0046961; C:GO:0005773; C:GO:0005774; C:GO:0005794; C:GO:0005886; C:GO:0016020; C:GO:0033180	P:transport; P:ion transport; P:ion transmembrane transport; P:proton transmembrane transport; P:proton transmembrane transport; F:ATPase-coupled ion transmembrane transporter activity; F:proton-transporting ATPase activity, rotational mechanism; C:vacuole; C:vacuolar membrane; C:Golgi apparatus; C:plasma membrane; C:membrane; C:proton-transporting V-type ATPase, V1 domain
Oleur061Scf0036g02005.1	5	P:GO:0051513; F:GO:0005515; F:GO:0008017; C:GO:0005737; C:GO:0005856	P:regulation of monopolar cell growth; F:protein binding; F:microtubule binding; C:cytoplasm; C:cytoskeleton
Oleur061Scf0036g02008.1	6	P:GO:0000002; P:GO:0045910; F:GO:0003677; F:GO:0003697; C:GO:0005739; C:GO:0048046	P:mitochondrial genome maintenance; P:negative regulation of DNA recombination; F:DNA binding; F:single-stranded DNA binding; C:mitochondrion; C:apoplast
Oleur061Scf0036g03002.1	21	P:GO:0006810; P:GO:0006886; P:GO:0006888; P:GO:0007029; P:GO:0007030; P:GO:0008361; P:GO:0015031; P:GO:0016049; P:GO:0016192; P:GO:0032876; P:GO:0048232; P:GO:0080119; F:GO:0005515; F:GO:0008270; C:GO:0000139; C:GO:0005783; C:GO:0005789; C:GO:0005794; C:GO:0016020; C:GO:0030127; C:GO:0033116	P:transport; P:intracellular protein transport; P:endoplasmic reticulum to Golgi vesicle-mediated transport; P:endoplasmic reticulum organization; P:Golgi organization; P:regulation of cell size; P:protein transport; P:cell growth; P:vesicle-mediated transport; P:negative regulation of DNA endoreduplication; P:male gamete generation; P:ER body organization; F:protein binding; F:zinc ion binding; …
Oleur061Scf0036g03004.1	5	P:GO:0000413; P:GO:0006457; F:GO:0003755; F:GO:0016853; C:GO:0005737	P:protein peptidyl-prolyl isomerization; P:protein folding; F:peptidyl-prolyl cis-trans isomerase activity; F:isomerase activity; C:cytoplasm
Oleur061Scf0036g03008.1	12	P:GO:0008152; P:GO:0010189; P:GO:0032259; F:GO:0008168; F:GO:0016740; F:GO:0102550; C:GO:0009507; C:GO:0009528; C:GO:0009536; C:GO:0009706; C:GO:0016020; C:GO:0016021	P:metabolic process; P:vitamin E biosynthetic process; P:methylation; F:methyltransferase activity; F:transferase activity; F:2-methyl-6-geranylgeranyl-1,4-benzoquinol methyltransferase activity; C:chloroplast; C:plastid inner membrane; C:plastid; C:chloroplast inner membrane; C:membrane; C:integral component of membrane
Oleur061Scf0036g04001.1	1	C:GO:0009507	C:chloroplast
Oleur061Scf0036g05002.1	6	P:GO:0006351; P:GO:0006355; F:GO:0003676; F:GO:0003677; F:GO:0003700; F:GO:0046872	P:transcription, DNA-templated; P:regulation of transcription, DNA-templated; F:nucleic acid binding; F:DNA binding; F:DNA-binding transcription factor activity; F:metal ion binding
Oleur061Scf0036g05004.1	3	P:GO:0008150; F:GO:0003674; C:GO:0005575	P:biological_process; F:molecular_function; C:cellular_component
Oleur061Scf0036g05006.1	7	P:GO:0006351; P:GO:0006355; F:GO:0003677; F:GO:0003700; F:GO:0043565; C:GO:0005634; C:GO:0005737	P:transcription, DNA-templated; P:regulation of transcription, DNA-templated; F:DNA binding; F:DNA-binding transcription factor activity; F:sequence-specific DNA binding; C:nucleus; C:cytoplasm
Oleur061Scf0036g06002.1	6	P:GO:0006970; P:GO:0016567; P:GO:0042631; P:GO:0071472; F:GO:0005515; C:GO:0005634	P:response to osmotic stress; P:protein ubiquitination; P:cellular response to water deprivation; P:cellular response to salt stress; F:protein binding; C:nucleus
Oleur061Scf0036g06016.1	9	P:GO:0000027; P:GO:0006364; P:GO:0090305; F:GO:0003676; F:GO:0004518; F:GO:0004527; F:GO:0008408; F:GO:0016787; C:GO:0005634	P:ribosomal large subunit assembly; P:rRNA processing; P:nucleic acid phosphodiester bond hydrolysis; F:nucleic acid binding; F:nuclease activity; F:exonuclease activity; F:3'-5' exonuclease activity; F:hydrolase activity; C:nucleus
Oleur061Scf0036g06017.1	5	P:GO:0009873; P:GO:0010364; P:GO:0016567; F:GO:0005515; C:GO:0005622	P:ethylene-activated signaling pathway; P:regulation of ethylene biosynthetic process; P:protein ubiquitination; F:protein binding; C:intracellular
Oleur061Scf0036g06018.1	5	P:GO:0009733; P:GO:0009734; P:GO:0010087; P:GO:0010305; F:GO:0005515	P:response to auxin; P:auxin-activated signaling pathway; P:phloem or xylem histogenesis; P:leaf vascular tissue pattern formation; F:protein binding
Oleur061Scf0036g07016.1	2	P:GO:0008285; P:GO:0010102	P:negative regulation of cell population proliferation; P:lateral root morphogenesis
Oleur061Scf0036g07019.1	9	P:GO:0007010; P:GO:0007017; F:GO:0000166; F:GO:0003924; F:GO:0005200; F:GO:0005525; C:GO:0005737; C:GO:0005856; C:GO:0005874	P:cytoskeleton organization; P:microtubule-based process; F:nucleotide binding; F:GTPase activity; F:structural constituent of cytoskeleton; F:GTP binding; C:cytoplasm; C:cytoskeleton; C:microtubule
Oleur061Scf0036g07020.1	28	P:GO:0000245; P:GO:0000387; P:GO:0000395; P:GO:0006396; P:GO:0006397; P:GO:0008380; P:GO:0045292; F:GO:0003723; F:GO:0003729; C:GO:0000243; C:GO:0005634; C:GO:0005682; C:GO:0005685; C:GO:0005686; C:GO:0005687; C:GO:0005689; C:GO:0005737; C:GO:0005829; C:GO:0034715; C:GO:0034719; C:GO:0046540; C:GO:0071004; C:GO:0071010; C:GO:0071011; C:GO:0071013; C:GO:0071014; C:GO:0097526; C:GO:1990904	P:spliceosomal complex assembly; P:spliceosomal snRNP assembly; P:mRNA 5'-splice site recognition; P:RNA processing; P:mRNA processing; P:RNA splicing; P:mRNA cis splicing, via spliceosome; F:RNA binding; F:mRNA binding; C:commitment complex; C:nucleus; C:U5 snRNP; C:U1 snRNP; C:U2 snRNP; C:U4 snRNP; C:U12-type spliceosomal complex; C:cytoplasm; C:cytosol; C:pICln-Sm protein complex; C:SMN-Sm pro…
Oleur061Scf0036g07022.1	12	P:GO:0006810; P:GO:0015031; C:GO:0009501; C:GO:0009507; C:GO:0009526; C:GO:0009535; C:GO:0009536; C:GO:0009579; C:GO:0016020; C:GO:0016021; C:GO:0031969; C:GO:0033097	P:transport; P:protein transport; C:amyloplast; C:chloroplast; C:plastid envelope; C:chloroplast thylakoid membrane; C:plastid; C:thylakoid; C:membrane; C:integral component of membrane; C:chloroplast membrane; C:amyloplast membrane
Oleur061Scf0036g08018.1	11	P:GO:0005975; P:GO:0008152; F:GO:0003824; F:GO:0004553; F:GO:0016787; F:GO:0016798; F:GO:0030246; F:GO:0033919; C:GO:0005783; C:GO:0005794; C:GO:0042470	P:carbohydrate metabolic process; P:metabolic process; F:catalytic activity; F:hydrolase activity, hydrolyzing O-glycosyl compounds; F:hydrolase activity; F:hydrolase activity, acting on glycosyl bonds; F:carbohydrate binding; F:glucan 1,3-alpha-glucosidase activity; C:endoplasmic reticulum; C:Golgi apparatus; C:melanosome
Oleur061Scf0036g09024.1	11	P:GO:0005975; P:GO:0008152; F:GO:0003824; F:GO:0004553; F:GO:0016787; F:GO:0016798; F:GO:0030246; F:GO:0033919; C:GO:0005783; C:GO:0005794; C:GO:0042470	P:carbohydrate metabolic process; P:metabolic process; F:catalytic activity; F:hydrolase activity, hydrolyzing O-glycosyl compounds; F:hydrolase activity; F:hydrolase activity, acting on glycosyl bonds; F:carbohydrate binding; F:glucan 1,3-alpha-glucosidase activity; C:endoplasmic reticulum; C:Golgi apparatus; C:melanosome
Oleur061Scf0036g11001.1	12	P:GO:0090305; P:GO:0090502; F:GO:0003676; F:GO:0003677; F:GO:0003723; F:GO:0004518; F:GO:0004519; F:GO:0004523; F:GO:0004527; F:GO:0016787; F:GO:0046872; C:GO:0005737	P:nucleic acid phosphodiester bond hydrolysis; P:RNA phosphodiester bond hydrolysis, endonucleolytic; F:nucleic acid binding; F:DNA binding; F:RNA binding; F:nuclease activity; F:endonuclease activity; F:RNA-DNA hybrid ribonuclease activity; F:exonuclease activity; F:hydrolase activity; F:metal ion binding; C:cytoplasm
Oleur061Scf0037g00025.1	11	P:GO:0006468; P:GO:0016310; F:GO:0000166; F:GO:0004672; F:GO:0004674; F:GO:0005524; F:GO:0016301; F:GO:0016740; C:GO:0005886; C:GO:0016020; C:GO:0016021	P:protein phosphorylation; P:phosphorylation; F:nucleotide binding; F:protein kinase activity; F:protein serine/threonine kinase activity; F:ATP binding; F:kinase activity; F:transferase activity; C:plasma membrane; C:membrane; C:integral component of membrane
Oleur061Scf0037g00027.1	7	P:GO:0034599; P:GO:0055114; F:GO:0003960; F:GO:0008270; F:GO:0016491; F:GO:0017091; C:GO:0005829	P:cellular response to oxidative stress; P:oxidation-reduction process; F:NADPH:quinone reductase activity; F:zinc ion binding; F:oxidoreductase activity; F:AU-rich element binding; C:cytosol
Oleur061Scf0037g00028.1	5	P:GO:0006508; F:GO:0003948; F:GO:0008233; F:GO:0016787; C:GO:0005764	P:proteolysis; F:N4-(beta-N-acetylglucosaminyl)-L-asparaginase activity; F:peptidase activity; F:hydrolase activity; C:lysosome
Oleur061Scf0037g01007.1	5	P:GO:0006412; F:GO:0003735; C:GO:0005622; C:GO:0005840; C:GO:1990904	P:translation; F:structural constituent of ribosome; C:intracellular; C:ribosome; C:ribonucleoprotein complex
Oleur061Scf0037g01012.1	15	P:GO:0002376; P:GO:0006383; P:GO:0032728; P:GO:0045087; P:GO:0045089; P:GO:0051607; F:GO:0003677; F:GO:0003682; F:GO:0003899; C:GO:0000790; C:GO:0005634; C:GO:0005654; C:GO:0005666; C:GO:0005829; C:GO:0016607	P:immune system process; P:transcription by RNA polymerase III; P:positive regulation of interferon-beta production; P:innate immune response; P:positive regulation of innate immune response; P:defense response to virus; F:DNA binding; F:chromatin binding; F:DNA-directed 5'-3' RNA polymerase activity; C:nuclear chromatin; C:nucleus; C:nucleoplasm; C:RNA polymerase III complex; C:cytosol; C:nuclea…
Oleur061Scf0037g02002.1	5	P:GO:0006351; P:GO:0006355; F:GO:0003700; F:GO:0043565; C:GO:0005634	P:transcription, DNA-templated; P:regulation of transcription, DNA-templated; F:DNA-binding transcription factor activity; F:sequence-specific DNA binding; C:nucleus
Oleur061Scf0037g02004.1	13	P:GO:0006952; P:GO:0007165; P:GO:0008219; P:GO:0009626; P:GO:0009816; F:GO:0000166; F:GO:0005515; F:GO:0005524; F:GO:0038023; F:GO:0043531; C:GO:0005622; C:GO:0005886; C:GO:0016020	P:defense response; P:signal transduction; P:cell death; P:plant-type hypersensitive response; P:defense response to bacterium, incompatible interaction; F:nucleotide binding; F:protein binding; F:ATP binding; F:signaling receptor activity; F:ADP binding; C:intracellular; C:plasma membrane; C:membrane
Oleur061Scf0037g02026.1	8	P:GO:0006351; P:GO:0006397; P:GO:0009409; P:GO:0009737; F:GO:0003676; F:GO:0003677; F:GO:0003697; F:GO:0003723	P:transcription, DNA-templated; P:mRNA processing; P:response to cold; P:response to abscisic acid; F:nucleic acid binding; F:DNA binding; F:single-stranded DNA binding; F:RNA binding
Oleur061Scf0037g02028.1	11	P:GO:0006810; P:GO:0006811; P:GO:0055085; P:GO:1902600; F:GO:0004427; F:GO:0009678; F:GO:0016787; F:GO:0046872; C:GO:0005886; C:GO:0016020; C:GO:0016021	P:transport; P:ion transport; P:transmembrane transport; P:proton transmembrane transport; F:inorganic diphosphatase activity; F:pyrophosphate hydrolysis-driven proton transmembrane transporter activity; F:hydrolase activity; F:metal ion binding; C:plasma membrane; C:membrane; C:integral component of membrane
Oleur061Scf0037g02029.1	12	P:GO:0006342; P:GO:0009294; P:GO:0009611; P:GO:0009617; F:GO:0003677; F:GO:0005515; F:GO:0046982; C:GO:0000786; C:GO:0000790; C:GO:0005634; C:GO:0005694; C:GO:0005730	P:chromatin silencing; P:DNA mediated transformation; P:response to wounding; P:response to bacterium; F:DNA binding; F:protein binding; F:protein heterodimerization activity; C:nucleosome; C:nuclear chromatin; C:nucleus; C:chromosome; C:nucleolus
Oleur061Scf0037g02033.1	3	P:GO:0010252; F:GO:0010279; F:GO:0016874	P:auxin homeostasis; F:indole-3-acetic acid amido synthetase activity; F:ligase activity
Oleur061Scf0037g03008.1	10	P:GO:0006351; P:GO:0006355; P:GO:0006366; P:GO:0045944; F:GO:0001046; F:GO:0001228; F:GO:0003677; F:GO:0003700; F:GO:0046983; C:GO:0005634	P:transcription, DNA-templated; P:regulation of transcription, DNA-templated; P:transcription by RNA polymerase II; P:positive regulation of transcription by RNA polymerase II; F:core promoter sequence-specific DNA binding; F:DNA-binding transcription activator activity, RNA polymerase II-specific; F:DNA binding; F:DNA-binding transcription factor activity; F:protein dimerization activity; C:nucl…
Oleur061Scf0037g04001.1	12	P:GO:0006468; P:GO:0016310; P:GO:0048544; F:GO:0000166; F:GO:0004672; F:GO:0004674; F:GO:0005516; F:GO:0005524; F:GO:0016301; F:GO:0016740; F:GO:0030246; C:GO:0005886	P:protein phosphorylation; P:phosphorylation; P:recognition of pollen; F:nucleotide binding; F:protein kinase activity; F:protein serine/threonine kinase activity; F:calmodulin binding; F:ATP binding; F:kinase activity; F:transferase activity; F:carbohydrate binding; C:plasma membrane
Oleur061Scf0037g04002.1	18	P:GO:0006468; P:GO:0007178; P:GO:0016310; P:GO:0048544; F:GO:0000166; F:GO:0004672; F:GO:0004674; F:GO:0004675; F:GO:0005524; F:GO:0016301; F:GO:0016740; F:GO:0030246; F:GO:0031625; C:GO:0005773; C:GO:0005886; C:GO:0009506; C:GO:0016020; C:GO:0016021	P:protein phosphorylation; P:transmembrane receptor protein serine/threonine kinase signaling pathway; P:phosphorylation; P:recognition of pollen; F:nucleotide binding; F:protein kinase activity; F:protein serine/threonine kinase activity; F:transmembrane receptor protein serine/threonine kinase activity; F:ATP binding; F:kinase activity; F:transferase activity; F:carbohydrate binding; F:ubiquiti…
Oleur061Scf0037g04017.1	4	P:GO:0009733; F:GO:0005509; F:GO:0005515; F:GO:0046872	P:response to auxin; F:calcium ion binding; F:protein binding; F:metal ion binding
Oleur061Scf0037g05004.1	18	P:GO:0006468; P:GO:0007178; P:GO:0016310; P:GO:0048544; F:GO:0000166; F:GO:0004672; F:GO:0004674; F:GO:0004675; F:GO:0005524; F:GO:0016301; F:GO:0016740; F:GO:0030246; F:GO:0031625; C:GO:0005773; C:GO:0005886; C:GO:0009506; C:GO:0016020; C:GO:0016021	P:protein phosphorylation; P:transmembrane receptor protein serine/threonine kinase signaling pathway; P:phosphorylation; P:recognition of pollen; F:nucleotide binding; F:protein kinase activity; F:protein serine/threonine kinase activity; F:transmembrane receptor protein serine/threonine kinase activity; F:ATP binding; F:kinase activity; F:transferase activity; F:carbohydrate binding; F:ubiquiti…
Oleur061Scf0037g05006.1	11	P:GO:0008033; P:GO:0030488; P:GO:0032259; F:GO:0008168; F:GO:0009019; F:GO:0016740; F:GO:0052906; C:GO:0005634; C:GO:0005737; C:GO:0005739; C:GO:0005759	P:tRNA processing; P:tRNA methylation; P:methylation; F:methyltransferase activity; F:tRNA (guanine-N1-)-methyltransferase activity; F:transferase activity; F:tRNA (guanine(37)-N(1))-methyltransferase activity; C:nucleus; C:cytoplasm; C:mitochondrion; C:mitochondrial matrix
Oleur061Scf0037g05022.1	12	P:GO:0006468; P:GO:0016310; P:GO:0048544; F:GO:0000166; F:GO:0004672; F:GO:0004674; F:GO:0005516; F:GO:0005524; F:GO:0016301; F:GO:0016740; F:GO:0030246; C:GO:0005886	P:protein phosphorylation; P:phosphorylation; P:recognition of pollen; F:nucleotide binding; F:protein kinase activity; F:protein serine/threonine kinase activity; F:calmodulin binding; F:ATP binding; F:kinase activity; F:transferase activity; F:carbohydrate binding; C:plasma membrane
Oleur061Scf0037g06001.1	16	P:GO:0015979; P:GO:0055114; F:GO:0009496; F:GO:0016491; F:GO:0016679; F:GO:0045158; F:GO:0046872; F:GO:0051536; F:GO:0051537; C:GO:0009507; C:GO:0009535; C:GO:0009536; C:GO:0009579; C:GO:0016020; C:GO:0016021; C:GO:0042651	P:photosynthesis; P:oxidation-reduction process; F:plastoquinol--plastocyanin reductase activity; F:oxidoreductase activity; F:oxidoreductase activity, acting on diphenols and related substances as donors; F:electron transporter, transferring electrons within cytochrome b6/f complex of photosystem II activity; F:metal ion binding; F:iron-sulfur cluster binding; F:2 iron, 2 sulfur cluster binding;…
Oleur061Scf0037g06002.1	10	P:GO:0006952; P:GO:0007205; P:GO:0008152; P:GO:0016310; F:GO:0000166; F:GO:0003951; F:GO:0004143; F:GO:0005524; F:GO:0016301; F:GO:0016740	P:defense response; P:protein kinase C-activating G protein-coupled receptor signaling pathway; P:metabolic process; P:phosphorylation; F:nucleotide binding; F:NAD+ kinase activity; F:diacylglycerol kinase activity; F:ATP binding; F:kinase activity; F:transferase activity
Oleur061Scf0037g06004.1	18	P:GO:0009416; P:GO:0009765; P:GO:0009768; P:GO:0015979; P:GO:0018298; F:GO:0016168; F:GO:0031409; F:GO:0046872; C:GO:0009507; C:GO:0009522; C:GO:0009523; C:GO:0009535; C:GO:0009536; C:GO:0009579; C:GO:0009941; C:GO:0010287; C:GO:0016020; C:GO:0016021	P:response to light stimulus; P:photosynthesis, light harvesting; P:photosynthesis, light harvesting in photosystem I; P:photosynthesis; P:protein-chromophore linkage; F:chlorophyll binding; F:pigment binding; F:metal ion binding; C:chloroplast; C:photosystem I; C:photosystem II; C:chloroplast thylakoid membrane; C:plastid; C:thylakoid; C:chloroplast envelope; C:plastoglobule; C:membrane; C:integ…
Oleur061Scf0037g06008.1	12	P:GO:0006897; P:GO:0030048; F:GO:0000166; F:GO:0003774; F:GO:0003779; F:GO:0005516; F:GO:0005524; C:GO:0005768; C:GO:0005886; C:GO:0009506; C:GO:0016459; C:GO:0030054	P:endocytosis; P:actin filament-based movement; F:nucleotide binding; F:motor activity; F:actin binding; F:calmodulin binding; F:ATP binding; C:endosome; C:plasma membrane; C:plasmodesma; C:myosin complex; C:cell junction
Oleur061Scf0037g06040.1	4	P:GO:0007049; P:GO:0051301; F:GO:0005515; C:GO:0005634	P:cell cycle; P:cell division; F:protein binding; C:nucleus
Oleur061Scf0037g07004.1	10	P:GO:0006351; P:GO:0006355; P:GO:0016569; P:GO:0016575; P:GO:0048364; P:GO:0051568; P:GO:0055114; F:GO:0003677; F:GO:0016491; C:GO:0005634	P:transcription, DNA-templated; P:regulation of transcription, DNA-templated; P:covalent chromatin modification; P:histone deacetylation; P:root development; P:histone H3-K4 methylation; P:oxidation-reduction process; F:DNA binding; F:oxidoreductase activity; C:nucleus
Oleur061Scf0037g07005.1	4	P:GO:0006351; P:GO:0006355; F:GO:0003677; C:GO:0005634	P:transcription, DNA-templated; P:regulation of transcription, DNA-templated; F:DNA binding; C:nucleus
Oleur061Scf0037g07013.1	13	P:GO:0006468; P:GO:0016310; P:GO:0046777; F:GO:0000166; F:GO:0004672; F:GO:0004674; F:GO:0005524; F:GO:0016301; F:GO:0016740; C:GO:0005886; C:GO:0009506; C:GO:0016020; C:GO:0016021	P:protein phosphorylation; P:phosphorylation; P:protein autophosphorylation; F:nucleotide binding; F:protein kinase activity; F:protein serine/threonine kinase activity; F:ATP binding; F:kinase activity; F:transferase activity; C:plasma membrane; C:plasmodesma; C:membrane; C:integral component of membrane
Oleur061Scf0037g07016.1	13	P:GO:0006810; P:GO:0010222; P:GO:0010588; P:GO:0055085; F:GO:0000166; F:GO:0005515; F:GO:0005524; F:GO:0016887; F:GO:0042626; F:GO:0042803; C:GO:0005886; C:GO:0016020; C:GO:0016021	P:transport; P:stem vascular tissue pattern formation; P:cotyledon vascular tissue pattern formation; P:transmembrane transport; F:nucleotide binding; F:protein binding; F:ATP binding; F:ATPase activity; F:ATPase-coupled transmembrane transporter activity; F:protein homodimerization activity; C:plasma membrane; C:membrane; C:integral component of membrane
Oleur061Scf0037g07020.1	3	P:GO:0043547; F:GO:0005096; F:GO:0046872	P:positive regulation of GTPase activity; F:GTPase activator activity; F:metal ion binding
Oleur061Scf0037g08001.1	7	C:GO:0005737; C:GO:0005768; C:GO:0005794; C:GO:0005829; C:GO:0010008; C:GO:0016020; C:GO:0048471	C:cytoplasm; C:endosome; C:Golgi apparatus; C:cytosol; C:endosome membrane; C:membrane; C:perinuclear region of cytoplasm
Oleur061Scf0037g08002.1	7	P:GO:0015979; P:GO:0015995; P:GO:0055114; F:GO:0016491; F:GO:0016630; C:GO:0009507; C:GO:0009536	P:photosynthesis; P:chlorophyll biosynthetic process; P:oxidation-reduction process; F:oxidoreductase activity; F:protochlorophyllide reductase activity; C:chloroplast; C:plastid
Oleur061Scf0037g08003.1	3	P:GO:0042254; C:GO:0005634; C:GO:0005730	P:ribosome biogenesis; C:nucleus; C:nucleolus
Oleur061Scf0037g08004.1	1	P:GO:0008150	P:biological_process
Oleur061Scf0037g08013.1	8	P:GO:0009738; P:GO:0009787; P:GO:0010231; F:GO:0005515; F:GO:0010427; F:GO:0046872; C:GO:0005886; C:GO:0019898	P:abscisic acid-activated signaling pathway; P:regulation of abscisic acid-activated signaling pathway; P:maintenance of seed dormancy; F:protein binding; F:abscisic acid binding; F:metal ion binding; C:plasma membrane; C:extrinsic component of membrane
Oleur061Scf0038g00007.1	8	P:GO:0006810; P:GO:0007049; P:GO:0051301; F:GO:0008289; C:GO:0005737; C:GO:0005886; C:GO:0016020; C:GO:0016021	P:transport; P:cell cycle; P:cell division; F:lipid binding; C:cytoplasm; C:plasma membrane; C:membrane; C:integral component of membrane
Oleur061Scf0038g00008.1	12	P:GO:0007010; P:GO:0007033; P:GO:0009826; P:GO:0009832; P:GO:0036092; F:GO:0016787; F:GO:0042578; F:GO:0043813; C:GO:0005773; C:GO:0005774; C:GO:0005794; C:GO:0016020	P:cytoskeleton organization; P:vacuole organization; P:unidimensional cell growth; P:plant-type cell wall biogenesis; P:phosphatidylinositol-3-phosphate biosynthetic process; F:hydrolase activity; F:phosphoric ester hydrolase activity; F:phosphatidylinositol-3,5-bisphosphate 5-phosphatase activity; C:vacuole; C:vacuolar membrane; C:Golgi apparatus; C:membrane
Oleur061Scf0038g00012.1	6	P:GO:0008150; F:GO:0003674; F:GO:0016787; C:GO:0005737; C:GO:0005829; C:GO:0070062	P:biological_process; F:molecular_function; F:hydrolase activity; C:cytoplasm; C:cytosol; C:extracellular exosome
Oleur061Scf0038g00013.1	16	P:GO:0000394; P:GO:0000398; P:GO:0006397; P:GO:0008380; P:GO:0016070; P:GO:0031047; P:GO:0031053; P:GO:0045292; F:GO:0000339; F:GO:0003676; F:GO:0003723; F:GO:0005515; C:GO:0005634; C:GO:0005737; C:GO:0005845; C:GO:0005846	P:RNA splicing, via endonucleolytic cleavage and ligation; P:mRNA splicing, via spliceosome; P:mRNA processing; P:RNA splicing; P:RNA metabolic process; P:gene silencing by RNA; P:primary miRNA processing; P:mRNA cis splicing, via spliceosome; F:RNA cap binding; F:nucleic acid binding; F:RNA binding; F:protein binding; C:nucleus; C:cytoplasm; C:mRNA cap binding complex; C:nuclear cap binding comp…
Oleur061Scf0038g02010.1	29	P:GO:0006468; P:GO:0006833; P:GO:0007275; P:GO:0009611; P:GO:0009793; P:GO:0016310; P:GO:0030104; P:GO:0035987; P:GO:0042659; P:GO:0045184; P:GO:0051302; P:GO:0055075; P:GO:0071555; P:GO:0090558; P:GO:0090708; P:GO:1903224; P:GO:2000067; P:GO:2000280; F:GO:0000166; F:GO:0004672; F:GO:0004674; F:GO:0005515; F:GO:0005524; F:GO:0016301; F:GO:0016740; C:GO:0005886; C:GO:0016020; C:GO:0016021; C:GO:00…	P:protein phosphorylation; P:water transport; P:multicellular organism development; P:response to wounding; P:embryo development ending in seed dormancy; P:phosphorylation; P:water homeostasis; P:endodermal cell differentiation; P:regulation of cell fate specification; P:establishment of protein localization; P:regulation of cell division; P:potassium ion homeostasis; P:cell wall organization; P:…
Oleur061Scf0038g03003.1	11	P:GO:0006468; P:GO:0016310; F:GO:0000166; F:GO:0004672; F:GO:0004674; F:GO:0005524; F:GO:0016301; F:GO:0016740; C:GO:0005886; C:GO:0016020; C:GO:0016021	P:protein phosphorylation; P:phosphorylation; F:nucleotide binding; F:protein kinase activity; F:protein serine/threonine kinase activity; F:ATP binding; F:kinase activity; F:transferase activity; C:plasma membrane; C:membrane; C:integral component of membrane
Oleur061Scf0038g03004.1	8	P:GO:0006810; P:GO:0006833; P:GO:0034220; F:GO:0005215; F:GO:0015250; C:GO:0005887; C:GO:0016020; C:GO:0016021	P:transport; P:water transport; P:ion transmembrane transport; F:transporter activity; F:water channel activity; C:integral component of plasma membrane; C:membrane; C:integral component of membrane
Oleur061Scf0038g03008.1	12	P:GO:0006351; P:GO:0006355; P:GO:0009408; P:GO:0009733; P:GO:0009958; P:GO:0048364; P:GO:0048527; P:GO:0048530; F:GO:0003677; F:GO:0003700; F:GO:0043565; C:GO:0005634	P:transcription, DNA-templated; P:regulation of transcription, DNA-templated; P:response to heat; P:response to auxin; P:positive gravitropism; P:root development; P:lateral root development; P:fruit morphogenesis; F:DNA binding; F:DNA-binding transcription factor activity; F:sequence-specific DNA binding; C:nucleus
Oleur061Scf0038g03019.1	7	P:GO:0006351; P:GO:0006355; P:GO:0009553; P:GO:0045892; C:GO:0005634; C:GO:0005730; C:GO:0030863	P:transcription, DNA-templated; P:regulation of transcription, DNA-templated; P:embryo sac development; P:negative regulation of transcription, DNA-templated; C:nucleus; C:nucleolus; C:cortical cytoskeleton
Oleur061Scf0038g03020.1	6	P:GO:0009814; P:GO:0016567; F:GO:0004842; F:GO:0016740; C:GO:0005634; C:GO:0005737	P:defense response, incompatible interaction; P:protein ubiquitination; F:ubiquitin-protein transferase activity; F:transferase activity; C:nucleus; C:cytoplasm
Oleur061Scf0038g04015.1	8	P:GO:0006810; P:GO:0009733; P:GO:0009734; P:GO:0055085; C:GO:0005783; C:GO:0005789; C:GO:0016020; C:GO:0016021	P:transport; P:response to auxin; P:auxin-activated signaling pathway; P:transmembrane transport; C:endoplasmic reticulum; C:endoplasmic reticulum membrane; C:membrane; C:integral component of membrane
Oleur061Scf0038g04017.1	7	P:GO:0055114; C:GO:0005739; C:GO:0005743; C:GO:0005747; C:GO:0016020; C:GO:0016021; C:GO:0070469	P:oxidation-reduction process; C:mitochondrion; C:mitochondrial inner membrane; C:mitochondrial respiratory chain complex I; C:membrane; C:integral component of membrane; C:respirasome
Oleur061Scf0038g04018.1	11	P:GO:0000209; P:GO:0006511; P:GO:0016567; P:GO:0043161; P:GO:0051865; F:GO:0004842; F:GO:0008270; F:GO:0016740; F:GO:0046872; F:GO:0061630; C:GO:0005575	P:protein polyubiquitination; P:ubiquitin-dependent protein catabolic process; P:protein ubiquitination; P:proteasome-mediated ubiquitin-dependent protein catabolic process; P:protein autoubiquitination; F:ubiquitin-protein transferase activity; F:zinc ion binding; F:transferase activity; F:metal ion binding; F:ubiquitin protein ligase activity; C:cellular_component
Oleur061Scf0038g05007.1	4	P:GO:0010091; F:GO:0005509; F:GO:0005515; F:GO:0046872	P:trichome branching; F:calcium ion binding; F:protein binding; F:metal ion binding
Oleur061Scf0038g06017.1	12	P:GO:0055114; F:GO:0004497; F:GO:0005506; F:GO:0016491; F:GO:0016705; F:GO:0018674; F:GO:0020037; F:GO:0046872; C:GO:0005783; C:GO:0005789; C:GO:0016020; C:GO:0016021	P:oxidation-reduction process; F:monooxygenase activity; F:iron ion binding; F:oxidoreductase activity; F:oxidoreductase activity, acting on paired donors, with incorporation or reduction of molecular oxygen; F:(S)-limonene 3-monooxygenase activity; F:heme binding; F:metal ion binding; C:endoplasmic reticulum; C:endoplasmic reticulum membrane; C:membrane; C:integral component of membrane
Oleur061Scf0038g07001.1	7	P:GO:0055114; F:GO:0004497; F:GO:0005506; F:GO:0016491; F:GO:0016705; F:GO:0020037; F:GO:0046872	P:oxidation-reduction process; F:monooxygenase activity; F:iron ion binding; F:oxidoreductase activity; F:oxidoreductase activity, acting on paired donors, with incorporation or reduction of molecular oxygen; F:heme binding; F:metal ion binding
Oleur061Scf0038g08015.1	8	P:GO:0006810; P:GO:0006888; P:GO:0016192; P:GO:0043547; F:GO:0017112; C:GO:0005783; C:GO:0005794; C:GO:0030008	P:transport; P:endoplasmic reticulum to Golgi vesicle-mediated transport; P:vesicle-mediated transport; P:positive regulation of GTPase activity; F:Rab guanyl-nucleotide exchange factor activity; C:endoplasmic reticulum; C:Golgi apparatus; C:TRAPP complex
Oleur061Scf0038g08016.1	11	P:GO:0006810; P:GO:0006886; P:GO:0006897; P:GO:0015031; P:GO:0016192; F:GO:0008289; C:GO:0005794; C:GO:0005886; C:GO:0005905; C:GO:0016020; C:GO:0030131	P:transport; P:intracellular protein transport; P:endocytosis; P:protein transport; P:vesicle-mediated transport; F:lipid binding; C:Golgi apparatus; C:plasma membrane; C:clathrin-coated pit; C:membrane; C:clathrin adaptor complex
Oleur061Scf0038g08019.1	9	P:GO:0006351; P:GO:0006355; P:GO:0006952; P:GO:0010150; P:GO:0010200; F:GO:0003677; F:GO:0003700; F:GO:0043565; C:GO:0005634	P:transcription, DNA-templated; P:regulation of transcription, DNA-templated; P:defense response; P:leaf senescence; P:response to chitin; F:DNA binding; F:DNA-binding transcription factor activity; F:sequence-specific DNA binding; C:nucleus
Oleur061Scf0038g08020.1	6	P:GO:0006952; P:GO:0042742; P:GO:0050832; F:GO:0005515; C:GO:0005634; C:GO:0005737	P:defense response; P:defense response to bacterium; P:defense response to fungus; F:protein binding; C:nucleus; C:cytoplasm
Oleur061Scf0038g10007.1	7	P:GO:0008152; F:GO:0016740; F:GO:0016757; F:GO:0016758; F:GO:0080043; F:GO:0080044; C:GO:0043231	P:metabolic process; F:transferase activity; F:transferase activity, transferring glycosyl groups; F:transferase activity, transferring hexosyl groups; F:quercetin 3-O-glucosyltransferase activity; F:quercetin 7-O-glucosyltransferase activity; C:intracellular membrane-bounded organelle
Oleur061Scf0038g10014.1	7	P:GO:0008152; F:GO:0016740; F:GO:0016757; F:GO:0016758; F:GO:0080043; F:GO:0080044; C:GO:0043231	P:metabolic process; F:transferase activity; F:transferase activity, transferring glycosyl groups; F:transferase activity, transferring hexosyl groups; F:quercetin 3-O-glucosyltransferase activity; F:quercetin 7-O-glucosyltransferase activity; C:intracellular membrane-bounded organelle
Oleur061Scf0038g10017.1	7	P:GO:0008150; P:GO:0009451; P:GO:0090305; F:GO:0003674; F:GO:0003723; F:GO:0004519; C:GO:0043231	P:biological_process; P:RNA modification; P:nucleic acid phosphodiester bond hydrolysis; F:molecular_function; F:RNA binding; F:endonuclease activity; C:intracellular membrane-bounded organelle
Oleur061Scf0038g11010.1	4	P:GO:0006355; F:GO:0008270; F:GO:0046872; C:GO:0005634	P:regulation of transcription, DNA-templated; F:zinc ion binding; F:metal ion binding; C:nucleus
Oleur061Scf0038g11013.1	11	P:GO:0006099; P:GO:0055114; F:GO:0000287; F:GO:0004449; F:GO:0016491; F:GO:0016616; F:GO:0046872; F:GO:0051287; C:GO:0005634; C:GO:0005739; C:GO:0043209	P:tricarboxylic acid cycle; P:oxidation-reduction process; F:magnesium ion binding; F:isocitrate dehydrogenase (NAD+) activity; F:oxidoreductase activity; F:oxidoreductase activity, acting on the CH-OH group of donors, NAD or NADP as acceptor; F:metal ion binding; F:NAD binding; C:nucleus; C:mitochondrion; C:myelin sheath
Oleur061Scf0038g11024.1	20	P:GO:0000722; P:GO:0000723; P:GO:0002949; P:GO:0006351; P:GO:0006355; P:GO:0006400; P:GO:0008033; P:GO:0045944; P:GO:0051276; P:GO:0070525; F:GO:0016740; F:GO:0016746; F:GO:0031490; F:GO:0046872; F:GO:0061711; C:GO:0000408; C:GO:0000790; C:GO:0005634; C:GO:0005737; C:GO:0005829	P:telomere maintenance via recombination; P:telomere maintenance; P:tRNA threonylcarbamoyladenosine modification; P:transcription, DNA-templated; P:regulation of transcription, DNA-templated; P:tRNA modification; P:tRNA processing; P:positive regulation of transcription by RNA polymerase II; P:chromosome organization; P:tRNA threonylcarbamoyladenosine metabolic process; F:transferase activity; F:…
Oleur061Scf0039g00002.1	7	P:GO:0006470; P:GO:0016311; F:GO:0004721; F:GO:0016787; F:GO:0016791; F:GO:0046872; C:GO:0005634	P:protein dephosphorylation; P:dephosphorylation; F:phosphoprotein phosphatase activity; F:hydrolase activity; F:phosphatase activity; F:metal ion binding; C:nucleus
Oleur061Scf0039g00008.1	9	P:GO:0006580; P:GO:0019752; F:GO:0003824; F:GO:0016829; F:GO:0016831; F:GO:0030170; C:GO:0005737; C:GO:0005829; C:GO:0005886	P:ethanolamine metabolic process; P:carboxylic acid metabolic process; F:catalytic activity; F:lyase activity; F:carboxy-lyase activity; F:pyridoxal phosphate binding; C:cytoplasm; C:cytosol; C:plasma membrane
Oleur061Scf0039g01004.1	10	P:GO:0006810; P:GO:0015031; F:GO:0005509; C:GO:0000139; C:GO:0005794; C:GO:0016020; C:GO:0016021; C:GO:0030665; C:GO:0031410; C:GO:0031902	P:transport; P:protein transport; F:calcium ion binding; C:Golgi membrane; C:Golgi apparatus; C:membrane; C:integral component of membrane; C:clathrin-coated vesicle membrane; C:cytoplasmic vesicle; C:late endosome membrane
Oleur061Scf0039g01017.1	9	P:GO:0051017; F:GO:0003729; F:GO:0003779; F:GO:0008270; F:GO:0046872; F:GO:0051015; C:GO:0005737; C:GO:0005856; C:GO:0005886	P:actin filament bundle assembly; F:mRNA binding; F:actin binding; F:zinc ion binding; F:metal ion binding; F:actin filament binding; C:cytoplasm; C:cytoskeleton; C:plasma membrane
Oleur061Scf0039g02016.1	8	P:GO:0006508; P:GO:0051603; F:GO:0004180; F:GO:0004185; F:GO:0008233; F:GO:0016787; C:GO:0005576; C:GO:0005618	P:proteolysis; P:proteolysis involved in cellular protein catabolic process; F:carboxypeptidase activity; F:serine-type carboxypeptidase activity; F:peptidase activity; F:hydrolase activity; C:extracellular region; C:cell wall
Oleur061Scf0039g02040.1	15	P:GO:0002229; P:GO:0006468; P:GO:0006952; P:GO:0016310; P:GO:0042742; F:GO:0000166; F:GO:0004672; F:GO:0004674; F:GO:0005524; F:GO:0016301; F:GO:0016740; F:GO:0030246; C:GO:0005886; C:GO:0016020; C:GO:0016021	P:defense response to oomycetes; P:protein phosphorylation; P:defense response; P:phosphorylation; P:defense response to bacterium; F:nucleotide binding; F:protein kinase activity; F:protein serine/threonine kinase activity; F:ATP binding; F:kinase activity; F:transferase activity; F:carbohydrate binding; C:plasma membrane; C:membrane; C:integral component of membrane
Oleur061Scf0039g02041.1	3	P:GO:0010088; F:GO:0042803; F:GO:0043621	P:phloem development; F:protein homodimerization activity; F:protein self-association
Oleur061Scf0039g02043.1	13	P:GO:0009690; P:GO:0009738; P:GO:0009850; P:GO:0016567; P:GO:0080148; F:GO:0004842; F:GO:0005515; F:GO:0008270; F:GO:0016740; F:GO:0046872; C:GO:0005634; C:GO:0005886; C:GO:0016020	P:cytokinin metabolic process; P:abscisic acid-activated signaling pathway; P:auxin metabolic process; P:protein ubiquitination; P:negative regulation of response to water deprivation; F:ubiquitin-protein transferase activity; F:protein binding; F:zinc ion binding; F:transferase activity; F:metal ion binding; C:nucleus; C:plasma membrane; C:membrane
Oleur061Scf0040g00013.1	13	P:GO:0006351; P:GO:0006355; P:GO:0009751; P:GO:0009753; P:GO:0009873; P:GO:0034605; P:GO:0045893; P:GO:0071497; F:GO:0003677; F:GO:0003700; F:GO:0043565; F:GO:0044212; C:GO:0005634	P:transcription, DNA-templated; P:regulation of transcription, DNA-templated; P:response to salicylic acid; P:response to jasmonic acid; P:ethylene-activated signaling pathway; P:cellular response to heat; P:positive regulation of transcription, DNA-templated; P:cellular response to freezing; F:DNA binding; F:DNA-binding transcription factor activity; F:sequence-specific DNA binding; F:transcript…
Oleur061Scf0040g01006.1	8	P:GO:0006097; P:GO:0008152; F:GO:0003994; F:GO:0016829; F:GO:0046872; F:GO:0051536; F:GO:0051539; C:GO:0005737	P:glyoxylate cycle; P:metabolic process; F:aconitate hydratase activity; F:lyase activity; F:metal ion binding; F:iron-sulfur cluster binding; F:4 iron, 4 sulfur cluster binding; C:cytoplasm
Oleur061Scf0040g01016.1	14	P:GO:0006629; P:GO:0006631; P:GO:0006633; P:GO:0031408; P:GO:0055114; F:GO:0004497; F:GO:0005506; F:GO:0016705; F:GO:0016829; F:GO:0020037; F:GO:0046872; F:GO:0047987; C:GO:0009507; C:GO:0009536	P:lipid metabolic process; P:fatty acid metabolic process; P:fatty acid biosynthetic process; P:oxylipin biosynthetic process; P:oxidation-reduction process; F:monooxygenase activity; F:iron ion binding; F:oxidoreductase activity, acting on paired donors, with incorporation or reduction of molecular oxygen; F:lyase activity; F:heme binding; F:metal ion binding; F:hydroperoxide dehydratase activit…
Oleur061Scf0040g02016.1	15	P:GO:0006810; P:GO:0006811; P:GO:0006816; P:GO:0070588; P:GO:0098655; F:GO:0000166; F:GO:0005388; F:GO:0005516; F:GO:0005524; F:GO:0016787; F:GO:0046872; C:GO:0005887; C:GO:0016020; C:GO:0016021; C:GO:0043231	P:transport; P:ion transport; P:calcium ion transport; P:calcium ion transmembrane transport; P:cation transmembrane transport; F:nucleotide binding; F:calcium transmembrane transporter activity, phosphorylative mechanism; F:calmodulin binding; F:ATP binding; F:hydrolase activity; F:metal ion binding; C:integral component of plasma membrane; C:membrane; C:integral component of membrane; C:intrace…
Oleur061Scf0040g03007.1	10	P:GO:0006351; P:GO:0006383; P:GO:0006384; P:GO:0044237; F:GO:0000166; F:GO:0003824; F:GO:0003899; C:GO:0005634; C:GO:0005666; C:GO:0009360	P:transcription, DNA-templated; P:transcription by RNA polymerase III; P:transcription initiation from RNA polymerase III promoter; P:cellular metabolic process; F:nucleotide binding; F:catalytic activity; F:DNA-directed 5'-3' RNA polymerase activity; C:nucleus; C:RNA polymerase III complex; C:DNA polymerase III complex
Oleur061Scf0040g03029.1	6	P:GO:0006412; F:GO:0003735; C:GO:0005622; C:GO:0005737; C:GO:0005840; C:GO:1990904	P:translation; F:structural constituent of ribosome; C:intracellular; C:cytoplasm; C:ribosome; C:ribonucleoprotein complex
Oleur061Scf0040g03033.1	7	P:GO:0006351; P:GO:0006355; F:GO:0003677; F:GO:0003700; F:GO:0043565; C:GO:0005634; C:GO:0005737	P:transcription, DNA-templated; P:regulation of transcription, DNA-templated; F:DNA binding; F:DNA-binding transcription factor activity; F:sequence-specific DNA binding; C:nucleus; C:cytoplasm
Oleur061Scf0040g03035.1	6	P:GO:0006355; P:GO:0007275; F:GO:0003700; F:GO:0043565; F:GO:0046872; C:GO:0005634	P:regulation of transcription, DNA-templated; P:multicellular organism development; F:DNA-binding transcription factor activity; F:sequence-specific DNA binding; F:metal ion binding; C:nucleus
Oleur061Scf0040g04002.1	10	P:GO:0006508; P:GO:0051603; F:GO:0004175; F:GO:0004298; F:GO:0008233; F:GO:0016787; C:GO:0000502; C:GO:0005634; C:GO:0005737; C:GO:0005839	P:proteolysis; P:proteolysis involved in cellular protein catabolic process; F:endopeptidase activity; F:threonine-type endopeptidase activity; F:peptidase activity; F:hydrolase activity; C:proteasome complex; C:nucleus; C:cytoplasm; C:proteasome core complex
Oleur061Scf0040g04003.1	7	P:GO:0006869; F:GO:0008289; C:GO:0005576; C:GO:0005886; C:GO:0016020; C:GO:0031225; C:GO:0046658	P:lipid transport; F:lipid binding; C:extracellular region; C:plasma membrane; C:membrane; C:anchored component of membrane; C:anchored component of plasma membrane
Oleur061Scf0040g04005.1	9	P:GO:0006306; P:GO:0044030; P:GO:0070918; F:GO:0003677; F:GO:0005515; F:GO:0043621; C:GO:0000419; C:GO:0005634; C:GO:0005654	P:DNA methylation; P:regulation of DNA methylation; P:production of small RNA involved in gene silencing by RNA; F:DNA binding; F:protein binding; F:protein self-association; C:RNA polymerase V complex; C:nucleus; C:nucleoplasm
Oleur061Scf0040g04007.1	6	P:GO:0006535; P:GO:0008652; P:GO:0019344; F:GO:0004124; F:GO:0016740; C:GO:0005737	P:cysteine biosynthetic process from serine; P:cellular amino acid biosynthetic process; P:cysteine biosynthetic process; F:cysteine synthase activity; F:transferase activity; C:cytoplasm
Oleur061Scf0040g04008.1	17	P:GO:0006351; P:GO:0006355; P:GO:0043971; P:GO:0043972; P:GO:0044030; P:GO:0044154; P:GO:0080188; F:GO:0004402; F:GO:0008080; F:GO:0008270; F:GO:0010385; F:GO:0016740; F:GO:0016746; F:GO:0042393; F:GO:0046872; C:GO:0005634; C:GO:0009506	P:transcription, DNA-templated; P:regulation of transcription, DNA-templated; P:histone H3-K18 acetylation; P:histone H3-K23 acetylation; P:regulation of DNA methylation; P:histone H3-K14 acetylation; P:RNA-directed DNA methylation; F:histone acetyltransferase activity; F:N-acetyltransferase activity; F:zinc ion binding; F:double-stranded methylated DNA binding; F:transferase activity; F:transfer…
Oleur061Scf0040g04009.1	12	P:GO:0006468; P:GO:0007623; P:GO:0016310; P:GO:0035556; F:GO:0000166; F:GO:0004672; F:GO:0004674; F:GO:0005524; F:GO:0016301; F:GO:0016740; C:GO:0005829; C:GO:0016020	P:protein phosphorylation; P:circadian rhythm; P:phosphorylation; P:intracellular signal transduction; F:nucleotide binding; F:protein kinase activity; F:protein serine/threonine kinase activity; F:ATP binding; F:kinase activity; F:transferase activity; C:cytosol; C:membrane
Oleur061Scf0040g05014.1	4	P:GO:0006952; F:GO:0000166; F:GO:0005524; F:GO:0043531	P:defense response; F:nucleotide binding; F:ATP binding; F:ADP binding
Oleur061Scf0041g01004.1	9	P:GO:0016567; P:GO:0043161; P:GO:0080167; F:GO:0008270; F:GO:0016740; F:GO:0046872; F:GO:0061630; C:GO:0016020; C:GO:0016021	P:protein ubiquitination; P:proteasome-mediated ubiquitin-dependent protein catabolic process; P:response to karrikin; F:zinc ion binding; F:transferase activity; F:metal ion binding; F:ubiquitin protein ligase activity; C:membrane; C:integral component of membrane
Oleur061Scf0041g01022.1	6	P:GO:0006397; F:GO:0003676; F:GO:0003723; C:GO:0009507; C:GO:0009536; C:GO:1990904	P:mRNA processing; F:nucleic acid binding; F:RNA binding; C:chloroplast; C:plastid; C:ribonucleoprotein complex
Oleur061Scf0042g00006.1	7	P:GO:0006526; P:GO:0008652; F:GO:0004042; F:GO:0008080; F:GO:0016740; F:GO:0016746; C:GO:0005737	P:arginine biosynthetic process; P:cellular amino acid biosynthetic process; F:acetyl-CoA:L-glutamate N-acetyltransferase activity; F:N-acetyltransferase activity; F:transferase activity; F:transferase activity, transferring acyl groups; C:cytoplasm
Oleur061Scf0042g00020.1	24	P:GO:0007049; P:GO:0007059; P:GO:0007264; P:GO:0032418; P:GO:0051301; F:GO:0000166; F:GO:0003924; F:GO:0005515; F:GO:0005525; F:GO:0019003; F:GO:0043014; F:GO:0048487; C:GO:0005622; C:GO:0005737; C:GO:0005764; C:GO:0005765; C:GO:0005768; C:GO:0005819; C:GO:0005856; C:GO:0016020; C:GO:0030496; C:GO:0031902; C:GO:0051233; C:GO:0070062	P:cell cycle; P:chromosome segregation; P:small GTPase mediated signal transduction; P:lysosome localization; P:cell division; F:nucleotide binding; F:GTPase activity; F:protein binding; F:GTP binding; F:GDP binding; F:alpha-tubulin binding; F:beta-tubulin binding; C:intracellular; C:cytoplasm; C:lysosome; C:lysosomal membrane; C:endosome; C:spindle; C:cytoskeleton; C:membrane; C:midbody; C:late …
Oleur061Scf0042g01011.1	7	P:GO:0008150; P:GO:0009451; P:GO:0090305; F:GO:0003674; F:GO:0003723; F:GO:0004519; C:GO:0043231	P:biological_process; P:RNA modification; P:nucleic acid phosphodiester bond hydrolysis; F:molecular_function; F:RNA binding; F:endonuclease activity; C:intracellular membrane-bounded organelle
Oleur061Scf0042g01013.1	9	P:GO:0006351; P:GO:0006355; P:GO:0007275; P:GO:0008356; P:GO:0009956; P:GO:0048366; F:GO:0003700; F:GO:0043565; C:GO:0005634	P:transcription, DNA-templated; P:regulation of transcription, DNA-templated; P:multicellular organism development; P:asymmetric cell division; P:radial pattern formation; P:leaf development; F:DNA-binding transcription factor activity; F:sequence-specific DNA binding; C:nucleus
Oleur061Scf0042g01021.1	12	P:GO:0000103; P:GO:0008652; P:GO:0016310; P:GO:0019344; P:GO:0070814; F:GO:0000166; F:GO:0004020; F:GO:0005524; F:GO:0016301; F:GO:0016740; C:GO:0009507; C:GO:0009536	P:sulfate assimilation; P:cellular amino acid biosynthetic process; P:phosphorylation; P:cysteine biosynthetic process; P:hydrogen sulfide biosynthetic process; F:nucleotide binding; F:adenylylsulfate kinase activity; F:ATP binding; F:kinase activity; F:transferase activity; C:chloroplast; C:plastid
Oleur061Scf0042g02002.1	25	P:GO:0006338; P:GO:0006508; P:GO:0007049; P:GO:0007052; P:GO:0007076; P:GO:0007100; P:GO:0007155; P:GO:0007420; P:GO:0007444; P:GO:0008354; P:GO:0008406; P:GO:0019915; P:GO:0022900; P:GO:0045842; P:GO:0051298; P:GO:0051301; P:GO:1902769; F:GO:0004222; F:GO:0008233; F:GO:0008237; F:GO:0016787; F:GO:0046872; C:GO:0005737; C:GO:0016020; C:GO:0031252	P:chromatin remodeling; P:proteolysis; P:cell cycle; P:mitotic spindle organization; P:mitotic chromosome condensation; P:mitotic centrosome separation; P:cell adhesion; P:brain development; P:imaginal disc development; P:germ cell migration; P:gonad development; P:lipid storage; P:electron transport chain; P:positive regulation of mitotic metaphase/anaphase transition; P:centrosome duplication; …
Oleur061Scf0042g02003.1	10	P:GO:0006810; P:GO:0006811; P:GO:0006816; P:GO:0070588; F:GO:0005262; F:GO:0015292; C:GO:0005739; C:GO:0005743; C:GO:0016020; C:GO:0016021	P:transport; P:ion transport; P:calcium ion transport; P:calcium ion transmembrane transport; F:calcium channel activity; F:uniporter activity; C:mitochondrion; C:mitochondrial inner membrane; C:membrane; C:integral component of membrane
Oleur061Scf0042g02013.1	19	P:GO:0006511; P:GO:0006914; P:GO:0016567; P:GO:0030433; P:GO:0036503; P:GO:0051865; P:GO:0071712; F:GO:0008270; F:GO:0016740; F:GO:0044390; F:GO:0046872; F:GO:0061630; C:GO:0005739; C:GO:0005741; C:GO:0005783; C:GO:0005789; C:GO:0016020; C:GO:0016021; C:GO:0036513	P:ubiquitin-dependent protein catabolic process; P:autophagy; P:protein ubiquitination; P:ubiquitin-dependent ERAD pathway; P:ERAD pathway; P:protein autoubiquitination; P:ER-associated misfolded protein catabolic process; F:zinc ion binding; F:transferase activity; F:ubiquitin-like protein conjugating enzyme binding; F:metal ion binding; F:ubiquitin protein ligase activity; C:mitochondrion; C:mi…
Oleur061Scf0042g03001.1	10	P:GO:0006351; P:GO:0006355; P:GO:0009741; P:GO:0009742; P:GO:0040008; F:GO:0003677; F:GO:0003700; F:GO:0005515; C:GO:0005634; C:GO:0005737	P:transcription, DNA-templated; P:regulation of transcription, DNA-templated; P:response to brassinosteroid; P:brassinosteroid mediated signaling pathway; P:regulation of growth; F:DNA binding; F:DNA-binding transcription factor activity; F:protein binding; C:nucleus; C:cytoplasm
Oleur061Scf0042g03006.1	8	P:GO:0006470; P:GO:0016311; F:GO:0003824; F:GO:0004721; F:GO:0004722; F:GO:0016787; F:GO:0046872; C:GO:0005575	P:protein dephosphorylation; P:dephosphorylation; F:catalytic activity; F:phosphoprotein phosphatase activity; F:protein serine/threonine phosphatase activity; F:hydrolase activity; F:metal ion binding; C:cellular_component
Oleur061Scf0042g04001.1	12	P:GO:0006351; P:GO:0006355; P:GO:0009937; P:GO:0010029; P:GO:0010431; F:GO:0003676; F:GO:0003677; F:GO:0003700; F:GO:0005515; F:GO:0044212; F:GO:0046872; C:GO:0005634	P:transcription, DNA-templated; P:regulation of transcription, DNA-templated; P:regulation of gibberellic acid mediated signaling pathway; P:regulation of seed germination; P:seed maturation; F:nucleic acid binding; F:DNA binding; F:DNA-binding transcription factor activity; F:protein binding; F:transcription regulatory region DNA binding; F:metal ion binding; C:nucleus
Oleur061Scf0042g05016.1	16	P:GO:0006658; P:GO:0006810; P:GO:0006869; P:GO:0008654; P:GO:0015914; P:GO:0016126; P:GO:0042493; P:GO:0043001; P:GO:1901352; P:GO:2001247; F:GO:0005515; F:GO:0008526; C:GO:0005737; C:GO:0005768; C:GO:0005829; C:GO:0071944	P:phosphatidylserine metabolic process; P:transport; P:lipid transport; P:phospholipid biosynthetic process; P:phospholipid transport; P:sterol biosynthetic process; P:response to drug; P:Golgi to plasma membrane protein transport; P:negative regulation of phosphatidylglycerol biosynthetic process; P:positive regulation of phosphatidylcholine biosynthetic process; F:protein binding; F:phosphatidy…
Oleur061Scf0042g05017.1	5	P:GO:0006094; P:GO:0006096; F:GO:0004347; F:GO:0016853; C:GO:0005737	P:gluconeogenesis; P:glycolytic process; F:glucose-6-phosphate isomerase activity; F:isomerase activity; C:cytoplasm
Oleur061Scf0042g06014.1	3	C:GO:0005886; C:GO:0016020; C:GO:0016021	C:plasma membrane; C:membrane; C:integral component of membrane
Oleur061Scf0042g06038.1	17	P:GO:0006351; P:GO:0006355; P:GO:0006366; P:GO:0030154; P:GO:0045893; P:GO:0045944; F:GO:0000977; F:GO:0001085; F:GO:0001228; F:GO:0003677; F:GO:0003682; F:GO:0003700; F:GO:0008270; F:GO:0043565; F:GO:0046872; C:GO:0005634; C:GO:0005667	P:transcription, DNA-templated; P:regulation of transcription, DNA-templated; P:transcription by RNA polymerase II; P:cell differentiation; P:positive regulation of transcription, DNA-templated; P:positive regulation of transcription by RNA polymerase II; F:RNA polymerase II regulatory region sequence-specific DNA binding; F:RNA polymerase II transcription factor binding; F:DNA-binding transcript…
Oleur061Scf0042g07004.1	10	P:GO:0007049; P:GO:0015031; P:GO:0051301; C:GO:0005634; C:GO:0005635; C:GO:0005737; C:GO:0005815; C:GO:0005856; C:GO:0030496; C:GO:0031410	P:cell cycle; P:protein transport; P:cell division; C:nucleus; C:nuclear envelope; C:cytoplasm; C:microtubule organizing center; C:cytoskeleton; C:midbody; C:cytoplasmic vesicle
Oleur061Scf0042g08012.1	9	P:GO:0006810; P:GO:0055085; F:GO:0000166; F:GO:0005524; F:GO:0016887; F:GO:0042626; C:GO:0005886; C:GO:0016020; C:GO:0016021	P:transport; P:transmembrane transport; F:nucleotide binding; F:ATP binding; F:ATPase activity; F:ATPase-coupled transmembrane transporter activity; C:plasma membrane; C:membrane; C:integral component of membrane
Oleur061Scf0042g09001.1	7	P:GO:0008033; P:GO:0009691; P:GO:0034265; F:GO:0000166; F:GO:0005524; F:GO:0009824; F:GO:0016740	P:tRNA processing; P:cytokinin biosynthetic process; P:isopentenyl adenine biosynthetic process; F:nucleotide binding; F:ATP binding; F:AMP dimethylallyltransferase activity; F:transferase activity
Oleur061Scf0042g09015.1	8	P:GO:0006308; P:GO:0090305; F:GO:0003676; F:GO:0004518; F:GO:0004519; F:GO:0016787; F:GO:0016788; F:GO:0046872	P:DNA catabolic process; P:nucleic acid phosphodiester bond hydrolysis; F:nucleic acid binding; F:nuclease activity; F:endonuclease activity; F:hydrolase activity; F:hydrolase activity, acting on ester bonds; F:metal ion binding
Oleur061Scf0043g01002.1	11	P:GO:0006508; P:GO:0006511; P:GO:0016579; F:GO:0008233; F:GO:0008234; F:GO:0008270; F:GO:0016787; F:GO:0036459; F:GO:0046872; C:GO:0000502; C:GO:0009507	P:proteolysis; P:ubiquitin-dependent protein catabolic process; P:protein deubiquitination; F:peptidase activity; F:cysteine-type peptidase activity; F:zinc ion binding; F:hydrolase activity; F:thiol-dependent ubiquitinyl hydrolase activity; F:metal ion binding; C:proteasome complex; C:chloroplast
Oleur061Scf0043g01027.1	16	P:GO:0006468; P:GO:0008152; P:GO:0009658; P:GO:0016310; P:GO:0035556; F:GO:0000166; F:GO:0004672; F:GO:0004674; F:GO:0004712; F:GO:0004871; F:GO:0005524; F:GO:0016301; F:GO:0016597; F:GO:0016740; C:GO:0005737; C:GO:0005829	P:protein phosphorylation; P:metabolic process; P:chloroplast organization; P:phosphorylation; P:intracellular signal transduction; F:nucleotide binding; F:protein kinase activity; F:protein serine/threonine kinase activity; F:protein serine/threonine/tyrosine kinase activity; F:obsolete signal transducer activity; F:ATP binding; F:kinase activity; F:amino acid binding; F:transferase activity; C:…
Oleur061Scf0043g01029.1	16	P:GO:0001675; P:GO:0006810; P:GO:0007275; P:GO:0007283; P:GO:0007289; P:GO:0030154; P:GO:0043547; P:GO:0045109; F:GO:0003677; F:GO:0005096; F:GO:0046872; C:GO:0005634; C:GO:0031410; C:GO:0042995; C:GO:0043025; C:GO:0043231	P:acrosome assembly; P:transport; P:multicellular organism development; P:spermatogenesis; P:spermatid nucleus differentiation; P:cell differentiation; P:positive regulation of GTPase activity; P:intermediate filament organization; F:DNA binding; F:GTPase activator activity; F:metal ion binding; C:nucleus; C:cytoplasmic vesicle; C:cell projection; C:neuronal cell body; C:intracellular membrane-bo…
Oleur061Scf0043g01033.1	5	P:GO:0009451; P:GO:0090305; F:GO:0003723; F:GO:0004519; C:GO:0043231	P:RNA modification; P:nucleic acid phosphodiester bond hydrolysis; F:RNA binding; F:endonuclease activity; C:intracellular membrane-bounded organelle
Oleur061Scf0044g00007.1	10	P:GO:0010466; P:GO:0010951; F:GO:0004867; F:GO:0004869; F:GO:0005515; F:GO:0030414; C:GO:0005576; C:GO:0005615; C:GO:0005737; C:GO:0048046	P:negative regulation of peptidase activity; P:negative regulation of endopeptidase activity; F:serine-type endopeptidase inhibitor activity; F:cysteine-type endopeptidase inhibitor activity; F:protein binding; F:peptidase inhibitor activity; C:extracellular region; C:extracellular space; C:cytoplasm; C:apoplast
Oleur061Scf0044g00012.1	4	P:GO:0006351; P:GO:0006355; F:GO:0003677; C:GO:0005634	P:transcription, DNA-templated; P:regulation of transcription, DNA-templated; F:DNA binding; C:nucleus
Oleur061Scf0044g00014.1	4	P:GO:0006952; F:GO:0000166; F:GO:0005524; F:GO:0043531	P:defense response; F:nucleotide binding; F:ATP binding; F:ADP binding
Oleur061Scf0044g02001.1	1	P:GO:0008150	P:biological_process
Oleur061Scf0044g03002.1	9	P:GO:0006629; P:GO:0006723; P:GO:0006952; P:GO:0009793; P:GO:0043447; P:GO:0048316; C:GO:0005886; C:GO:0016020; C:GO:0016021	P:lipid metabolic process; P:cuticle hydrocarbon biosynthetic process; P:defense response; P:embryo development ending in seed dormancy; P:alkane biosynthetic process; P:seed development; C:plasma membrane; C:membrane; C:integral component of membrane
Oleur061Scf0044g03019.1	9	P:GO:0006629; P:GO:0006723; P:GO:0006952; P:GO:0009793; P:GO:0043447; P:GO:0048316; C:GO:0005886; C:GO:0016020; C:GO:0016021	P:lipid metabolic process; P:cuticle hydrocarbon biosynthetic process; P:defense response; P:embryo development ending in seed dormancy; P:alkane biosynthetic process; P:seed development; C:plasma membrane; C:membrane; C:integral component of membrane
Oleur061Scf0044g04007.1	17	P:GO:0006468; P:GO:0007165; P:GO:0009556; P:GO:0010234; P:GO:0016310; P:GO:0051321; F:GO:0000166; F:GO:0004672; F:GO:0004674; F:GO:0005515; F:GO:0005524; F:GO:0016301; F:GO:0016740; F:GO:0019199; C:GO:0005886; C:GO:0016020; C:GO:0016021	P:protein phosphorylation; P:signal transduction; P:microsporogenesis; P:anther wall tapetum cell fate specification; P:phosphorylation; P:meiotic cell cycle; F:nucleotide binding; F:protein kinase activity; F:protein serine/threonine kinase activity; F:protein binding; F:ATP binding; F:kinase activity; F:transferase activity; F:transmembrane receptor protein kinase activity; C:plasma membrane; C…
Oleur061Scf0045g00003.1	10	P:GO:0006351; P:GO:0006355; P:GO:0006366; P:GO:0009793; P:GO:0009960; P:GO:0048316; F:GO:0046982; C:GO:0005634; C:GO:0005886; C:GO:0016020	P:transcription, DNA-templated; P:regulation of transcription, DNA-templated; P:transcription by RNA polymerase II; P:embryo development ending in seed dormancy; P:endosperm development; P:seed development; F:protein heterodimerization activity; C:nucleus; C:plasma membrane; C:membrane
Oleur061Scf0045g00025.1	9	P:GO:0006810; P:GO:0006886; P:GO:0015031; P:GO:0016192; F:GO:0000166; F:GO:0005525; C:GO:0005622; C:GO:0005783; C:GO:0005794	P:transport; P:intracellular protein transport; P:protein transport; P:vesicle-mediated transport; F:nucleotide binding; F:GTP binding; C:intracellular; C:endoplasmic reticulum; C:Golgi apparatus
Oleur061Scf0045g00026.1	8	P:GO:0016310; P:GO:0046854; F:GO:0000166; F:GO:0004430; F:GO:0005524; F:GO:0016301; F:GO:0016740; C:GO:0005575	P:phosphorylation; P:phosphatidylinositol phosphorylation; F:nucleotide binding; F:1-phosphatidylinositol 4-kinase activity; F:ATP binding; F:kinase activity; F:transferase activity; C:cellular_component
Oleur061Scf0045g01012.1	14	P:GO:0006260; P:GO:0006270; P:GO:0007049; P:GO:0032508; F:GO:0000166; F:GO:0003677; F:GO:0003678; F:GO:0004386; F:GO:0005524; F:GO:0016787; C:GO:0000347; C:GO:0005634; C:GO:0005737; C:GO:0042555	P:DNA replication; P:DNA replication initiation; P:cell cycle; P:DNA duplex unwinding; F:nucleotide binding; F:DNA binding; F:DNA helicase activity; F:helicase activity; F:ATP binding; F:hydrolase activity; C:THO complex; C:nucleus; C:cytoplasm; C:MCM complex
Oleur061Scf0045g01017.1	12	P:GO:0006325; P:GO:0006351; P:GO:0006355; P:GO:0006357; P:GO:0007010; P:GO:0008360; F:GO:0003674; C:GO:0005634; C:GO:0005654; C:GO:0005730; C:GO:0005737; C:GO:0005829	P:chromatin organization; P:transcription, DNA-templated; P:regulation of transcription, DNA-templated; P:regulation of transcription by RNA polymerase II; P:cytoskeleton organization; P:regulation of cell shape; F:molecular_function; C:nucleus; C:nucleoplasm; C:nucleolus; C:cytoplasm; C:cytosol
Oleur061Scf0045g02001.1	20	P:GO:0009416; P:GO:0009744; P:GO:0018316; P:GO:0019253; P:GO:0034605; P:GO:0065003; P:GO:0070417; P:GO:0071454; P:GO:0080153; F:GO:0005507; F:GO:0005515; F:GO:0016151; F:GO:0019899; F:GO:0030674; F:GO:0044877; C:GO:0009507; C:GO:0009536; C:GO:0009570; C:GO:0032991; C:GO:0099080	P:response to light stimulus; P:response to sucrose; P:peptide cross-linking via L-cystine; P:reductive pentose-phosphate cycle; P:cellular response to heat; P:protein-containing complex assembly; P:cellular response to cold; P:cellular response to anoxia; P:negative regulation of reductive pentose-phosphate cycle; F:copper ion binding; F:protein binding; F:nickel cation binding; F:enzyme binding…
Oleur061Scf0045g02008.1	6	P:GO:0006952; P:GO:0009607; P:GO:0031640; P:GO:0050832; F:GO:0005515; C:GO:0005576	P:defense response; P:response to biotic stimulus; P:killing of cells of other organism; P:defense response to fungus; F:protein binding; C:extracellular region
Oleur061Scf0046g00003.1	3	F:GO:0000166; F:GO:0005525; C:GO:0005737	F:nucleotide binding; F:GTP binding; C:cytoplasm
Oleur061Scf0046g00005.1	6	P:GO:0006412; F:GO:0003735; C:GO:0005622; C:GO:0005840; C:GO:0015935; C:GO:1990904	P:translation; F:structural constituent of ribosome; C:intracellular; C:ribosome; C:small ribosomal subunit; C:ribonucleoprotein complex
Oleur061Scf0046g01002.1	1	C:GO:0005886	C:plasma membrane
Oleur061Scf0046g01006.1	9	P:GO:0010044; P:GO:0015786; F:GO:0005460; F:GO:0005515; C:GO:0005886; C:GO:0005887; C:GO:0012506; C:GO:0016020; C:GO:0016021	P:response to aluminum ion; P:UDP-glucose transmembrane transport; F:UDP-glucose transmembrane transporter activity; F:protein binding; C:plasma membrane; C:integral component of plasma membrane; C:vesicle membrane; C:membrane; C:integral component of membrane
Oleur061Scf0046g01034.1	6	P:GO:0006351; P:GO:0006355; F:GO:0003677; F:GO:0043565; F:GO:0046982; C:GO:0005634	P:transcription, DNA-templated; P:regulation of transcription, DNA-templated; F:DNA binding; F:sequence-specific DNA binding; F:protein heterodimerization activity; C:nucleus
Oleur061Scf0046g01036.1	14	P:GO:0006468; P:GO:0016310; P:GO:0018108; F:GO:0000166; F:GO:0004672; F:GO:0004674; F:GO:0004713; F:GO:0004714; F:GO:0005524; F:GO:0016301; F:GO:0016740; C:GO:0005886; C:GO:0016020; C:GO:0016021	P:protein phosphorylation; P:phosphorylation; P:peptidyl-tyrosine phosphorylation; F:nucleotide binding; F:protein kinase activity; F:protein serine/threonine kinase activity; F:protein tyrosine kinase activity; F:transmembrane receptor protein tyrosine kinase activity; F:ATP binding; F:kinase activity; F:transferase activity; C:plasma membrane; C:membrane; C:integral component of membrane
Oleur061Scf0046g01038.1	8	P:GO:0006351; P:GO:0006355; P:GO:0007275; P:GO:0009873; F:GO:0003677; F:GO:0003700; F:GO:0005515; C:GO:0005634	P:transcription, DNA-templated; P:regulation of transcription, DNA-templated; P:multicellular organism development; P:ethylene-activated signaling pathway; F:DNA binding; F:DNA-binding transcription factor activity; F:protein binding; C:nucleus
Oleur061Scf0046g01039.1	7	P:GO:0006351; P:GO:0006355; P:GO:0006357; F:GO:0003712; C:GO:0005634; C:GO:0016592; C:GO:0070847	P:transcription, DNA-templated; P:regulation of transcription, DNA-templated; P:regulation of transcription by RNA polymerase II; F:transcription coregulator activity; C:nucleus; C:mediator complex; C:core mediator complex
Oleur061Scf0046g02016.1	14	P:GO:0009651; P:GO:0009738; P:GO:0009789; P:GO:0016567; P:GO:0043161; P:GO:0047484; F:GO:0004842; F:GO:0005515; F:GO:0008270; F:GO:0016740; F:GO:0046872; F:GO:0061630; C:GO:0005634; C:GO:0005737	P:response to salt stress; P:abscisic acid-activated signaling pathway; P:positive regulation of abscisic acid-activated signaling pathway; P:protein ubiquitination; P:proteasome-mediated ubiquitin-dependent protein catabolic process; P:regulation of response to osmotic stress; F:ubiquitin-protein transferase activity; F:protein binding; F:zinc ion binding; F:transferase activity; F:metal ion bin…
Oleur061Scf0046g02022.1	6	P:GO:0008152; P:GO:0009718; F:GO:0016740; F:GO:0016757; F:GO:0016758; F:GO:0102816	P:metabolic process; P:anthocyanin-containing compound biosynthetic process; F:transferase activity; F:transferase activity, transferring glycosyl groups; F:transferase activity, transferring hexosyl groups; F:UDP-D-glucose:delphinidin 3-O-glucosyl-5-O-caffeoylglucoside -O-beta-D-glucosyltransferase activity
Oleur061Scf0046g02025.1	4	P:GO:0045490; F:GO:0016829; F:GO:0030570; F:GO:0046872	P:pectin catabolic process; F:lyase activity; F:pectate lyase activity; F:metal ion binding
Oleur061Scf0046g02027.1	8	P:GO:0007165; P:GO:0009651; P:GO:0034613; F:GO:0005515; C:GO:0005634; C:GO:0005886; C:GO:0016020; C:GO:0016021	P:signal transduction; P:response to salt stress; P:cellular protein localization; F:protein binding; C:nucleus; C:plasma membrane; C:membrane; C:integral component of membrane
Oleur061Scf0046g03018.1	7	P:GO:0016192; P:GO:0032418; F:GO:0003674; C:GO:0005764; C:GO:0005765; C:GO:0016020; C:GO:0099078	P:vesicle-mediated transport; P:lysosome localization; F:molecular_function; C:lysosome; C:lysosomal membrane; C:membrane; C:BORC complex
Oleur061Scf0046g03020.1	21	P:GO:0000398; P:GO:0006369; P:GO:0006378; P:GO:0006388; P:GO:0006397; P:GO:0006406; P:GO:0016032; P:GO:0031124; P:GO:0046778; P:GO:0090502; P:GO:0098789; F:GO:0003676; F:GO:0003723; F:GO:0004521; F:GO:0005515; F:GO:0008270; F:GO:0046872; C:GO:0005634; C:GO:0005654; C:GO:0005847; C:GO:0043231	P:mRNA splicing, via spliceosome; P:termination of RNA polymerase II transcription; P:mRNA polyadenylation; P:tRNA splicing, via endonucleolytic cleavage and ligation; P:mRNA processing; P:mRNA export from nucleus; P:viral process; P:mRNA 3'-end processing; P:modification by virus of host mRNA processing; P:RNA phosphodiester bond hydrolysis, endonucleolytic; P:pre-mRNA cleavage required for poly…
Oleur061Scf0046g03021.1	5	P:GO:0043666; F:GO:0019903; C:GO:0005654; C:GO:0005829; C:GO:0005886	P:regulation of phosphoprotein phosphatase activity; F:protein phosphatase binding; C:nucleoplasm; C:cytosol; C:plasma membrane
Oleur061Scf0047g00019.1	8	P:GO:0006351; P:GO:0006355; P:GO:0045892; F:GO:0003677; F:GO:0003700; F:GO:0043565; F:GO:0044212; C:GO:0005634	P:transcription, DNA-templated; P:regulation of transcription, DNA-templated; P:negative regulation of transcription, DNA-templated; F:DNA binding; F:DNA-binding transcription factor activity; F:sequence-specific DNA binding; F:transcription regulatory region DNA binding; C:nucleus
Oleur061Scf0047g01027.1	30	P:GO:0001578; P:GO:0006468; P:GO:0006952; P:GO:0009647; P:GO:0009729; P:GO:0009742; P:GO:0009911; P:GO:0010224; P:GO:0010268; P:GO:0010584; P:GO:0016310; P:GO:0048366; P:GO:0048657; P:GO:0060548; P:GO:1900140; F:GO:0000166; F:GO:0004672; F:GO:0004674; F:GO:0005496; F:GO:0005524; F:GO:0008289; F:GO:0016301; F:GO:0016740; F:GO:0042802; F:GO:0042803; F:GO:0046982; C:GO:0005768; C:GO:0005886; C:GO:00…	P:microtubule bundle formation; P:protein phosphorylation; P:defense response; P:skotomorphogenesis; P:detection of brassinosteroid stimulus; P:brassinosteroid mediated signaling pathway; P:positive regulation of flower development; P:response to UV-B; P:brassinosteroid homeostasis; P:pollen exine formation; P:phosphorylation; P:leaf development; P:anther wall tapetum cell differentiation; P:nega…
Oleur061Scf0047g02044.1	8	P:GO:0006810; P:GO:0010336; P:GO:0042128; F:GO:0005215; C:GO:0005886; C:GO:0016020; C:GO:0016021; C:GO:0097708	P:transport; P:gibberellic acid homeostasis; P:nitrate assimilation; F:transporter activity; C:plasma membrane; C:membrane; C:integral component of membrane; C:intracellular vesicle
Oleur061Scf0047g02045.1	15	P:GO:0006810; P:GO:0006869; P:GO:0008219; P:GO:0009751; P:GO:0009816; P:GO:0015695; P:GO:0015791; P:GO:0046836; P:GO:0072488; F:GO:0005515; F:GO:0008289; F:GO:0017089; F:GO:0051861; F:GO:0140338; C:GO:0005737	P:transport; P:lipid transport; P:cell death; P:response to salicylic acid; P:defense response to bacterium, incompatible interaction; P:organic cation transport; P:polyol transport; P:glycolipid transport; P:ammonium transmembrane transport; F:protein binding; F:lipid binding; F:glycolipid transfer activity; F:glycolipid binding; F:sphingomyelin transfer activity; C:cytoplasm
Oleur061Scf0047g02047.1	1	P:GO:0015031	P:protein transport
Oleur061Scf0047g02052.1	8	P:GO:0006412; F:GO:0003723; F:GO:0003735; F:GO:0019843; C:GO:0005840; C:GO:0009507; C:GO:0009536; C:GO:1990904	P:translation; F:RNA binding; F:structural constituent of ribosome; F:rRNA binding; C:ribosome; C:chloroplast; C:plastid; C:ribonucleoprotein complex
Oleur061Scf0047g02066.1	16	P:GO:0006468; P:GO:0006952; P:GO:0007166; P:GO:0007178; P:GO:0016310; P:GO:0018108; F:GO:0000166; F:GO:0004672; F:GO:0004674; F:GO:0004675; F:GO:0004713; F:GO:0005524; F:GO:0016301; F:GO:0016740; C:GO:0005886; C:GO:0016020	P:protein phosphorylation; P:defense response; P:cell surface receptor signaling pathway; P:transmembrane receptor protein serine/threonine kinase signaling pathway; P:phosphorylation; P:peptidyl-tyrosine phosphorylation; F:nucleotide binding; F:protein kinase activity; F:protein serine/threonine kinase activity; F:transmembrane receptor protein serine/threonine kinase activity; F:protein tyrosin…
Oleur061Scf0048g00002.1	5	P:GO:0009733; P:GO:0009734; P:GO:0010087; P:GO:0010305; F:GO:0005515	P:response to auxin; P:auxin-activated signaling pathway; P:phloem or xylem histogenesis; P:leaf vascular tissue pattern formation; F:protein binding
Oleur061Scf0048g00004.1	9	P:GO:0007275; P:GO:0009611; P:GO:0031347; P:GO:0048366; P:GO:1903507; P:GO:2000022; F:GO:0003714; F:GO:0005515; C:GO:0005634	P:multicellular organism development; P:response to wounding; P:regulation of defense response; P:leaf development; P:negative regulation of nucleic acid-templated transcription; P:regulation of jasmonic acid mediated signaling pathway; F:transcription corepressor activity; F:protein binding; C:nucleus
Oleur061Scf0048g00005.1	6	P:GO:0006351; P:GO:0006355; F:GO:0003676; F:GO:0003677; F:GO:0003700; F:GO:0046872	P:transcription, DNA-templated; P:regulation of transcription, DNA-templated; F:nucleic acid binding; F:DNA binding; F:DNA-binding transcription factor activity; F:metal ion binding
Oleur061Scf0048g00028.1	8	P:GO:0006468; P:GO:0016310; F:GO:0000166; F:GO:0004672; F:GO:0004674; F:GO:0005524; F:GO:0016301; F:GO:0016740	P:protein phosphorylation; P:phosphorylation; F:nucleotide binding; F:protein kinase activity; F:protein serine/threonine kinase activity; F:ATP binding; F:kinase activity; F:transferase activity
Oleur061Scf0048g00032.1	9	P:GO:0006470; F:GO:0003824; F:GO:0004721; F:GO:0004722; F:GO:0016787; F:GO:0043169; F:GO:0046872; C:GO:0005739; C:GO:0005759	P:protein dephosphorylation; F:catalytic activity; F:phosphoprotein phosphatase activity; F:protein serine/threonine phosphatase activity; F:hydrolase activity; F:cation binding; F:metal ion binding; C:mitochondrion; C:mitochondrial matrix
Oleur061Scf0048g01024.1	6	P:GO:0006810; P:GO:0015696; P:GO:0072488; F:GO:0008519; C:GO:0016020; C:GO:0016021	P:transport; P:ammonium transport; P:ammonium transmembrane transport; F:ammonium transmembrane transporter activity; C:membrane; C:integral component of membrane
Oleur061Scf0048g01027.1	21	P:GO:0006810; P:GO:0006886; P:GO:0006888; P:GO:0007029; P:GO:0007030; P:GO:0008361; P:GO:0015031; P:GO:0016049; P:GO:0016192; P:GO:0032876; P:GO:0048232; P:GO:0080119; F:GO:0005515; F:GO:0008270; C:GO:0000139; C:GO:0005783; C:GO:0005789; C:GO:0005794; C:GO:0016020; C:GO:0030127; C:GO:0033116	P:transport; P:intracellular protein transport; P:endoplasmic reticulum to Golgi vesicle-mediated transport; P:endoplasmic reticulum organization; P:Golgi organization; P:regulation of cell size; P:protein transport; P:cell growth; P:vesicle-mediated transport; P:negative regulation of DNA endoreduplication; P:male gamete generation; P:ER body organization; F:protein binding; F:zinc ion binding; …
Oleur061Scf0048g01029.1	8	P:GO:0010223; P:GO:1901601; F:GO:0005506; F:GO:0016853; F:GO:0016859; F:GO:0046872; C:GO:0009507; C:GO:0009536	P:secondary shoot formation; P:strigolactone biosynthetic process; F:iron ion binding; F:isomerase activity; F:cis-trans isomerase activity; F:metal ion binding; C:chloroplast; C:plastid
Oleur061Scf0048g01030.1	5	F:GO:0003677; F:GO:0046982; C:GO:0000786; C:GO:0005634; C:GO:0005694	F:DNA binding; F:protein heterodimerization activity; C:nucleosome; C:nucleus; C:chromosome
Oleur061Scf0048g01035.1	15	P:GO:0006810; P:GO:0006811; P:GO:0006816; P:GO:0070588; P:GO:0098655; F:GO:0000166; F:GO:0005388; F:GO:0005516; F:GO:0005524; F:GO:0016787; F:GO:0046872; C:GO:0005887; C:GO:0016020; C:GO:0016021; C:GO:0043231	P:transport; P:ion transport; P:calcium ion transport; P:calcium ion transmembrane transport; P:cation transmembrane transport; F:nucleotide binding; F:calcium transmembrane transporter activity, phosphorylative mechanism; F:calmodulin binding; F:ATP binding; F:hydrolase activity; F:metal ion binding; C:integral component of plasma membrane; C:membrane; C:integral component of membrane; C:intrace…
Oleur061Scf0048g02007.1	11	P:GO:0000162; P:GO:0006568; P:GO:0008152; P:GO:0008652; P:GO:0009073; P:GO:0009851; F:GO:0003824; F:GO:0004834; F:GO:0016829; F:GO:0033984; C:GO:0005737	P:tryptophan biosynthetic process; P:tryptophan metabolic process; P:metabolic process; P:cellular amino acid biosynthetic process; P:aromatic amino acid family biosynthetic process; P:auxin biosynthetic process; F:catalytic activity; F:tryptophan synthase activity; F:lyase activity; F:indole-3-glycerol-phosphate lyase activity; C:cytoplasm
Oleur061Scf0048g02010.1	20	P:GO:0006351; P:GO:0006355; P:GO:0009416; P:GO:0009908; P:GO:0010015; P:GO:0010321; P:GO:0016569; P:GO:0016573; P:GO:0043966; P:GO:0045893; F:GO:0003677; F:GO:0004402; F:GO:0005515; F:GO:0008080; F:GO:0010484; F:GO:0016407; F:GO:0016740; F:GO:0016746; C:GO:0000123; C:GO:0005634	P:transcription, DNA-templated; P:regulation of transcription, DNA-templated; P:response to light stimulus; P:flower development; P:root morphogenesis; P:regulation of vegetative phase change; P:covalent chromatin modification; P:histone acetylation; P:histone H3 acetylation; P:positive regulation of transcription, DNA-templated; F:DNA binding; F:histone acetyltransferase activity; F:protein bind…
Oleur061Scf0048g02029.1	10	F:GO:0000166; F:GO:0003924; F:GO:0005525; F:GO:0016787; C:GO:0000139; C:GO:0005634; C:GO:0005737; C:GO:0005794; C:GO:0016020; C:GO:0048471	F:nucleotide binding; F:GTPase activity; F:GTP binding; F:hydrolase activity; C:Golgi membrane; C:nucleus; C:cytoplasm; C:Golgi apparatus; C:membrane; C:perinuclear region of cytoplasm
Oleur061Scf0048g02032.1	13	P:GO:0006351; P:GO:0006355; P:GO:0006366; P:GO:0007275; P:GO:0009567; P:GO:0031347; P:GO:0045944; F:GO:0001046; F:GO:0001228; F:GO:0003677; F:GO:0003700; F:GO:0046983; C:GO:0005634	P:transcription, DNA-templated; P:regulation of transcription, DNA-templated; P:transcription by RNA polymerase II; P:multicellular organism development; P:double fertilization forming a zygote and endosperm; P:regulation of defense response; P:positive regulation of transcription by RNA polymerase II; F:core promoter sequence-specific DNA binding; F:DNA-binding transcription activator activity, …
Oleur061Scf0048g03001.1	9	P:GO:0006351; P:GO:0006355; P:GO:0009733; P:GO:0009734; P:GO:0010102; P:GO:0045892; F:GO:0003700; F:GO:0005515; C:GO:0005634	P:transcription, DNA-templated; P:regulation of transcription, DNA-templated; P:response to auxin; P:auxin-activated signaling pathway; P:lateral root morphogenesis; P:negative regulation of transcription, DNA-templated; F:DNA-binding transcription factor activity; F:protein binding; C:nucleus
Oleur061Scf0048g03003.1	9	P:GO:0006351; P:GO:0006355; P:GO:0009733; P:GO:0009734; F:GO:0003677; F:GO:0003700; F:GO:0043565; F:GO:0044212; C:GO:0005634	P:transcription, DNA-templated; P:regulation of transcription, DNA-templated; P:response to auxin; P:auxin-activated signaling pathway; F:DNA binding; F:DNA-binding transcription factor activity; F:sequence-specific DNA binding; F:transcription regulatory region DNA binding; C:nucleus
Oleur061Scf0048g03004.1	12	P:GO:0007049; P:GO:0007275; P:GO:0009555; P:GO:0009793; P:GO:0016567; P:GO:0031146; P:GO:0048316; P:GO:0055047; F:GO:0005515; C:GO:0001673; C:GO:0005634; C:GO:0019005	P:cell cycle; P:multicellular organism development; P:pollen development; P:embryo development ending in seed dormancy; P:protein ubiquitination; P:SCF-dependent proteasomal ubiquitin-dependent protein catabolic process; P:seed development; P:generative cell mitosis; F:protein binding; C:male germ cell nucleus; C:nucleus; C:SCF ubiquitin ligase complex
Oleur061Scf0048g03007.1	9	P:GO:0015979; P:GO:0042549; C:GO:0009507; C:GO:0009523; C:GO:0009535; C:GO:0009536; C:GO:0009579; C:GO:0016020; C:GO:0016021	P:photosynthesis; P:photosystem II stabilization; C:chloroplast; C:photosystem II; C:chloroplast thylakoid membrane; C:plastid; C:thylakoid; C:membrane; C:integral component of membrane
Oleur061Scf0048g03009.1	8	P:GO:0006810; P:GO:0006865; P:GO:0015824; P:GO:0035524; F:GO:0015193; C:GO:0005886; C:GO:0016020; C:GO:0016021	P:transport; P:amino acid transport; P:proline transport; P:proline transmembrane transport; F:L-proline transmembrane transporter activity; C:plasma membrane; C:membrane; C:integral component of membrane
Oleur061Scf0048g03020.1	8	P:GO:0009414; P:GO:0016567; P:GO:0051865; F:GO:0004842; F:GO:0005515; F:GO:0008270; F:GO:0016740; F:GO:0046872	P:response to water deprivation; P:protein ubiquitination; P:protein autoubiquitination; F:ubiquitin-protein transferase activity; F:protein binding; F:zinc ion binding; F:transferase activity; F:metal ion binding
Oleur061Scf0048g03023.1	11	P:GO:0006749; P:GO:0045454; P:GO:0055114; P:GO:0098869; F:GO:0004362; F:GO:0016491; F:GO:0016668; F:GO:0050660; F:GO:0050661; C:GO:0009507; C:GO:0009536	P:glutathione metabolic process; P:cell redox homeostasis; P:oxidation-reduction process; P:cellular oxidant detoxification; F:glutathione-disulfide reductase activity; F:oxidoreductase activity; F:oxidoreductase activity, acting on a sulfur group of donors, NAD(P) as acceptor; F:flavin adenine dinucleotide binding; F:NADP binding; C:chloroplast; C:plastid
Oleur061Scf0048g04001.1	7	P:GO:0006351; P:GO:0006355; F:GO:0003677; F:GO:0003700; F:GO:0005515; F:GO:0043565; C:GO:0005634	P:transcription, DNA-templated; P:regulation of transcription, DNA-templated; F:DNA binding; F:DNA-binding transcription factor activity; F:protein binding; F:sequence-specific DNA binding; C:nucleus
Oleur061Scf0048g04017.1	5	P:GO:0006334; F:GO:0003677; C:GO:0000786; C:GO:0005634; C:GO:0005694	P:nucleosome assembly; F:DNA binding; C:nucleosome; C:nucleus; C:chromosome
Oleur061Scf0048g05013.1	6	P:GO:0006351; P:GO:0006355; F:GO:0003677; F:GO:0003700; F:GO:0046983; C:GO:0005634	P:transcription, DNA-templated; P:regulation of transcription, DNA-templated; F:DNA binding; F:DNA-binding transcription factor activity; F:protein dimerization activity; C:nucleus
Oleur061Scf0048g05016.1	12	P:GO:0007015; P:GO:0009860; P:GO:0030048; P:GO:0051640; F:GO:0000146; F:GO:0000166; F:GO:0003774; F:GO:0003779; F:GO:0005516; F:GO:0005524; C:GO:0005737; C:GO:0016459	P:actin filament organization; P:pollen tube growth; P:actin filament-based movement; P:organelle localization; F:microfilament motor activity; F:nucleotide binding; F:motor activity; F:actin binding; F:calmodulin binding; F:ATP binding; C:cytoplasm; C:myosin complex
Oleur061Scf0048g05038.1	2	P:GO:0016567; C:GO:0031463	P:protein ubiquitination; C:Cul3-RING ubiquitin ligase complex
Oleur061Scf0048g06009.1	11	P:GO:0006810; P:GO:0015031; P:GO:0016192; C:GO:0000139; C:GO:0005634; C:GO:0005783; C:GO:0005789; C:GO:0005794; C:GO:0005886; C:GO:0016020; C:GO:0016021	P:transport; P:protein transport; P:vesicle-mediated transport; C:Golgi membrane; C:nucleus; C:endoplasmic reticulum; C:endoplasmic reticulum membrane; C:Golgi apparatus; C:plasma membrane; C:membrane; C:integral component of membrane
Oleur061Scf0048g06018.1	7	P:GO:0008612; P:GO:0055114; F:GO:0004497; F:GO:0016491; F:GO:0019135; F:GO:0046872; C:GO:0005829	P:peptidyl-lysine modification to peptidyl-hypusine; P:oxidation-reduction process; F:monooxygenase activity; F:oxidoreductase activity; F:deoxyhypusine monooxygenase activity; F:metal ion binding; C:cytosol
Oleur061Scf0048g06021.1	6	P:GO:0009451; P:GO:0090305; F:GO:0003723; F:GO:0004519; C:GO:0005739; C:GO:0043231	P:RNA modification; P:nucleic acid phosphodiester bond hydrolysis; F:RNA binding; F:endonuclease activity; C:mitochondrion; C:intracellular membrane-bounded organelle
Oleur061Scf0048g07001.1	6	P:GO:0000027; P:GO:0009553; C:GO:0005634; C:GO:0005730; C:GO:0005840; C:GO:0080008	P:ribosomal large subunit assembly; P:embryo sac development; C:nucleus; C:nucleolus; C:ribosome; C:Cul4-RING E3 ubiquitin ligase complex
Oleur061Scf0048g07002.1	7	P:GO:0018342; P:GO:0018344; F:GO:0004659; F:GO:0004663; F:GO:0008318; F:GO:0016740; C:GO:0005968	P:protein prenylation; P:protein geranylgeranylation; F:prenyltransferase activity; F:Rab geranylgeranyltransferase activity; F:protein prenyltransferase activity; F:transferase activity; C:Rab-protein geranylgeranyltransferase complex
Oleur061Scf0048g07018.1	8	P:GO:0006351; P:GO:0006355; P:GO:0006952; P:GO:0009867; P:GO:0009873; F:GO:0003677; F:GO:0003700; C:GO:0005634	P:transcription, DNA-templated; P:regulation of transcription, DNA-templated; P:defense response; P:jasmonic acid mediated signaling pathway; P:ethylene-activated signaling pathway; F:DNA binding; F:DNA-binding transcription factor activity; C:nucleus
Oleur061Scf0048g07021.1	7	P:GO:0006351; P:GO:0006355; P:GO:0009873; P:GO:0010200; F:GO:0003677; F:GO:0003700; C:GO:0005634	P:transcription, DNA-templated; P:regulation of transcription, DNA-templated; P:ethylene-activated signaling pathway; P:response to chitin; F:DNA binding; F:DNA-binding transcription factor activity; C:nucleus
Oleur061Scf0048g08003.1	5	P:GO:0009926; P:GO:0010224; C:GO:0005739; C:GO:0009536; C:GO:0009941	P:auxin polar transport; P:response to UV-B; C:mitochondrion; C:plastid; C:chloroplast envelope
Oleur061Scf0048g08006.1	12	P:GO:0006810; P:GO:0007049; P:GO:0051301; F:GO:0005215; F:GO:0008289; C:GO:0005622; C:GO:0005634; C:GO:0005737; C:GO:0005829; C:GO:0005886; C:GO:0016020; C:GO:0016021	P:transport; P:cell cycle; P:cell division; F:transporter activity; F:lipid binding; C:intracellular; C:nucleus; C:cytoplasm; C:cytosol; C:plasma membrane; C:membrane; C:integral component of membrane
Oleur061Scf0048g08009.1	18	P:GO:0006810; P:GO:0006886; P:GO:0006897; P:GO:0015031; P:GO:0016197; P:GO:0043312; F:GO:0005515; F:GO:0030276; C:GO:0005622; C:GO:0005737; C:GO:0005768; C:GO:0005769; C:GO:0005829; C:GO:0005886; C:GO:0016020; C:GO:0035577; C:GO:0035579; C:GO:0070062	P:transport; P:intracellular protein transport; P:endocytosis; P:protein transport; P:endosomal transport; P:neutrophil degranulation; F:protein binding; F:clathrin binding; C:intracellular; C:cytoplasm; C:endosome; C:early endosome; C:cytosol; C:plasma membrane; C:membrane; C:azurophil granule membrane; C:specific granule membrane; C:extracellular exosome
Oleur061Scf0048g08015.1	12	P:GO:0006351; P:GO:0006355; P:GO:0007275; P:GO:0009299; P:GO:0009416; P:GO:0010199; P:GO:0010492; P:GO:0048441; P:GO:0048834; P:GO:0090698; F:GO:0003677; C:GO:0005634	P:transcription, DNA-templated; P:regulation of transcription, DNA-templated; P:multicellular organism development; P:mRNA transcription; P:response to light stimulus; P:organ boundary specification between lateral organs and the meristem; P:maintenance of shoot apical meristem identity; P:petal development; P:specification of petal number; P:post-embryonic plant morphogenesis; F:DNA binding; C:n…
Oleur061Scf0048g08038.1	19	P:GO:0006281; P:GO:0006810; P:GO:0006974; P:GO:0007049; P:GO:0007059; P:GO:0007062; P:GO:0007064; P:GO:0051276; P:GO:0051301; P:GO:0051321; F:GO:0000166; F:GO:0003682; F:GO:0005215; F:GO:0005524; F:GO:0046982; C:GO:0005634; C:GO:0005694; C:GO:0008278; C:GO:0009507	P:DNA repair; P:transport; P:cellular response to DNA damage stimulus; P:cell cycle; P:chromosome segregation; P:sister chromatid cohesion; P:mitotic sister chromatid cohesion; P:chromosome organization; P:cell division; P:meiotic cell cycle; F:nucleotide binding; F:chromatin binding; F:transporter activity; F:ATP binding; F:protein heterodimerization activity; C:nucleus; C:chromosome; C:cohesin …
Oleur061Scf0048g09006.1	25	P:GO:0006629; P:GO:0006631; P:GO:0006633; P:GO:0006954; P:GO:0009966; P:GO:0016042; P:GO:0019369; P:GO:0019433; P:GO:0036155; P:GO:0046464; P:GO:0050727; P:GO:0051930; P:GO:2000124; F:GO:0004622; F:GO:0016787; F:GO:0042803; F:GO:0047372; F:GO:0052689; C:GO:0005654; C:GO:0005737; C:GO:0005789; C:GO:0005829; C:GO:0005886; C:GO:0016020; C:GO:0019898	P:lipid metabolic process; P:fatty acid metabolic process; P:fatty acid biosynthetic process; P:inflammatory response; P:regulation of signal transduction; P:lipid catabolic process; P:arachidonic acid metabolic process; P:triglyceride catabolic process; P:acylglycerol acyl-chain remodeling; P:acylglycerol catabolic process; P:regulation of inflammatory response; P:regulation of sensory perceptio…
Oleur061Scf0048g09009.1	13	P:GO:0006810; P:GO:0009409; P:GO:0009651; P:GO:0015866; P:GO:0015867; P:GO:0046902; P:GO:0055085; F:GO:0005215; F:GO:0005471; C:GO:0005739; C:GO:0005743; C:GO:0016020; C:GO:0016021	P:transport; P:response to cold; P:response to salt stress; P:ADP transport; P:ATP transport; P:regulation of mitochondrial membrane permeability; P:transmembrane transport; F:transporter activity; F:ATP:ADP antiporter activity; C:mitochondrion; C:mitochondrial inner membrane; C:membrane; C:integral component of membrane
Oleur061Scf0048g10005.1	9	P:GO:0000373; P:GO:0006397; P:GO:0006417; P:GO:0008380; F:GO:0003723; C:GO:0009507; C:GO:0009536; C:GO:0009570; C:GO:1990904	P:Group II intron splicing; P:mRNA processing; P:regulation of translation; P:RNA splicing; F:RNA binding; C:chloroplast; C:plastid; C:chloroplast stroma; C:ribonucleoprotein complex
Oleur061Scf0048g10007.1	11	P:GO:0006468; P:GO:0016310; F:GO:0000166; F:GO:0004672; F:GO:0004674; F:GO:0005524; F:GO:0016301; F:GO:0016740; F:GO:0030247; C:GO:0016020; C:GO:0016021	P:protein phosphorylation; P:phosphorylation; F:nucleotide binding; F:protein kinase activity; F:protein serine/threonine kinase activity; F:ATP binding; F:kinase activity; F:transferase activity; F:polysaccharide binding; C:membrane; C:integral component of membrane
Oleur061Scf0048g10018.1	12	P:GO:0006629; P:GO:0006694; P:GO:0008202; P:GO:0008610; P:GO:0016126; P:GO:0055114; F:GO:0005506; F:GO:0016491; C:GO:0005783; C:GO:0005789; C:GO:0016020; C:GO:0016021	P:lipid metabolic process; P:steroid biosynthetic process; P:steroid metabolic process; P:lipid biosynthetic process; P:sterol biosynthetic process; P:oxidation-reduction process; F:iron ion binding; F:oxidoreductase activity; C:endoplasmic reticulum; C:endoplasmic reticulum membrane; C:membrane; C:integral component of membrane
Oleur061Scf0048g11002.1	11	P:GO:0006468; P:GO:0016310; F:GO:0000166; F:GO:0004672; F:GO:0004674; F:GO:0005524; F:GO:0016301; F:GO:0016740; F:GO:0030247; C:GO:0016020; C:GO:0016021	P:protein phosphorylation; P:phosphorylation; F:nucleotide binding; F:protein kinase activity; F:protein serine/threonine kinase activity; F:ATP binding; F:kinase activity; F:transferase activity; F:polysaccharide binding; C:membrane; C:integral component of membrane
Oleur061Scf0048g12004.1	1	C:GO:0005576	C:extracellular region
Oleur061Scf0048g12007.1	12	P:GO:0007275; P:GO:0016567; P:GO:0043161; P:GO:0046621; P:GO:0048437; P:GO:0051865; F:GO:0004842; F:GO:0008270; F:GO:0016740; F:GO:0031624; F:GO:0046872; F:GO:0061630	P:multicellular organism development; P:protein ubiquitination; P:proteasome-mediated ubiquitin-dependent protein catabolic process; P:negative regulation of organ growth; P:floral organ development; P:protein autoubiquitination; F:ubiquitin-protein transferase activity; F:zinc ion binding; F:transferase activity; F:ubiquitin conjugating enzyme binding; F:metal ion binding; F:ubiquitin protein li…
Oleur061Scf0048g12008.1	1	P:GO:0008150	P:biological_process
Oleur061Scf0048g13002.1	11	P:GO:0006412; P:GO:0006418; P:GO:0006435; P:GO:0043039; F:GO:0000166; F:GO:0004812; F:GO:0004812; F:GO:0004829; F:GO:0005524; F:GO:0016874; C:GO:0005737	P:translation; P:tRNA aminoacylation for protein translation; P:threonyl-tRNA aminoacylation; P:tRNA aminoacylation; F:nucleotide binding; F:aminoacyl-tRNA ligase activity; F:aminoacyl-tRNA ligase activity; F:threonine-tRNA ligase activity; F:ATP binding; F:ligase activity; C:cytoplasm
Oleur061Scf0048g13004.1	4	F:GO:0016787; F:GO:0016788; F:GO:0080030; F:GO:0080032	F:hydrolase activity; F:hydrolase activity, acting on ester bonds; F:methyl indole-3-acetate esterase activity; F:methyl jasmonate esterase activity
Oleur061Scf0048g13012.1	4	P:GO:0043547; F:GO:0005096; F:GO:0042803; F:GO:0071889	P:positive regulation of GTPase activity; F:GTPase activator activity; F:protein homodimerization activity; F:14-3-3 protein binding
Oleur061Scf0048g14001.1	7	P:GO:0009699; P:GO:0032259; F:GO:0008168; F:GO:0008171; F:GO:0016740; F:GO:0046983; F:GO:0050630	P:phenylpropanoid biosynthetic process; P:methylation; F:methyltransferase activity; F:O-methyltransferase activity; F:transferase activity; F:protein dimerization activity; F:(iso)eugenol O-methyltransferase activity
Oleur061Scf0048g14003.1	8	P:GO:0000462; P:GO:0006364; P:GO:0042254; F:GO:0003674; F:GO:0070181; C:GO:0005634; C:GO:0005730; C:GO:0032040	P:maturation of SSU-rRNA from tricistronic rRNA transcript (SSU-rRNA, 5.8S rRNA, LSU-rRNA); P:rRNA processing; P:ribosome biogenesis; F:molecular_function; F:small ribosomal subunit rRNA binding; C:nucleus; C:nucleolus; C:small-subunit processome
Oleur061Scf0048g14031.1	11	P:GO:0002183; P:GO:0006412; P:GO:0006413; P:GO:0006417; F:GO:0000049; F:GO:0003729; F:GO:0003743; F:GO:0043022; C:GO:0005737; C:GO:0005829; C:GO:0022627	P:cytoplasmic translational initiation; P:translation; P:translational initiation; P:regulation of translation; F:tRNA binding; F:mRNA binding; F:translation initiation factor activity; F:ribosome binding; C:cytoplasm; C:cytosol; C:cytosolic small ribosomal subunit
Oleur061Scf0050g00013.1	8	P:GO:0008033; P:GO:0030488; P:GO:0032259; F:GO:0008168; F:GO:0008175; F:GO:0016740; F:GO:0046872; C:GO:0005575	P:tRNA processing; P:tRNA methylation; P:methylation; F:methyltransferase activity; F:tRNA methyltransferase activity; F:transferase activity; F:metal ion binding; C:cellular_component
Oleur061Scf0050g00015.1	6	P:GO:0006351; P:GO:0006355; F:GO:0003677; F:GO:0003700; F:GO:0046872; C:GO:0005634	P:transcription, DNA-templated; P:regulation of transcription, DNA-templated; F:DNA binding; F:DNA-binding transcription factor activity; F:metal ion binding; C:nucleus
Oleur061Scf0050g00019.1	9	P:GO:0008150; P:GO:0016567; F:GO:0003676; F:GO:0008270; F:GO:0016740; F:GO:0046872; F:GO:0061630; C:GO:0005737; C:GO:0005829	P:biological_process; P:protein ubiquitination; F:nucleic acid binding; F:zinc ion binding; F:transferase activity; F:metal ion binding; F:ubiquitin protein ligase activity; C:cytoplasm; C:cytosol
Oleur061Scf0050g00021.1	6	P:GO:0006351; P:GO:0006355; F:GO:0003677; F:GO:0003700; F:GO:0046872; C:GO:0005634	P:transcription, DNA-templated; P:regulation of transcription, DNA-templated; F:DNA binding; F:DNA-binding transcription factor activity; F:metal ion binding; C:nucleus
Oleur061Scf0050g01025.1	4	P:GO:0006351; P:GO:0006355; F:GO:0005515; C:GO:0005634	P:transcription, DNA-templated; P:regulation of transcription, DNA-templated; F:protein binding; C:nucleus
Oleur061Scf0050g02010.1	4	P:GO:0006351; P:GO:0006355; F:GO:0003677; C:GO:0005634	P:transcription, DNA-templated; P:regulation of transcription, DNA-templated; F:DNA binding; C:nucleus
Oleur061Scf0050g02014.1	22	P:GO:0006810; P:GO:0006812; P:GO:0006874; P:GO:0008150; P:GO:0034220; P:GO:0070588; P:GO:0071421; P:GO:0098655; F:GO:0000166; F:GO:0003674; F:GO:0005388; F:GO:0005524; F:GO:0015410; F:GO:0016787; F:GO:0016887; F:GO:0046872; C:GO:0005783; C:GO:0005789; C:GO:0005887; C:GO:0016020; C:GO:0016021; C:GO:0043231	P:transport; P:cation transport; P:cellular calcium ion homeostasis; P:biological_process; P:ion transmembrane transport; P:calcium ion transmembrane transport; P:manganese ion transmembrane transport; P:cation transmembrane transport; F:nucleotide binding; F:molecular_function; F:calcium transmembrane transporter activity, phosphorylative mechanism; F:ATP binding; F:manganese transmembrane trans…
Oleur061Scf0050g02017.1	18	P:GO:0006810; P:GO:0006857; P:GO:0015031; P:GO:0015833; P:GO:0042938; P:GO:0042939; F:GO:0005215; F:GO:0015334; F:GO:0042937; F:GO:0071916; F:GO:1904680; C:GO:0000325; C:GO:0005773; C:GO:0005774; C:GO:0005794; C:GO:0009705; C:GO:0016020; C:GO:0016021	P:transport; P:oligopeptide transport; P:protein transport; P:peptide transport; P:dipeptide transport; P:tripeptide transport; F:transporter activity; F:high-affinity oligopeptide transmembrane transporter activity; F:tripeptide transmembrane transporter activity; F:dipeptide transmembrane transporter activity; F:peptide transmembrane transporter activity; C:plant-type vacuole; C:vacuole; C:vacu…
Oleur061Scf0050g03005.1	7	P:GO:0016032; P:GO:0046786; C:GO:0005773; C:GO:0005774; C:GO:0009705; C:GO:0016020; C:GO:0016021	P:viral process; P:viral replication complex formation and maintenance; C:vacuole; C:vacuolar membrane; C:plant-type vacuole membrane; C:membrane; C:integral component of membrane
Oleur061Scf0050g03008.1	3	F:GO:0005515; F:GO:0030674; C:GO:0005634	F:protein binding; F:protein binding, bridging; C:nucleus
Oleur061Scf0050g03011.1	9	P:GO:0006351; P:GO:0006355; P:GO:0006366; P:GO:0045944; F:GO:0001046; F:GO:0001228; F:GO:0003677; F:GO:0046983; C:GO:0005634	P:transcription, DNA-templated; P:regulation of transcription, DNA-templated; P:transcription by RNA polymerase II; P:positive regulation of transcription by RNA polymerase II; F:core promoter sequence-specific DNA binding; F:DNA-binding transcription activator activity, RNA polymerase II-specific; F:DNA binding; F:protein dimerization activity; C:nucleus
Oleur061Scf0050g04009.1	3	F:GO:0003677; F:GO:0003729; F:GO:0046872	F:DNA binding; F:mRNA binding; F:metal ion binding
Oleur061Scf0050g04010.1	7	P:GO:0006468; F:GO:0000166; F:GO:0004672; F:GO:0005524; C:GO:0005886; C:GO:0016020; C:GO:0016021	P:protein phosphorylation; F:nucleotide binding; F:protein kinase activity; F:ATP binding; C:plasma membrane; C:membrane; C:integral component of membrane
Oleur061Scf0050g06001.1	7	P:GO:0006351; P:GO:0006355; P:GO:0009733; P:GO:0009734; F:GO:0003700; F:GO:0043565; C:GO:0005634	P:transcription, DNA-templated; P:regulation of transcription, DNA-templated; P:response to auxin; P:auxin-activated signaling pathway; F:DNA-binding transcription factor activity; F:sequence-specific DNA binding; C:nucleus
Oleur061Scf0050g06006.1	6	P:GO:0006511; P:GO:0043161; F:GO:0005515; C:GO:0005634; C:GO:0005737; C:GO:0034657	P:ubiquitin-dependent protein catabolic process; P:proteasome-mediated ubiquitin-dependent protein catabolic process; F:protein binding; C:nucleus; C:cytoplasm; C:GID complex
Oleur061Scf0050g07008.1	3	P:GO:0006351; P:GO:0006355; C:GO:0005634	P:transcription, DNA-templated; P:regulation of transcription, DNA-templated; C:nucleus
Oleur061Scf0050g07009.1	10	P:GO:0009820; P:GO:0032259; P:GO:0055114; F:GO:0008168; F:GO:0016491; F:GO:0016740; F:GO:0046872; F:GO:0051213; F:GO:0102802; F:GO:0102804	P:alkaloid metabolic process; P:methylation; P:oxidation-reduction process; F:methyltransferase activity; F:oxidoreductase activity; F:transferase activity; F:metal ion binding; F:dioxygenase activity; F:thebaine 6-O-demethylase activity; F:oripavine 6-O-demethylase activity
Oleur061Scf0050g07010.1	10	P:GO:0006412; P:GO:0006413; P:GO:0006417; P:GO:0034059; F:GO:0000340; F:GO:0003723; F:GO:0003743; F:GO:0031370; C:GO:0005737; C:GO:0005845	P:translation; P:translational initiation; P:regulation of translation; P:response to anoxia; F:RNA 7-methylguanosine cap binding; F:RNA binding; F:translation initiation factor activity; F:eukaryotic initiation factor 4G binding; C:cytoplasm; C:mRNA cap binding complex
Oleur061Scf0050g08007.1	10	P:GO:0009820; P:GO:0032259; P:GO:0055114; F:GO:0008168; F:GO:0016491; F:GO:0016740; F:GO:0046872; F:GO:0051213; F:GO:0102802; F:GO:0102804	P:alkaloid metabolic process; P:methylation; P:oxidation-reduction process; F:methyltransferase activity; F:oxidoreductase activity; F:transferase activity; F:metal ion binding; F:dioxygenase activity; F:thebaine 6-O-demethylase activity; F:oripavine 6-O-demethylase activity
Oleur061Scf0050g08008.1	10	P:GO:0009820; P:GO:0032259; P:GO:0055114; F:GO:0008168; F:GO:0016491; F:GO:0016740; F:GO:0046872; F:GO:0051213; F:GO:0102802; F:GO:0102804	P:alkaloid metabolic process; P:methylation; P:oxidation-reduction process; F:methyltransferase activity; F:oxidoreductase activity; F:transferase activity; F:metal ion binding; F:dioxygenase activity; F:thebaine 6-O-demethylase activity; F:oripavine 6-O-demethylase activity
Oleur061Scf0050g09013.1	10	P:GO:0009820; P:GO:0032259; P:GO:0055114; F:GO:0008168; F:GO:0016491; F:GO:0016740; F:GO:0046872; F:GO:0051213; F:GO:0102803; F:GO:0102805	P:alkaloid metabolic process; P:methylation; P:oxidation-reduction process; F:methyltransferase activity; F:oxidoreductase activity; F:transferase activity; F:metal ion binding; F:dioxygenase activity; F:thebane O-demethylase activity; F:codeine O-demethylase activity
Oleur061Scf0050g10006.1	9	P:GO:0006810; P:GO:0015031; P:GO:0016192; C:GO:0000139; C:GO:0005737; C:GO:0005794; C:GO:0016020; C:GO:0030663; C:GO:0031410	P:transport; P:protein transport; P:vesicle-mediated transport; C:Golgi membrane; C:cytoplasm; C:Golgi apparatus; C:membrane; C:COPI-coated vesicle membrane; C:cytoplasmic vesicle
Oleur061Scf0050g10009.1	11	P:GO:0009631; P:GO:0070417; C:GO:0009507; C:GO:0009528; C:GO:0009535; C:GO:0009536; C:GO:0009706; C:GO:0009941; C:GO:0016020; C:GO:0016021; C:GO:0031357	P:cold acclimation; P:cellular response to cold; C:chloroplast; C:plastid inner membrane; C:chloroplast thylakoid membrane; C:plastid; C:chloroplast inner membrane; C:chloroplast envelope; C:membrane; C:integral component of membrane; C:integral component of chloroplast inner membrane
Oleur061Scf0051g00010.1	9	P:GO:0006580; P:GO:0019752; F:GO:0003824; F:GO:0016829; F:GO:0016831; F:GO:0030170; C:GO:0005737; C:GO:0005829; C:GO:0005886	P:ethanolamine metabolic process; P:carboxylic acid metabolic process; F:catalytic activity; F:lyase activity; F:carboxy-lyase activity; F:pyridoxal phosphate binding; C:cytoplasm; C:cytosol; C:plasma membrane
Oleur061Scf0051g01001.1	1	F:GO:0035091	F:phosphatidylinositol binding
Oleur061Scf0051g02005.1	9	P:GO:0006580; P:GO:0019752; F:GO:0003824; F:GO:0016829; F:GO:0016831; F:GO:0030170; C:GO:0005737; C:GO:0005829; C:GO:0005886	P:ethanolamine metabolic process; P:carboxylic acid metabolic process; F:catalytic activity; F:lyase activity; F:carboxy-lyase activity; F:pyridoxal phosphate binding; C:cytoplasm; C:cytosol; C:plasma membrane
Oleur061Scf0051g02006.1	6	P:GO:0019752; F:GO:0003824; F:GO:0004398; F:GO:0016829; F:GO:0016831; F:GO:0030170	P:carboxylic acid metabolic process; F:catalytic activity; F:histidine decarboxylase activity; F:lyase activity; F:carboxy-lyase activity; F:pyridoxal phosphate binding
Oleur061Scf0051g02018.1	2	F:GO:0003676; F:GO:0003723	F:nucleic acid binding; F:RNA binding
Oleur061Scf0051g02019.1	9	P:GO:0006580; P:GO:0019752; F:GO:0003824; F:GO:0016829; F:GO:0016831; F:GO:0030170; C:GO:0005737; C:GO:0005829; C:GO:0005886	P:ethanolamine metabolic process; P:carboxylic acid metabolic process; F:catalytic activity; F:lyase activity; F:carboxy-lyase activity; F:pyridoxal phosphate binding; C:cytoplasm; C:cytosol; C:plasma membrane
Oleur061Scf0051g02037.1	12	P:GO:0006741; P:GO:0008152; P:GO:0016310; P:GO:0019674; F:GO:0000166; F:GO:0003951; F:GO:0005516; F:GO:0005524; F:GO:0016301; F:GO:0016740; C:GO:0009507; C:GO:0009536	P:NADP biosynthetic process; P:metabolic process; P:phosphorylation; P:NAD metabolic process; F:nucleotide binding; F:NAD+ kinase activity; F:calmodulin binding; F:ATP binding; F:kinase activity; F:transferase activity; C:chloroplast; C:plastid
Oleur061Scf0051g03001.1	5	P:GO:0008150; F:GO:0003674; C:GO:0005615; C:GO:0016020; C:GO:0016021	P:biological_process; F:molecular_function; C:extracellular space; C:membrane; C:integral component of membrane
Oleur061Scf0051g03008.1	5	P:GO:0006412; F:GO:0003735; C:GO:0005622; C:GO:0005840; C:GO:1990904	P:translation; F:structural constituent of ribosome; C:intracellular; C:ribosome; C:ribonucleoprotein complex
Oleur061Scf0051g04012.1	12	P:GO:0009651; P:GO:0009825; P:GO:0010215; P:GO:0016049; C:GO:0005886; C:GO:0009505; C:GO:0009897; C:GO:0009930; C:GO:0016020; C:GO:0016328; C:GO:0031225; C:GO:0046658	P:response to salt stress; P:multidimensional cell growth; P:cellulose microfibril organization; P:cell growth; C:plasma membrane; C:plant-type cell wall; C:external side of plasma membrane; C:longitudinal side of cell surface; C:membrane; C:lateral plasma membrane; C:anchored component of membrane; C:anchored component of plasma membrane
Oleur061Scf0051g04015.1	15	P:GO:0006629; P:GO:0006694; P:GO:0007275; P:GO:0010268; P:GO:0016125; P:GO:0016132; P:GO:0055114; F:GO:0004497; F:GO:0005506; F:GO:0016491; F:GO:0016705; F:GO:0020037; F:GO:0046872; C:GO:0016020; C:GO:0016021	P:lipid metabolic process; P:steroid biosynthetic process; P:multicellular organism development; P:brassinosteroid homeostasis; P:sterol metabolic process; P:brassinosteroid biosynthetic process; P:oxidation-reduction process; F:monooxygenase activity; F:iron ion binding; F:oxidoreductase activity; F:oxidoreductase activity, acting on paired donors, with incorporation or reduction of molecular ox…
Oleur061Scf0051g05009.1	11	P:GO:0007049; P:GO:0051225; P:GO:0051301; F:GO:0051011; C:GO:0005737; C:GO:0005819; C:GO:0005856; C:GO:0005874; C:GO:0005876; C:GO:0009524; C:GO:0070652	P:cell cycle; P:spindle assembly; P:cell division; F:microtubule minus-end binding; C:cytoplasm; C:spindle; C:cytoskeleton; C:microtubule; C:spindle microtubule; C:phragmoplast; C:HAUS complex
Oleur061Scf0051g05011.1	9	P:GO:0000209; P:GO:0006511; P:GO:0016567; P:GO:0043161; F:GO:0008270; F:GO:0016740; F:GO:0046872; F:GO:0061630; C:GO:0005737	P:protein polyubiquitination; P:ubiquitin-dependent protein catabolic process; P:protein ubiquitination; P:proteasome-mediated ubiquitin-dependent protein catabolic process; F:zinc ion binding; F:transferase activity; F:metal ion binding; F:ubiquitin protein ligase activity; C:cytoplasm
Oleur061Scf0051g05012.1	11	P:GO:0006468; P:GO:0016310; F:GO:0000166; F:GO:0004672; F:GO:0004674; F:GO:0005524; F:GO:0016301; F:GO:0016740; C:GO:0005886; C:GO:0016020; C:GO:0016021	P:protein phosphorylation; P:phosphorylation; F:nucleotide binding; F:protein kinase activity; F:protein serine/threonine kinase activity; F:ATP binding; F:kinase activity; F:transferase activity; C:plasma membrane; C:membrane; C:integral component of membrane
Oleur061Scf0051g06027.1	7	P:GO:0008150; F:GO:0005515; C:GO:0005634; C:GO:0005635; C:GO:0016020; C:GO:0016021; C:GO:0031965	P:biological_process; F:protein binding; C:nucleus; C:nuclear envelope; C:membrane; C:integral component of membrane; C:nuclear membrane
Oleur061Scf0051g06029.1	7	P:GO:0000162; P:GO:0006568; P:GO:0008652; P:GO:0009073; F:GO:0004834; F:GO:0016829; F:GO:0030170	P:tryptophan biosynthetic process; P:tryptophan metabolic process; P:cellular amino acid biosynthetic process; P:aromatic amino acid family biosynthetic process; F:tryptophan synthase activity; F:lyase activity; F:pyridoxal phosphate binding
Oleur061Scf0051g06031.1	5	P:GO:0008150; F:GO:0005515; C:GO:0005737; C:GO:0005768; C:GO:0031083	P:biological_process; F:protein binding; C:cytoplasm; C:endosome; C:BLOC-1 complex
Oleur061Scf0051g06032.1	15	P:GO:0006351; P:GO:0006355; P:GO:0007275; P:GO:0009908; P:GO:0009909; P:GO:0010018; P:GO:0010218; P:GO:0030154; F:GO:0003677; F:GO:0003700; F:GO:0005515; F:GO:0008270; F:GO:0046872; C:GO:0005622; C:GO:0005634	P:transcription, DNA-templated; P:regulation of transcription, DNA-templated; P:multicellular organism development; P:flower development; P:regulation of flower development; P:far-red light signaling pathway; P:response to far red light; P:cell differentiation; F:DNA binding; F:DNA-binding transcription factor activity; F:protein binding; F:zinc ion binding; F:metal ion binding; C:intracellular; …
Oleur061Scf0052g00007.1	10	P:GO:0006351; P:GO:0006355; P:GO:0006366; P:GO:0045944; F:GO:0001046; F:GO:0001228; F:GO:0003677; F:GO:0003700; F:GO:0046983; C:GO:0005634	P:transcription, DNA-templated; P:regulation of transcription, DNA-templated; P:transcription by RNA polymerase II; P:positive regulation of transcription by RNA polymerase II; F:core promoter sequence-specific DNA binding; F:DNA-binding transcription activator activity, RNA polymerase II-specific; F:DNA binding; F:DNA-binding transcription factor activity; F:protein dimerization activity; C:nucl…
Oleur061Scf0052g00009.1	8	P:GO:0055114; P:GO:0071365; F:GO:0000166; F:GO:0003955; F:GO:0010181; F:GO:0016491; C:GO:0005886; C:GO:0016020	P:oxidation-reduction process; P:cellular response to auxin stimulus; F:nucleotide binding; F:NAD(P)H dehydrogenase (quinone) activity; F:FMN binding; F:oxidoreductase activity; C:plasma membrane; C:membrane
Oleur061Scf0052g00010.1	12	P:GO:0006468; P:GO:0016310; P:GO:0048544; F:GO:0000166; F:GO:0004672; F:GO:0004674; F:GO:0005516; F:GO:0005524; F:GO:0016301; F:GO:0016740; F:GO:0030246; C:GO:0005886	P:protein phosphorylation; P:phosphorylation; P:recognition of pollen; F:nucleotide binding; F:protein kinase activity; F:protein serine/threonine kinase activity; F:calmodulin binding; F:ATP binding; F:kinase activity; F:transferase activity; F:carbohydrate binding; C:plasma membrane
Oleur061Scf0052g00011.1	5	P:GO:0006412; F:GO:0003735; C:GO:0005622; C:GO:0005840; C:GO:1990904	P:translation; F:structural constituent of ribosome; C:intracellular; C:ribosome; C:ribonucleoprotein complex
Oleur061Scf0052g01010.1	14	P:GO:0006468; P:GO:0007165; P:GO:0016310; F:GO:0000166; F:GO:0004672; F:GO:0004674; F:GO:0005524; F:GO:0016301; F:GO:0016740; F:GO:0019199; C:GO:0005576; C:GO:0005886; C:GO:0016020; C:GO:0016021	P:protein phosphorylation; P:signal transduction; P:phosphorylation; F:nucleotide binding; F:protein kinase activity; F:protein serine/threonine kinase activity; F:ATP binding; F:kinase activity; F:transferase activity; F:transmembrane receptor protein kinase activity; C:extracellular region; C:plasma membrane; C:membrane; C:integral component of membrane
Oleur061Scf0052g01012.1	10	P:GO:0006810; P:GO:0015031; P:GO:0055114; F:GO:0005516; F:GO:0016491; C:GO:0009507; C:GO:0009528; C:GO:0009536; C:GO:0009706; C:GO:0016020	P:transport; P:protein transport; P:oxidation-reduction process; F:calmodulin binding; F:oxidoreductase activity; C:chloroplast; C:plastid inner membrane; C:plastid; C:chloroplast inner membrane; C:membrane
Oleur061Scf0052g01014.1	10	P:GO:0006810; P:GO:0015031; P:GO:0055114; F:GO:0005516; F:GO:0016491; C:GO:0009507; C:GO:0009528; C:GO:0009536; C:GO:0009706; C:GO:0016020	P:transport; P:protein transport; P:oxidation-reduction process; F:calmodulin binding; F:oxidoreductase activity; C:chloroplast; C:plastid inner membrane; C:plastid; C:chloroplast inner membrane; C:membrane
Oleur061Scf0052g01017.1	14	P:GO:0006468; P:GO:0007165; P:GO:0016310; F:GO:0000166; F:GO:0004672; F:GO:0004674; F:GO:0005524; F:GO:0016301; F:GO:0016740; F:GO:0019199; C:GO:0005576; C:GO:0005886; C:GO:0016020; C:GO:0016021	P:protein phosphorylation; P:signal transduction; P:phosphorylation; F:nucleotide binding; F:protein kinase activity; F:protein serine/threonine kinase activity; F:ATP binding; F:kinase activity; F:transferase activity; F:transmembrane receptor protein kinase activity; C:extracellular region; C:plasma membrane; C:membrane; C:integral component of membrane
Oleur061Scf0052g02013.1	8	P:GO:0006810; P:GO:0010497; P:GO:0016032; P:GO:0046739; C:GO:0009506; C:GO:0016020; C:GO:0016021; C:GO:0030054	P:transport; P:plasmodesmata-mediated intercellular transport; P:viral process; P:transport of virus in multicellular host; C:plasmodesma; C:membrane; C:integral component of membrane; C:cell junction
Oleur061Scf0052g02014.1	16	P:GO:0009833; P:GO:0009834; P:GO:0030244; P:GO:0042742; P:GO:0050832; P:GO:0071555; F:GO:0005515; F:GO:0016740; F:GO:0016757; F:GO:0016759; F:GO:0016760; F:GO:0046872; C:GO:0005794; C:GO:0005886; C:GO:0016020; C:GO:0016021	P:plant-type primary cell wall biogenesis; P:plant-type secondary cell wall biogenesis; P:cellulose biosynthetic process; P:defense response to bacterium; P:defense response to fungus; P:cell wall organization; F:protein binding; F:transferase activity; F:transferase activity, transferring glycosyl groups; F:cellulose synthase activity; F:cellulose synthase (UDP-forming) activity; F:metal ion bin…
Oleur061Scf0052g03004.1	18	P:GO:0006810; P:GO:0009737; P:GO:0010311; P:GO:0015695; P:GO:0015696; P:GO:0051258; P:GO:0072488; P:GO:0080167; P:GO:0080181; F:GO:0005515; F:GO:0008519; F:GO:0043621; C:GO:0005634; C:GO:0005886; C:GO:0005887; C:GO:0009506; C:GO:0016020; C:GO:0016021	P:transport; P:response to abscisic acid; P:lateral root formation; P:organic cation transport; P:ammonium transport; P:protein polymerization; P:ammonium transmembrane transport; P:response to karrikin; P:lateral root branching; F:protein binding; F:ammonium transmembrane transporter activity; F:protein self-association; C:nucleus; C:plasma membrane; C:integral component of plasma membrane; C:pl…
Oleur061Scf0052g04002.1	14	P:GO:0006468; P:GO:0007338; P:GO:0016310; F:GO:0000166; F:GO:0004672; F:GO:0004674; F:GO:0005524; F:GO:0016301; F:GO:0016740; C:GO:0005886; C:GO:0016020; C:GO:0016021; C:GO:0016324; C:GO:0090404	P:protein phosphorylation; P:single fertilization; P:phosphorylation; F:nucleotide binding; F:protein kinase activity; F:protein serine/threonine kinase activity; F:ATP binding; F:kinase activity; F:transferase activity; C:plasma membrane; C:membrane; C:integral component of membrane; C:apical plasma membrane; C:pollen tube tip
Oleur061Scf0052g04005.1	19	P:GO:0006281; P:GO:0006307; P:GO:0006351; P:GO:0006355; P:GO:0006974; P:GO:0008283; P:GO:0032508; F:GO:0000166; F:GO:0003676; F:GO:0003723; F:GO:0004386; F:GO:0005524; F:GO:0016787; F:GO:0043138; C:GO:0005622; C:GO:0005634; C:GO:0005829; C:GO:0016020; C:GO:0099053	P:DNA repair; P:DNA dealkylation involved in DNA repair; P:transcription, DNA-templated; P:regulation of transcription, DNA-templated; P:cellular response to DNA damage stimulus; P:cell population proliferation; P:DNA duplex unwinding; F:nucleotide binding; F:nucleic acid binding; F:RNA binding; F:helicase activity; F:ATP binding; F:hydrolase activity; F:3'-5' DNA helicase activity; C:intracellul…
Oleur061Scf0053g01004.1	9	P:GO:0003333; P:GO:0006810; P:GO:0006865; P:GO:0015801; F:GO:0015173; C:GO:0005886; C:GO:0005887; C:GO:0016020; C:GO:0016021	P:amino acid transmembrane transport; P:transport; P:amino acid transport; P:aromatic amino acid transport; F:aromatic amino acid transmembrane transporter activity; C:plasma membrane; C:integral component of plasma membrane; C:membrane; C:integral component of membrane
Oleur061Scf0053g01005.1	7	P:GO:0006810; P:GO:0006811; P:GO:0055085; P:GO:1902600; F:GO:0003723; F:GO:0042626; C:GO:0016471	P:transport; P:ion transport; P:transmembrane transport; P:proton transmembrane transport; F:RNA binding; F:ATPase-coupled transmembrane transporter activity; C:vacuolar proton-transporting V-type ATPase complex
Oleur061Scf0053g01006.1	5	P:GO:0006629; P:GO:0006952; P:GO:0008152; P:GO:0016042; F:GO:0016787	P:lipid metabolic process; P:defense response; P:metabolic process; P:lipid catabolic process; F:hydrolase activity
Oleur061Scf0053g02014.1	8	P:GO:0005975; P:GO:0006952; P:GO:0008152; F:GO:0004553; F:GO:0008422; F:GO:0016787; F:GO:0016798; F:GO:0102483	P:carbohydrate metabolic process; P:defense response; P:metabolic process; F:hydrolase activity, hydrolyzing O-glycosyl compounds; F:beta-glucosidase activity; F:hydrolase activity; F:hydrolase activity, acting on glycosyl bonds; F:scopolin beta-glucosidase activity
Oleur061Scf0053g02015.1	11	P:GO:0008652; P:GO:0009073; P:GO:0009423; F:GO:0004107; F:GO:0010181; F:GO:0016829; C:GO:0005730; C:GO:0005829; C:GO:0009507; C:GO:0009536; C:GO:0009570	P:cellular amino acid biosynthetic process; P:aromatic amino acid family biosynthetic process; P:chorismate biosynthetic process; F:chorismate synthase activity; F:FMN binding; F:lyase activity; C:nucleolus; C:cytosol; C:chloroplast; C:plastid; C:chloroplast stroma
Oleur061Scf0053g04006.1	6	P:GO:0006508; P:GO:0006890; F:GO:0004252; C:GO:0005794; C:GO:0016020; C:GO:0016021	P:proteolysis; P:retrograde vesicle-mediated transport, Golgi to endoplasmic reticulum; F:serine-type endopeptidase activity; C:Golgi apparatus; C:membrane; C:integral component of membrane
Oleur061Scf0053g04009.1	3	P:GO:0035265; C:GO:0016020; C:GO:0016021	P:organ growth; C:membrane; C:integral component of membrane
Oleur061Scf0053g04026.1	16	P:GO:0006810; P:GO:0006839; P:GO:0015866; P:GO:0015867; P:GO:0035349; P:GO:0055085; P:GO:0080121; F:GO:0005347; F:GO:0015217; F:GO:0015228; F:GO:0043262; F:GO:0080122; C:GO:0005739; C:GO:0005743; C:GO:0016020; C:GO:0016021	P:transport; P:mitochondrial transport; P:ADP transport; P:ATP transport; P:coenzyme A transmembrane transport; P:transmembrane transport; P:AMP transport; F:ATP transmembrane transporter activity; F:ADP transmembrane transporter activity; F:coenzyme A transmembrane transporter activity; F:adenosine-diphosphatase activity; F:AMP transmembrane transporter activity; C:mitochondrion; C:mitochondrial…
Oleur061Scf0053g07019.1	4	P:GO:0006355; F:GO:0003677; F:GO:0043565; C:GO:0005634	P:regulation of transcription, DNA-templated; F:DNA binding; F:sequence-specific DNA binding; C:nucleus
Oleur061Scf0053g07021.1	9	P:GO:0009827; P:GO:0030244; P:GO:0045489; F:GO:0016413; C:GO:0005768; C:GO:0005794; C:GO:0005802; C:GO:0016020; C:GO:0016021	P:plant-type cell wall modification; P:cellulose biosynthetic process; P:pectin biosynthetic process; F:O-acetyltransferase activity; C:endosome; C:Golgi apparatus; C:trans-Golgi network; C:membrane; C:integral component of membrane
Oleur061Scf0053g07023.1	7	P:GO:0006952; P:GO:0009626; F:GO:0000166; F:GO:0005524; F:GO:0043531; C:GO:0005737; C:GO:0016020	P:defense response; P:plant-type hypersensitive response; F:nucleotide binding; F:ATP binding; F:ADP binding; C:cytoplasm; C:membrane
Oleur061Scf0054g00008.1	12	P:GO:0009833; P:GO:0030244; P:GO:0071555; F:GO:0016740; F:GO:0016757; F:GO:0016759; F:GO:0016760; C:GO:0000139; C:GO:0005794; C:GO:0005886; C:GO:0016020; C:GO:0016021	P:plant-type primary cell wall biogenesis; P:cellulose biosynthetic process; P:cell wall organization; F:transferase activity; F:transferase activity, transferring glycosyl groups; F:cellulose synthase activity; F:cellulose synthase (UDP-forming) activity; C:Golgi membrane; C:Golgi apparatus; C:plasma membrane; C:membrane; C:integral component of membrane
Oleur061Scf0054g00009.1	24	P:GO:0007049; P:GO:0007059; P:GO:0007264; P:GO:0032418; P:GO:0051301; F:GO:0000166; F:GO:0003924; F:GO:0005515; F:GO:0005525; F:GO:0019003; F:GO:0043014; F:GO:0048487; C:GO:0005622; C:GO:0005737; C:GO:0005764; C:GO:0005765; C:GO:0005768; C:GO:0005819; C:GO:0005856; C:GO:0016020; C:GO:0030496; C:GO:0031902; C:GO:0051233; C:GO:0070062	P:cell cycle; P:chromosome segregation; P:small GTPase mediated signal transduction; P:lysosome localization; P:cell division; F:nucleotide binding; F:GTPase activity; F:protein binding; F:GTP binding; F:GDP binding; F:alpha-tubulin binding; F:beta-tubulin binding; C:intracellular; C:cytoplasm; C:lysosome; C:lysosomal membrane; C:endosome; C:spindle; C:cytoskeleton; C:membrane; C:midbody; C:late …
Oleur061Scf0054g00011.1	5	P:GO:0006412; F:GO:0003735; C:GO:0005622; C:GO:0005840; C:GO:1990904	P:translation; F:structural constituent of ribosome; C:intracellular; C:ribosome; C:ribonucleoprotein complex
Oleur061Scf0054g01002.1	5	P:GO:0006412; F:GO:0003735; C:GO:0005840; C:GO:0015934; C:GO:1990904	P:translation; F:structural constituent of ribosome; C:ribosome; C:large ribosomal subunit; C:ribonucleoprotein complex
Oleur061Scf0054g01019.1	1	P:GO:0016567	P:protein ubiquitination
Oleur061Scf0054g01047.1	5	P:GO:0007049; P:GO:0042023; P:GO:0051301; F:GO:0005515; C:GO:0005634	P:cell cycle; P:DNA endoreduplication; P:cell division; F:protein binding; C:nucleus
Oleur061Scf0054g01048.1	10	F:GO:0003779; C:GO:0005618; C:GO:0005634; C:GO:0005730; C:GO:0005737; C:GO:0005819; C:GO:0005886; C:GO:0009524; C:GO:0016020; C:GO:0016021	F:actin binding; C:cell wall; C:nucleus; C:nucleolus; C:cytoplasm; C:spindle; C:plasma membrane; C:phragmoplast; C:membrane; C:integral component of membrane
Oleur061Scf0054g01052.1	12	P:GO:0006468; P:GO:0006952; P:GO:0016310; F:GO:0000166; F:GO:0004672; F:GO:0004674; F:GO:0005524; F:GO:0016301; F:GO:0016740; F:GO:0030246; C:GO:0016020; C:GO:0016021	P:protein phosphorylation; P:defense response; P:phosphorylation; F:nucleotide binding; F:protein kinase activity; F:protein serine/threonine kinase activity; F:ATP binding; F:kinase activity; F:transferase activity; F:carbohydrate binding; C:membrane; C:integral component of membrane
Oleur061Scf0054g01056.1	2	P:GO:0006807; P:GO:0060776	P:nitrogen compound metabolic process; P:simple leaf morphogenesis
Oleur061Scf0054g01057.1	10	P:GO:0006457; P:GO:0006458; P:GO:0061077; F:GO:0000166; F:GO:0005524; F:GO:0044183; F:GO:0051082; C:GO:0005737; C:GO:0005829; C:GO:0005832	P:protein folding; P:'de novo' protein folding; P:chaperone-mediated protein folding; F:nucleotide binding; F:ATP binding; F:protein folding chaperone; F:unfolded protein binding; C:cytoplasm; C:cytosol; C:chaperonin-containing T-complex
Oleur061Scf0055g01001.1	16	P:GO:0006468; P:GO:0007166; P:GO:0016310; P:GO:0042631; P:GO:0048573; P:GO:0071215; F:GO:0000166; F:GO:0004672; F:GO:0004674; F:GO:0005524; F:GO:0016301; F:GO:0016740; F:GO:0030247; C:GO:0005886; C:GO:0016020; C:GO:0016021	P:protein phosphorylation; P:cell surface receptor signaling pathway; P:phosphorylation; P:cellular response to water deprivation; P:photoperiodism, flowering; P:cellular response to abscisic acid stimulus; F:nucleotide binding; F:protein kinase activity; F:protein serine/threonine kinase activity; F:ATP binding; F:kinase activity; F:transferase activity; F:polysaccharide binding; C:plasma membra…
Oleur061Scf0055g02004.1	11	P:GO:0006468; P:GO:0016310; F:GO:0000166; F:GO:0004672; F:GO:0004674; F:GO:0005524; F:GO:0016301; F:GO:0016740; F:GO:0030247; C:GO:0016020; C:GO:0016021	P:protein phosphorylation; P:phosphorylation; F:nucleotide binding; F:protein kinase activity; F:protein serine/threonine kinase activity; F:ATP binding; F:kinase activity; F:transferase activity; F:polysaccharide binding; C:membrane; C:integral component of membrane
Oleur061Scf0055g03002.1	11	P:GO:0006468; P:GO:0016310; F:GO:0000166; F:GO:0004672; F:GO:0004674; F:GO:0005524; F:GO:0016301; F:GO:0016740; F:GO:0030247; C:GO:0016020; C:GO:0016021	P:protein phosphorylation; P:phosphorylation; F:nucleotide binding; F:protein kinase activity; F:protein serine/threonine kinase activity; F:ATP binding; F:kinase activity; F:transferase activity; F:polysaccharide binding; C:membrane; C:integral component of membrane
Oleur061Scf0055g03010.1	8	P:GO:0008033; P:GO:0008150; P:GO:0036265; F:GO:0003674; C:GO:0005575; C:GO:0005634; C:GO:0005829; C:GO:0043527	P:tRNA processing; P:biological_process; P:RNA (guanine-N7)-methylation; F:molecular_function; C:cellular_component; C:nucleus; C:cytosol; C:tRNA methyltransferase complex
Oleur061Scf0055g03014.1	14	P:GO:0006468; P:GO:0008033; P:GO:0016310; P:GO:0070525; F:GO:0000166; F:GO:0004672; F:GO:0004674; F:GO:0005524; F:GO:0016301; F:GO:0016740; F:GO:0016787; C:GO:0000408; C:GO:0005634; C:GO:0005829	P:protein phosphorylation; P:tRNA processing; P:phosphorylation; P:tRNA threonylcarbamoyladenosine metabolic process; F:nucleotide binding; F:protein kinase activity; F:protein serine/threonine kinase activity; F:ATP binding; F:kinase activity; F:transferase activity; F:hydrolase activity; C:EKC/KEOPS complex; C:nucleus; C:cytosol
Oleur061Scf0055g03024.1	8	P:GO:0016233; F:GO:0003676; F:GO:0003677; F:GO:0005515; C:GO:0000781; C:GO:0000784; C:GO:0005634; C:GO:0005694	P:telomere capping; F:nucleic acid binding; F:DNA binding; F:protein binding; C:chromosome, telomeric region; C:nuclear chromosome, telomeric region; C:nucleus; C:chromosome
Oleur061Scf0055g03033.1	7	P:GO:0006869; F:GO:0008289; C:GO:0005576; C:GO:0005886; C:GO:0016020; C:GO:0031225; C:GO:0046658	P:lipid transport; F:lipid binding; C:extracellular region; C:plasma membrane; C:membrane; C:anchored component of membrane; C:anchored component of plasma membrane
Oleur061Scf0055g03035.1	2	P:GO:0046856; F:GO:0016787	P:phosphatidylinositol dephosphorylation; F:hydrolase activity
Oleur061Scf0056g00015.1	19	P:GO:0006612; P:GO:0006886; P:GO:0007264; P:GO:0007601; P:GO:0018344; P:GO:0042981; P:GO:0043547; P:GO:0050790; P:GO:0050896; P:GO:0055114; P:GO:0061024; F:GO:0004663; F:GO:0005092; F:GO:0005096; F:GO:0016491; F:GO:0017137; C:GO:0005737; C:GO:0005829; C:GO:0005968	P:protein targeting to membrane; P:intracellular protein transport; P:small GTPase mediated signal transduction; P:visual perception; P:protein geranylgeranylation; P:regulation of apoptotic process; P:positive regulation of GTPase activity; P:regulation of catalytic activity; P:response to stimulus; P:oxidation-reduction process; P:membrane organization; F:Rab geranylgeranyltransferase activity;…
Oleur061Scf0056g00016.1	6	P:GO:0016311; F:GO:0000166; F:GO:0005524; F:GO:0016787; F:GO:0017111; F:GO:0098519	P:dephosphorylation; F:nucleotide binding; F:ATP binding; F:hydrolase activity; F:nucleoside-triphosphatase activity; F:nucleotide phosphatase activity, acting on free nucleotides
Oleur061Scf0056g00025.1	14	P:GO:0046856; F:GO:0004438; F:GO:0016787; F:GO:0016791; F:GO:0034593; F:GO:0042578; F:GO:0043812; C:GO:0005783; C:GO:0005789; C:GO:0005794; C:GO:0016020; C:GO:0016021; C:GO:0030176; C:GO:0032281	P:phosphatidylinositol dephosphorylation; F:phosphatidylinositol-3-phosphatase activity; F:hydrolase activity; F:phosphatase activity; F:phosphatidylinositol bisphosphate phosphatase activity; F:phosphoric ester hydrolase activity; F:phosphatidylinositol-4-phosphate phosphatase activity; C:endoplasmic reticulum; C:endoplasmic reticulum membrane; C:Golgi apparatus; C:membrane; C:integral component…
Oleur061Scf0056g00026.1	6	P:GO:0006351; P:GO:0006355; F:GO:0003677; F:GO:0003700; F:GO:0046872; C:GO:0005634	P:transcription, DNA-templated; P:regulation of transcription, DNA-templated; F:DNA binding; F:DNA-binding transcription factor activity; F:metal ion binding; C:nucleus
Oleur061Scf0056g01001.1	3	P:GO:0007049; P:GO:0051301; C:GO:0005634	P:cell cycle; P:cell division; C:nucleus
Oleur061Scf0056g01005.1	10	P:GO:0006979; P:GO:0042744; P:GO:0055114; P:GO:0098869; F:GO:0004096; F:GO:0004601; F:GO:0016491; F:GO:0020037; F:GO:0046872; C:GO:0005777	P:response to oxidative stress; P:hydrogen peroxide catabolic process; P:oxidation-reduction process; P:cellular oxidant detoxification; F:catalase activity; F:peroxidase activity; F:oxidoreductase activity; F:heme binding; F:metal ion binding; C:peroxisome
Oleur061Scf0056g04002.1	10	F:GO:0005496; F:GO:0008289; F:GO:0019904; F:GO:0020037; C:GO:0005634; C:GO:0005783; C:GO:0005886; C:GO:0009535; C:GO:0016020; C:GO:0016021	F:steroid binding; F:lipid binding; F:protein domain specific binding; F:heme binding; C:nucleus; C:endoplasmic reticulum; C:plasma membrane; C:chloroplast thylakoid membrane; C:membrane; C:integral component of membrane
Oleur061Scf0056g05006.1	6	P:GO:0006351; P:GO:0006355; F:GO:0003677; F:GO:0005515; F:GO:0046983; C:GO:0005634	P:transcription, DNA-templated; P:regulation of transcription, DNA-templated; F:DNA binding; F:protein binding; F:protein dimerization activity; C:nucleus
Oleur061Scf0057g01007.1	9	P:GO:0005975; P:GO:0008152; P:GO:0009835; P:GO:0071555; F:GO:0004650; F:GO:0016787; F:GO:0016798; C:GO:0005576; C:GO:0005618	P:carbohydrate metabolic process; P:metabolic process; P:fruit ripening; P:cell wall organization; F:polygalacturonase activity; F:hydrolase activity; F:hydrolase activity, acting on glycosyl bonds; C:extracellular region; C:cell wall
Oleur061Scf0057g01009.1	9	P:GO:0005975; P:GO:0008152; P:GO:0009835; P:GO:0071555; F:GO:0004650; F:GO:0016787; F:GO:0016798; C:GO:0005576; C:GO:0005618	P:carbohydrate metabolic process; P:metabolic process; P:fruit ripening; P:cell wall organization; F:polygalacturonase activity; F:hydrolase activity; F:hydrolase activity, acting on glycosyl bonds; C:extracellular region; C:cell wall
Oleur061Scf0057g03002.1	4	C:GO:0005783; C:GO:0005886; C:GO:0016020; C:GO:0016021	C:endoplasmic reticulum; C:plasma membrane; C:membrane; C:integral component of membrane
Oleur061Scf0057g04001.1	7	P:GO:0008152; F:GO:0016740; F:GO:0016757; F:GO:0016758; F:GO:0080043; F:GO:0080044; C:GO:0043231	P:metabolic process; F:transferase activity; F:transferase activity, transferring glycosyl groups; F:transferase activity, transferring hexosyl groups; F:quercetin 3-O-glucosyltransferase activity; F:quercetin 7-O-glucosyltransferase activity; C:intracellular membrane-bounded organelle
Oleur061Scf0057g04002.1	7	P:GO:0006351; P:GO:0006355; P:GO:0006396; F:GO:0003676; F:GO:0003723; C:GO:0005634; C:GO:1990904	P:transcription, DNA-templated; P:regulation of transcription, DNA-templated; P:RNA processing; F:nucleic acid binding; F:RNA binding; C:nucleus; C:ribonucleoprotein complex
Oleur061Scf0057g04008.1	4	P:GO:0009718; F:GO:0016740; F:GO:0016746; F:GO:0016747	P:anthocyanin-containing compound biosynthetic process; F:transferase activity; F:transferase activity, transferring acyl groups; F:transferase activity, transferring acyl groups other than amino-acyl groups
Oleur061Scf0057g04013.1	4	P:GO:0009718; F:GO:0016740; F:GO:0016746; F:GO:0016747	P:anthocyanin-containing compound biosynthetic process; F:transferase activity; F:transferase activity, transferring acyl groups; F:transferase activity, transferring acyl groups other than amino-acyl groups
Oleur061Scf0057g05009.1	14	P:GO:0006351; P:GO:0006353; P:GO:0006355; P:GO:0008380; P:GO:0009651; P:GO:0009658; P:GO:0042255; P:GO:0048364; P:GO:0048367; F:GO:0003690; F:GO:0003727; F:GO:0019843; C:GO:0009507; C:GO:0009536	P:transcription, DNA-templated; P:DNA-templated transcription, termination; P:regulation of transcription, DNA-templated; P:RNA splicing; P:response to salt stress; P:chloroplast organization; P:ribosome assembly; P:root development; P:shoot system development; F:double-stranded DNA binding; F:single-stranded RNA binding; F:rRNA binding; C:chloroplast; C:plastid
Oleur061Scf0057g05011.1	8	P:GO:0006412; F:GO:0003723; F:GO:0003735; F:GO:0008097; F:GO:0019843; C:GO:0005622; C:GO:0005840; C:GO:1990904	P:translation; F:RNA binding; F:structural constituent of ribosome; F:5S rRNA binding; F:rRNA binding; C:intracellular; C:ribosome; C:ribonucleoprotein complex
Oleur061Scf0057g07004.1	2	P:GO:0008150; C:GO:0009506	P:biological_process; C:plasmodesma
Oleur061Scf0057g07011.1	14	P:GO:0000160; P:GO:0006351; P:GO:0006355; P:GO:0007165; P:GO:0009584; P:GO:0009585; P:GO:0017006; P:GO:0018298; P:GO:0023014; P:GO:0050896; F:GO:0000155; F:GO:0009881; F:GO:0042803; C:GO:0005622	P:phosphorelay signal transduction system; P:transcription, DNA-templated; P:regulation of transcription, DNA-templated; P:signal transduction; P:detection of visible light; P:red, far-red light phototransduction; P:protein-tetrapyrrole linkage; P:protein-chromophore linkage; P:signal transduction by protein phosphorylation; P:response to stimulus; F:phosphorelay sensor kinase activity; F:photore…
Oleur061Scf0057g07013.1	6	P:GO:0006457; P:GO:0006950; F:GO:0000166; F:GO:0005524; F:GO:0051082; C:GO:0005737	P:protein folding; P:response to stress; F:nucleotide binding; F:ATP binding; F:unfolded protein binding; C:cytoplasm
Oleur061Scf0057g08010.1	19	P:GO:0000973; P:GO:0006406; P:GO:0006606; P:GO:0006810; P:GO:0015031; P:GO:0034398; P:GO:0051028; P:GO:1902446; F:GO:0003723; F:GO:0005515; F:GO:0008139; F:GO:0017056; F:GO:0017056; C:GO:0005634; C:GO:0005635; C:GO:0005643; C:GO:0005737; C:GO:0031965; C:GO:0044614	P:posttranscriptional tethering of RNA polymerase II gene DNA at nuclear periphery; P:mRNA export from nucleus; P:protein import into nucleus; P:transport; P:protein transport; P:telomere tethering at nuclear periphery; P:mRNA transport; P:regulation of shade avoidance; F:RNA binding; F:protein binding; F:nuclear localization sequence binding; F:structural constituent of nuclear pore; F:structura…
Oleur061Scf0057g08016.1	9	P:GO:0007399; F:GO:0003676; F:GO:0003723; F:GO:0003727; F:GO:0008266; F:GO:0042802; C:GO:0005634; C:GO:0005737; C:GO:0005844	P:nervous system development; F:nucleic acid binding; F:RNA binding; F:single-stranded RNA binding; F:poly(U) RNA binding; F:identical protein binding; C:nucleus; C:cytoplasm; C:polysome
Oleur061Scf0057g09015.1	6	P:GO:0006810; P:GO:0055085; F:GO:0022857; C:GO:0005886; C:GO:0016020; C:GO:0016021	P:transport; P:transmembrane transport; F:transmembrane transporter activity; C:plasma membrane; C:membrane; C:integral component of membrane
Oleur061Scf0057g09016.1	9	P:GO:0006810; P:GO:0015031; P:GO:0045039; P:GO:0072321; F:GO:0008565; F:GO:0046872; C:GO:0005739; C:GO:0005758; C:GO:0042719	P:transport; P:protein transport; P:protein insertion into mitochondrial inner membrane; P:chaperone-mediated protein transport; F:obsolete protein transporter activity; F:metal ion binding; C:mitochondrion; C:mitochondrial intermembrane space; C:mitochondrial intermembrane space protein transporter complex
Oleur061Scf0057g09024.1	3	F:GO:0008080; F:GO:0016740; F:GO:0016746	F:N-acetyltransferase activity; F:transferase activity; F:transferase activity, transferring acyl groups
Oleur061Scf0057g09027.1	9	P:GO:0006886; P:GO:0031338; P:GO:0090630; F:GO:0005096; F:GO:0005509; F:GO:0005515; F:GO:0017137; C:GO:0005622; C:GO:0012505	P:intracellular protein transport; P:regulation of vesicle fusion; P:activation of GTPase activity; F:GTPase activator activity; F:calcium ion binding; F:protein binding; F:Rab GTPase binding; C:intracellular; C:endomembrane system
Oleur061Scf0057g09030.1	4	P:GO:0006351; P:GO:0006355; F:GO:0003677; C:GO:0005634	P:transcription, DNA-templated; P:regulation of transcription, DNA-templated; F:DNA binding; C:nucleus
Oleur061Scf0057g10002.1	18	P:GO:0006810; P:GO:0006811; P:GO:0006812; P:GO:0006829; P:GO:0006882; P:GO:0010043; P:GO:0055085; P:GO:0061088; P:GO:0071577; P:GO:0098655; F:GO:0005385; F:GO:0008324; F:GO:0046872; F:GO:0046873; C:GO:0005773; C:GO:0005774; C:GO:0016020; C:GO:0016021	P:transport; P:ion transport; P:cation transport; P:zinc ion transport; P:cellular zinc ion homeostasis; P:response to zinc ion; P:transmembrane transport; P:regulation of sequestering of zinc ion; P:zinc ion transmembrane transport; P:cation transmembrane transport; F:zinc ion transmembrane transporter activity; F:cation transmembrane transporter activity; F:metal ion binding; F:metal ion transm…
Oleur061Scf0057g10014.1	4	P:GO:1903955; F:GO:0008289; C:GO:0005575; C:GO:0005739	P:positive regulation of protein targeting to mitochondrion; F:lipid binding; C:cellular_component; C:mitochondrion
Oleur061Scf0057g10016.1	9	P:GO:0019252; F:GO:0004373; F:GO:0009011; F:GO:0016740; F:GO:0016757; F:GO:0033201; C:GO:0009501; C:GO:0009507; C:GO:0009536	P:starch biosynthetic process; F:glycogen (starch) synthase activity; F:starch synthase activity; F:transferase activity; F:transferase activity, transferring glycosyl groups; F:alpha-1,4-glucan synthase activity; C:amyloplast; C:chloroplast; C:plastid
Oleur061Scf0057g10017.1	6	P:GO:0006796; F:GO:0000287; F:GO:0004427; F:GO:0016787; F:GO:0046872; C:GO:0005737	P:phosphate-containing compound metabolic process; F:magnesium ion binding; F:inorganic diphosphatase activity; F:hydrolase activity; F:metal ion binding; C:cytoplasm
Oleur061Scf0057g10018.1	8	P:GO:0006508; P:GO:0006511; P:GO:0016579; F:GO:0004843; F:GO:0008233; F:GO:0008234; F:GO:0016787; F:GO:0036459	P:proteolysis; P:ubiquitin-dependent protein catabolic process; P:protein deubiquitination; F:thiol-dependent ubiquitin-specific protease activity; F:peptidase activity; F:cysteine-type peptidase activity; F:hydrolase activity; F:thiol-dependent ubiquitinyl hydrolase activity
Oleur061Scf0057g11005.1	8	P:GO:0006351; P:GO:0006355; P:GO:0009834; P:GO:0010047; P:GO:0045893; F:GO:0003677; F:GO:0003700; C:GO:0005634	P:transcription, DNA-templated; P:regulation of transcription, DNA-templated; P:plant-type secondary cell wall biogenesis; P:fruit dehiscence; P:positive regulation of transcription, DNA-templated; F:DNA binding; F:DNA-binding transcription factor activity; C:nucleus
Oleur061Scf0057g11011.1	6	P:GO:0055114; F:GO:0004022; F:GO:0008270; F:GO:0016491; F:GO:0046872; C:GO:0005737	P:oxidation-reduction process; F:alcohol dehydrogenase (NAD+) activity; F:zinc ion binding; F:oxidoreductase activity; F:metal ion binding; C:cytoplasm
Oleur061Scf0057g11012.1	3	F:GO:0016787; C:GO:0009507; C:GO:0009536	F:hydrolase activity; C:chloroplast; C:plastid
Oleur061Scf0057g12013.1	6	P:GO:0006595; P:GO:0006596; P:GO:0008295; F:GO:0003824; F:GO:0004766; F:GO:0016740	P:polyamine metabolic process; P:polyamine biosynthetic process; P:spermidine biosynthetic process; F:catalytic activity; F:spermidine synthase activity; F:transferase activity
Oleur061Scf0057g12014.1	6	P:GO:0009737; C:GO:0005634; C:GO:0005829; C:GO:0005875; C:GO:0005886; C:GO:0009941	P:response to abscisic acid; C:nucleus; C:cytosol; C:microtubule associated complex; C:plasma membrane; C:chloroplast envelope
Oleur061Scf0057g12016.1	7	P:GO:0006351; P:GO:0006355; P:GO:0032502; P:GO:0048366; F:GO:0005524; C:GO:0005634; C:GO:0009941	P:transcription, DNA-templated; P:regulation of transcription, DNA-templated; P:developmental process; P:leaf development; F:ATP binding; C:nucleus; C:chloroplast envelope
Oleur061Scf0057g14007.1	13	P:GO:0000398; P:GO:0006369; P:GO:0006397; P:GO:0006405; P:GO:0006406; P:GO:0008380; P:GO:0031124; F:GO:0003723; F:GO:0005515; C:GO:0005634; C:GO:0005654; C:GO:0005681; C:GO:0071013	P:mRNA splicing, via spliceosome; P:termination of RNA polymerase II transcription; P:mRNA processing; P:RNA export from nucleus; P:mRNA export from nucleus; P:RNA splicing; P:mRNA 3'-end processing; F:RNA binding; F:protein binding; C:nucleus; C:nucleoplasm; C:spliceosomal complex; C:catalytic step 2 spliceosome
Oleur061Scf0057g14008.1	5	P:GO:0009835; P:GO:0071555; C:GO:0005576; C:GO:0005618; C:GO:0048046	P:fruit ripening; P:cell wall organization; C:extracellular region; C:cell wall; C:apoplast
Oleur061Scf0057g14012.1	10	P:GO:0006979; P:GO:0042744; P:GO:0055114; P:GO:0098869; F:GO:0004601; F:GO:0016491; F:GO:0020037; F:GO:0046872; C:GO:0005576; C:GO:0005618	P:response to oxidative stress; P:hydrogen peroxide catabolic process; P:oxidation-reduction process; P:cellular oxidant detoxification; F:peroxidase activity; F:oxidoreductase activity; F:heme binding; F:metal ion binding; C:extracellular region; C:cell wall
Oleur061Scf0057g14015.1	7	P:GO:0015976; F:GO:0004089; F:GO:0008270; F:GO:0016829; C:GO:0009507; C:GO:0009536; C:GO:0009570	P:carbon utilization; F:carbonate dehydratase activity; F:zinc ion binding; F:lyase activity; C:chloroplast; C:plastid; C:chloroplast stroma
Oleur061Scf0057g14017.1	16	P:GO:0006468; P:GO:0008152; P:GO:0009658; P:GO:0016310; P:GO:0035556; F:GO:0000166; F:GO:0004672; F:GO:0004674; F:GO:0004712; F:GO:0004871; F:GO:0005524; F:GO:0016301; F:GO:0016597; F:GO:0016740; C:GO:0005737; C:GO:0005829	P:protein phosphorylation; P:metabolic process; P:chloroplast organization; P:phosphorylation; P:intracellular signal transduction; F:nucleotide binding; F:protein kinase activity; F:protein serine/threonine kinase activity; F:protein serine/threonine/tyrosine kinase activity; F:obsolete signal transducer activity; F:ATP binding; F:kinase activity; F:amino acid binding; F:transferase activity; C:…
Oleur061Scf0057g14021.1	11	P:GO:0006508; P:GO:0009651; P:GO:0010228; P:GO:0016926; F:GO:0004175; F:GO:0008233; F:GO:0008234; F:GO:0016787; F:GO:0016929; C:GO:0005634; C:GO:0016607	P:proteolysis; P:response to salt stress; P:vegetative to reproductive phase transition of meristem; P:protein desumoylation; F:endopeptidase activity; F:peptidase activity; F:cysteine-type peptidase activity; F:hydrolase activity; F:SUMO-specific protease activity; C:nucleus; C:nuclear speck
Oleur061Scf0057g14026.1	9	P:GO:0006810; P:GO:0006886; P:GO:0015031; P:GO:0016192; C:GO:0005794; C:GO:0016020; C:GO:0030131; C:GO:0030665; C:GO:0031410	P:transport; P:intracellular protein transport; P:protein transport; P:vesicle-mediated transport; C:Golgi apparatus; C:membrane; C:clathrin adaptor complex; C:clathrin-coated vesicle membrane; C:cytoplasmic vesicle
Oleur061Scf0057g14027.1	16	P:GO:0006468; P:GO:0008152; P:GO:0009658; P:GO:0016310; P:GO:0035556; F:GO:0000166; F:GO:0004672; F:GO:0004674; F:GO:0004712; F:GO:0004871; F:GO:0005524; F:GO:0016301; F:GO:0016597; F:GO:0016740; C:GO:0005737; C:GO:0005829	P:protein phosphorylation; P:metabolic process; P:chloroplast organization; P:phosphorylation; P:intracellular signal transduction; F:nucleotide binding; F:protein kinase activity; F:protein serine/threonine kinase activity; F:protein serine/threonine/tyrosine kinase activity; F:obsolete signal transducer activity; F:ATP binding; F:kinase activity; F:amino acid binding; F:transferase activity; C:…
Oleur061Scf0057g14031.1	14	P:GO:0009409; P:GO:0055114; F:GO:0008270; F:GO:0016491; F:GO:0035671; F:GO:0035798; F:GO:0102978; C:GO:0009507; C:GO:0009536; C:GO:0009570; C:GO:0009579; C:GO:0009941; C:GO:0010319; C:GO:0048046	P:response to cold; P:oxidation-reduction process; F:zinc ion binding; F:oxidoreductase activity; F:enone reductase activity; F:2-alkenal reductase (NADP+) activity; F:furaneol oxidoreductase activity; C:chloroplast; C:plastid; C:chloroplast stroma; C:thylakoid; C:chloroplast envelope; C:stromule; C:apoplast
Oleur061Scf0057g14032.1	13	P:GO:0007275; P:GO:0016055; P:GO:0030154; P:GO:0030178; P:GO:0031397; P:GO:0045454; P:GO:0055114; P:GO:0072358; F:GO:0016491; F:GO:0047134; C:GO:0005634; C:GO:0005737; C:GO:0005829	P:multicellular organism development; P:Wnt signaling pathway; P:cell differentiation; P:negative regulation of Wnt signaling pathway; P:negative regulation of protein ubiquitination; P:cell redox homeostasis; P:oxidation-reduction process; P:cardiovascular system development; F:oxidoreductase activity; F:protein-disulfide reductase activity; C:nucleus; C:cytoplasm; C:cytosol
Oleur061Scf0058g01005.1	8	P:GO:0006351; P:GO:0006355; F:GO:0001047; F:GO:0003677; F:GO:0003700; F:GO:0005515; F:GO:0044212; C:GO:0005634	P:transcription, DNA-templated; P:regulation of transcription, DNA-templated; F:core promoter binding; F:DNA binding; F:DNA-binding transcription factor activity; F:protein binding; F:transcription regulatory region DNA binding; C:nucleus
Oleur061Scf0058g01009.1	12	P:GO:0006412; P:GO:0006432; P:GO:0006450; F:GO:0000166; F:GO:0000287; F:GO:0002161; F:GO:0003723; F:GO:0004812; F:GO:0004826; F:GO:0005524; F:GO:0016874; C:GO:0005737	P:translation; P:phenylalanyl-tRNA aminoacylation; P:regulation of translational fidelity; F:nucleotide binding; F:magnesium ion binding; F:aminoacyl-tRNA editing activity; F:RNA binding; F:aminoacyl-tRNA ligase activity; F:phenylalanine-tRNA ligase activity; F:ATP binding; F:ligase activity; C:cytoplasm
Oleur061Scf0058g01010.1	10	P:GO:0006457; P:GO:0034976; P:GO:0045454; F:GO:0003756; C:GO:0005774; C:GO:0005783; C:GO:0009505; C:GO:0009506; C:GO:0016020; C:GO:0016021	P:protein folding; P:response to endoplasmic reticulum stress; P:cell redox homeostasis; F:protein disulfide isomerase activity; C:vacuolar membrane; C:endoplasmic reticulum; C:plant-type cell wall; C:plasmodesma; C:membrane; C:integral component of membrane
Oleur061Scf0058g01011.1	11	P:GO:0006468; P:GO:0016310; F:GO:0000166; F:GO:0004672; F:GO:0004674; F:GO:0005524; F:GO:0016301; F:GO:0016740; C:GO:0005886; C:GO:0016020; C:GO:0016021	P:protein phosphorylation; P:phosphorylation; F:nucleotide binding; F:protein kinase activity; F:protein serine/threonine kinase activity; F:ATP binding; F:kinase activity; F:transferase activity; C:plasma membrane; C:membrane; C:integral component of membrane
Oleur061Scf0058g01012.1	13	P:GO:0006486; P:GO:0010493; P:GO:0036065; P:GO:0071555; F:GO:0008417; F:GO:0016740; F:GO:0016757; F:GO:0046920; C:GO:0000139; C:GO:0005794; C:GO:0016020; C:GO:0016021; C:GO:0032580	P:protein glycosylation; P:Lewis a epitope biosynthetic process; P:fucosylation; P:cell wall organization; F:fucosyltransferase activity; F:transferase activity; F:transferase activity, transferring glycosyl groups; F:alpha-(1->3)-fucosyltransferase activity; C:Golgi membrane; C:Golgi apparatus; C:membrane; C:integral component of membrane; C:Golgi cisterna membrane
Oleur061Scf0058g01017.1	23	P:GO:0006468; P:GO:0007275; P:GO:0009934; P:GO:0010080; P:GO:0016310; P:GO:0023014; P:GO:0030154; P:GO:0048833; F:GO:0000166; F:GO:0004672; F:GO:0004674; F:GO:0004702; F:GO:0005515; F:GO:0005524; F:GO:0016301; F:GO:0016740; F:GO:0033612; F:GO:0043621; C:GO:0000325; C:GO:0005886; C:GO:0009506; C:GO:0016020; C:GO:0016021	P:protein phosphorylation; P:multicellular organism development; P:regulation of meristem structural organization; P:regulation of floral meristem growth; P:phosphorylation; P:signal transduction by protein phosphorylation; P:cell differentiation; P:specification of floral organ number; F:nucleotide binding; F:protein kinase activity; F:protein serine/threonine kinase activity; F:obsolete signal …
Oleur061Scf0058g01022.1	7	P:GO:0006457; F:GO:0000166; F:GO:0005524; F:GO:0051082; C:GO:0009507; C:GO:0009536; C:GO:0009570	P:protein folding; F:nucleotide binding; F:ATP binding; F:unfolded protein binding; C:chloroplast; C:plastid; C:chloroplast stroma
Oleur061Scf0058g03019.1	18	P:GO:0006351; P:GO:0006355; P:GO:0006357; P:GO:0009611; P:GO:0009651; P:GO:0009737; P:GO:0009751; P:GO:0009800; P:GO:0009892; P:GO:0030154; F:GO:0000981; F:GO:0001135; F:GO:0003677; F:GO:0003700; F:GO:0005515; F:GO:0043565; F:GO:0044212; C:GO:0005634	P:transcription, DNA-templated; P:regulation of transcription, DNA-templated; P:regulation of transcription by RNA polymerase II; P:response to wounding; P:response to salt stress; P:response to abscisic acid; P:response to salicylic acid; P:cinnamic acid biosynthetic process; P:negative regulation of metabolic process; P:cell differentiation; F:DNA-binding transcription factor activity, RNA poly…
Oleur061Scf0058g03020.1	8	P:GO:0016567; P:GO:0043161; F:GO:0008270; F:GO:0016740; F:GO:0046872; F:GO:0061630; C:GO:0016020; C:GO:0016021	P:protein ubiquitination; P:proteasome-mediated ubiquitin-dependent protein catabolic process; F:zinc ion binding; F:transferase activity; F:metal ion binding; F:ubiquitin protein ligase activity; C:membrane; C:integral component of membrane
Oleur061Scf0058g03033.1	15	P:GO:0008033; P:GO:0009451; P:GO:0035600; P:GO:0043412; F:GO:0003824; F:GO:0016740; F:GO:0035598; F:GO:0046872; F:GO:0051536; F:GO:0051539; F:GO:0061712; C:GO:0005783; C:GO:0005789; C:GO:0016020; C:GO:0016021	P:tRNA processing; P:RNA modification; P:tRNA methylthiolation; P:macromolecule modification; F:catalytic activity; F:transferase activity; F:N6-threonylcarbomyladenosine methylthiotransferase activity; F:metal ion binding; F:iron-sulfur cluster binding; F:4 iron, 4 sulfur cluster binding; F:tRNA (N(6)-L-threonylcarbamoyladenosine(37)-C(2))-methylthiotransferase; C:endoplasmic reticulum; C:endopl…
Oleur061Scf0058g03039.1	9	C:GO:0000139; C:GO:0005768; C:GO:0005794; C:GO:0005797; C:GO:0005801; C:GO:0005802; C:GO:0010008; C:GO:0016020; C:GO:0016021	C:Golgi membrane; C:endosome; C:Golgi apparatus; C:Golgi medial cisterna; C:cis-Golgi network; C:trans-Golgi network; C:endosome membrane; C:membrane; C:integral component of membrane
Oleur061Scf0058g04009.1	8	P:GO:0006810; P:GO:0007049; P:GO:0051301; F:GO:0008289; C:GO:0005737; C:GO:0009507; C:GO:0016020; C:GO:0016021	P:transport; P:cell cycle; P:cell division; F:lipid binding; C:cytoplasm; C:chloroplast; C:membrane; C:integral component of membrane
Oleur061Scf0058g04012.1	9	P:GO:0005975; P:GO:0008152; P:GO:0009835; P:GO:0071555; F:GO:0004650; F:GO:0016787; F:GO:0016798; C:GO:0005576; C:GO:0005618	P:carbohydrate metabolic process; P:metabolic process; P:fruit ripening; P:cell wall organization; F:polygalacturonase activity; F:hydrolase activity; F:hydrolase activity, acting on glycosyl bonds; C:extracellular region; C:cell wall
Oleur061Scf0058g04021.1	5	P:GO:0006412; F:GO:0003735; C:GO:0005622; C:GO:0005840; C:GO:1990904	P:translation; F:structural constituent of ribosome; C:intracellular; C:ribosome; C:ribonucleoprotein complex
Oleur061Scf0058g05004.1	29	P:GO:0006468; P:GO:0006833; P:GO:0007275; P:GO:0009611; P:GO:0009793; P:GO:0016310; P:GO:0030104; P:GO:0035987; P:GO:0042659; P:GO:0045184; P:GO:0051302; P:GO:0055075; P:GO:0071555; P:GO:0090558; P:GO:0090708; P:GO:1903224; P:GO:2000067; P:GO:2000280; F:GO:0000166; F:GO:0004672; F:GO:0004674; F:GO:0005515; F:GO:0005524; F:GO:0016301; F:GO:0016740; C:GO:0005886; C:GO:0016020; C:GO:0016021; C:GO:00…	P:protein phosphorylation; P:water transport; P:multicellular organism development; P:response to wounding; P:embryo development ending in seed dormancy; P:phosphorylation; P:water homeostasis; P:endodermal cell differentiation; P:regulation of cell fate specification; P:establishment of protein localization; P:regulation of cell division; P:potassium ion homeostasis; P:cell wall organization; P:…
Oleur061Scf0058g05007.1	17	P:GO:0006281; P:GO:0006298; P:GO:0006312; P:GO:0006974; P:GO:0009555; P:GO:0009845; P:GO:0010154; P:GO:0048316; F:GO:0003697; F:GO:0005524; F:GO:0016887; F:GO:0030983; C:GO:0000790; C:GO:0000795; C:GO:0005634; C:GO:0005712; C:GO:0032389	P:DNA repair; P:mismatch repair; P:mitotic recombination; P:cellular response to DNA damage stimulus; P:pollen development; P:seed germination; P:fruit development; P:seed development; F:single-stranded DNA binding; F:ATP binding; F:ATPase activity; F:mismatched DNA binding; C:nuclear chromatin; C:synaptonemal complex; C:nucleus; C:chiasma; C:MutLalpha complex
Oleur061Scf0058g05008.1	4	F:GO:0000166; F:GO:0005525; C:GO:0005737; C:GO:0005829	F:nucleotide binding; F:GTP binding; C:cytoplasm; C:cytosol
Oleur061Scf0058g06002.1	11	P:GO:0006468; P:GO:0016310; F:GO:0000166; F:GO:0004672; F:GO:0004674; F:GO:0005524; F:GO:0016301; F:GO:0016740; C:GO:0005886; C:GO:0016020; C:GO:0016021	P:protein phosphorylation; P:phosphorylation; F:nucleotide binding; F:protein kinase activity; F:protein serine/threonine kinase activity; F:ATP binding; F:kinase activity; F:transferase activity; C:plasma membrane; C:membrane; C:integral component of membrane
Oleur061Scf0058g08007.1	12	P:GO:0006468; P:GO:0016310; P:GO:0035556; F:GO:0000166; F:GO:0004672; F:GO:0004674; F:GO:0005524; F:GO:0016301; F:GO:0016740; C:GO:0005634; C:GO:0005737; C:GO:0005886	P:protein phosphorylation; P:phosphorylation; P:intracellular signal transduction; F:nucleotide binding; F:protein kinase activity; F:protein serine/threonine kinase activity; F:ATP binding; F:kinase activity; F:transferase activity; C:nucleus; C:cytoplasm; C:plasma membrane
Oleur061Scf0058g08018.1	17	P:GO:0002943; P:GO:0006469; P:GO:0008033; P:GO:0055114; P:GO:0060548; F:GO:0003723; F:GO:0003725; F:GO:0003824; F:GO:0004860; F:GO:0005515; F:GO:0016491; F:GO:0017150; F:GO:0050660; C:GO:0005737; C:GO:0005739; C:GO:0005783; C:GO:0005829	P:tRNA dihydrouridine synthesis; P:negative regulation of protein kinase activity; P:tRNA processing; P:oxidation-reduction process; P:negative regulation of cell death; F:RNA binding; F:double-stranded RNA binding; F:catalytic activity; F:protein kinase inhibitor activity; F:protein binding; F:oxidoreductase activity; F:tRNA dihydrouridine synthase activity; F:flavin adenine dinucleotide binding…
Oleur061Scf0058g08025.1	9	P:GO:0006970; P:GO:0009414; P:GO:0016567; P:GO:0051865; F:GO:0003677; F:GO:0004842; F:GO:0008270; F:GO:0046872; C:GO:0005634	P:response to osmotic stress; P:response to water deprivation; P:protein ubiquitination; P:protein autoubiquitination; F:DNA binding; F:ubiquitin-protein transferase activity; F:zinc ion binding; F:metal ion binding; C:nucleus
Oleur061Scf0058g09033.1	15	P:GO:0006486; P:GO:0009311; P:GO:0009846; P:GO:0009860; P:GO:0018279; P:GO:0097503; F:GO:0008373; F:GO:0016740; F:GO:0016757; C:GO:0000139; C:GO:0005768; C:GO:0005794; C:GO:0005802; C:GO:0016020; C:GO:0016021	P:protein glycosylation; P:oligosaccharide metabolic process; P:pollen germination; P:pollen tube growth; P:protein N-linked glycosylation via asparagine; P:sialylation; F:sialyltransferase activity; F:transferase activity; F:transferase activity, transferring glycosyl groups; C:Golgi membrane; C:endosome; C:Golgi apparatus; C:trans-Golgi network; C:membrane; C:integral component of membrane
Oleur061Scf0058g10001.1	15	P:GO:0006486; P:GO:0007030; P:GO:0007219; P:GO:0033577; P:GO:0042052; P:GO:0045746; P:GO:0045747; P:GO:0060537; P:GO:2000035; F:GO:0016740; F:GO:0016757; F:GO:0046527; C:GO:0005783; C:GO:0005788; C:GO:0012505	P:protein glycosylation; P:Golgi organization; P:Notch signaling pathway; P:protein glycosylation in endoplasmic reticulum; P:rhabdomere development; P:negative regulation of Notch signaling pathway; P:positive regulation of Notch signaling pathway; P:muscle tissue development; P:regulation of stem cell division; F:transferase activity; F:transferase activity, transferring glycosyl groups; F:gluc…
Oleur061Scf0058g10007.1	15	P:GO:0000398; P:GO:0006397; P:GO:0008380; P:GO:0034504; P:GO:1900087; C:GO:0000974; C:GO:0001650; C:GO:0005634; C:GO:0005662; C:GO:0005681; C:GO:0016607; C:GO:0031965; C:GO:0071011; C:GO:0071013; C:GO:0080008	P:mRNA splicing, via spliceosome; P:mRNA processing; P:RNA splicing; P:protein localization to nucleus; P:positive regulation of G1/S transition of mitotic cell cycle; C:Prp19 complex; C:fibrillar center; C:nucleus; C:DNA replication factor A complex; C:spliceosomal complex; C:nuclear speck; C:nuclear membrane; C:precatalytic spliceosome; C:catalytic step 2 spliceosome; C:Cul4-RING E3 ubiquitin l…
Oleur061Scf0058g10012.1	1	C:GO:0005576	C:extracellular region
Oleur061Scf0058g11023.1	16	P:GO:0006468; P:GO:0008152; P:GO:0009658; P:GO:0016310; P:GO:0035556; F:GO:0000166; F:GO:0004672; F:GO:0004674; F:GO:0004712; F:GO:0004871; F:GO:0005524; F:GO:0016301; F:GO:0016597; F:GO:0016740; C:GO:0005737; C:GO:0005829	P:protein phosphorylation; P:metabolic process; P:chloroplast organization; P:phosphorylation; P:intracellular signal transduction; F:nucleotide binding; F:protein kinase activity; F:protein serine/threonine kinase activity; F:protein serine/threonine/tyrosine kinase activity; F:obsolete signal transducer activity; F:ATP binding; F:kinase activity; F:amino acid binding; F:transferase activity; C:…
Oleur061Scf0058g11027.1	10	P:GO:0006468; P:GO:0016310; P:GO:0016567; F:GO:0000166; F:GO:0004672; F:GO:0004674; F:GO:0004842; F:GO:0005524; F:GO:0016301; F:GO:0016740	P:protein phosphorylation; P:phosphorylation; P:protein ubiquitination; F:nucleotide binding; F:protein kinase activity; F:protein serine/threonine kinase activity; F:ubiquitin-protein transferase activity; F:ATP binding; F:kinase activity; F:transferase activity
Oleur061Scf0058g11030.1	4	P:GO:0006511; P:GO:0016567; C:GO:0005634; C:GO:0019005	P:ubiquitin-dependent protein catabolic process; P:protein ubiquitination; C:nucleus; C:SCF ubiquitin ligase complex
Oleur061Scf0058g12011.1	12	P:GO:0006631; P:GO:0055114; F:GO:0004497; F:GO:0005506; F:GO:0016491; F:GO:0016705; F:GO:0018685; F:GO:0020037; F:GO:0046872; F:GO:0070330; C:GO:0016020; C:GO:0016021	P:fatty acid metabolic process; P:oxidation-reduction process; F:monooxygenase activity; F:iron ion binding; F:oxidoreductase activity; F:oxidoreductase activity, acting on paired donors, with incorporation or reduction of molecular oxygen; F:alkane 1-monooxygenase activity; F:heme binding; F:metal ion binding; F:aromatase activity; C:membrane; C:integral component of membrane
Oleur061Scf0058g12013.1	7	P:GO:0006810; P:GO:0006855; P:GO:0055085; F:GO:0015297; F:GO:0042910; C:GO:0016020; C:GO:0016021	P:transport; P:drug transmembrane transport; P:transmembrane transport; F:antiporter activity; F:xenobiotic transmembrane transporter activity; C:membrane; C:integral component of membrane
Oleur061Scf0058g12016.1	11	P:GO:0035336; P:GO:0055114; F:GO:0004497; F:GO:0005506; F:GO:0016491; F:GO:0016705; F:GO:0016709; F:GO:0020037; F:GO:0046872; C:GO:0016020; C:GO:0016021	P:long-chain fatty-acyl-CoA metabolic process; P:oxidation-reduction process; F:monooxygenase activity; F:iron ion binding; F:oxidoreductase activity; F:oxidoreductase activity, acting on paired donors, with incorporation or reduction of molecular oxygen; F:oxidoreductase activity, acting on paired donors, with incorporation or reduction of molecular oxygen, NAD(P)H as one donor, and incorporatio…
Oleur061Scf0058g13010.1	10	P:GO:0006468; P:GO:0009555; P:GO:0016310; F:GO:0000166; F:GO:0004672; F:GO:0004674; F:GO:0005524; F:GO:0016301; F:GO:0016740; C:GO:0005737	P:protein phosphorylation; P:pollen development; P:phosphorylation; F:nucleotide binding; F:protein kinase activity; F:protein serine/threonine kinase activity; F:ATP binding; F:kinase activity; F:transferase activity; C:cytoplasm
Oleur061Scf0058g13011.1	11	P:GO:0000165; P:GO:0006468; P:GO:0016310; F:GO:0000166; F:GO:0004672; F:GO:0004674; F:GO:0004707; F:GO:0005524; F:GO:0016301; F:GO:0016740; C:GO:0005622	P:MAPK cascade; P:protein phosphorylation; P:phosphorylation; F:nucleotide binding; F:protein kinase activity; F:protein serine/threonine kinase activity; F:MAP kinase activity; F:ATP binding; F:kinase activity; F:transferase activity; C:intracellular
Oleur061Scf0058g14001.1	8	P:GO:0071555; F:GO:0016740; F:GO:0016757; F:GO:0035252; C:GO:0000139; C:GO:0005794; C:GO:0016020; C:GO:0016021	P:cell wall organization; F:transferase activity; F:transferase activity, transferring glycosyl groups; F:UDP-xylosyltransferase activity; C:Golgi membrane; C:Golgi apparatus; C:membrane; C:integral component of membrane
Oleur061Scf0060g00002.1	14	P:GO:0006351; P:GO:0006353; P:GO:0006355; P:GO:0008380; P:GO:0009658; P:GO:0032502; P:GO:0042255; F:GO:0003690; F:GO:0003727; F:GO:0019843; C:GO:0009295; C:GO:0009507; C:GO:0009508; C:GO:0009536	P:transcription, DNA-templated; P:DNA-templated transcription, termination; P:regulation of transcription, DNA-templated; P:RNA splicing; P:chloroplast organization; P:developmental process; P:ribosome assembly; F:double-stranded DNA binding; F:single-stranded RNA binding; F:rRNA binding; C:nucleoid; C:chloroplast; C:plastid chromosome; C:plastid
Oleur061Scf0060g00006.1	7	P:GO:0006094; P:GO:0006096; P:GO:0008152; F:GO:0003824; F:GO:0004619; F:GO:0016853; F:GO:0016868	P:gluconeogenesis; P:glycolytic process; P:metabolic process; F:catalytic activity; F:phosphoglycerate mutase activity; F:isomerase activity; F:intramolecular transferase activity, phosphotransferases
Oleur061Scf0060g00008.1	10	P:GO:0006351; P:GO:0006353; P:GO:0006355; P:GO:0008033; F:GO:0003677; F:GO:0003690; F:GO:0003723; C:GO:0005739; C:GO:0009507; C:GO:0009536	P:transcription, DNA-templated; P:DNA-templated transcription, termination; P:regulation of transcription, DNA-templated; P:tRNA processing; F:DNA binding; F:double-stranded DNA binding; F:RNA binding; C:mitochondrion; C:chloroplast; C:plastid
Oleur061Scf0060g00010.1	11	P:GO:0005975; P:GO:0008152; P:GO:0010214; F:GO:0004553; F:GO:0016787; F:GO:0016798; F:GO:0046556; C:GO:0005576; C:GO:0009505; C:GO:0031012; C:GO:0048046	P:carbohydrate metabolic process; P:metabolic process; P:seed coat development; F:hydrolase activity, hydrolyzing O-glycosyl compounds; F:hydrolase activity; F:hydrolase activity, acting on glycosyl bonds; F:alpha-L-arabinofuranosidase activity; C:extracellular region; C:plant-type cell wall; C:extracellular matrix; C:apoplast
Oleur061Scf0060g00020.1	10	P:GO:0006810; P:GO:0006887; P:GO:0006906; P:GO:0015031; F:GO:0000149; F:GO:0005484; C:GO:0005886; C:GO:0016020; C:GO:0016021; C:GO:0031201	P:transport; P:exocytosis; P:vesicle fusion; P:protein transport; F:SNARE binding; F:SNAP receptor activity; C:plasma membrane; C:membrane; C:integral component of membrane; C:SNARE complex
Oleur061Scf0060g01012.1	9	P:GO:0055114; F:GO:0004497; F:GO:0005506; F:GO:0016491; F:GO:0016705; F:GO:0020037; F:GO:0046872; C:GO:0016020; C:GO:0016021	P:oxidation-reduction process; F:monooxygenase activity; F:iron ion binding; F:oxidoreductase activity; F:oxidoreductase activity, acting on paired donors, with incorporation or reduction of molecular oxygen; F:heme binding; F:metal ion binding; C:membrane; C:integral component of membrane
Oleur061Scf0060g01014.1	13	P:GO:0042343; P:GO:0044550; P:GO:0055114; P:GO:0098542; F:GO:0004497; F:GO:0005506; F:GO:0016491; F:GO:0016705; F:GO:0016709; F:GO:0020037; F:GO:0046872; C:GO:0016020; C:GO:0016021	P:indole glucosinolate metabolic process; P:secondary metabolite biosynthetic process; P:oxidation-reduction process; P:defense response to other organism; F:monooxygenase activity; F:iron ion binding; F:oxidoreductase activity; F:oxidoreductase activity, acting on paired donors, with incorporation or reduction of molecular oxygen; F:oxidoreductase activity, acting on paired donors, with incorpor…
Oleur061Scf0060g01017.1	1	C:GO:0005829	C:cytosol
Oleur061Scf0060g02011.1	9	P:GO:0006544; P:GO:0006563; P:GO:0006730; P:GO:0035999; F:GO:0003824; F:GO:0004372; F:GO:0016740; F:GO:0030170; C:GO:0005739	P:glycine metabolic process; P:L-serine metabolic process; P:one-carbon metabolic process; P:tetrahydrofolate interconversion; F:catalytic activity; F:glycine hydroxymethyltransferase activity; F:transferase activity; F:pyridoxal phosphate binding; C:mitochondrion
Oleur061Scf0060g02014.1	17	P:GO:0006468; P:GO:0007165; P:GO:0009749; P:GO:0010167; P:GO:0016310; P:GO:0035556; P:GO:0046777; P:GO:0048364; F:GO:0000166; F:GO:0004672; F:GO:0004674; F:GO:0005524; F:GO:0016301; F:GO:0016740; C:GO:0005634; C:GO:0005737; C:GO:0005886	P:protein phosphorylation; P:signal transduction; P:response to glucose; P:response to nitrate; P:phosphorylation; P:intracellular signal transduction; P:protein autophosphorylation; P:root development; F:nucleotide binding; F:protein kinase activity; F:protein serine/threonine kinase activity; F:ATP binding; F:kinase activity; F:transferase activity; C:nucleus; C:cytoplasm; C:plasma membrane
Oleur061Scf0060g03002.1	11	P:GO:0000165; P:GO:0006351; P:GO:0006355; P:GO:0009960; P:GO:0045944; P:GO:2000012; F:GO:0000977; F:GO:0003677; F:GO:0003700; F:GO:0046983; C:GO:0005634	P:MAPK cascade; P:transcription, DNA-templated; P:regulation of transcription, DNA-templated; P:endosperm development; P:positive regulation of transcription by RNA polymerase II; P:regulation of auxin polar transport; F:RNA polymerase II regulatory region sequence-specific DNA binding; F:DNA binding; F:DNA-binding transcription factor activity; F:protein dimerization activity; C:nucleus
Oleur061Scf0060g03005.1	11	P:GO:0000165; P:GO:0006351; P:GO:0006355; P:GO:0009960; P:GO:0045944; P:GO:2000012; F:GO:0000977; F:GO:0003677; F:GO:0003700; F:GO:0046983; C:GO:0005634	P:MAPK cascade; P:transcription, DNA-templated; P:regulation of transcription, DNA-templated; P:endosperm development; P:positive regulation of transcription by RNA polymerase II; P:regulation of auxin polar transport; F:RNA polymerase II regulatory region sequence-specific DNA binding; F:DNA binding; F:DNA-binding transcription factor activity; F:protein dimerization activity; C:nucleus
Oleur061Scf0060g03011.1	11	P:GO:0000165; P:GO:0006351; P:GO:0006355; P:GO:0009960; P:GO:0045944; P:GO:2000012; F:GO:0000977; F:GO:0003677; F:GO:0003700; F:GO:0046983; C:GO:0005634	P:MAPK cascade; P:transcription, DNA-templated; P:regulation of transcription, DNA-templated; P:endosperm development; P:positive regulation of transcription by RNA polymerase II; P:regulation of auxin polar transport; F:RNA polymerase II regulatory region sequence-specific DNA binding; F:DNA binding; F:DNA-binding transcription factor activity; F:protein dimerization activity; C:nucleus
Oleur061Scf0060g03013.1	17	P:GO:0006661; P:GO:0006810; P:GO:0006869; P:GO:0015031; P:GO:0035621; P:GO:0046836; F:GO:0008289; F:GO:0017089; F:GO:0051861; F:GO:0070273; F:GO:0097001; C:GO:0000139; C:GO:0005654; C:GO:0005737; C:GO:0005794; C:GO:0005802; C:GO:0016020	P:phosphatidylinositol biosynthetic process; P:transport; P:lipid transport; P:protein transport; P:ER to Golgi ceramide transport; P:glycolipid transport; F:lipid binding; F:glycolipid transfer activity; F:glycolipid binding; F:phosphatidylinositol-4-phosphate binding; F:ceramide binding; C:Golgi membrane; C:nucleoplasm; C:cytoplasm; C:Golgi apparatus; C:trans-Golgi network; C:membrane
Oleur061Scf0060g03015.1	14	P:GO:0000422; P:GO:0006810; P:GO:0006914; P:GO:0015031; P:GO:0034497; P:GO:0034727; P:GO:0044805; P:GO:0050832; C:GO:0000407; C:GO:0000421; C:GO:0005776; C:GO:0016020; C:GO:0016021; C:GO:0031410	P:autophagy of mitochondrion; P:transport; P:autophagy; P:protein transport; P:protein localization to phagophore assembly site; P:piecemeal microautophagy of the nucleus; P:late nucleophagy; P:defense response to fungus; C:phagophore assembly site; C:autophagosome membrane; C:autophagosome; C:membrane; C:integral component of membrane; C:cytoplasmic vesicle
Oleur061Scf0060g03018.1	14	P:GO:0006468; P:GO:0007165; P:GO:0016310; F:GO:0000166; F:GO:0004672; F:GO:0004674; F:GO:0005524; F:GO:0016301; F:GO:0016740; F:GO:0019199; C:GO:0005576; C:GO:0005886; C:GO:0016020; C:GO:0016021	P:protein phosphorylation; P:signal transduction; P:phosphorylation; F:nucleotide binding; F:protein kinase activity; F:protein serine/threonine kinase activity; F:ATP binding; F:kinase activity; F:transferase activity; F:transmembrane receptor protein kinase activity; C:extracellular region; C:plasma membrane; C:membrane; C:integral component of membrane
Oleur061Scf0061g01010.1	11	P:GO:0006351; P:GO:0006355; P:GO:0006468; P:GO:0007275; P:GO:0035556; P:GO:0048364; F:GO:0003677; F:GO:0004674; F:GO:0046983; C:GO:0005634; C:GO:0005829	P:transcription, DNA-templated; P:regulation of transcription, DNA-templated; P:protein phosphorylation; P:multicellular organism development; P:intracellular signal transduction; P:root development; F:DNA binding; F:protein serine/threonine kinase activity; F:protein dimerization activity; C:nucleus; C:cytosol
Oleur061Scf0061g01020.1	17	P:GO:0006508; P:GO:0050832; P:GO:0051603; F:GO:0004197; F:GO:0005515; F:GO:0008233; F:GO:0008234; F:GO:0016787; C:GO:0000932; C:GO:0005615; C:GO:0005764; C:GO:0005773; C:GO:0005794; C:GO:0009506; C:GO:0009507; C:GO:0010494; C:GO:0048046	P:proteolysis; P:defense response to fungus; P:proteolysis involved in cellular protein catabolic process; F:cysteine-type endopeptidase activity; F:protein binding; F:peptidase activity; F:cysteine-type peptidase activity; F:hydrolase activity; C:P-body; C:extracellular space; C:lysosome; C:vacuole; C:Golgi apparatus; C:plasmodesma; C:chloroplast; C:cytoplasmic stress granule; C:apoplast
Oleur061Scf0061g02001.1	7	P:GO:0006351; P:GO:0006355; F:GO:0003677; F:GO:0003700; F:GO:0005515; F:GO:0043565; C:GO:0005634	P:transcription, DNA-templated; P:regulation of transcription, DNA-templated; F:DNA binding; F:DNA-binding transcription factor activity; F:protein binding; F:sequence-specific DNA binding; C:nucleus
Oleur061Scf0062g00002.1	9	P:GO:0010200; P:GO:0016567; P:GO:0043161; P:GO:0046686; F:GO:0004842; F:GO:0008270; F:GO:0016740; F:GO:0046872; F:GO:0061630	P:response to chitin; P:protein ubiquitination; P:proteasome-mediated ubiquitin-dependent protein catabolic process; P:response to cadmium ion; F:ubiquitin-protein transferase activity; F:zinc ion binding; F:transferase activity; F:metal ion binding; F:ubiquitin protein ligase activity
Oleur061Scf0062g00004.1	8	P:GO:0006952; P:GO:0007165; F:GO:0004871; C:GO:0005886; C:GO:0009506; C:GO:0016020; C:GO:0016021; C:GO:0046658	P:defense response; P:signal transduction; F:obsolete signal transducer activity; C:plasma membrane; C:plasmodesma; C:membrane; C:integral component of membrane; C:anchored component of plasma membrane
Oleur061Scf0062g01008.1	3	F:GO:0003676; F:GO:0003723; C:GO:0005634	F:nucleic acid binding; F:RNA binding; C:nucleus
Oleur061Scf0062g01022.1	11	P:GO:0006397; P:GO:0008380; F:GO:0003676; F:GO:0003723; F:GO:0003729; C:GO:0005634; C:GO:0005654; C:GO:0005681; C:GO:0005730; C:GO:0005829; C:GO:0016607	P:mRNA processing; P:RNA splicing; F:nucleic acid binding; F:RNA binding; F:mRNA binding; C:nucleus; C:nucleoplasm; C:spliceosomal complex; C:nucleolus; C:cytosol; C:nuclear speck
Oleur061Scf0062g01023.1	2	C:GO:0009507; C:GO:0009536	C:chloroplast; C:plastid
Oleur061Scf0062g02007.1	12	P:GO:0006397; P:GO:0006406; P:GO:0006810; P:GO:0008380; P:GO:0010267; P:GO:0031047; P:GO:0051028; F:GO:0003723; C:GO:0000347; C:GO:0000445; C:GO:0005634; C:GO:0080008	P:mRNA processing; P:mRNA export from nucleus; P:transport; P:RNA splicing; P:production of ta-siRNAs involved in RNA interference; P:gene silencing by RNA; P:mRNA transport; F:RNA binding; C:THO complex; C:THO complex part of transcription export complex; C:nucleus; C:Cul4-RING E3 ubiquitin ligase complex
Oleur061Scf0062g02012.1	5	P:GO:0006351; P:GO:0006355; F:GO:0003677; F:GO:0003700; C:GO:0005634	P:transcription, DNA-templated; P:regulation of transcription, DNA-templated; F:DNA binding; F:DNA-binding transcription factor activity; C:nucleus
Oleur061Scf0062g03010.1	4	P:GO:0006351; P:GO:0006355; F:GO:0003677; C:GO:0005634	P:transcription, DNA-templated; P:regulation of transcription, DNA-templated; F:DNA binding; C:nucleus
Oleur061Scf0062g03011.1	4	P:GO:0006351; P:GO:0006355; F:GO:0003677; C:GO:0005634	P:transcription, DNA-templated; P:regulation of transcription, DNA-templated; F:DNA binding; C:nucleus
Oleur061Scf0062g03014.1	10	P:GO:0042128; P:GO:0055114; F:GO:0016491; F:GO:0020037; F:GO:0046872; F:GO:0048307; F:GO:0051536; F:GO:0051539; C:GO:0009507; C:GO:0009536	P:nitrate assimilation; P:oxidation-reduction process; F:oxidoreductase activity; F:heme binding; F:metal ion binding; F:ferredoxin-nitrite reductase activity; F:iron-sulfur cluster binding; F:4 iron, 4 sulfur cluster binding; C:chloroplast; C:plastid
Oleur061Scf0062g03015.1	15	P:GO:0006486; P:GO:0006487; P:GO:0036065; P:GO:0042355; P:GO:0071555; F:GO:0008417; F:GO:0016740; F:GO:0016757; F:GO:0018392; F:GO:0046872; F:GO:0046920; C:GO:0005794; C:GO:0016020; C:GO:0016021; C:GO:0032580	P:protein glycosylation; P:protein N-linked glycosylation; P:fucosylation; P:L-fucose catabolic process; P:cell wall organization; F:fucosyltransferase activity; F:transferase activity; F:transferase activity, transferring glycosyl groups; F:glycoprotein 3-alpha-L-fucosyltransferase activity; F:metal ion binding; F:alpha-(1->3)-fucosyltransferase activity; C:Golgi apparatus; C:membrane; C:integra…
Oleur061Scf0062g03019.1	9	P:GO:0006693; P:GO:0045599; P:GO:0055114; F:GO:0008270; F:GO:0016491; F:GO:0036132; F:GO:0047522; C:GO:0005739; C:GO:0005777	P:prostaglandin metabolic process; P:negative regulation of fat cell differentiation; P:oxidation-reduction process; F:zinc ion binding; F:oxidoreductase activity; F:13-prostaglandin reductase activity; F:15-oxoprostaglandin 13-oxidase activity; C:mitochondrion; C:peroxisome
Oleur061Scf0062g03020.1	18	P:GO:0006629; P:GO:0006631; P:GO:0006693; P:GO:0007179; P:GO:0007565; P:GO:0007567; P:GO:0030728; P:GO:0045786; P:GO:0055114; P:GO:0070493; P:GO:0097070; F:GO:0003824; F:GO:0004957; F:GO:0016404; F:GO:0016491; F:GO:0051287; F:GO:0070403; C:GO:0005737	P:lipid metabolic process; P:fatty acid metabolic process; P:prostaglandin metabolic process; P:transforming growth factor beta receptor signaling pathway; P:female pregnancy; P:parturition; P:ovulation; P:negative regulation of cell cycle; P:oxidation-reduction process; P:thrombin-activated receptor signaling pathway; P:ductus arteriosus closure; F:catalytic activity; F:prostaglandin E receptor …
Oleur061Scf0062g04003.1	3	P:GO:0016567; F:GO:0004842; F:GO:0016740	P:protein ubiquitination; F:ubiquitin-protein transferase activity; F:transferase activity
Oleur061Scf0062g04017.1	8	P:GO:0006351; P:GO:0006355; P:GO:0009738; F:GO:0003677; F:GO:0003700; F:GO:0005515; F:GO:0043565; C:GO:0005634	P:transcription, DNA-templated; P:regulation of transcription, DNA-templated; P:abscisic acid-activated signaling pathway; F:DNA binding; F:DNA-binding transcription factor activity; F:protein binding; F:sequence-specific DNA binding; C:nucleus
Oleur061Scf0062g04018.1	15	P:GO:0006662; P:GO:0010497; P:GO:0010647; P:GO:0034599; P:GO:0045454; P:GO:0048509; P:GO:0055114; P:GO:0098869; F:GO:0004791; F:GO:0015035; F:GO:0016671; F:GO:0047134; C:GO:0009507; C:GO:0009536; C:GO:0009570	P:glycerol ether metabolic process; P:plasmodesmata-mediated intercellular transport; P:positive regulation of cell communication; P:cellular response to oxidative stress; P:cell redox homeostasis; P:regulation of meristem development; P:oxidation-reduction process; P:cellular oxidant detoxification; F:thioredoxin-disulfide reductase activity; F:protein disulfide oxidoreductase activity; F:oxidor…
Oleur061Scf0062g04021.1	8	P:GO:0009699; P:GO:0009809; P:GO:0032259; F:GO:0008168; F:GO:0008171; F:GO:0016740; F:GO:0042409; F:GO:0046872	P:phenylpropanoid biosynthetic process; P:lignin biosynthetic process; P:methylation; F:methyltransferase activity; F:O-methyltransferase activity; F:transferase activity; F:caffeoyl-CoA O-methyltransferase activity; F:metal ion binding
Oleur061Scf0062g05004.1	5	P:GO:0006412; F:GO:0003735; C:GO:0005737; C:GO:0005840; C:GO:1990904	P:translation; F:structural constituent of ribosome; C:cytoplasm; C:ribosome; C:ribonucleoprotein complex
Oleur061Scf0062g06004.1	10	P:GO:0032259; P:GO:0045491; P:GO:0045492; F:GO:0008168; F:GO:0016740; F:GO:0030775; C:GO:0000139; C:GO:0005794; C:GO:0016020; C:GO:0016021	P:methylation; P:xylan metabolic process; P:xylan biosynthetic process; F:methyltransferase activity; F:transferase activity; F:glucuronoxylan 4-O-methyltransferase activity; C:Golgi membrane; C:Golgi apparatus; C:membrane; C:integral component of membrane
Oleur061Scf0062g06014.1	4	P:GO:0045454; C:GO:0009507; C:GO:0009536; C:GO:0009570	P:cell redox homeostasis; C:chloroplast; C:plastid; C:chloroplast stroma
Oleur061Scf0062g06017.1	20	P:GO:0006508; P:GO:0009408; P:GO:0010304; F:GO:0000166; F:GO:0004176; F:GO:0004222; F:GO:0005524; F:GO:0008233; F:GO:0008237; F:GO:0016787; F:GO:0046872; C:GO:0005739; C:GO:0005743; C:GO:0009507; C:GO:0009535; C:GO:0009536; C:GO:0009579; C:GO:0009941; C:GO:0016020; C:GO:0016021	P:proteolysis; P:response to heat; P:PSII associated light-harvesting complex II catabolic process; F:nucleotide binding; F:ATP-dependent peptidase activity; F:metalloendopeptidase activity; F:ATP binding; F:peptidase activity; F:metallopeptidase activity; F:hydrolase activity; F:metal ion binding; C:mitochondrion; C:mitochondrial inner membrane; C:chloroplast; C:chloroplast thylakoid membrane; C…
Oleur061Scf0062g06018.1	5	P:GO:0005992; P:GO:0016311; F:GO:0003824; F:GO:0004805; F:GO:0016787	P:trehalose biosynthetic process; P:dephosphorylation; F:catalytic activity; F:trehalose-phosphatase activity; F:hydrolase activity
Oleur061Scf0062g06019.1	19	P:GO:0006810; P:GO:0006886; P:GO:0006888; P:GO:0009791; P:GO:0015031; P:GO:0032527; P:GO:0045056; P:GO:0048211; P:GO:0048280; P:GO:0061025; F:GO:0008565; C:GO:0000139; C:GO:0005737; C:GO:0005783; C:GO:0005794; C:GO:0005795; C:GO:0005829; C:GO:0012507; C:GO:0016020	P:transport; P:intracellular protein transport; P:endoplasmic reticulum to Golgi vesicle-mediated transport; P:post-embryonic development; P:protein transport; P:protein exit from endoplasmic reticulum; P:transcytosis; P:Golgi vesicle docking; P:vesicle fusion with Golgi apparatus; P:membrane fusion; F:obsolete protein transporter activity; C:Golgi membrane; C:cytoplasm; C:endoplasmic reticulum; …
Oleur061Scf0062g06021.1	9	P:GO:0006810; P:GO:0008643; P:GO:0034219; F:GO:0005515; F:GO:0051119; C:GO:0005886; C:GO:0005887; C:GO:0016020; C:GO:0016021	P:transport; P:carbohydrate transport; P:carbohydrate transmembrane transport; F:protein binding; F:sugar transmembrane transporter activity; C:plasma membrane; C:integral component of plasma membrane; C:membrane; C:integral component of membrane
Oleur061Scf0062g06032.1	16	P:GO:0006810; P:GO:0006817; P:GO:0016036; P:GO:0035435; P:GO:0055085; P:GO:1901684; F:GO:0005315; F:GO:0005515; F:GO:0015114; F:GO:0015293; F:GO:0022857; F:GO:1901683; C:GO:0005886; C:GO:0005887; C:GO:0016020; C:GO:0016021	P:transport; P:phosphate ion transport; P:cellular response to phosphate starvation; P:phosphate ion transmembrane transport; P:transmembrane transport; P:arsenate ion transmembrane transport; F:inorganic phosphate transmembrane transporter activity; F:protein binding; F:phosphate ion transmembrane transporter activity; F:symporter activity; F:transmembrane transporter activity; F:arsenate ion tr…
Oleur061Scf0063g01005.1	14	P:GO:0016569; P:GO:0016571; P:GO:0032259; P:GO:0034968; P:GO:0040029; F:GO:0008168; F:GO:0008270; F:GO:0016740; F:GO:0018024; F:GO:0042393; F:GO:0046872; C:GO:0000775; C:GO:0005634; C:GO:0005694	P:covalent chromatin modification; P:histone methylation; P:methylation; P:histone lysine methylation; P:regulation of gene expression, epigenetic; F:methyltransferase activity; F:zinc ion binding; F:transferase activity; F:histone-lysine N-methyltransferase activity; F:histone binding; F:metal ion binding; C:chromosome, centromeric region; C:nucleus; C:chromosome
Oleur061Scf0063g03033.1	13	P:GO:0006810; P:GO:0055114; F:GO:0008137; F:GO:0016491; F:GO:0046872; F:GO:0048038; F:GO:0051536; F:GO:0051539; C:GO:0009507; C:GO:0009535; C:GO:0009536; C:GO:0009579; C:GO:0016020	P:transport; P:oxidation-reduction process; F:NADH dehydrogenase (ubiquinone) activity; F:oxidoreductase activity; F:metal ion binding; F:quinone binding; F:iron-sulfur cluster binding; F:4 iron, 4 sulfur cluster binding; C:chloroplast; C:chloroplast thylakoid membrane; C:plastid; C:thylakoid; C:membrane
Oleur061Scf0064g01002.1	13	P:GO:0006486; P:GO:0010493; P:GO:0036065; P:GO:0071555; F:GO:0008417; F:GO:0016740; F:GO:0016757; F:GO:0046920; C:GO:0000139; C:GO:0005794; C:GO:0016020; C:GO:0016021; C:GO:0032580	P:protein glycosylation; P:Lewis a epitope biosynthetic process; P:fucosylation; P:cell wall organization; F:fucosyltransferase activity; F:transferase activity; F:transferase activity, transferring glycosyl groups; F:alpha-(1->3)-fucosyltransferase activity; C:Golgi membrane; C:Golgi apparatus; C:membrane; C:integral component of membrane; C:Golgi cisterna membrane
Oleur061Scf0064g01003.1	9	P:GO:0006351; P:GO:0006355; P:GO:0009723; F:GO:0003677; F:GO:0005515; F:GO:0042803; F:GO:0043565; C:GO:0005634; C:GO:0005730	P:transcription, DNA-templated; P:regulation of transcription, DNA-templated; P:response to ethylene; F:DNA binding; F:protein binding; F:protein homodimerization activity; F:sequence-specific DNA binding; C:nucleus; C:nucleolus
Oleur061Scf0064g01008.1	3	P:GO:0055114; F:GO:0016491; C:GO:0005737	P:oxidation-reduction process; F:oxidoreductase activity; C:cytoplasm
Oleur061Scf0064g02012.1	7	P:GO:0016311; F:GO:0003993; F:GO:0016787; F:GO:0030145; F:GO:0046872; C:GO:0005576; C:GO:0005615	P:dephosphorylation; F:acid phosphatase activity; F:hydrolase activity; F:manganese ion binding; F:metal ion binding; C:extracellular region; C:extracellular space
Oleur061Scf0064g02015.1	4	F:GO:0005515; C:GO:0005634; C:GO:0005654; C:GO:0030054	F:protein binding; C:nucleus; C:nucleoplasm; C:cell junction
Oleur061Scf0064g02018.1	19	P:GO:0006810; P:GO:0006886; P:GO:0006888; P:GO:0006890; P:GO:0006891; P:GO:0015031; P:GO:0016192; F:GO:0005179; F:GO:0005198; F:GO:0005515; C:GO:0000139; C:GO:0005576; C:GO:0005737; C:GO:0005794; C:GO:0016020; C:GO:0030117; C:GO:0030126; C:GO:0030663; C:GO:0031410	P:transport; P:intracellular protein transport; P:endoplasmic reticulum to Golgi vesicle-mediated transport; P:retrograde vesicle-mediated transport, Golgi to endoplasmic reticulum; P:intra-Golgi vesicle-mediated transport; P:protein transport; P:vesicle-mediated transport; F:hormone activity; F:structural molecule activity; F:protein binding; C:Golgi membrane; C:extracellular region; C:cytoplasm…
Oleur061Scf0064g03015.1	8	P:GO:0006351; P:GO:0006355; P:GO:0048497; F:GO:0003677; F:GO:0003700; F:GO:0008289; F:GO:0043565; C:GO:0005634	P:transcription, DNA-templated; P:regulation of transcription, DNA-templated; P:maintenance of floral organ identity; F:DNA binding; F:DNA-binding transcription factor activity; F:lipid binding; F:sequence-specific DNA binding; C:nucleus
Oleur061Scf0064g04011.1	11	P:GO:0009698; P:GO:0009809; P:GO:0046274; P:GO:0055114; F:GO:0005507; F:GO:0016491; F:GO:0016722; F:GO:0046872; F:GO:0052716; C:GO:0005576; C:GO:0048046	P:phenylpropanoid metabolic process; P:lignin biosynthetic process; P:lignin catabolic process; P:oxidation-reduction process; F:copper ion binding; F:oxidoreductase activity; F:oxidoreductase activity, oxidizing metal ions; F:metal ion binding; F:hydroquinone:oxygen oxidoreductase activity; C:extracellular region; C:apoplast
Oleur061Scf0064g05015.1	14	P:GO:0006810; P:GO:0006811; P:GO:0015711; P:GO:0055085; P:GO:0070417; F:GO:0000166; F:GO:0005524; F:GO:0008514; F:GO:0022857; C:GO:0005773; C:GO:0005774; C:GO:0009705; C:GO:0016020; C:GO:0016021	P:transport; P:ion transport; P:organic anion transport; P:transmembrane transport; P:cellular response to cold; F:nucleotide binding; F:ATP binding; F:organic anion transmembrane transporter activity; F:transmembrane transporter activity; C:vacuole; C:vacuolar membrane; C:plant-type vacuole membrane; C:membrane; C:integral component of membrane
Oleur061Scf0064g05024.1	11	P:GO:0001503; P:GO:0002281; P:GO:0006351; P:GO:0006355; P:GO:0008150; P:GO:0030154; P:GO:0045892; P:GO:0050727; P:GO:0071354; F:GO:0003674; C:GO:0005575	P:ossification; P:macrophage activation involved in immune response; P:transcription, DNA-templated; P:regulation of transcription, DNA-templated; P:biological_process; P:cell differentiation; P:negative regulation of transcription, DNA-templated; P:regulation of inflammatory response; P:cellular response to interleukin-6; F:molecular_function; C:cellular_component
Oleur061Scf0064g05030.1	14	P:GO:0001709; P:GO:0006397; P:GO:0007275; P:GO:0009908; P:GO:0030154; P:GO:0061158; F:GO:0003677; F:GO:0003723; F:GO:0003730; F:GO:0005515; F:GO:0046872; C:GO:0005634; C:GO:0005829; C:GO:0016607	P:cell fate determination; P:mRNA processing; P:multicellular organism development; P:flower development; P:cell differentiation; P:3'-UTR-mediated mRNA destabilization; F:DNA binding; F:RNA binding; F:mRNA 3'-UTR binding; F:protein binding; F:metal ion binding; C:nucleus; C:cytosol; C:nuclear speck
Oleur061Scf0064g05036.1	8	P:GO:0006508; P:GO:0030163; P:GO:0080167; F:GO:0004190; F:GO:0008233; F:GO:0016787; C:GO:0009505; C:GO:0016020	P:proteolysis; P:protein catabolic process; P:response to karrikin; F:aspartic-type endopeptidase activity; F:peptidase activity; F:hydrolase activity; C:plant-type cell wall; C:membrane
Oleur061Scf0064g05037.1	6	P:GO:0006351; P:GO:0006355; P:GO:0009834; P:GO:0048829; F:GO:0003677; C:GO:0005634	P:transcription, DNA-templated; P:regulation of transcription, DNA-templated; P:plant-type secondary cell wall biogenesis; P:root cap development; F:DNA binding; C:nucleus
Oleur061Scf0064g05038.1	11	P:GO:0006810; P:GO:0055085; F:GO:0000166; F:GO:0005524; F:GO:0016787; F:GO:0016887; F:GO:0042626; C:GO:0009507; C:GO:0009536; C:GO:0016020; C:GO:0016021	P:transport; P:transmembrane transport; F:nucleotide binding; F:ATP binding; F:hydrolase activity; F:ATPase activity; F:ATPase-coupled transmembrane transporter activity; C:chloroplast; C:plastid; C:membrane; C:integral component of membrane
Oleur061Scf0064g06005.1	16	P:GO:0005978; P:GO:0008152; P:GO:0009058; P:GO:0019252; P:GO:0048573; F:GO:0000166; F:GO:0003824; F:GO:0005524; F:GO:0008878; F:GO:0016740; F:GO:0016779; C:GO:0009507; C:GO:0009536; C:GO:0009570; C:GO:0030931; C:GO:0048046	P:glycogen biosynthetic process; P:metabolic process; P:biosynthetic process; P:starch biosynthetic process; P:photoperiodism, flowering; F:nucleotide binding; F:catalytic activity; F:ATP binding; F:glucose-1-phosphate adenylyltransferase activity; F:transferase activity; F:nucleotidyltransferase activity; C:chloroplast; C:plastid; C:chloroplast stroma; C:heterotetrameric ADPG pyrophosphorylase c…
Oleur061Scf0064g06006.1	8	P:GO:0006508; P:GO:0030163; F:GO:0004190; F:GO:0008233; F:GO:0016787; C:GO:0005886; C:GO:0016020; C:GO:0031225	P:proteolysis; P:protein catabolic process; F:aspartic-type endopeptidase activity; F:peptidase activity; F:hydrolase activity; C:plasma membrane; C:membrane; C:anchored component of membrane
Oleur061Scf0064g07032.1	10	P:GO:0006508; P:GO:0010074; P:GO:0040008; F:GO:0004252; F:GO:0008233; F:GO:0008236; F:GO:0016787; C:GO:0005783; C:GO:0005886; C:GO:0016020	P:proteolysis; P:maintenance of meristem identity; P:regulation of growth; F:serine-type endopeptidase activity; F:peptidase activity; F:serine-type peptidase activity; F:hydrolase activity; C:endoplasmic reticulum; C:plasma membrane; C:membrane
Oleur061Scf0064g07033.1	12	P:GO:0009738; P:GO:0009789; P:GO:0070534; P:GO:0080148; F:GO:0004842; F:GO:0005515; F:GO:0008270; F:GO:0016740; F:GO:0046872; C:GO:0005634; C:GO:0005886; C:GO:0016020	P:abscisic acid-activated signaling pathway; P:positive regulation of abscisic acid-activated signaling pathway; P:protein K63-linked ubiquitination; P:negative regulation of response to water deprivation; F:ubiquitin-protein transferase activity; F:protein binding; F:zinc ion binding; F:transferase activity; F:metal ion binding; C:nucleus; C:plasma membrane; C:membrane
Oleur061Scf0064g07035.1	19	P:GO:0006351; P:GO:0006355; P:GO:0006397; P:GO:0007275; P:GO:0008283; P:GO:0008380; P:GO:0035308; P:GO:0043086; P:GO:0050790; F:GO:0003677; F:GO:0003723; F:GO:0003729; F:GO:0004864; F:GO:0004865; F:GO:0019888; C:GO:0005634; C:GO:0005654; C:GO:0005681; C:GO:0016607	P:transcription, DNA-templated; P:regulation of transcription, DNA-templated; P:mRNA processing; P:multicellular organism development; P:cell population proliferation; P:RNA splicing; P:negative regulation of protein dephosphorylation; P:negative regulation of catalytic activity; P:regulation of catalytic activity; F:DNA binding; F:RNA binding; F:mRNA binding; F:protein phosphatase inhibitor acti…
Oleur061Scf0064g08017.1	9	P:GO:0006468; P:GO:0008152; P:GO:0016311; F:GO:0004674; F:GO:0008967; F:GO:0016787; F:GO:0016791; C:GO:0005829; C:GO:0009507	P:protein phosphorylation; P:metabolic process; P:dephosphorylation; F:protein serine/threonine kinase activity; F:phosphoglycolate phosphatase activity; F:hydrolase activity; F:phosphatase activity; C:cytosol; C:chloroplast
Oleur061Scf0064g09001.1	8	P:GO:0006810; P:GO:0015031; F:GO:0005215; C:GO:0000139; C:GO:0005622; C:GO:0005794; C:GO:0005886; C:GO:0016020	P:transport; P:protein transport; F:transporter activity; C:Golgi membrane; C:intracellular; C:Golgi apparatus; C:plasma membrane; C:membrane
Oleur061Scf0064g09021.1	11	P:GO:0009738; P:GO:0009789; P:GO:0043547; F:GO:0005096; F:GO:0005543; F:GO:0008289; F:GO:0046872; C:GO:0005634; C:GO:0005773; C:GO:0005886; C:GO:0016020	P:abscisic acid-activated signaling pathway; P:positive regulation of abscisic acid-activated signaling pathway; P:positive regulation of GTPase activity; F:GTPase activator activity; F:phospholipid binding; F:lipid binding; F:metal ion binding; C:nucleus; C:vacuole; C:plasma membrane; C:membrane
Oleur061Scf0064g09022.1	7	P:GO:0007049; P:GO:0007064; P:GO:0008285; P:GO:0051301; F:GO:0003674; F:GO:0003677; C:GO:0005634	P:cell cycle; P:mitotic sister chromatid cohesion; P:negative regulation of cell population proliferation; P:cell division; F:molecular_function; F:DNA binding; C:nucleus
Oleur061Scf0064g09026.1	9	P:GO:0051707; P:GO:0080151; F:GO:0000210; F:GO:0016787; F:GO:0035529; F:GO:0046872; F:GO:0047631; F:GO:0051287; C:GO:0005829	P:response to other organism; P:positive regulation of salicylic acid mediated signaling pathway; F:NAD+ diphosphatase activity; F:hydrolase activity; F:NADH pyrophosphatase activity; F:metal ion binding; F:ADP-ribose diphosphatase activity; F:NAD binding; C:cytosol
Oleur061Scf0064g09030.1	7	P:GO:0009910; P:GO:0030001; F:GO:0008270; F:GO:0046872; C:GO:0005634; C:GO:0005730; C:GO:0005737	P:negative regulation of flower development; P:metal ion transport; F:zinc ion binding; F:metal ion binding; C:nucleus; C:nucleolus; C:cytoplasm
Oleur061Scf0064g09031.1	19	P:GO:0006338; P:GO:0006351; P:GO:0006355; P:GO:0006357; P:GO:0009631; P:GO:0009733; P:GO:0009735; P:GO:0016573; P:GO:0035065; P:GO:0035066; P:GO:0042127; F:GO:0003677; F:GO:0003682; F:GO:0003700; F:GO:0003713; F:GO:0005515; F:GO:0008270; F:GO:0046872; C:GO:0005634	P:chromatin remodeling; P:transcription, DNA-templated; P:regulation of transcription, DNA-templated; P:regulation of transcription by RNA polymerase II; P:cold acclimation; P:response to auxin; P:response to cytokinin; P:histone acetylation; P:regulation of histone acetylation; P:positive regulation of histone acetylation; P:regulation of cell population proliferation; F:DNA binding; F:chromatin…
Oleur061Scf0064g10005.1	6	P:GO:0006351; P:GO:0006355; F:GO:0003700; F:GO:0043565; C:GO:0005634; C:GO:0005737	P:transcription, DNA-templated; P:regulation of transcription, DNA-templated; F:DNA-binding transcription factor activity; F:sequence-specific DNA binding; C:nucleus; C:cytoplasm
Oleur061Scf0064g10009.1	9	P:GO:0001666; P:GO:0002244; P:GO:0010468; P:GO:0016226; P:GO:0032364; F:GO:0046872; F:GO:0051536; F:GO:0051539; C:GO:0097361	P:response to hypoxia; P:hematopoietic progenitor cell differentiation; P:regulation of gene expression; P:iron-sulfur cluster assembly; P:oxygen homeostasis; F:metal ion binding; F:iron-sulfur cluster binding; F:4 iron, 4 sulfur cluster binding; C:CIA complex
Oleur061Scf0064g10011.1	6	P:GO:0007275; P:GO:0016032; P:GO:0046740; F:GO:0008270; F:GO:0046872; C:GO:0005634	P:multicellular organism development; P:viral process; P:transport of virus in host, cell to cell; F:zinc ion binding; F:metal ion binding; C:nucleus
Oleur061Scf0064g10015.1	15	P:GO:0006417; P:GO:0010608; P:GO:0034063; P:GO:0043488; P:GO:0051983; P:GO:1900246; P:GO:2000637; F:GO:0003723; F:GO:0003730; F:GO:0005515; C:GO:0005737; C:GO:0005829; C:GO:0010494; C:GO:0031965; C:GO:0048471	P:regulation of translation; P:posttranscriptional regulation of gene expression; P:stress granule assembly; P:regulation of mRNA stability; P:regulation of chromosome segregation; P:positive regulation of RIG-I signaling pathway; P:positive regulation of gene silencing by miRNA; F:RNA binding; F:mRNA 3'-UTR binding; F:protein binding; C:cytoplasm; C:cytosol; C:cytoplasmic stress granule; C:nucle…
Oleur061Scf0064g10018.1	3	C:GO:0005886; C:GO:0016020; C:GO:0016021	C:plasma membrane; C:membrane; C:integral component of membrane
Oleur061Scf0065g00001.1	8	P:GO:0006351; P:GO:0006355; F:GO:0003676; F:GO:0003677; F:GO:0003700; F:GO:0005515; F:GO:0046872; C:GO:0005634	P:transcription, DNA-templated; P:regulation of transcription, DNA-templated; F:nucleic acid binding; F:DNA binding; F:DNA-binding transcription factor activity; F:protein binding; F:metal ion binding; C:nucleus
Oleur061Scf0065g00003.1	8	P:GO:0006511; P:GO:0030163; P:GO:0043248; F:GO:0005198; C:GO:0000502; C:GO:0005634; C:GO:0005829; C:GO:0008541	P:ubiquitin-dependent protein catabolic process; P:protein catabolic process; P:proteasome assembly; F:structural molecule activity; C:proteasome complex; C:nucleus; C:cytosol; C:proteasome regulatory particle, lid subcomplex
Oleur061Scf0065g00005.1	4	P:GO:0006351; P:GO:0006355; F:GO:0003677; C:GO:0005634	P:transcription, DNA-templated; P:regulation of transcription, DNA-templated; F:DNA binding; C:nucleus
Oleur061Scf0065g01015.1	11	P:GO:0016226; P:GO:0097428; F:GO:0005198; F:GO:0008198; F:GO:0046872; F:GO:0051536; F:GO:0051537; C:GO:0005759; C:GO:0009507; C:GO:0009536; C:GO:0009570	P:iron-sulfur cluster assembly; P:protein maturation by iron-sulfur cluster transfer; F:structural molecule activity; F:ferrous iron binding; F:metal ion binding; F:iron-sulfur cluster binding; F:2 iron, 2 sulfur cluster binding; C:mitochondrial matrix; C:chloroplast; C:plastid; C:chloroplast stroma
Oleur061Scf0065g02012.1	10	P:GO:0006351; P:GO:0006352; P:GO:0006355; P:GO:0045944; P:GO:0051123; F:GO:0003677; F:GO:0003713; F:GO:0008134; C:GO:0005634; C:GO:0005669	P:transcription, DNA-templated; P:DNA-templated transcription, initiation; P:regulation of transcription, DNA-templated; P:positive regulation of transcription by RNA polymerase II; P:RNA polymerase II preinitiation complex assembly; F:DNA binding; F:transcription coactivator activity; F:transcription factor binding; C:nucleus; C:transcription factor TFIID complex
Oleur061Scf0065g02021.1	6	P:GO:0006351; P:GO:0006355; F:GO:0003677; F:GO:0003700; F:GO:0043565; C:GO:0005634	P:transcription, DNA-templated; P:regulation of transcription, DNA-templated; F:DNA binding; F:DNA-binding transcription factor activity; F:sequence-specific DNA binding; C:nucleus
Oleur061Scf0065g03001.1	6	P:GO:0008380; P:GO:0090305; P:GO:1900865; F:GO:0003723; F:GO:0004519; C:GO:0009507	P:RNA splicing; P:nucleic acid phosphodiester bond hydrolysis; P:chloroplast RNA modification; F:RNA binding; F:endonuclease activity; C:chloroplast
Oleur061Scf0065g03013.1	53	P:GO:0006952; P:GO:0007623; P:GO:0009414; P:GO:0009416; P:GO:0009583; P:GO:0009637; P:GO:0009638; P:GO:0009640; P:GO:0009644; P:GO:0009646; P:GO:0009785; P:GO:0010075; P:GO:0010114; P:GO:0010117; P:GO:0010118; P:GO:0010218; P:GO:0010244; P:GO:0010310; P:GO:0010343; P:GO:0010617; P:GO:0018298; P:GO:0042752; P:GO:0046283; P:GO:0046777; P:GO:0050896; P:GO:0051510; P:GO:0055114; P:GO:0060918; P:GO:00…	P:defense response; P:circadian rhythm; P:response to water deprivation; P:response to light stimulus; P:detection of light stimulus; P:response to blue light; P:phototropism; P:photomorphogenesis; P:response to high light intensity; P:response to absence of light; P:blue light signaling pathway; P:regulation of meristem growth; P:response to red light; P:photoprotection; P:stomatal movement; P:r…
Oleur061Scf0065g04006.1	14	P:GO:0006468; P:GO:0006952; P:GO:0007166; P:GO:0007178; P:GO:0016310; F:GO:0000166; F:GO:0004672; F:GO:0004674; F:GO:0004675; F:GO:0005524; F:GO:0016301; F:GO:0016740; C:GO:0005886; C:GO:0016020	P:protein phosphorylation; P:defense response; P:cell surface receptor signaling pathway; P:transmembrane receptor protein serine/threonine kinase signaling pathway; P:phosphorylation; F:nucleotide binding; F:protein kinase activity; F:protein serine/threonine kinase activity; F:transmembrane receptor protein serine/threonine kinase activity; F:ATP binding; F:kinase activity; F:transferase activi…
Oleur061Scf0065g04008.1	7	P:GO:0006094; P:GO:0006096; P:GO:0008152; F:GO:0003824; F:GO:0004619; F:GO:0016853; F:GO:0016868	P:gluconeogenesis; P:glycolytic process; P:metabolic process; F:catalytic activity; F:phosphoglycerate mutase activity; F:isomerase activity; F:intramolecular transferase activity, phosphotransferases
Oleur061Scf0065g04009.1	3	F:GO:0004364; F:GO:0016740; C:GO:0005737	F:glutathione transferase activity; F:transferase activity; C:cytoplasm
Oleur061Scf0065g04014.1	8	P:GO:0008652; P:GO:0009073; P:GO:0009423; F:GO:0003824; F:GO:0003849; F:GO:0016740; C:GO:0009507; C:GO:0009536	P:cellular amino acid biosynthetic process; P:aromatic amino acid family biosynthetic process; P:chorismate biosynthetic process; F:catalytic activity; F:3-deoxy-7-phosphoheptulonate synthase activity; F:transferase activity; C:chloroplast; C:plastid
Oleur061Scf0065g04037.1	11	P:GO:0005975; P:GO:0008152; P:GO:0010214; F:GO:0004553; F:GO:0016787; F:GO:0016798; F:GO:0046556; C:GO:0005576; C:GO:0009505; C:GO:0031012; C:GO:0048046	P:carbohydrate metabolic process; P:metabolic process; P:seed coat development; F:hydrolase activity, hydrolyzing O-glycosyl compounds; F:hydrolase activity; F:hydrolase activity, acting on glycosyl bonds; F:alpha-L-arabinofuranosidase activity; C:extracellular region; C:plant-type cell wall; C:extracellular matrix; C:apoplast
Oleur061Scf0066g00002.1	20	P:GO:0000724; P:GO:0006302; P:GO:0007059; P:GO:0007062; P:GO:0007129; P:GO:0007130; P:GO:0007283; P:GO:0009566; P:GO:0051321; P:GO:0070197; P:GO:0072520; F:GO:0003682; C:GO:0000228; C:GO:0000794; C:GO:0000798; C:GO:0000800; C:GO:0005634; C:GO:0005694; C:GO:0030893; C:GO:0034991	P:double-strand break repair via homologous recombination; P:double-strand break repair; P:chromosome segregation; P:sister chromatid cohesion; P:synapsis; P:synaptonemal complex assembly; P:spermatogenesis; P:fertilization; P:meiotic cell cycle; P:meiotic attachment of telomere to nuclear envelope; P:seminiferous tubule development; F:chromatin binding; C:nuclear chromosome; C:condensed nuclear …
Oleur061Scf0066g00003.1	15	P:GO:0006779; P:GO:0008152; P:GO:0009236; P:GO:0019354; P:GO:0032259; P:GO:0055114; F:GO:0003824; F:GO:0004851; F:GO:0008168; F:GO:0016491; F:GO:0016740; F:GO:0016829; F:GO:0043115; F:GO:0051266; F:GO:0051287	P:porphyrin-containing compound biosynthetic process; P:metabolic process; P:cobalamin biosynthetic process; P:siroheme biosynthetic process; P:methylation; P:oxidation-reduction process; F:catalytic activity; F:uroporphyrin-III C-methyltransferase activity; F:methyltransferase activity; F:oxidoreductase activity; F:transferase activity; F:lyase activity; F:precorrin-2 dehydrogenase activity; F:s…
Oleur061Scf0066g00005.1	7	F:GO:0003676; F:GO:0003723; F:GO:0019843; C:GO:0005840; C:GO:0009507; C:GO:0009536; C:GO:1990904	F:nucleic acid binding; F:RNA binding; F:rRNA binding; C:ribosome; C:chloroplast; C:plastid; C:ribonucleoprotein complex
Oleur061Scf0066g01006.1	15	P:GO:0006779; P:GO:0008152; P:GO:0009236; P:GO:0019354; P:GO:0032259; P:GO:0055114; F:GO:0003824; F:GO:0004851; F:GO:0008168; F:GO:0016491; F:GO:0016740; F:GO:0016829; F:GO:0043115; F:GO:0051266; F:GO:0051287	P:porphyrin-containing compound biosynthetic process; P:metabolic process; P:cobalamin biosynthetic process; P:siroheme biosynthetic process; P:methylation; P:oxidation-reduction process; F:catalytic activity; F:uroporphyrin-III C-methyltransferase activity; F:methyltransferase activity; F:oxidoreductase activity; F:transferase activity; F:lyase activity; F:precorrin-2 dehydrogenase activity; F:s…
Oleur061Scf0066g02011.1	20	P:GO:0000724; P:GO:0006302; P:GO:0007059; P:GO:0007062; P:GO:0007129; P:GO:0007130; P:GO:0007283; P:GO:0009566; P:GO:0051321; P:GO:0070197; P:GO:0072520; F:GO:0003682; C:GO:0000228; C:GO:0000794; C:GO:0000798; C:GO:0000800; C:GO:0005634; C:GO:0005694; C:GO:0030893; C:GO:0034991	P:double-strand break repair via homologous recombination; P:double-strand break repair; P:chromosome segregation; P:sister chromatid cohesion; P:synapsis; P:synaptonemal complex assembly; P:spermatogenesis; P:fertilization; P:meiotic cell cycle; P:meiotic attachment of telomere to nuclear envelope; P:seminiferous tubule development; F:chromatin binding; C:nuclear chromosome; C:condensed nuclear …
Oleur061Scf0066g02016.1	8	P:GO:0006260; P:GO:0006457; P:GO:0009408; F:GO:0005524; F:GO:0031072; F:GO:0046872; F:GO:0051082; C:GO:0005737	P:DNA replication; P:protein folding; P:response to heat; F:ATP binding; F:heat shock protein binding; F:metal ion binding; F:unfolded protein binding; C:cytoplasm
Oleur061Scf0066g02019.1	7	F:GO:0003676; F:GO:0003723; F:GO:0019843; C:GO:0005840; C:GO:0009507; C:GO:0009536; C:GO:1990904	F:nucleic acid binding; F:RNA binding; F:rRNA binding; C:ribosome; C:chloroplast; C:plastid; C:ribonucleoprotein complex
Oleur061Scf0066g03004.1	11	P:GO:0006952; P:GO:0007165; P:GO:0009626; F:GO:0000166; F:GO:0005515; F:GO:0005524; F:GO:0043531; C:GO:0005886; C:GO:0012505; C:GO:0016020; C:GO:0019897	P:defense response; P:signal transduction; P:plant-type hypersensitive response; F:nucleotide binding; F:protein binding; F:ATP binding; F:ADP binding; C:plasma membrane; C:endomembrane system; C:membrane; C:extrinsic component of plasma membrane
Oleur061Scf0066g04015.1	14	P:GO:0000165; P:GO:0006397; P:GO:0016973; P:GO:0071222; P:GO:1904247; F:GO:0003676; F:GO:0003723; F:GO:0043621; F:GO:0070063; C:GO:0005634; C:GO:0005737; C:GO:0016607; C:GO:0042405; C:GO:1990904	P:MAPK cascade; P:mRNA processing; P:poly(A)+ mRNA export from nucleus; P:cellular response to lipopolysaccharide; P:positive regulation of polynucleotide adenylyltransferase activity; F:nucleic acid binding; F:RNA binding; F:protein self-association; F:RNA polymerase binding; C:nucleus; C:cytoplasm; C:nuclear speck; C:nuclear inclusion body; C:ribonucleoprotein complex
Oleur061Scf0066g04016.1	11	P:GO:0006351; P:GO:0006355; P:GO:0006366; P:GO:0045944; P:GO:0048573; F:GO:0001046; F:GO:0001228; F:GO:0003677; F:GO:0003700; F:GO:0046983; C:GO:0005634	P:transcription, DNA-templated; P:regulation of transcription, DNA-templated; P:transcription by RNA polymerase II; P:positive regulation of transcription by RNA polymerase II; P:photoperiodism, flowering; F:core promoter sequence-specific DNA binding; F:DNA-binding transcription activator activity, RNA polymerase II-specific; F:DNA binding; F:DNA-binding transcription factor activity; F:protein …
Oleur061Scf0066g06015.1	11	P:GO:0001709; P:GO:0006351; P:GO:0006355; P:GO:0009860; P:GO:0010468; P:GO:0010500; P:GO:1990058; F:GO:0003676; F:GO:0003700; F:GO:0046872; C:GO:0005634	P:cell fate determination; P:transcription, DNA-templated; P:regulation of transcription, DNA-templated; P:pollen tube growth; P:regulation of gene expression; P:transmitting tissue development; P:fruit replum development; F:nucleic acid binding; F:DNA-binding transcription factor activity; F:metal ion binding; C:nucleus
Oleur061Scf0066g07017.1	10	P:GO:0006754; P:GO:0006810; P:GO:0006811; P:GO:0015986; P:GO:0098655; P:GO:1902600; F:GO:0046933; C:GO:0005739; C:GO:0005743; C:GO:0016020	P:ATP biosynthetic process; P:transport; P:ion transport; P:ATP synthesis coupled proton transport; P:cation transmembrane transport; P:proton transmembrane transport; F:proton-transporting ATP synthase activity, rotational mechanism; C:mitochondrion; C:mitochondrial inner membrane; C:membrane
Oleur061Scf0066g07018.1	17	P:GO:0006351; P:GO:0006355; P:GO:0006357; P:GO:0009751; P:GO:0009834; P:GO:0030154; P:GO:0045893; P:GO:0050832; P:GO:1901348; P:GO:2000652; F:GO:0000981; F:GO:0001135; F:GO:0003677; F:GO:0003700; F:GO:0043565; F:GO:0044212; C:GO:0005634	P:transcription, DNA-templated; P:regulation of transcription, DNA-templated; P:regulation of transcription by RNA polymerase II; P:response to salicylic acid; P:plant-type secondary cell wall biogenesis; P:cell differentiation; P:positive regulation of transcription, DNA-templated; P:defense response to fungus; P:positive regulation of secondary cell wall biogenesis; P:regulation of secondary ce…
Oleur061Scf0066g08027.1	5	P:GO:0006351; P:GO:0006355; P:GO:0032502; F:GO:0005524; C:GO:0005634	P:transcription, DNA-templated; P:regulation of transcription, DNA-templated; P:developmental process; F:ATP binding; C:nucleus
Oleur061Scf0066g08049.1	9	P:GO:0008150; F:GO:0008289; F:GO:0046872; C:GO:0005783; C:GO:0005886; C:GO:0009506; C:GO:0012505; C:GO:0016020; C:GO:0016021	P:biological_process; F:lipid binding; F:metal ion binding; C:endoplasmic reticulum; C:plasma membrane; C:plasmodesma; C:endomembrane system; C:membrane; C:integral component of membrane
Oleur061Scf0066g08050.1	11	P:GO:0044550; P:GO:0055114; F:GO:0004497; F:GO:0005506; F:GO:0016491; F:GO:0016705; F:GO:0016709; F:GO:0020037; F:GO:0046872; C:GO:0016020; C:GO:0016021	P:secondary metabolite biosynthetic process; P:oxidation-reduction process; F:monooxygenase activity; F:iron ion binding; F:oxidoreductase activity; F:oxidoreductase activity, acting on paired donors, with incorporation or reduction of molecular oxygen; F:oxidoreductase activity, acting on paired donors, with incorporation or reduction of molecular oxygen, NAD(P)H as one donor, and incorporation …
Oleur061Scf0067g00005.1	17	P:GO:0009908; P:GO:0009911; P:GO:0010228; P:GO:0015031; P:GO:0034613; P:GO:0048574; F:GO:0005515; F:GO:0008565; F:GO:0016740; F:GO:0016757; C:GO:0005783; C:GO:0005789; C:GO:0009506; C:GO:0009511; C:GO:0016020; C:GO:0016021; C:GO:0030054	P:flower development; P:positive regulation of flower development; P:vegetative to reproductive phase transition of meristem; P:protein transport; P:cellular protein localization; P:long-day photoperiodism, flowering; F:protein binding; F:obsolete protein transporter activity; F:transferase activity; F:transferase activity, transferring glycosyl groups; C:endoplasmic reticulum; C:endoplasmic reti…
Oleur061Scf0067g00007.1	11	P:GO:0009407; P:GO:0009636; P:GO:0055114; P:GO:0098869; F:GO:0004364; F:GO:0004601; F:GO:0016491; F:GO:0016740; C:GO:0005634; C:GO:0005737; C:GO:0005777	P:toxin catabolic process; P:response to toxic substance; P:oxidation-reduction process; P:cellular oxidant detoxification; F:glutathione transferase activity; F:peroxidase activity; F:oxidoreductase activity; F:transferase activity; C:nucleus; C:cytoplasm; C:peroxisome
Oleur061Scf0067g01027.1	5	P:GO:0006397; P:GO:0008380; F:GO:0003676; F:GO:0003723; C:GO:0005634	P:mRNA processing; P:RNA splicing; F:nucleic acid binding; F:RNA binding; C:nucleus
Oleur061Scf0068g01015.1	7	P:GO:0006952; P:GO:0009626; F:GO:0000166; F:GO:0005524; F:GO:0043531; C:GO:0005737; C:GO:0016020	P:defense response; P:plant-type hypersensitive response; F:nucleotide binding; F:ATP binding; F:ADP binding; C:cytoplasm; C:membrane
Oleur061Scf0068g03023.1	12	P:GO:0006810; P:GO:0010150; P:GO:0010167; P:GO:0015706; P:GO:0055075; P:GO:0055085; F:GO:0005215; F:GO:0015112; F:GO:0015293; C:GO:0005886; C:GO:0016020; C:GO:0016021	P:transport; P:leaf senescence; P:response to nitrate; P:nitrate transport; P:potassium ion homeostasis; P:transmembrane transport; F:transporter activity; F:nitrate transmembrane transporter activity; F:symporter activity; C:plasma membrane; C:membrane; C:integral component of membrane
Oleur061Scf0068g03029.1	12	P:GO:0008299; P:GO:0015936; P:GO:0055114; F:GO:0004420; F:GO:0016491; F:GO:0016616; F:GO:0050661; F:GO:0050662; C:GO:0005783; C:GO:0005789; C:GO:0016020; C:GO:0016021	P:isoprenoid biosynthetic process; P:coenzyme A metabolic process; P:oxidation-reduction process; F:hydroxymethylglutaryl-CoA reductase (NADPH) activity; F:oxidoreductase activity; F:oxidoreductase activity, acting on the CH-OH group of donors, NAD or NADP as acceptor; F:NADP binding; F:coenzyme binding; C:endoplasmic reticulum; C:endoplasmic reticulum membrane; C:membrane; C:integral component o…
Oleur061Scf0068g03030.1	8	P:GO:0000413; P:GO:0006334; F:GO:0003755; F:GO:0016853; F:GO:0042393; C:GO:0005634; C:GO:0005730; C:GO:0005829	P:protein peptidyl-prolyl isomerization; P:nucleosome assembly; F:peptidyl-prolyl cis-trans isomerase activity; F:isomerase activity; F:histone binding; C:nucleus; C:nucleolus; C:cytosol
Oleur061Scf0068g03032.1	12	P:GO:0006783; P:GO:0045333; P:GO:0048034; F:GO:0004311; F:GO:0008495; F:GO:0016740; F:GO:0016765; C:GO:0005739; C:GO:0005743; C:GO:0016020; C:GO:0016021; C:GO:0031966	P:heme biosynthetic process; P:cellular respiration; P:heme O biosynthetic process; F:farnesyltranstransferase activity; F:protoheme IX farnesyltransferase activity; F:transferase activity; F:transferase activity, transferring alkyl or aryl (other than methyl) groups; C:mitochondrion; C:mitochondrial inner membrane; C:membrane; C:integral component of membrane; C:mitochondrial membrane
Oleur061Scf0068g03033.1	9	P:GO:0006412; P:GO:0006413; F:GO:0003676; F:GO:0003723; F:GO:0003743; F:GO:0005515; F:GO:0031369; C:GO:0005737; C:GO:0005852	P:translation; P:translational initiation; F:nucleic acid binding; F:RNA binding; F:translation initiation factor activity; F:protein binding; F:translation initiation factor binding; C:cytoplasm; C:eukaryotic translation initiation factor 3 complex
Oleur061Scf0068g03034.1	10	P:GO:0019430; P:GO:0034599; P:GO:0045454; P:GO:0055114; F:GO:0004791; F:GO:0008198; F:GO:0016491; C:GO:0005737; C:GO:0005758; C:GO:0005829	P:removal of superoxide radicals; P:cellular response to oxidative stress; P:cell redox homeostasis; P:oxidation-reduction process; F:thioredoxin-disulfide reductase activity; F:ferrous iron binding; F:oxidoreductase activity; C:cytoplasm; C:mitochondrial intermembrane space; C:cytosol
Oleur061Scf0068g03035.1	2	P:GO:0007165; C:GO:0005886	P:signal transduction; C:plasma membrane
Oleur061Scf0068g04010.1	7	P:GO:0006629; P:GO:0006631; P:GO:0006633; F:GO:0016787; F:GO:0016790; C:GO:0009507; C:GO:0009536	P:lipid metabolic process; P:fatty acid metabolic process; P:fatty acid biosynthetic process; F:hydrolase activity; F:thiolester hydrolase activity; C:chloroplast; C:plastid
Oleur061Scf0068g04011.1	2	P:GO:0009740; C:GO:0005576	P:gibberellic acid mediated signaling pathway; C:extracellular region
Oleur061Scf0068g05009.1	8	P:GO:0008150; P:GO:0009451; P:GO:0090305; F:GO:0003723; F:GO:0004519; F:GO:0008270; C:GO:0005739; C:GO:0043231	P:biological_process; P:RNA modification; P:nucleic acid phosphodiester bond hydrolysis; F:RNA binding; F:endonuclease activity; F:zinc ion binding; C:mitochondrion; C:intracellular membrane-bounded organelle
Oleur061Scf0068g05016.1	8	P:GO:0016567; P:GO:0043161; F:GO:0008270; F:GO:0016740; F:GO:0046872; F:GO:0061630; C:GO:0016020; C:GO:0016021	P:protein ubiquitination; P:proteasome-mediated ubiquitin-dependent protein catabolic process; F:zinc ion binding; F:transferase activity; F:metal ion binding; F:ubiquitin protein ligase activity; C:membrane; C:integral component of membrane
Oleur061Scf0068g05023.1	5	P:GO:0006807; F:GO:0016787; F:GO:0016810; F:GO:0050152; C:GO:0005737	P:nitrogen compound metabolic process; F:hydrolase activity; F:hydrolase activity, acting on carbon-nitrogen (but not peptide) bonds; F:omega-amidase activity; C:cytoplasm
Oleur061Scf0068g05025.1	3	P:GO:0009116; F:GO:0003824; F:GO:0045735	P:nucleoside metabolic process; F:catalytic activity; F:nutrient reservoir activity
Oleur061Scf0068g05026.1	25	P:GO:0006281; P:GO:0006351; P:GO:0006355; P:GO:0006412; P:GO:0006417; P:GO:0006915; P:GO:0006974; P:GO:0007049; P:GO:0051301; F:GO:0003677; F:GO:0003723; F:GO:0003735; F:GO:0003906; F:GO:0016829; C:GO:0005634; C:GO:0005730; C:GO:0005737; C:GO:0005739; C:GO:0005743; C:GO:0005819; C:GO:0005840; C:GO:0005856; C:GO:0015935; C:GO:0016020; C:GO:1990904	P:DNA repair; P:transcription, DNA-templated; P:regulation of transcription, DNA-templated; P:translation; P:regulation of translation; P:apoptotic process; P:cellular response to DNA damage stimulus; P:cell cycle; P:cell division; F:DNA binding; F:RNA binding; F:structural constituent of ribosome; F:DNA-(apurinic or apyrimidinic site) endonuclease activity; F:lyase activity; C:nucleus; C:nucleol…
Oleur061Scf0068g05028.1	7	P:GO:0009813; P:GO:0055114; F:GO:0016491; F:GO:0031418; F:GO:0045486; F:GO:0046872; F:GO:0051213	P:flavonoid biosynthetic process; P:oxidation-reduction process; F:oxidoreductase activity; F:L-ascorbic acid binding; F:naringenin 3-dioxygenase activity; F:metal ion binding; F:dioxygenase activity
Oleur061Scf0068g05029.1	6	P:GO:0009735; F:GO:0003676; F:GO:0003723; F:GO:0005515; C:GO:0005737; C:GO:0016020	P:response to cytokinin; F:nucleic acid binding; F:RNA binding; F:protein binding; C:cytoplasm; C:membrane
Oleur061Scf0069g00003.1	6	P:GO:0000160; P:GO:0006351; P:GO:0006355; P:GO:0048511; F:GO:0005515; C:GO:0005634	P:phosphorelay signal transduction system; P:transcription, DNA-templated; P:regulation of transcription, DNA-templated; P:rhythmic process; F:protein binding; C:nucleus
Oleur061Scf0069g00018.1	7	P:GO:0006417; P:GO:0044238; P:GO:0045900; F:GO:0043022; F:GO:0043024; C:GO:0005737; C:GO:0022627	P:regulation of translation; P:primary metabolic process; P:negative regulation of translational elongation; F:ribosome binding; F:ribosomal small subunit binding; C:cytoplasm; C:cytosolic small ribosomal subunit
Oleur061Scf0069g00020.1	6	P:GO:0006508; F:GO:0004252; F:GO:0008233; F:GO:0008236; F:GO:0016787; C:GO:0005576	P:proteolysis; F:serine-type endopeptidase activity; F:peptidase activity; F:serine-type peptidase activity; F:hydrolase activity; C:extracellular region
Oleur061Scf0069g01023.1	8	P:GO:0006412; P:GO:0006414; F:GO:0003735; F:GO:0044877; C:GO:0005622; C:GO:0005840; C:GO:0022625; C:GO:1990904	P:translation; P:translational elongation; F:structural constituent of ribosome; F:protein-containing complex binding; C:intracellular; C:ribosome; C:cytosolic large ribosomal subunit; C:ribonucleoprotein complex
Oleur061Scf0069g01030.1	3	F:GO:0003676; F:GO:0003723; C:GO:0005634	F:nucleic acid binding; F:RNA binding; C:nucleus
Oleur061Scf0069g01042.1	9	P:GO:0006351; P:GO:0006355; P:GO:0010114; P:GO:0010218; P:GO:0032502; P:GO:0048366; P:GO:0080167; F:GO:0005524; C:GO:0005634	P:transcription, DNA-templated; P:regulation of transcription, DNA-templated; P:response to red light; P:response to far red light; P:developmental process; P:leaf development; P:response to karrikin; F:ATP binding; C:nucleus
Oleur061Scf0069g02009.1	8	P:GO:0007275; P:GO:0009733; P:GO:0009734; P:GO:0040008; P:GO:1900140; F:GO:0003674; C:GO:0005634; C:GO:0005737	P:multicellular organism development; P:response to auxin; P:auxin-activated signaling pathway; P:regulation of growth; P:regulation of seedling development; F:molecular_function; C:nucleus; C:cytoplasm
Oleur061Scf0069g02025.1	15	P:GO:0000154; P:GO:0000462; P:GO:0006364; P:GO:0031167; P:GO:0032259; F:GO:0000179; F:GO:0003723; F:GO:0008168; F:GO:0008649; F:GO:0016740; F:GO:0052909; C:GO:0005634; C:GO:0005730; C:GO:0030688; C:GO:0072686	P:rRNA modification; P:maturation of SSU-rRNA from tricistronic rRNA transcript (SSU-rRNA, 5.8S rRNA, LSU-rRNA); P:rRNA processing; P:rRNA methylation; P:methylation; F:rRNA (adenine-N6,N6-)-dimethyltransferase activity; F:RNA binding; F:methyltransferase activity; F:rRNA methyltransferase activity; F:transferase activity; F:18S rRNA (adenine(1779)-N(6)/adenine(1780)-N(6))-dimethyltransferase act…
Oleur061Scf0069g02029.1	8	P:GO:0006468; P:GO:0016310; F:GO:0000166; F:GO:0004672; F:GO:0004674; F:GO:0005524; F:GO:0016301; F:GO:0016740	P:protein phosphorylation; P:phosphorylation; F:nucleotide binding; F:protein kinase activity; F:protein serine/threonine kinase activity; F:ATP binding; F:kinase activity; F:transferase activity
Oleur061Scf0069g03004.1	9	P:GO:0055114; F:GO:0020037; F:GO:0046872; C:GO:0005783; C:GO:0005789; C:GO:0016020; C:GO:0016021; C:GO:0031090; C:GO:0043231	P:oxidation-reduction process; F:heme binding; F:metal ion binding; C:endoplasmic reticulum; C:endoplasmic reticulum membrane; C:membrane; C:integral component of membrane; C:organelle membrane; C:intracellular membrane-bounded organelle
Oleur061Scf0069g03005.1	12	P:GO:0006810; P:GO:0006811; P:GO:0010039; P:GO:0010043; P:GO:0033214; P:GO:0048316; P:GO:0055072; P:GO:0055085; F:GO:0051980; C:GO:0005886; C:GO:0016020; C:GO:0016021	P:transport; P:ion transport; P:response to iron ion; P:response to zinc ion; P:siderophore-dependent iron import into cell; P:seed development; P:iron ion homeostasis; P:transmembrane transport; F:iron-nicotianamine transmembrane transporter activity; C:plasma membrane; C:membrane; C:integral component of membrane
Oleur061Scf0069g03014.1	6	P:GO:0006351; P:GO:0006355; F:GO:0003677; F:GO:0003700; F:GO:0043565; C:GO:0005634	P:transcription, DNA-templated; P:regulation of transcription, DNA-templated; F:DNA binding; F:DNA-binding transcription factor activity; F:sequence-specific DNA binding; C:nucleus
Oleur061Scf0069g03016.1	7	P:GO:0006886; P:GO:0031338; P:GO:0090630; F:GO:0005096; F:GO:0017137; C:GO:0005622; C:GO:0012505	P:intracellular protein transport; P:regulation of vesicle fusion; P:activation of GTPase activity; F:GTPase activator activity; F:Rab GTPase binding; C:intracellular; C:endomembrane system
Oleur061Scf0070g01017.1	12	P:GO:0006468; P:GO:0016310; P:GO:0051726; F:GO:0000166; F:GO:0004672; F:GO:0004674; F:GO:0004693; F:GO:0005524; F:GO:0008353; F:GO:0016301; F:GO:0016740; C:GO:0005634	P:protein phosphorylation; P:phosphorylation; P:regulation of cell cycle; F:nucleotide binding; F:protein kinase activity; F:protein serine/threonine kinase activity; F:cyclin-dependent protein serine/threonine kinase activity; F:ATP binding; F:RNA polymerase II CTD heptapeptide repeat kinase activity; F:kinase activity; F:transferase activity; C:nucleus
Oleur061Scf0071g01002.1	12	P:GO:0006351; P:GO:0006355; P:GO:0009937; P:GO:0010029; P:GO:0010431; F:GO:0003676; F:GO:0003677; F:GO:0003700; F:GO:0005515; F:GO:0044212; F:GO:0046872; C:GO:0005634	P:transcription, DNA-templated; P:regulation of transcription, DNA-templated; P:regulation of gibberellic acid mediated signaling pathway; P:regulation of seed germination; P:seed maturation; F:nucleic acid binding; F:DNA binding; F:DNA-binding transcription factor activity; F:protein binding; F:transcription regulatory region DNA binding; F:metal ion binding; C:nucleus
Oleur061Scf0071g01006.1	13	P:GO:0006351; P:GO:0006355; P:GO:0016569; P:GO:0033169; P:GO:0055114; P:GO:0060969; F:GO:0000976; F:GO:0016491; F:GO:0032454; F:GO:0046872; F:GO:0051213; C:GO:0000785; C:GO:0005634	P:transcription, DNA-templated; P:regulation of transcription, DNA-templated; P:covalent chromatin modification; P:histone H3-K9 demethylation; P:oxidation-reduction process; P:negative regulation of gene silencing; F:transcription regulatory region sequence-specific DNA binding; F:oxidoreductase activity; F:histone demethylase activity (H3-K9 specific); F:metal ion binding; F:dioxygenase activit…
Oleur061Scf0071g01007.1	12	P:GO:0000375; P:GO:0000398; P:GO:0006397; P:GO:0008380; P:GO:0048026; F:GO:0003676; F:GO:0003723; F:GO:0005515; C:GO:0005634; C:GO:0005654; C:GO:0005681; C:GO:0005689	P:RNA splicing, via transesterification reactions; P:mRNA splicing, via spliceosome; P:mRNA processing; P:RNA splicing; P:positive regulation of mRNA splicing, via spliceosome; F:nucleic acid binding; F:RNA binding; F:protein binding; C:nucleus; C:nucleoplasm; C:spliceosomal complex; C:U12-type spliceosomal complex
Oleur061Scf0071g01010.1	6	F:GO:0030145; F:GO:0045735; F:GO:0046872; C:GO:0005576; C:GO:0005618; C:GO:0048046	F:manganese ion binding; F:nutrient reservoir activity; F:metal ion binding; C:extracellular region; C:cell wall; C:apoplast
Oleur061Scf0071g01017.1	5	P:GO:0006351; P:GO:0006355; P:GO:0045892; C:GO:0005634; C:GO:0005886	P:transcription, DNA-templated; P:regulation of transcription, DNA-templated; P:negative regulation of transcription, DNA-templated; C:nucleus; C:plasma membrane
Oleur061Scf0071g01021.1	9	P:GO:0006629; P:GO:0006631; P:GO:0006635; P:GO:0008152; P:GO:0009062; F:GO:0003824; F:GO:0004165; F:GO:0016853; C:GO:0005777	P:lipid metabolic process; P:fatty acid metabolic process; P:fatty acid beta-oxidation; P:metabolic process; P:fatty acid catabolic process; F:catalytic activity; F:dodecenoyl-CoA delta-isomerase activity; F:isomerase activity; C:peroxisome
Oleur061Scf0071g02001.1	8	P:GO:0006470; P:GO:0016311; F:GO:0003824; F:GO:0004721; F:GO:0004722; F:GO:0016787; F:GO:0046872; C:GO:0005575	P:protein dephosphorylation; P:dephosphorylation; F:catalytic activity; F:phosphoprotein phosphatase activity; F:protein serine/threonine phosphatase activity; F:hydrolase activity; F:metal ion binding; C:cellular_component
Oleur061Scf0071g02002.1	12	P:GO:0006351; P:GO:0006355; P:GO:0010310; P:GO:0010629; P:GO:0090342; F:GO:0003677; F:GO:0003700; F:GO:0005515; F:GO:0043565; F:GO:0044212; C:GO:0005634; C:GO:0005737	P:transcription, DNA-templated; P:regulation of transcription, DNA-templated; P:regulation of hydrogen peroxide metabolic process; P:negative regulation of gene expression; P:regulation of cell aging; F:DNA binding; F:DNA-binding transcription factor activity; F:protein binding; F:sequence-specific DNA binding; F:transcription regulatory region DNA binding; C:nucleus; C:cytoplasm
Oleur061Scf0071g03016.1	12	P:GO:0006741; P:GO:0008152; P:GO:0016310; P:GO:0019674; F:GO:0000166; F:GO:0003951; F:GO:0005516; F:GO:0005524; F:GO:0016301; F:GO:0016740; C:GO:0009507; C:GO:0009536	P:NADP biosynthetic process; P:metabolic process; P:phosphorylation; P:NAD metabolic process; F:nucleotide binding; F:NAD+ kinase activity; F:calmodulin binding; F:ATP binding; F:kinase activity; F:transferase activity; C:chloroplast; C:plastid
Oleur061Scf0071g04010.1	12	P:GO:0006605; P:GO:0006810; P:GO:0006886; P:GO:0015031; P:GO:0017038; F:GO:0000166; F:GO:0005524; C:GO:0005737; C:GO:0005886; C:GO:0009579; C:GO:0016020; C:GO:0042651	P:protein targeting; P:transport; P:intracellular protein transport; P:protein transport; P:protein import; F:nucleotide binding; F:ATP binding; C:cytoplasm; C:plasma membrane; C:thylakoid; C:membrane; C:thylakoid membrane
Oleur061Scf0071g04014.1	5	P:GO:0008150; F:GO:0003674; C:GO:0005615; C:GO:0016020; C:GO:0016021	P:biological_process; F:molecular_function; C:extracellular space; C:membrane; C:integral component of membrane
Oleur061Scf0072g00021.1	14	P:GO:0006468; P:GO:0016310; P:GO:0048544; F:GO:0000166; F:GO:0004672; F:GO:0004674; F:GO:0005516; F:GO:0005524; F:GO:0016301; F:GO:0016740; F:GO:0030246; C:GO:0005886; C:GO:0016020; C:GO:0016021	P:protein phosphorylation; P:phosphorylation; P:recognition of pollen; F:nucleotide binding; F:protein kinase activity; F:protein serine/threonine kinase activity; F:calmodulin binding; F:ATP binding; F:kinase activity; F:transferase activity; F:carbohydrate binding; C:plasma membrane; C:membrane; C:integral component of membrane
Oleur061Scf0072g01011.1	18	P:GO:0006468; P:GO:0007166; P:GO:0009311; P:GO:0009751; P:GO:0009826; P:GO:0009992; P:GO:0016310; F:GO:0000166; F:GO:0004672; F:GO:0004674; F:GO:0005509; F:GO:0005524; F:GO:0016301; F:GO:0016740; F:GO:0030247; C:GO:0005623; C:GO:0016020; C:GO:0016021	P:protein phosphorylation; P:cell surface receptor signaling pathway; P:oligosaccharide metabolic process; P:response to salicylic acid; P:unidimensional cell growth; P:cellular water homeostasis; P:phosphorylation; F:nucleotide binding; F:protein kinase activity; F:protein serine/threonine kinase activity; F:calcium ion binding; F:ATP binding; F:kinase activity; F:transferase activity; F:polysac…
Oleur061Scf0072g02020.1	7	P:GO:0009451; P:GO:0090305; F:GO:0003723; F:GO:0004519; F:GO:0008270; C:GO:0009507; C:GO:0043231	P:RNA modification; P:nucleic acid phosphodiester bond hydrolysis; F:RNA binding; F:endonuclease activity; F:zinc ion binding; C:chloroplast; C:intracellular membrane-bounded organelle
Oleur061Scf0072g02024.1	10	P:GO:0006886; P:GO:0031338; P:GO:0090630; F:GO:0005096; F:GO:0005515; F:GO:0017137; F:GO:0042803; F:GO:0071889; C:GO:0005622; C:GO:0012505	P:intracellular protein transport; P:regulation of vesicle fusion; P:activation of GTPase activity; F:GTPase activator activity; F:protein binding; F:Rab GTPase binding; F:protein homodimerization activity; F:14-3-3 protein binding; C:intracellular; C:endomembrane system
Oleur061Scf0072g04022.1	12	P:GO:0006468; P:GO:0007017; P:GO:0009913; P:GO:0016310; P:GO:0043622; F:GO:0000166; F:GO:0004672; F:GO:0004674; F:GO:0005524; F:GO:0016301; F:GO:0016740; C:GO:0055028	P:protein phosphorylation; P:microtubule-based process; P:epidermal cell differentiation; P:phosphorylation; P:cortical microtubule organization; F:nucleotide binding; F:protein kinase activity; F:protein serine/threonine kinase activity; F:ATP binding; F:kinase activity; F:transferase activity; C:cortical microtubule
Oleur061Scf0072g05016.1	16	P:GO:0006952; P:GO:0007165; P:GO:0009611; P:GO:0009617; P:GO:0009751; P:GO:0009816; P:GO:0042742; P:GO:0051607; F:GO:0004871; C:GO:0005774; C:GO:0005794; C:GO:0005886; C:GO:0009506; C:GO:0016020; C:GO:0016021; C:GO:0046658	P:defense response; P:signal transduction; P:response to wounding; P:response to bacterium; P:response to salicylic acid; P:defense response to bacterium, incompatible interaction; P:defense response to bacterium; P:defense response to virus; F:obsolete signal transducer activity; C:vacuolar membrane; C:Golgi apparatus; C:plasma membrane; C:plasmodesma; C:membrane; C:integral component of membran…
Oleur061Scf0072g05021.1	40	P:GO:0000289; P:GO:0000290; P:GO:0005975; P:GO:0006351; P:GO:0006355; P:GO:0006417; P:GO:0006977; P:GO:0007165; P:GO:0008284; P:GO:0008285; P:GO:0010629; P:GO:0031047; P:GO:0033962; P:GO:0035195; P:GO:0043928; P:GO:0045944; P:GO:0060213; P:GO:0061014; P:GO:0090305; P:GO:0090503; P:GO:1900153; F:GO:0000175; F:GO:0003676; F:GO:0003700; F:GO:0003723; F:GO:0004518; F:GO:0004527; F:GO:0004532; F:GO:00…	P:nuclear-transcribed mRNA poly(A) tail shortening; P:deadenylation-dependent decapping of nuclear-transcribed mRNA; P:carbohydrate metabolic process; P:transcription, DNA-templated; P:regulation of transcription, DNA-templated; P:regulation of translation; P:DNA damage response, signal transduction by p53 class mediator resulting in cell cycle arrest; P:signal transduction; P:positive regulation…
Oleur061Scf0072g06013.1	7	P:GO:0010322; P:GO:0061077; P:GO:1902395; F:GO:0005515; C:GO:0005634; C:GO:0009507; C:GO:0009536	P:regulation of isopentenyl diphosphate biosynthetic process, methylerythritol 4-phosphate pathway; P:chaperone-mediated protein folding; P:regulation of 1-deoxy-D-xylulose-5-phosphate synthase activity; F:protein binding; C:nucleus; C:chloroplast; C:plastid
Oleur061Scf0072g06014.1	7	P:GO:0010322; P:GO:0061077; P:GO:1902395; F:GO:0005515; C:GO:0005634; C:GO:0009507; C:GO:0009536	P:regulation of isopentenyl diphosphate biosynthetic process, methylerythritol 4-phosphate pathway; P:chaperone-mediated protein folding; P:regulation of 1-deoxy-D-xylulose-5-phosphate synthase activity; F:protein binding; C:nucleus; C:chloroplast; C:plastid
Oleur061Scf0072g06015.1	8	P:GO:0006529; P:GO:0006541; P:GO:0008652; P:GO:0070981; F:GO:0000166; F:GO:0004066; F:GO:0005524; F:GO:0016874	P:asparagine biosynthetic process; P:glutamine metabolic process; P:cellular amino acid biosynthetic process; P:L-asparagine biosynthetic process; F:nucleotide binding; F:asparagine synthase (glutamine-hydrolyzing) activity; F:ATP binding; F:ligase activity
Oleur061Scf0072g07002.1	8	P:GO:0006412; P:GO:0006414; F:GO:0003735; F:GO:0044877; C:GO:0005622; C:GO:0005840; C:GO:0022625; C:GO:1990904	P:translation; P:translational elongation; F:structural constituent of ribosome; F:protein-containing complex binding; C:intracellular; C:ribosome; C:cytosolic large ribosomal subunit; C:ribonucleoprotein complex
Oleur061Scf0072g07014.1	3	F:GO:0003676; F:GO:0003723; C:GO:0005634	F:nucleic acid binding; F:RNA binding; C:nucleus
Oleur061Scf0072g07018.1	10	P:GO:0006508; P:GO:0019954; F:GO:0005515; F:GO:0008233; F:GO:0008237; F:GO:0016787; F:GO:0046872; C:GO:0005634; C:GO:0005737; C:GO:0008180	P:proteolysis; P:asexual reproduction; F:protein binding; F:peptidase activity; F:metallopeptidase activity; F:hydrolase activity; F:metal ion binding; C:nucleus; C:cytoplasm; C:COP9 signalosome
Oleur061Scf0072g07021.1	5	P:GO:0006351; P:GO:0006355; P:GO:0032502; F:GO:0005524; C:GO:0005634	P:transcription, DNA-templated; P:regulation of transcription, DNA-templated; P:developmental process; F:ATP binding; C:nucleus
Oleur061Scf0072g08024.1	7	P:GO:0006417; P:GO:0044238; P:GO:0045900; F:GO:0043022; F:GO:0043024; C:GO:0005737; C:GO:0022627	P:regulation of translation; P:primary metabolic process; P:negative regulation of translational elongation; F:ribosome binding; F:ribosomal small subunit binding; C:cytoplasm; C:cytosolic small ribosomal subunit
Oleur061Scf0072g08026.1	8	P:GO:0009699; P:GO:0009809; P:GO:0032259; F:GO:0008168; F:GO:0008171; F:GO:0016740; F:GO:0046983; F:GO:0047763	P:phenylpropanoid biosynthetic process; P:lignin biosynthetic process; P:methylation; F:methyltransferase activity; F:O-methyltransferase activity; F:transferase activity; F:protein dimerization activity; F:caffeate O-methyltransferase activity
Oleur061Scf0072g08033.1	6	P:GO:0000160; P:GO:0006351; P:GO:0006355; P:GO:0048511; F:GO:0005515; C:GO:0005634	P:phosphorelay signal transduction system; P:transcription, DNA-templated; P:regulation of transcription, DNA-templated; P:rhythmic process; F:protein binding; C:nucleus
Oleur061Scf0072g08037.1	7	P:GO:0009910; P:GO:0030001; F:GO:0008270; F:GO:0046872; C:GO:0005634; C:GO:0005730; C:GO:0005737	P:negative regulation of flower development; P:metal ion transport; F:zinc ion binding; F:metal ion binding; C:nucleus; C:nucleolus; C:cytoplasm
Oleur061Scf0072g09034.1	6	P:GO:0006412; F:GO:0003735; F:GO:0019843; C:GO:0005622; C:GO:0005840; C:GO:1990904	P:translation; F:structural constituent of ribosome; F:rRNA binding; C:intracellular; C:ribosome; C:ribonucleoprotein complex
Oleur061Scf0072g09036.1	13	P:GO:0006351; P:GO:0006355; P:GO:0009814; P:GO:0010200; P:GO:0070417; P:GO:1900103; F:GO:0003677; F:GO:0003700; F:GO:0043621; C:GO:0005634; C:GO:0005886; C:GO:0016020; C:GO:0016021	P:transcription, DNA-templated; P:regulation of transcription, DNA-templated; P:defense response, incompatible interaction; P:response to chitin; P:cellular response to cold; P:positive regulation of endoplasmic reticulum unfolded protein response; F:DNA binding; F:DNA-binding transcription factor activity; F:protein self-association; C:nucleus; C:plasma membrane; C:membrane; C:integral component…
Oleur061Scf0072g09038.1	6	P:GO:0006810; P:GO:0055085; F:GO:0022857; C:GO:0005886; C:GO:0016020; C:GO:0016021	P:transport; P:transmembrane transport; F:transmembrane transporter activity; C:plasma membrane; C:membrane; C:integral component of membrane
Oleur061Scf0072g09040.1	3	F:GO:0003674; C:GO:0016020; C:GO:0016021	F:molecular_function; C:membrane; C:integral component of membrane
Oleur061Scf0072g09041.1	3	F:GO:0003674; C:GO:0016020; C:GO:0016021	F:molecular_function; C:membrane; C:integral component of membrane
Oleur061Scf0072g10021.1	8	P:GO:0008150; F:GO:0003674; C:GO:0009507; C:GO:0009534; C:GO:0009535; C:GO:0009536; C:GO:0009543; C:GO:0009579	P:biological_process; F:molecular_function; C:chloroplast; C:chloroplast thylakoid; C:chloroplast thylakoid membrane; C:plastid; C:chloroplast thylakoid lumen; C:thylakoid
Oleur061Scf0072g10026.1	11	P:GO:0006986; P:GO:0009408; P:GO:0009611; P:GO:0034605; P:GO:0051131; P:GO:0070417; F:GO:0051879; F:GO:0070678; C:GO:0005575; C:GO:0005634; C:GO:0005737	P:response to unfolded protein; P:response to heat; P:response to wounding; P:cellular response to heat; P:chaperone-mediated protein complex assembly; P:cellular response to cold; F:Hsp90 protein binding; F:preprotein binding; C:cellular_component; C:nucleus; C:cytoplasm
Oleur061Scf0072g10028.1	5	P:GO:0055114; F:GO:0005507; F:GO:0016491; F:GO:0046872; C:GO:0005576	P:oxidation-reduction process; F:copper ion binding; F:oxidoreductase activity; F:metal ion binding; C:extracellular region
Oleur061Scf0072g10029.1	5	P:GO:0005992; P:GO:0016311; F:GO:0003824; F:GO:0004805; F:GO:0016787	P:trehalose biosynthetic process; P:dephosphorylation; F:catalytic activity; F:trehalose-phosphatase activity; F:hydrolase activity
Oleur061Scf0072g11014.1	3	P:GO:0006810; P:GO:0006869; F:GO:0008289	P:transport; P:lipid transport; F:lipid binding
Oleur061Scf0072g11017.1	3	F:GO:0016787; C:GO:0016020; C:GO:0016021	F:hydrolase activity; C:membrane; C:integral component of membrane
Oleur061Scf0072g11019.1	16	P:GO:0006810; P:GO:0006857; P:GO:0009414; P:GO:0009635; P:GO:0009734; P:GO:0010167; P:GO:0015706; P:GO:0042128; P:GO:0055085; F:GO:0005215; F:GO:0005515; F:GO:0015112; F:GO:0015293; C:GO:0005886; C:GO:0016020; C:GO:0016021	P:transport; P:oligopeptide transport; P:response to water deprivation; P:response to herbicide; P:auxin-activated signaling pathway; P:response to nitrate; P:nitrate transport; P:nitrate assimilation; P:transmembrane transport; F:transporter activity; F:protein binding; F:nitrate transmembrane transporter activity; F:symporter activity; C:plasma membrane; C:membrane; C:integral component of memb…
Oleur061Scf0072g12005.1	8	P:GO:0005975; P:GO:0019752; P:GO:0055114; F:GO:0003824; F:GO:0004459; F:GO:0016491; F:GO:0016616; C:GO:0005737	P:carbohydrate metabolic process; P:carboxylic acid metabolic process; P:oxidation-reduction process; F:catalytic activity; F:L-lactate dehydrogenase activity; F:oxidoreductase activity; F:oxidoreductase activity, acting on the CH-OH group of donors, NAD or NADP as acceptor; C:cytoplasm
Oleur061Scf0072g13022.1	6	P:GO:0006810; P:GO:0015031; C:GO:0000139; C:GO:0005794; C:GO:0005886; C:GO:0016020	P:transport; P:protein transport; C:Golgi membrane; C:Golgi apparatus; C:plasma membrane; C:membrane
Oleur061Scf0072g13027.1	13	P:GO:0016032; P:GO:0046907; F:GO:0005515; C:GO:0000326; C:GO:0005634; C:GO:0005773; C:GO:0005783; C:GO:0005789; C:GO:0005829; C:GO:0005886; C:GO:0016020; C:GO:0016021; C:GO:0032586	P:viral process; P:intracellular transport; F:protein binding; C:protein storage vacuole; C:nucleus; C:vacuole; C:endoplasmic reticulum; C:endoplasmic reticulum membrane; C:cytosol; C:plasma membrane; C:membrane; C:integral component of membrane; C:protein storage vacuole membrane
Oleur061Scf0072g13029.1	5	F:GO:0000166; F:GO:0003824; F:GO:0016787; C:GO:0005634; C:GO:0005737	F:nucleotide binding; F:catalytic activity; F:hydrolase activity; C:nucleus; C:cytoplasm
Oleur061Scf0072g14001.1	7	P:GO:0006508; F:GO:0004252; F:GO:0008233; F:GO:0008236; F:GO:0016787; C:GO:0005618; C:GO:0016020	P:proteolysis; F:serine-type endopeptidase activity; F:peptidase activity; F:serine-type peptidase activity; F:hydrolase activity; C:cell wall; C:membrane
Oleur061Scf0072g14011.1	19	P:GO:0006351; P:GO:0006355; P:GO:0009269; P:GO:0009611; P:GO:0009737; P:GO:0009738; P:GO:0009753; P:GO:0009963; P:GO:0010200; P:GO:0043619; P:GO:0045893; P:GO:0051090; P:GO:2000068; F:GO:0003677; F:GO:0003700; F:GO:0005515; F:GO:0043565; F:GO:0046983; C:GO:0005634	P:transcription, DNA-templated; P:regulation of transcription, DNA-templated; P:response to desiccation; P:response to wounding; P:response to abscisic acid; P:abscisic acid-activated signaling pathway; P:response to jasmonic acid; P:positive regulation of flavonoid biosynthetic process; P:response to chitin; P:regulation of transcription from RNA polymerase II promoter in response to oxidative s…
Oleur061Scf0072g15010.1	8	P:GO:0019915; P:GO:0019953; F:GO:0003674; C:GO:0005576; C:GO:0005811; C:GO:0012511; C:GO:0016020; C:GO:0016021	P:lipid storage; P:sexual reproduction; F:molecular_function; C:extracellular region; C:lipid droplet; C:monolayer-surrounded lipid storage body; C:membrane; C:integral component of membrane
Oleur061Scf0072g15018.1	10	P:GO:0008150; P:GO:0090305; F:GO:0000166; F:GO:0003723; F:GO:0004518; F:GO:0016787; F:GO:0046872; C:GO:0005829; C:GO:0009507; C:GO:0009536	P:biological_process; P:nucleic acid phosphodiester bond hydrolysis; F:nucleotide binding; F:RNA binding; F:nuclease activity; F:hydrolase activity; F:metal ion binding; C:cytosol; C:chloroplast; C:plastid
Oleur061Scf0072g15024.1	7	P:GO:0009555; P:GO:0010025; P:GO:0042761; P:GO:0071555; F:GO:0016747; C:GO:0005634; C:GO:0005783	P:pollen development; P:wax biosynthetic process; P:very long-chain fatty acid biosynthetic process; P:cell wall organization; F:transferase activity, transferring acyl groups other than amino-acyl groups; C:nucleus; C:endoplasmic reticulum
Oleur061Scf0072g16007.1	9	P:GO:0051707; P:GO:0080151; F:GO:0000210; F:GO:0016787; F:GO:0035529; F:GO:0046872; F:GO:0047631; F:GO:0051287; C:GO:0005829	P:response to other organism; P:positive regulation of salicylic acid mediated signaling pathway; F:NAD+ diphosphatase activity; F:hydrolase activity; F:NADH pyrophosphatase activity; F:metal ion binding; F:ADP-ribose diphosphatase activity; F:NAD binding; C:cytosol
Oleur061Scf0072g16014.1	4	P:GO:0006508; F:GO:0008233; F:GO:0016787; C:GO:0005737	P:proteolysis; F:peptidase activity; F:hydrolase activity; C:cytoplasm
[truncated: 35,760 more rows]
