# Supplementary material for: Gene Expression Pattern in Olive Tree Organs (Olea europaea L.)
Source: Genes (Basel). 2020 May 12;11(5):544. doi: 10.3390/genes11050544 (PMC7291012; doi:10.3390/genes11050544)
Supplement: Supplementary file 1 [file genes-11-00544-s001.zip › Supplemental Table S5.xlsx]

## Sheet: Hoja1
Name
Oleur061Scf0001g00001.1
Oleur061Scf0001g00003.1
Oleur061Scf0001g00005.1
Oleur061Scf0001g00007.1
Oleur061Scf0001g02001.1
Oleur061Scf0002g00004.1
Oleur061Scf0002g01016.1
Oleur061Scf0002g01030.1
Oleur061Scf0002g03007.1
Oleur061Scf0002g03002.1
Oleur061Scf0003g01017.1
Oleur061Scf0003g01023.1
Oleur061Scf0004g00023.1
Oleur061Scf0004g03005.1
Oleur061Scf0004g03006.1
Oleur061Scf0004g04020.1
Oleur061Scf0004g05025.1
Oleur061Scf0005g00008.1
Oleur061Scf0005g03007.1
Oleur061Scf0006g00004.1
Oleur061Scf0006g02030.1
Oleur061Scf0006g02029.1
Oleur061Scf0006g03010.1
Oleur061Scf0006g05009.1
Oleur061Scf0006g06001.1
Oleur061Scf0006g06005.1
Oleur061Scf0007g00005.1
Oleur061Scf0007g00002.1
Oleur061Scf0007g02018.1
Oleur061Scf0007g02004.1
Oleur061Scf0008g04041.1
Oleur061Scf0008g04035.1
Oleur061Scf0008g04054.1
Oleur061Scf0008g04027.1
Oleur061Scf0008g04040.1
Oleur061Scf0009g00003.1
Oleur061Scf0009g05010.1
Oleur061Scf0009g06001.1
Oleur061Scf0009g06002.1
Oleur061Scf0009g07018.1
Oleur061Scf0009g07014.1
Oleur061Scf0009g07016.1
Oleur061Scf0009g07017.1
Oleur061Scf0009g07028.1
Oleur061Scf0009g08003.1
Oleur061Scf0010g00021.1
Oleur061Scf0010g00029.1
Oleur061Scf0010g02013.1
Oleur061Scf0010g02012.1
Oleur061Scf0010g05002.1
Oleur061Scf0010g05004.1
Oleur061Scf0011g00015.1
Oleur061Scf0012g03007.1
Oleur061Scf0013g00007.1
Oleur061Scf0013g01024.1
Oleur061Scf0013g01025.1
Oleur061Scf0013g02008.1
Oleur061Scf0013g02009.1
Oleur061Scf0013g03029.1
Oleur061Scf0013g03033.1
Oleur061Scf0013g03034.1
Oleur061Scf0013g03030.1
Oleur061Scf0013g04023.1
Oleur061Scf0013g07011.1
Oleur061Scf0013g07010.1
Oleur061Scf0013g08016.1
Oleur061Scf0013g08006.1
Oleur061Scf0014g00013.1
Oleur061Scf0014g00014.1
Oleur061Scf0014g00015.1
Oleur061Scf0014g01002.1
Oleur061Scf0014g01013.1
Oleur061Scf0014g02019.1
Oleur061Scf0014g02031.1
Oleur061Scf0014g02025.1
Oleur061Scf0014g03009.1
Oleur061Scf0014g04016.1
Oleur061Scf0014g05016.1
Oleur061Scf0014g05008.1
Oleur061Scf0015g02008.1
Oleur061Scf0016g02006.1
Oleur061Scf0016g02007.1
Oleur061Scf0016g03032.1
Oleur061Scf0016g03034.1
Oleur061Scf0018g01022.1
Oleur061Scf0018g02017.1
Oleur061Scf0018g03023.1
Oleur061Scf0019g01003.1
Oleur061Scf0020g01020.1
Oleur061Scf0020g02013.1
Oleur061Scf0020g02023.1
Oleur061Scf0020g02017.1
Oleur061Scf0020g03018.1
Oleur061Scf0020g03011.1
Oleur061Scf0020g04019.1
Oleur061Scf0020g05001.1
Oleur061Scf0020g05002.1
Oleur061Scf0021g00003.1
Oleur061Scf0021g01017.1
Oleur061Scf0021g01018.1
Oleur061Scf0021g01020.1
Oleur061Scf0021g01022.1
Oleur061Scf0021g02002.1
Oleur061Scf0021g02003.1
Oleur061Scf0021g02004.1
Oleur061Scf0021g02026.1
Oleur061Scf0021g03033.1
Oleur061Scf0021g03035.1
Oleur061Scf0021g03036.1
Oleur061Scf0022g02019.1
Oleur061Scf0022g02014.1
Oleur061Scf0022g03015.1
Oleur061Scf0022g03016.1
Oleur061Scf0022g04012.1
Oleur061Scf0022g05003.1
Oleur061Scf0023g00021.1
Oleur061Scf0023g00006.1
Oleur061Scf0023g00002.1
Oleur061Scf0023g01005.1
Oleur061Scf0023g01021.1
Oleur061Scf0023g01004.1
Oleur061Scf0023g01007.1
Oleur061Scf0023g02007.1
Oleur061Scf0023g02021.1
Oleur061Scf0023g03004.1
Oleur061Scf0023g03015.1
Oleur061Scf0023g03018.1
Oleur061Scf0023g06003.1
Oleur061Scf0023g06028.1
Oleur061Scf0023g07007.1
Oleur061Scf0023g07026.1
Oleur061Scf0023g07004.1
Oleur061Scf0024g01002.1
Oleur061Scf0024g01011.1
Oleur061Scf0024g01005.1
Oleur061Scf0024g03007.1
Oleur061Scf0024g04022.1
Oleur061Scf0024g04023.1
Oleur061Scf0024g04002.1
Oleur061Scf0024g04003.1
Oleur061Scf0024g04026.1
Oleur061Scf0024g04009.1
Oleur061Scf0025g00017.1
Oleur061Scf0025g06019.1
Oleur061Scf0025g06020.1
Oleur061Scf0025g06005.1
Oleur061Scf0026g02001.1
Oleur061Scf0026g02003.1
Oleur061Scf0026g03019.1
Oleur061Scf0026g03024.1
Oleur061Scf0026g04008.1
Oleur061Scf0027g00001.1
Oleur061Scf0027g04019.1
Oleur061Scf0027g05002.1
Oleur061Scf0027g06005.1
Oleur061Scf0028g01016.1
Oleur061Scf0028g01021.1
Oleur061Scf0028g02023.1
Oleur061Scf0028g05018.1
Oleur061Scf0028g05027.1
Oleur061Scf0028g06051.1
Oleur061Scf0028g06045.1
Oleur061Scf0028g06070.1
Oleur061Scf0028g06052.1
Oleur061Scf0028g06063.1
Oleur061Scf0028g06064.1
Oleur061Scf0028g06049.1
Oleur061Scf0028g06053.1
Oleur061Scf0029g00028.1
Oleur061Scf0029g00003.1
Oleur061Scf0029g02010.1
Oleur061Scf0029g05004.1
Oleur061Scf0029g05029.1
Oleur061Scf0029g05032.1
Oleur061Scf0029g05034.1
Oleur061Scf0029g06005.1
Oleur061Scf0029g06008.1
Oleur061Scf0029g07022.1
Oleur061Scf0029g08001.1
Oleur061Scf0029g09001.1
Oleur061Scf0029g09008.1
Oleur061Scf0030g00002.1
Oleur061Scf0030g02023.1
Oleur061Scf0030g04026.1
Oleur061Scf0030g04050.1
Oleur061Scf0030g04044.1
Oleur061Scf0030g04046.1
Oleur061Scf0031g00015.1
Oleur061Scf0031g00002.1
Oleur061Scf0031g00012.1
Oleur061Scf0031g01004.1
Oleur061Scf0031g01005.1
Oleur061Scf0031g02005.1
Oleur061Scf0031g03004.1
Oleur061Scf0031g03008.1
Oleur061Scf0031g05015.1
Oleur061Scf0031g06007.1
Oleur061Scf0031g07028.1
Oleur061Scf0031g07025.1
Oleur061Scf0031g08013.1
Oleur061Scf0031g08015.1
Oleur061Scf0031g09020.1
Oleur061Scf0031g09032.1
Oleur061Scf0031g09027.1
Oleur061Scf0032g02004.1
Oleur061Scf0032g02001.1
Oleur061Scf0032g04030.1
Oleur061Scf0032g05016.1
Oleur061Scf0033g01002.1
Oleur061Scf0033g02015.1
Oleur061Scf0035g02004.1
Oleur061Scf0035g02002.1
Oleur061Scf0036g00008.1
Oleur061Scf0036g00023.1
Oleur061Scf0036g01008.1
Oleur061Scf0036g01020.1
Oleur061Scf0036g01006.1
Oleur061Scf0036g02002.1
Oleur061Scf0036g02003.1
Oleur061Scf0036g02004.1
Oleur061Scf0036g03008.1
Oleur061Scf0036g03004.1
Oleur061Scf0036g03002.1
Oleur061Scf0036g03012.1
Oleur061Scf0036g04001.1
Oleur061Scf0036g05004.1
Oleur061Scf0036g06017.1
Oleur061Scf0036g06002.1
Oleur061Scf0036g07020.1
Oleur061Scf0036g07021.1
Oleur061Scf0036g07022.1
Oleur061Scf0036g07019.1
Oleur061Scf0036g09022.1
Oleur061Scf0037g00027.1
Oleur061Scf0037g02030.1
Oleur061Scf0037g02028.1
Oleur061Scf0037g05005.1
Oleur061Scf0037g07020.1
Oleur061Scf0037g06027.1
Oleur061Scf0037g07005.1
Oleur061Scf0037g08003.1
Oleur061Scf0038g00013.1
Oleur061Scf0038g00021.1
Oleur061Scf0038g00007.1
Oleur061Scf0038g00008.1
Oleur061Scf0038g03020.1
Oleur061Scf0038g04017.1
Oleur061Scf0038g04015.1
Oleur061Scf0038g08018.1
Oleur061Scf0038g08020.1
Oleur061Scf0038g08015.1
Oleur061Scf0038g08016.1
Oleur061Scf0038g11024.1
Oleur061Scf0038g11013.1
Oleur061Scf0039g00002.1
Oleur061Scf0039g01014.1
Oleur061Scf0039g01004.1
Oleur061Scf0040g00008.1
Oleur061Scf0040g00007.1
Oleur061Scf0040g00010.1
Oleur061Scf0040g01006.1
Oleur061Scf0040g03049.1
Oleur061Scf0040g03009.1
Oleur061Scf0040g03007.1
Oleur061Scf0040g03034.1
Oleur061Scf0040g03029.1
Oleur061Scf0040g04002.1
Oleur061Scf0040g04008.1
Oleur061Scf0041g01022.1
Oleur061Scf0042g00006.1
Oleur061Scf0042g00020.1
Oleur061Scf0042g00004.1
Oleur061Scf0042g02013.1
Oleur061Scf0042g02002.1
Oleur061Scf0042g03001.1
Oleur061Scf0042g03003.1
Oleur061Scf0042g03006.1
Oleur061Scf0042g04011.1
Oleur061Scf0042g05017.1
Oleur061Scf0042g05010.1
Oleur061Scf0042g06014.1
Oleur061Scf0042g06010.1
Oleur061Scf0042g07015.1
Oleur061Scf0042g07004.1
Oleur061Scf0043g01003.1
Oleur061Scf0043g01029.1
Oleur061Scf0044g00007.1
Oleur061Scf0044g00014.1
Oleur061Scf0044g03002.1
Oleur061Scf0045g00025.1
Oleur061Scf0045g01017.1
Oleur061Scf0045g02001.1
Oleur061Scf0046g00005.1
Oleur061Scf0046g01039.1
Oleur061Scf0046g01011.1
Oleur061Scf0046g01006.1
Oleur061Scf0046g01007.1
Oleur061Scf0046g02025.1
Oleur061Scf0046g03021.1
Oleur061Scf0046g03018.1
Oleur061Scf0047g01023.1
Oleur061Scf0048g00028.1
Oleur061Scf0048g02007.1
Oleur061Scf0048g02032.1
Oleur061Scf0048g04001.1
Oleur061Scf0048g04017.1
Oleur061Scf0048g05013.1
Oleur061Scf0048g05038.1
Oleur061Scf0048g06018.1
Oleur061Scf0048g07001.1
Oleur061Scf0048g07002.1
Oleur061Scf0048g08022.1
Oleur061Scf0048g08003.1
Oleur061Scf0048g08006.1
Oleur061Scf0048g08038.1
Oleur061Scf0048g08009.1
Oleur061Scf0048g10018.1
Oleur061Scf0048g12008.1
Oleur061Scf0048g13002.1
Oleur061Scf0048g14003.1
Oleur061Scf0048g14031.1
Oleur061Scf0050g00013.1
Oleur061Scf0050g00015.1
Oleur061Scf0050g00021.1
Oleur061Scf0050g01025.1
Oleur061Scf0050g02017.1
Oleur061Scf0050g02014.1
Oleur061Scf0050g03005.1
Oleur061Scf0050g03008.1
Oleur061Scf0050g04009.1
Oleur061Scf0050g07008.1
Oleur061Scf0050g10009.1
Oleur061Scf0051g02018.1
Oleur061Scf0051g03001.1
Oleur061Scf0051g03008.1
Oleur061Scf0051g03003.1
Oleur061Scf0051g04012.1
Oleur061Scf0051g05008.1
Oleur061Scf0051g05009.1
Oleur061Scf0051g06031.1
Oleur061Scf0051g06027.1
Oleur061Scf0051g06032.1
Oleur061Scf0051g06029.1
Oleur061Scf0051g06030.1
Oleur061Scf0052g00011.1
Oleur061Scf0052g03013.1
Oleur061Scf0052g04005.1
Oleur061Scf0052g04010.1
Oleur061Scf0052g04002.1
Oleur061Scf0053g01005.1
Oleur061Scf0053g01004.1
Oleur061Scf0053g02015.1
Oleur061Scf0053g03002.1
Oleur061Scf0053g04006.1
Oleur061Scf0054g01002.1
Oleur061Scf0054g01055.1
Oleur061Scf0055g03014.1
Oleur061Scf0055g03007.1
Oleur061Scf0055g03038.1
Oleur061Scf0056g00026.1
Oleur061Scf0056g00016.1
Oleur061Scf0056g00014.1
Oleur061Scf0056g00015.1
Oleur061Scf0056g00025.1
Oleur061Scf0057g03002.1
Oleur061Scf0057g04003.1
Oleur061Scf0057g04002.1
Oleur061Scf0057g07003.1
Oleur061Scf0057g07013.1
Oleur061Scf0057g08018.1
Oleur061Scf0057g08019.1
Oleur061Scf0057g09016.1
Oleur061Scf0057g10002.1
Oleur061Scf0057g10014.1
Oleur061Scf0057g10016.1
Oleur061Scf0057g10018.1
Oleur061Scf0057g14021.1
Oleur061Scf0057g14007.1
Oleur061Scf0057g14015.1
Oleur061Scf0058g00005.1
Oleur061Scf0058g01010.1
Oleur061Scf0058g01011.1
Oleur061Scf0058g01017.1
Oleur061Scf0058g03033.1
Oleur061Scf0058g03011.1
Oleur061Scf0058g03020.1
Oleur061Scf0058g03039.1
Oleur061Scf0058g05008.1
Oleur061Scf0058g08011.1
Oleur061Scf0058g08025.1
Oleur061Scf0058g09033.1
Oleur061Scf0058g10007.1
Oleur061Scf0058g11021.1
Oleur061Scf0058g11030.1
Oleur061Scf0058g12024.1
Oleur061Scf0058g13011.1
Oleur061Scf0058g14018.1
Oleur061Scf0058g14001.1
Oleur061Scf0060g00020.1
Oleur061Scf0060g02011.1
Oleur061Scf0060g02014.1
Oleur061Scf0060g03075.1
Oleur061Scf0060g03013.1
Oleur061Scf0061g01020.1
Oleur061Scf0061g02001.1
Oleur061Scf0062g01022.1
Oleur061Scf0062g01008.1
Oleur061Scf0062g02007.1
Oleur061Scf0062g02006.1
Oleur061Scf0062g02012.1
Oleur061Scf0062g03010.1
Oleur061Scf0062g03014.1
Oleur061Scf0062g03015.1
Oleur061Scf0062g04018.1
Oleur061Scf0062g06017.1
Oleur061Scf0063g03020.1
Oleur061Scf0064g01002.1
Oleur061Scf0064g01003.1
Oleur061Scf0064g02015.1
Oleur061Scf0064g05031.1
Oleur061Scf0064g05024.1
Oleur061Scf0064g05035.1
Oleur061Scf0064g05038.1
Oleur061Scf0064g05030.1
Oleur061Scf0064g06002.1
Oleur061Scf0064g06005.1
Oleur061Scf0064g07028.1
Oleur061Scf0064g07038.1
Oleur061Scf0064g07035.1
Oleur061Scf0064g08017.1
Oleur061Scf0064g09022.1
Oleur061Scf0064g09031.1
Oleur061Scf0064g10009.1
Oleur061Scf0064g10011.1
Oleur061Scf0064g10005.1
Oleur061Scf0065g00003.1
Oleur061Scf0065g01015.1
Oleur061Scf0065g01011.1
Oleur061Scf0065g02012.1
Oleur061Scf0065g04014.1
Oleur061Scf0066g00005.1
Oleur061Scf0066g02019.1
Oleur061Scf0066g02016.1
Oleur061Scf0066g04022.1
Oleur061Scf0066g04015.1
Oleur061Scf0066g06012.1
Oleur061Scf0066g08049.1
Oleur061Scf0066g08027.1
Oleur061Scf0066g08045.1
Oleur061Scf0067g00007.1
Oleur061Scf0067g00006.1
Oleur061Scf0067g01027.1
Oleur061Scf0067g01029.1
Oleur061Scf0068g01020.1
Oleur061Scf0068g03030.1
Oleur061Scf0068g03034.1
Oleur061Scf0068g03035.1
Oleur061Scf0068g04010.1
Oleur061Scf0068g05023.1
Oleur061Scf0069g01023.1
Oleur061Scf0069g01030.1
Oleur061Scf0069g02025.1
Oleur061Scf0069g03015.1
Oleur061Scf0069g03016.1
Oleur061Scf0071g01006.1
Oleur061Scf0071g01007.1
Oleur061Scf0071g02001.1
Oleur061Scf0071g02002.1
Oleur061Scf0071g03016.1
Oleur061Scf0071g04010.1
Oleur061Scf0071g04014.1
Oleur061Scf0071g05001.1
Oleur061Scf0072g02020.1
Oleur061Scf0072g02024.1
Oleur061Scf0072g02021.1
Oleur061Scf0072g04019.1
Oleur061Scf0072g05016.1
Oleur061Scf0072g05021.1
Oleur061Scf0072g07014.1
Oleur061Scf0072g07002.1
Oleur061Scf0072g09036.1
Oleur061Scf0072g09037.1
Oleur061Scf0072g09034.1
Oleur061Scf0072g10026.1
Oleur061Scf0072g10021.1
Oleur061Scf0072g11019.1
Oleur061Scf0072g12005.1
Oleur061Scf0072g12004.1
Oleur061Scf0072g13019.1
Oleur061Scf0072g13029.1
Oleur061Scf0072g14011.1
Oleur061Scf0072g16014.1
Oleur061Scf0072g17002.1
Oleur061Scf0072g17024.1
Oleur061Scf0072g17003.1
Oleur061Scf0072g17027.1
Oleur061Scf0072g17008.1
Oleur061Scf0072g18032.1
Oleur061Scf0072g18016.1
Oleur061Scf0073g03012.1
Oleur061Scf0073g03043.1
Oleur061Scf0073g03013.1
Oleur061Scf0073g03016.1
Oleur061Scf0073g03010.1
Oleur061Scf0073g04007.1
Oleur061Scf0073g05003.1
Oleur061Scf0073g06002.1
Oleur061Scf0073g06003.1
Oleur061Scf0073g07003.1
Oleur061Scf0073g07001.1
Oleur061Scf0073g08014.1
Oleur061Scf0073g08023.1
Oleur061Scf0073g09012.1
Oleur061Scf0074g00001.1
Oleur061Scf0074g00002.1
Oleur061Scf0074g00008.1
Oleur061Scf0074g00020.1
Oleur061Scf0074g01014.1
Oleur061Scf0074g01015.1
Oleur061Scf0074g01025.1
Oleur061Scf0074g01024.1
Oleur061Scf0074g01011.1
Oleur061Scf0074g01006.1
Oleur061Scf0074g01029.1
Oleur061Scf0074g02009.1
Oleur061Scf0074g02010.1
Oleur061Scf0074g03001.1
Oleur061Scf0074g03009.1
Oleur061Scf0074g03005.1
Oleur061Scf0074g04002.1
Oleur061Scf0074g04028.1
Oleur061Scf0074g04022.1
Oleur061Scf0074g05034.1
Oleur061Scf0074g05031.1
Oleur061Scf0074g06012.1
Oleur061Scf0075g05006.1
Oleur061Scf0075g05003.1
Oleur061Scf0075g05004.1
Oleur061Scf0075g07001.1
Oleur061Scf0075g07002.1
Oleur061Scf0075g07009.1
Oleur061Scf0075g07010.1
Oleur061Scf0076g00018.1
Oleur061Scf0076g02009.1
Oleur061Scf0076g03027.1
Oleur061Scf0076g03020.1
Oleur061Scf0076g06015.1
Oleur061Scf0076g07009.1
Oleur061Scf0076g07012.1
Oleur061Scf0076g07007.1
Oleur061Scf0076g08017.1
Oleur061Scf0076g08018.1
Oleur061Scf0076g10010.1
Oleur061Scf0076g10004.1
Oleur061Scf0078g04005.1
Oleur061Scf0079g00023.1
Oleur061Scf0080g01019.1
Oleur061Scf0080g02012.1
Oleur061Scf0080g04024.1
Oleur061Scf0080g04025.1
Oleur061Scf0080g05025.1
Oleur061Scf0080g05003.1
Oleur061Scf0081g00001.1
Oleur061Scf0081g01003.1
Oleur061Scf0081g01031.1
Oleur061Scf0081g01005.1
Oleur061Scf0081g03013.1
Oleur061Scf0081g05013.1
Oleur061Scf0081g06027.1
Oleur061Scf0081g06031.1
Oleur061Scf0081g06038.1
Oleur061Scf0082g00001.1
Oleur061Scf0082g01008.1
Oleur061Scf0082g02006.1
Oleur061Scf0082g02048.1
Oleur061Scf0082g02037.1
Oleur061Scf0082g02043.1
Oleur061Scf0084g00011.1
Oleur061Scf0084g00034.1
Oleur061Scf0084g00018.1
Oleur061Scf0084g00020.1
Oleur061Scf0084g00032.1
Oleur061Scf0084g01016.1
Oleur061Scf0084g02009.1
Oleur061Scf0084g02010.1
Oleur061Scf0084g03013.1
Oleur061Scf0084g03001.1
Oleur061Scf0084g03020.1
Oleur061Scf0084g04006.1
Oleur061Scf0084g06008.1
Oleur061Scf0084g06009.1
Oleur061Scf0084g06011.1
Oleur061Scf0084g07007.1
Oleur061Scf0084g07012.1
Oleur061Scf0084g08001.1
Oleur061Scf0084g08007.1
Oleur061Scf0084g09005.1
Oleur061Scf0084g10014.1
Oleur061Scf0084g10009.1
Oleur061Scf0086g01022.1
Oleur061Scf0086g05005.1
Oleur061Scf0087g01016.1
Oleur061Scf0087g01002.1
Oleur061Scf0087g01003.1
Oleur061Scf0087g02002.1
Oleur061Scf0087g02004.1
Oleur061Scf0087g02005.1
Oleur061Scf0087g04039.1
Oleur061Scf0087g04004.1
Oleur061Scf0088g00018.1
Oleur061Scf0088g01003.1
Oleur061Scf0088g02002.1
Oleur061Scf0088g02007.1
Oleur061Scf0088g02004.1
Oleur061Scf0088g03005.1
Oleur061Scf0088g03013.1
Oleur061Scf0088g03009.1
Oleur061Scf0088g04065.1
Oleur061Scf0088g04050.1
Oleur061Scf0089g00015.1
Oleur061Scf0089g01001.1
Oleur061Scf0089g01002.1
Oleur061Scf0089g01003.1
Oleur061Scf0089g03001.1
Oleur061Scf0089g04013.1
Oleur061Scf0089g06004.1
Oleur061Scf0089g08019.1
Oleur061Scf0089g08020.1
Oleur061Scf0089g08025.1
Oleur061Scf0089g11024.1
Oleur061Scf0089g11025.1
Oleur061Scf0089g11022.1
Oleur061Scf0089g11019.1
Oleur061Scf0089g11021.1
Oleur061Scf0090g01021.1
Oleur061Scf0090g01033.1
Oleur061Scf0090g01042.1
Oleur061Scf0090g01023.1
Oleur061Scf0090g01024.1
Oleur061Scf0090g01030.1
Oleur061Scf0090g01026.1
Oleur061Scf0090g02018.1
Oleur061Scf0090g02015.1
Oleur061Scf0091g01010.1
Oleur061Scf0091g04020.1
Oleur061Scf0092g00007.1
Oleur061Scf0092g01024.1
Oleur061Scf0092g01025.1
Oleur061Scf0092g02012.1
Oleur061Scf0093g02002.1
Oleur061Scf0094g00008.1
Oleur061Scf0094g00010.1
Oleur061Scf0094g01022.1
Oleur061Scf0094g01017.1
Oleur061Scf0094g01024.1
Oleur061Scf0094g01020.1
Oleur061Scf0094g02028.1
Oleur061Scf0094g02029.1
Oleur061Scf0094g02031.1
Oleur061Scf0094g02030.1
Oleur061Scf0094g03003.1
Oleur061Scf0094g04026.1
Oleur061Scf0094g04005.1
Oleur061Scf0094g06011.1
Oleur061Scf0094g06010.1
Oleur061Scf0094g08022.1
Oleur061Scf0094g08006.1
Oleur061Scf0094g09030.1
Oleur061Scf0094g09034.1
Oleur061Scf0094g09044.1
Oleur061Scf0094g09036.1
Oleur061Scf0095g01002.1
Oleur061Scf0095g02001.1
Oleur061Scf0095g02050.1
Oleur061Scf0095g02002.1
Oleur061Scf0096g00009.1
Oleur061Scf0096g01025.1
Oleur061Scf0097g01015.1
Oleur061Scf0097g02003.1
Oleur061Scf0097g02004.1
Oleur061Scf0097g02007.1
Oleur061Scf0097g02023.1
Oleur061Scf0097g03015.1
Oleur061Scf0097g03018.1
Oleur061Scf0097g04012.1
Oleur061Scf0097g04017.1
Oleur061Scf0097g04011.1
Oleur061Scf0097g05005.1
Oleur061Scf0097g05002.1
Oleur061Scf0097g05003.1
Oleur061Scf0097g06004.1
Oleur061Scf0098g01021.1
Oleur061Scf0098g03014.1
Oleur061Scf0098g04031.1
Oleur061Scf0098g04032.1
Oleur061Scf0098g04027.1
Oleur061Scf0099g02002.1
Oleur061Scf0100g01007.1
Oleur061Scf0100g02010.1
Oleur061Scf0101g00001.1
Oleur061Scf0101g01019.1
Oleur061Scf0101g05001.1
Oleur061Scf0102g01001.1
Oleur061Scf0102g02006.1
Oleur061Scf0102g03038.1
Oleur061Scf0102g04004.1
Oleur061Scf0102g04005.1
Oleur061Scf0102g05009.1
Oleur061Scf0102g05004.1
Oleur061Scf0102g05010.1
Oleur061Scf0102g06023.1
Oleur061Scf0102g06018.1
Oleur061Scf0102g06015.1
Oleur061Scf0102g07001.1
Oleur061Scf0102g07023.1
Oleur061Scf0102g08002.1
Oleur061Scf0102g08035.1
Oleur061Scf0102g08006.1
Oleur061Scf0102g08036.1
Oleur061Scf0102g08031.1
Oleur061Scf0103g01021.1
Oleur061Scf0103g01019.1
Oleur061Scf0103g02010.1
Oleur061Scf0104g00022.1
Oleur061Scf0104g00023.1
Oleur061Scf0105g02018.1
Oleur061Scf0105g02015.1
Oleur061Scf0105g02009.1
Oleur061Scf0106g01003.1
Oleur061Scf0106g01015.1
Oleur061Scf0106g01013.1
Oleur061Scf0106g02014.1
Oleur061Scf0106g02005.1
Oleur061Scf0106g02007.1
Oleur061Scf0106g03016.1
Oleur061Scf0106g03014.1
Oleur061Scf0106g03018.1
Oleur061Scf0106g04017.1
Oleur061Scf0106g04026.1
Oleur061Scf0106g04027.1
Oleur061Scf0106g06001.1
Oleur061Scf0106g07007.1
Oleur061Scf0106g08001.1
Oleur061Scf0106g08002.1
Oleur061Scf0106g08003.1
Oleur061Scf0106g08005.1
Oleur061Scf0107g00008.1
Oleur061Scf0107g00028.1
Oleur061Scf0107g01025.1
Oleur061Scf0107g01002.1
Oleur061Scf0107g01015.1
Oleur061Scf0107g05012.1
Oleur061Scf0107g06005.1
Oleur061Scf0107g06006.1
Oleur061Scf0109g00025.1
Oleur061Scf0109g01008.1
Oleur061Scf0109g01025.1
Oleur061Scf0109g01004.1
Oleur061Scf0111g01026.1
Oleur061Scf0111g01038.1
Oleur061Scf0112g00016.1
Oleur061Scf0112g01003.1
Oleur061Scf0112g01021.1
Oleur061Scf0112g01006.1
Oleur061Scf0114g02029.1
Oleur061Scf0114g02039.1
Oleur061Scf0114g02040.1
Oleur061Scf0115g00005.1
Oleur061Scf0115g00006.1
Oleur061Scf0116g00008.1
Oleur061Scf0116g03005.1
Oleur061Scf0116g03009.1
Oleur061Scf0116g03008.1
Oleur061Scf0116g05059.1
Oleur061Scf0116g05036.1
Oleur061Scf0116g05041.1
Oleur061Scf0117g00002.1
Oleur061Scf0117g01009.1
Oleur061Scf0117g03017.1
Oleur061Scf0117g03004.1
Oleur061Scf0117g04011.1
Oleur061Scf0118g00006.1
Oleur061Scf0118g01027.1
Oleur061Scf0118g01026.1
Oleur061Scf0118g02015.1
Oleur061Scf0118g03001.1
Oleur061Scf0119g00016.1
Oleur061Scf0121g00001.1
Oleur061Scf0121g01009.1
Oleur061Scf0121g02041.1
Oleur061Scf0121g02044.1
Oleur061Scf0122g00014.1
Oleur061Scf0122g00017.1
Oleur061Scf0122g01022.1
Oleur061Scf0122g01014.1
Oleur061Scf0122g01024.1
Oleur061Scf0122g02004.1
Oleur061Scf0122g03034.1
Oleur061Scf0122g03030.1
Oleur061Scf0122g03011.1
Oleur061Scf0122g03029.1
Oleur061Scf0122g04001.1
Oleur061Scf0122g09009.1
Oleur061Scf0122g09010.1
Oleur061Scf0122g10028.1
Oleur061Scf0122g10037.1
Oleur061Scf0122g10031.1
Oleur061Scf0122g11021.1
Oleur061Scf0122g11023.1
Oleur061Scf0122g11026.1
Oleur061Scf0122g11024.1
Oleur061Scf0122g12016.1
Oleur061Scf0122g14034.1
Oleur061Scf0122g14049.1
Oleur061Scf0122g14035.1
Oleur061Scf0123g00015.1
Oleur061Scf0123g02012.1
Oleur061Scf0124g00010.1
Oleur061Scf0125g01002.1
Oleur061Scf0125g01006.1
Oleur061Scf0125g01001.1
Oleur061Scf0126g02004.1
Oleur061Scf0127g00017.1
Oleur061Scf0127g00020.1
Oleur061Scf0127g01014.1
Oleur061Scf0127g02023.1
Oleur061Scf0128g01004.1
Oleur061Scf0128g01020.1
Oleur061Scf0128g01016.1
Oleur061Scf0128g02009.1
Oleur061Scf0128g02019.1
Oleur061Scf0128g03005.1
Oleur061Scf0128g03015.1
Oleur061Scf0128g03019.1
Oleur061Scf0128g03009.1
Oleur061Scf0128g04016.1
Oleur061Scf0128g04003.1
Oleur061Scf0128g05001.1
Oleur061Scf0128g05020.1
Oleur061Scf0128g05022.1
Oleur061Scf0128g06017.1
Oleur061Scf0128g06014.1
Oleur061Scf0128g07010.1
Oleur061Scf0128g07011.1
Oleur061Scf0128g09017.1
Oleur061Scf0128g09006.1
Oleur061Scf0129g02008.1
Oleur061Scf0130g00017.1
Oleur061Scf0131g00009.1
Oleur061Scf0131g00018.1
Oleur061Scf0132g00006.1
Oleur061Scf0132g01024.1
Oleur061Scf0132g02007.1
Oleur061Scf0132g02015.1
Oleur061Scf0132g03014.1
Oleur061Scf0132g04019.1
Oleur061Scf0132g04005.1
Oleur061Scf0133g00011.1
Oleur061Scf0133g00012.1
Oleur061Scf0133g01003.1
Oleur061Scf0133g01001.1
Oleur061Scf0134g00003.1
Oleur061Scf0134g01028.1
Oleur061Scf0134g01029.1
Oleur061Scf0134g02014.1
Oleur061Scf0134g02007.1
Oleur061Scf0134g03014.1
Oleur061Scf0134g03022.1
Oleur061Scf0134g03015.1
Oleur061Scf0134g03017.1
Oleur061Scf0134g04021.1
Oleur061Scf0134g04008.1
Oleur061Scf0134g04004.1
Oleur061Scf0134g05022.1
Oleur061Scf0134g05036.1
Oleur061Scf0134g05007.1
Oleur061Scf0134g06011.1
Oleur061Scf0134g06002.1
Oleur061Scf0134g06015.1
Oleur061Scf0134g06017.1
Oleur061Scf0134g06019.1
Oleur061Scf0135g03012.1
Oleur061Scf0135g03037.1
Oleur061Scf0135g03029.1
Oleur061Scf0135g03031.1
Oleur061Scf0135g03033.1
Oleur061Scf0135g04001.1
Oleur061Scf0135g04002.1
Oleur061Scf0135g04005.1
Oleur061Scf0135g04028.1
Oleur061Scf0135g04007.1
Oleur061Scf0135g05004.1
Oleur061Scf0135g06008.1
Oleur061Scf0135g06009.1
Oleur061Scf0135g06028.1
Oleur061Scf0135g07016.1
Oleur061Scf0135g07012.1
Oleur061Scf0135g08004.1
Oleur061Scf0135g08005.1
Oleur061Scf0135g08008.1
Oleur061Scf0135g08007.1
Oleur061Scf0135g08010.1
Oleur061Scf0135g09005.1
Oleur061Scf0135g09008.1
Oleur061Scf0135g10019.1
Oleur061Scf0135g10013.1
Oleur061Scf0135g10020.1
Oleur061Scf0135g10022.1
Oleur061Scf0135g10065.1
Oleur061Scf0135g10029.1
Oleur061Scf0136g00016.1
Oleur061Scf0136g01004.1
Oleur061Scf0136g01003.1
Oleur061Scf0136g02002.1
Oleur061Scf0136g02010.1
Oleur061Scf0137g02005.1
Oleur061Scf0137g02006.1
Oleur061Scf0137g04043.1
Oleur061Scf0137g04001.1
Oleur061Scf0137g04015.1
Oleur061Scf0137g04021.1
Oleur061Scf0137g04016.1
Oleur061Scf0137g05006.1
Oleur061Scf0137g06022.1
Oleur061Scf0137g07019.1
Oleur061Scf0137g08033.1
Oleur061Scf0137g08004.1
Oleur061Scf0137g08016.1
Oleur061Scf0137g08008.1
Oleur061Scf0138g00012.1
Oleur061Scf0138g01002.1
Oleur061Scf0139g00005.1
Oleur061Scf0139g01006.1
Oleur061Scf0139g01022.1
Oleur061Scf0139g01027.1
Oleur061Scf0139g02002.1
Oleur061Scf0139g03002.1
Oleur061Scf0139g03017.1
Oleur061Scf0139g03018.1
Oleur061Scf0140g00018.1
Oleur061Scf0140g01009.1
Oleur061Scf0140g02026.1
Oleur061Scf0140g03029.1
Oleur061Scf0140g03007.1
Oleur061Scf0141g00020.1
Oleur061Scf0141g01001.1
Oleur061Scf0141g01002.1
Oleur061Scf0141g01023.1
Oleur061Scf0141g03005.1
Oleur061Scf0141g03006.1
Oleur061Scf0141g04022.1
Oleur061Scf0142g00018.1
Oleur061Scf0142g00020.1
Oleur061Scf0142g00017.1
Oleur061Scf0142g01003.1
Oleur061Scf0142g01005.1
Oleur061Scf0142g03007.1
Oleur061Scf0142g04002.1
Oleur061Scf0142g04011.1
Oleur061Scf0143g00022.1
Oleur061Scf0143g00023.1
Oleur061Scf0144g00001.1
Oleur061Scf0144g01016.1
Oleur061Scf0144g02009.1
Oleur061Scf0145g00022.1
Oleur061Scf0145g00019.1
Oleur061Scf0145g01010.1
Oleur061Scf0145g01017.1
Oleur061Scf0146g00011.1
Oleur061Scf0146g01001.1
Oleur061Scf0146g01014.1
Oleur061Scf0146g02001.1
Oleur061Scf0146g02032.1
Oleur061Scf0146g03002.1
Oleur061Scf0146g04014.1
Oleur061Scf0146g05024.1
Oleur061Scf0146g06003.1
Oleur061Scf0147g01020.1
Oleur061Scf0147g01023.1
Oleur061Scf0147g01029.1
Oleur061Scf0147g02047.1
Oleur061Scf0147g02039.1
Oleur061Scf0147g02002.1
Oleur061Scf0147g02044.1
Oleur061Scf0148g00014.1
Oleur061Scf0148g02027.1
Oleur061Scf0148g02033.1
Oleur061Scf0148g02029.1
Oleur061Scf0148g02031.1
Oleur061Scf0148g03010.1
Oleur061Scf0148g03032.1
Oleur061Scf0148g03009.1
Oleur061Scf0148g04030.1
Oleur061Scf0148g04029.1
Oleur061Scf0148g04031.1
Oleur061Scf0148g05013.1
Oleur061Scf0148g05003.1
Oleur061Scf0148g06003.1
Oleur061Scf0148g07008.1
Oleur061Scf0148g07002.1
Oleur061Scf0148g08002.1
Oleur061Scf0149g02006.1
Oleur061Scf0149g04014.1
Oleur061Scf0149g05015.1
Oleur061Scf0150g00001.1
Oleur061Scf0150g00006.1
Oleur061Scf0150g01011.1
Oleur061Scf0150g02013.1
Oleur061Scf0150g04006.1
Oleur061Scf0150g04011.1
Oleur061Scf0150g05013.1
Oleur061Scf0150g06017.1
Oleur061Scf0150g06013.1
Oleur061Scf0150g08017.1
Oleur061Scf0150g09009.1
Oleur061Scf0150g09004.1
Oleur061Scf0150g10013.1
Oleur061Scf0150g10012.1
Oleur061Scf0150g11011.1
Oleur061Scf0150g11014.1
Oleur061Scf0151g02011.1
Oleur061Scf0152g02005.1
Oleur061Scf0152g03021.1
Oleur061Scf0152g03020.1
Oleur061Scf0152g03022.1
Oleur061Scf0152g04005.1
Oleur061Scf0152g05025.1
Oleur061Scf0152g06020.1
Oleur061Scf0152g06004.1
Oleur061Scf0152g08030.1
Oleur061Scf0152g08031.1
Oleur061Scf0153g03019.1
Oleur061Scf0153g03016.1
Oleur061Scf0153g03031.1
Oleur061Scf0153g03017.1
Oleur061Scf0153g03018.1
Oleur061Scf0153g03033.1
Oleur061Scf0154g02056.1
Oleur061Scf0154g02051.1
Oleur061Scf0154g02046.1
Oleur061Scf0154g02039.1
Oleur061Scf0155g00021.1
Oleur061Scf0155g01004.1
Oleur061Scf0155g01001.1
Oleur061Scf0155g01013.1
Oleur061Scf0155g02002.1
Oleur061Scf0155g02018.1
Oleur061Scf0155g02016.1
Oleur061Scf0155g02019.1
Oleur061Scf0155g03014.1
Oleur061Scf0155g04002.1
Oleur061Scf0155g04010.1
Oleur061Scf0155g04012.1
Oleur061Scf0155g04007.1
Oleur061Scf0155g04011.1
Oleur061Scf0155g05018.1
Oleur061Scf0155g05008.1
Oleur061Scf0155g05042.1
Oleur061Scf0155g05048.1
Oleur061Scf0156g01001.1
Oleur061Scf0156g01015.1
Oleur061Scf0156g01005.1
Oleur061Scf0156g02014.1
Oleur061Scf0156g02002.1
Oleur061Scf0156g03012.1
Oleur061Scf0156g03019.1
Oleur061Scf0156g03010.1
Oleur061Scf0156g05004.1
Oleur061Scf0156g05017.1
Oleur061Scf0156g05005.1
Oleur061Scf0156g05003.1
Oleur061Scf0156g05022.1
Oleur061Scf0156g05008.1
Oleur061Scf0156g07007.1
Oleur061Scf0156g07014.1
Oleur061Scf0156g07010.1
Oleur061Scf0156g07028.1
Oleur061Scf0156g07006.1
Oleur061Scf0157g00012.1
Oleur061Scf0157g00018.1
Oleur061Scf0157g00020.1
Oleur061Scf0157g01010.1
Oleur061Scf0157g03006.1
Oleur061Scf0157g06009.1
Oleur061Scf0157g06006.1
Oleur061Scf0157g06035.1
Oleur061Scf0158g01006.1
Oleur061Scf0158g02004.1
Oleur061Scf0158g02005.1
Oleur061Scf0158g03011.1
Oleur061Scf0158g03002.1
Oleur061Scf0158g03004.1
Oleur061Scf0158g04008.1
Oleur061Scf0158g04009.1
Oleur061Scf0158g04010.1
Oleur061Scf0160g01021.1
Oleur061Scf0160g05006.1
Oleur061Scf0162g00002.1
Oleur061Scf0162g00005.1
Oleur061Scf0162g00003.1
Oleur061Scf0162g01003.1
Oleur061Scf0162g03028.1
Oleur061Scf0162g04030.1
Oleur061Scf0162g04022.1
Oleur061Scf0162g04023.1
Oleur061Scf0162g05046.1
Oleur061Scf0162g05033.1
Oleur061Scf0162g08004.1
Oleur061Scf0162g10014.1
Oleur061Scf0163g00015.1
Oleur061Scf0163g00018.1
Oleur061Scf0163g00016.1
Oleur061Scf0163g00011.1
Oleur061Scf0163g01016.1
Oleur061Scf0163g01017.1
Oleur061Scf0163g01019.1
Oleur061Scf0163g02022.1
Oleur061Scf0163g02023.1
Oleur061Scf0163g02002.1
Oleur061Scf0163g02027.1
Oleur061Scf0165g00027.1
Oleur061Scf0166g03006.1
Oleur061Scf0167g00002.1
Oleur061Scf0167g01021.1
Oleur061Scf0167g02004.1
Oleur061Scf0167g02002.1
Oleur061Scf0168g00002.1
Oleur061Scf0168g02030.1
Oleur061Scf0168g02016.1
Oleur061Scf0168g02017.1
Oleur061Scf0168g02011.1
Oleur061Scf0168g02002.1
Oleur061Scf0169g00017.1
Oleur061Scf0169g01011.1
Oleur061Scf0169g01007.1
Oleur061Scf0169g02006.1
Oleur061Scf0169g03015.1
Oleur061Scf0169g03022.1
Oleur061Scf0169g04002.1
Oleur061Scf0169g04004.1
Oleur061Scf0169g05011.1
Oleur061Scf0169g05010.1
Oleur061Scf0169g06007.1
Oleur061Scf0169g06001.1
Oleur061Scf0169g07005.1
Oleur061Scf0169g08001.1
Oleur061Scf0169g08012.1
Oleur061Scf0169g08050.1
Oleur061Scf0170g02029.1
Oleur061Scf0170g02030.1
Oleur061Scf0170g04009.1
Oleur061Scf0170g04012.1
Oleur061Scf0170g05013.1
Oleur061Scf0170g05015.1
Oleur061Scf0170g06008.1
Oleur061Scf0170g07011.1
Oleur061Scf0170g07021.1
Oleur061Scf0171g00004.1
Oleur061Scf0171g00005.1
Oleur061Scf0171g00003.1
Oleur061Scf0171g01002.1
Oleur061Scf0171g01058.1
Oleur061Scf0171g01060.1
Oleur061Scf0171g01021.1
Oleur061Scf0172g00011.1
Oleur061Scf0172g00010.1
Oleur061Scf0172g06012.1
Oleur061Scf0172g06011.1
Oleur061Scf0172g07030.1
Oleur061Scf0172g07020.1
Oleur061Scf0172g07031.1
Oleur061Scf0172g07034.1
Oleur061Scf0172g15015.1
Oleur061Scf0172g18010.1
Oleur061Scf0172g18018.1
Oleur061Scf0173g00017.1
Oleur061Scf0173g00005.1
Oleur061Scf0173g01014.1
Oleur061Scf0173g01002.1
Oleur061Scf0173g03012.1
Oleur061Scf0173g03013.1
Oleur061Scf0173g04003.1
Oleur061Scf0174g01001.1
Oleur061Scf0174g03017.1
Oleur061Scf0174g03015.1
Oleur061Scf0174g04024.1
Oleur061Scf0174g04016.1
Oleur061Scf0174g05026.1
Oleur061Scf0174g05004.1
Oleur061Scf0175g00015.1
Oleur061Scf0175g01030.1
Oleur061Scf0175g01003.1
Oleur061Scf0175g01004.1
Oleur061Scf0175g02021.1
Oleur061Scf0176g00020.1
Oleur061Scf0176g00018.1
Oleur061Scf0176g00019.1
Oleur061Scf0176g03033.1
Oleur061Scf0176g03035.1
Oleur061Scf0176g03018.1
Oleur061Scf0176g03038.1
Oleur061Scf0176g04020.1
Oleur061Scf0176g04018.1
Oleur061Scf0176g04019.1
Oleur061Scf0176g04029.1
Oleur061Scf0176g05014.1
Oleur061Scf0176g05011.1
Oleur061Scf0176g05012.1
Oleur061Scf0176g06010.1
Oleur061Scf0176g06017.1
Oleur061Scf0176g07013.1
Oleur061Scf0176g07031.1
Oleur061Scf0176g07032.1
Oleur061Scf0176g07018.1
Oleur061Scf0176g07024.1
Oleur061Scf0176g07019.1
Oleur061Scf0176g07020.1
Oleur061Scf0176g08002.1
Oleur061Scf0176g09020.1
Oleur061Scf0176g09021.1
Oleur061Scf0176g09023.1
Oleur061Scf0176g09019.1
Oleur061Scf0176g10031.1
Oleur061Scf0176g10034.1
Oleur061Scf0176g10036.1
Oleur061Scf0176g10038.1
Oleur061Scf0176g10054.1
Oleur061Scf0177g00016.1
Oleur061Scf0177g01003.1
Oleur061Scf0179g01009.1
Oleur061Scf0180g01022.1
Oleur061Scf0180g02007.1
Oleur061Scf0180g02005.1
Oleur061Scf0180g03014.1
Oleur061Scf0180g05027.1
Oleur061Scf0180g06015.1
Oleur061Scf0180g06020.1
Oleur061Scf0180g07006.1
Oleur061Scf0180g08001.1
Oleur061Scf0180g08006.1
Oleur061Scf0180g08010.1
Oleur061Scf0180g08011.1
Oleur061Scf0180g08012.1
Oleur061Scf0180g09002.1
Oleur061Scf0180g09003.1
Oleur061Scf0180g11027.1
Oleur061Scf0180g11004.1
Oleur061Scf0180g11006.1
Oleur061Scf0180g11003.1
Oleur061Scf0180g12067.1
Oleur061Scf0180g12068.1
Oleur061Scf0180g12071.1
Oleur061Scf0180g12078.1
Oleur061Scf0180g12079.1
Oleur061Scf0180g12011.1
Oleur061Scf0181g00005.1
Oleur061Scf0181g01002.1
Oleur061Scf0181g02009.1
Oleur061Scf0182g00009.1
Oleur061Scf0182g00006.1
Oleur061Scf0182g00004.1
Oleur061Scf0182g01019.1
Oleur061Scf0182g01017.1
Oleur061Scf0182g02001.1
Oleur061Scf0183g00002.1
Oleur061Scf0183g01003.1
Oleur061Scf0183g02017.1
Oleur061Scf0183g02028.1
Oleur061Scf0183g02002.1
Oleur061Scf0183g02029.1
Oleur061Scf0183g02030.1
Oleur061Scf0183g02031.1
Oleur061Scf0183g02013.1
Oleur061Scf0184g00013.1
Oleur061Scf0184g03019.1
Oleur061Scf0184g03021.1
Oleur061Scf0186g00005.1
Oleur061Scf0186g01024.1
Oleur061Scf0186g04030.1
Oleur061Scf0186g04004.1
Oleur061Scf0186g06012.1
Oleur061Scf0186g06002.1
Oleur061Scf0186g06018.1
Oleur061Scf0186g06005.1
Oleur061Scf0186g06044.1
Oleur061Scf0186g06039.1
Oleur061Scf0186g07029.1
Oleur061Scf0186g07002.1
Oleur061Scf0186g07003.1
Oleur061Scf0187g01015.1
Oleur061Scf0187g02020.1
Oleur061Scf0187g02002.1
Oleur061Scf0187g02054.1
Oleur061Scf0187g02017.1
Oleur061Scf0188g06046.1
Oleur061Scf0189g00003.1
Oleur061Scf0189g01001.1
Oleur061Scf0189g03005.1
Oleur061Scf0189g03001.1
Oleur061Scf0189g03006.1
Oleur061Scf0189g03004.1
Oleur061Scf0190g01007.1
Oleur061Scf0190g01004.1
Oleur061Scf0190g05020.1
Oleur061Scf0190g06045.1
Oleur061Scf0191g00021.1
Oleur061Scf0192g00001.1
Oleur061Scf0193g02019.1
Oleur061Scf0193g02015.1
Oleur061Scf0193g04002.1
Oleur061Scf0193g06001.1
Oleur061Scf0193g07018.1
Oleur061Scf0193g08024.1
Oleur061Scf0193g09003.1
Oleur061Scf0193g10011.1
Oleur061Scf0193g10013.1
Oleur061Scf0193g10018.1
Oleur061Scf0194g00020.1
Oleur061Scf0194g04012.1
Oleur061Scf0194g06012.1
Oleur061Scf0194g07014.1
Oleur061Scf0194g08009.1
Oleur061Scf0194g12023.1
Oleur061Scf0194g12027.1
Oleur061Scf0194g14008.1
Oleur061Scf0194g19017.1
Oleur061Scf0194g19019.1
Oleur061Scf0194g20013.1
Oleur061Scf0194g22022.1
Oleur061Scf0194g24008.1
Oleur061Scf0194g24009.1
Oleur061Scf0195g03006.1
Oleur061Scf0195g04002.1
Oleur061Scf0195g04004.1
Oleur061Scf0195g04018.1
Oleur061Scf0195g05003.1
Oleur061Scf0195g06021.1
Oleur061Scf0195g06003.1
Oleur061Scf0195g07003.1
Oleur061Scf0195g07007.1
Oleur061Scf0195g07001.1
Oleur061Scf0195g08006.1
Oleur061Scf0196g00014.1
Oleur061Scf0196g00013.1
Oleur061Scf0196g01001.1
Oleur061Scf0196g03026.1
Oleur061Scf0196g04009.1
Oleur061Scf0196g04004.1
Oleur061Scf0196g04017.1
Oleur061Scf0196g04005.1
Oleur061Scf0197g01015.1
Oleur061Scf0197g01028.1
Oleur061Scf0197g01026.1
Oleur061Scf0198g03006.1
Oleur061Scf0198g04026.1
Oleur061Scf0198g04031.1
Oleur061Scf0198g04039.1
Oleur061Scf0198g04023.1
Oleur061Scf0199g00021.1
Oleur061Scf0199g01003.1
Oleur061Scf0199g01004.1
Oleur061Scf0201g01002.1
Oleur061Scf0201g04007.1
Oleur061Scf0201g04002.1
Oleur061Scf0201g05001.1
Oleur061Scf0201g05027.1
Oleur061Scf0201g05004.1
Oleur061Scf0201g08018.1
Oleur061Scf0201g08012.1
Oleur061Scf0202g00001.1
Oleur061Scf0202g00011.1
Oleur061Scf0202g01011.1
Oleur061Scf0203g01013.1
Oleur061Scf0203g03006.1
Oleur061Scf0203g04028.1
Oleur061Scf0203g04015.1
Oleur061Scf0203g04016.1
Oleur061Scf0203g04017.1
Oleur061Scf0203g04018.1
Oleur061Scf0203g05009.1
Oleur061Scf0203g05014.1
Oleur061Scf0203g05017.1
Oleur061Scf0203g06018.1
Oleur061Scf0203g06020.1
Oleur061Scf0203g06021.1
Oleur061Scf0203g07030.1
Oleur061Scf0203g07036.1
Oleur061Scf0203g07012.1
Oleur061Scf0205g00002.1
Oleur061Scf0205g05013.1
Oleur061Scf0205g05012.1
Oleur061Scf0205g05017.1
Oleur061Scf0205g05027.1
Oleur061Scf0205g07020.1
Oleur061Scf0205g07027.1
Oleur061Scf0205g07023.1
Oleur061Scf0206g00009.1
Oleur061Scf0206g01031.1
Oleur061Scf0206g01022.1
Oleur061Scf0206g01028.1
Oleur061Scf0206g01032.1
Oleur061Scf0207g02019.1
Oleur061Scf0207g02022.1
Oleur061Scf0208g00009.1
Oleur061Scf0208g00010.1
Oleur061Scf0208g00011.1
Oleur061Scf0209g01009.1
Oleur061Scf0209g01013.1
Oleur061Scf0210g02019.1
Oleur061Scf0210g03034.1
Oleur061Scf0210g03004.1
Oleur061Scf0210g03008.1
Oleur061Scf0211g00001.1
Oleur061Scf0211g00010.1
Oleur061Scf0211g01001.1
Oleur061Scf0211g04048.1
Oleur061Scf0211g04037.1
Oleur061Scf0212g01003.1
Oleur061Scf0212g01004.1
Oleur061Scf0212g01011.1
Oleur061Scf0213g01008.1
Oleur061Scf0213g01009.1
Oleur061Scf0213g03030.1
Oleur061Scf0213g03031.1
Oleur061Scf0214g00017.1
Oleur061Scf0214g01013.1
Oleur061Scf0215g00019.1
Oleur061Scf0215g00006.1
Oleur061Scf0216g01019.1
Oleur061Scf0216g03031.1
Oleur061Scf0217g00016.1
Oleur061Scf0217g00017.1
Oleur061Scf0219g01002.1
Oleur061Scf0221g00027.1
Oleur061Scf0221g00025.1
Oleur061Scf0221g01027.1
Oleur061Scf0221g01003.1
Oleur061Scf0221g01007.1
Oleur061Scf0221g02032.1
Oleur061Scf0221g02027.1
Oleur061Scf0221g02036.1
Oleur061Scf0222g01002.1
Oleur061Scf0222g01009.1
Oleur061Scf0222g01015.1
Oleur061Scf0222g01031.1
Oleur061Scf0224g00009.1
Oleur061Scf0224g00020.1
Oleur061Scf0224g00007.1
Oleur061Scf0224g00021.1
Oleur061Scf0224g01025.1
Oleur061Scf0224g01014.1
Oleur061Scf0224g02003.1
Oleur061Scf0224g02009.1
Oleur061Scf0224g02015.1
Oleur061Scf0224g03030.1
Oleur061Scf0224g04005.1
Oleur061Scf0224g04006.1
Oleur061Scf0225g00003.1
Oleur061Scf0225g03010.1
Oleur061Scf0225g06014.1
Oleur061Scf0225g06017.1
Oleur061Scf0225g06004.1
Oleur061Scf0225g07005.1
Oleur061Scf0225g07023.1
Oleur061Scf0225g07013.1
Oleur061Scf0225g07008.1
Oleur061Scf0225g08014.1
Oleur061Scf0225g08025.1
Oleur061Scf0226g01006.1
Oleur061Scf0226g02019.1
Oleur061Scf0226g02018.1
Oleur061Scf0226g02025.1
Oleur061Scf0226g03025.1
Oleur061Scf0226g03027.1
Oleur061Scf0226g03021.1
Oleur061Scf0226g04026.1
Oleur061Scf0226g04027.1
Oleur061Scf0226g07019.1
Oleur061Scf0226g07024.1
Oleur061Scf0229g00002.1
Oleur061Scf0231g02005.1
Oleur061Scf0231g04010.1
Oleur061Scf0231g06005.1
Oleur061Scf0231g07008.1
Oleur061Scf0231g07001.1
Oleur061Scf0231g18007.1
Oleur061Scf0231g18002.1
Oleur061Scf0231g19001.1
Oleur061Scf0231g19003.1
Oleur061Scf0231g20005.1
Oleur061Scf0231g22008.1
Oleur061Scf0231g22011.1
Oleur061Scf0231g22018.1
Oleur061Scf0231g25013.1
Oleur061Scf0231g25010.1
Oleur061Scf0231g25011.1
Oleur061Scf0232g00006.1
Oleur061Scf0233g00006.1
Oleur061Scf0235g00011.1
Oleur061Scf0235g00013.1
Oleur061Scf0235g01004.1
Oleur061Scf0235g01002.1
Oleur061Scf0235g02008.1
Oleur061Scf0235g02003.1
Oleur061Scf0235g02010.1
Oleur061Scf0235g02001.1
Oleur061Scf0235g02007.1
Oleur061Scf0235g02005.1
Oleur061Scf0235g03023.1
Oleur061Scf0235g04007.1
Oleur061Scf0235g04002.1
Oleur061Scf0236g02017.1
Oleur061Scf0236g02010.1
Oleur061Scf0236g02011.1
Oleur061Scf0236g03003.1
Oleur061Scf0236g04001.1
Oleur061Scf0236g06024.1
Oleur061Scf0237g00008.1
Oleur061Scf0237g03002.1
Oleur061Scf0237g04013.1
Oleur061Scf0237g05010.1
Oleur061Scf0237g05022.1
Oleur061Scf0237g06022.1
Oleur061Scf0238g00001.1
Oleur061Scf0238g00004.1
Oleur061Scf0238g00010.1
Oleur061Scf0238g01008.1
Oleur061Scf0239g00018.1
Oleur061Scf0239g00006.1
Oleur061Scf0239g00007.1
Oleur061Scf0239g00009.1
Oleur061Scf0239g02003.1
Oleur061Scf0239g02005.1
Oleur061Scf0239g02021.1
Oleur061Scf0239g03005.1
Oleur061Scf0239g03017.1
Oleur061Scf0239g03020.1
Oleur061Scf0239g03019.1
Oleur061Scf0239g04009.1
Oleur061Scf0239g05001.1
Oleur061Scf0239g05002.1
Oleur061Scf0239g05005.1
Oleur061Scf0239g05015.1
Oleur061Scf0239g06007.1
Oleur061Scf0239g06003.1
Oleur061Scf0239g06004.1
Oleur061Scf0239g06001.1
Oleur061Scf0239g07002.1
Oleur061Scf0239g07008.1
Oleur061Scf0239g08007.1
Oleur061Scf0239g08010.1
Oleur061Scf0239g08011.1
Oleur061Scf0239g08012.1
Oleur061Scf0239g09001.1
Oleur061Scf0239g10008.1
Oleur061Scf0239g11018.1
Oleur061Scf0239g12002.1
Oleur061Scf0239g12021.1
Oleur061Scf0239g12025.1
Oleur061Scf0240g01001.1
Oleur061Scf0241g00006.1
Oleur061Scf0241g01018.1
Oleur061Scf0241g01013.1
Oleur061Scf0242g00019.1
Oleur061Scf0242g00004.1
Oleur061Scf0242g00015.1
Oleur061Scf0242g00044.1
Oleur061Scf0243g00023.1
Oleur061Scf0243g01006.1
Oleur061Scf0243g01003.1
Oleur061Scf0244g00005.1
Oleur061Scf0244g01016.1
Oleur061Scf0244g01010.1
Oleur061Scf0244g02025.1
Oleur061Scf0244g02013.1
Oleur061Scf0244g02024.1
Oleur061Scf0244g03002.1
Oleur061Scf0244g03016.1
Oleur061Scf0244g04008.1
Oleur061Scf0244g05029.1
Oleur061Scf0244g05030.1
Oleur061Scf0245g00007.1
Oleur061Scf0245g02001.1
Oleur061Scf0245g02009.1
Oleur061Scf0245g02010.1
Oleur061Scf0245g03004.1
Oleur061Scf0245g04014.1
Oleur061Scf0245g05029.1
Oleur061Scf0245g05031.1
Oleur061Scf0245g05017.1
Oleur061Scf0245g05018.1
Oleur061Scf0246g05008.1
Oleur061Scf0246g05009.1
Oleur061Scf0246g06019.1
Oleur061Scf0246g06030.1
Oleur061Scf0246g06027.1
Oleur061Scf0246g06031.1
Oleur061Scf0247g01012.1
Oleur061Scf0247g01004.1
Oleur061Scf0247g02001.1
Oleur061Scf0247g05015.1
Oleur061Scf0248g00015.1
Oleur061Scf0248g00016.1
Oleur061Scf0248g00024.1
Oleur061Scf0249g00001.1
Oleur061Scf0250g01024.1
Oleur061Scf0250g02011.1
Oleur061Scf0250g03022.1
Oleur061Scf0250g03025.1
Oleur061Scf0250g03003.1
Oleur061Scf0251g03003.1
Oleur061Scf0251g03004.1
Oleur061Scf0251g03027.1
Oleur061Scf0252g00014.1
Oleur061Scf0252g06013.1
Oleur061Scf0252g06011.1
Oleur061Scf0252g09012.1
Oleur061Scf0252g10028.1
Oleur061Scf0252g10029.1
Oleur061Scf0252g10009.1
Oleur061Scf0253g00005.1
Oleur061Scf0254g02004.1
Oleur061Scf0254g03003.1
Oleur061Scf0254g04004.1
Oleur061Scf0254g04008.1
Oleur061Scf0254g04037.1
Oleur061Scf0255g00018.1
Oleur061Scf0255g01016.1
Oleur061Scf0256g01001.1
Oleur061Scf0256g02010.1
Oleur061Scf0256g03046.1
Oleur061Scf0256g03010.1
Oleur061Scf0256g03048.1
Oleur061Scf0256g03014.1
Oleur061Scf0257g00008.1
Oleur061Scf0257g01026.1
Oleur061Scf0257g01024.1
Oleur061Scf0257g01028.1
Oleur061Scf0258g00004.1
Oleur061Scf0258g01003.1
Oleur061Scf0258g01001.1
Oleur061Scf0258g01002.1
Oleur061Scf0258g01034.1
Oleur061Scf0258g02006.1
Oleur061Scf0258g02010.1
Oleur061Scf0258g02011.1
Oleur061Scf0258g03002.1
Oleur061Scf0258g03027.1
Oleur061Scf0258g04026.1
Oleur061Scf0258g04029.1
Oleur061Scf0258g04003.1
Oleur061Scf0258g04019.1
Oleur061Scf0258g05020.1
Oleur061Scf0258g05003.1
Oleur061Scf0258g05005.1
Oleur061Scf0259g01003.1
Oleur061Scf0259g02003.1
Oleur061Scf0259g02004.1
Oleur061Scf0259g02005.1
Oleur061Scf0259g03002.1
Oleur061Scf0259g03003.1
Oleur061Scf0259g04001.1
Oleur061Scf0259g04030.1
Oleur061Scf0259g04019.1
Oleur061Scf0259g04004.1
Oleur061Scf0259g05023.1
Oleur061Scf0259g05030.1
Oleur061Scf0259g05031.1
Oleur061Scf0259g05032.1
Oleur061Scf0259g05033.1
Oleur061Scf0259g06027.1
Oleur061Scf0260g01022.1
Oleur061Scf0260g01023.1
Oleur061Scf0260g03011.1
Oleur061Scf0260g04003.1
Oleur061Scf0260g04025.1
Oleur061Scf0260g05001.1
Oleur061Scf0260g05022.1
Oleur061Scf0260g05011.1
Oleur061Scf0260g05023.1
Oleur061Scf0260g05012.1
Oleur061Scf0260g06006.1
Oleur061Scf0261g00004.1
Oleur061Scf0261g01019.1
Oleur061Scf0261g02020.1
Oleur061Scf0261g02006.1
Oleur061Scf0261g02002.1
Oleur061Scf0262g00016.1
Oleur061Scf0262g00018.1
Oleur061Scf0262g00019.1
Oleur061Scf0262g01006.1
Oleur061Scf0262g02001.1
Oleur061Scf0262g02010.1
Oleur061Scf0263g00004.1
Oleur061Scf0263g01007.1
Oleur061Scf0263g01009.1
Oleur061Scf0263g01006.1
Oleur061Scf0266g01011.1
Oleur061Scf0266g03026.1
Oleur061Scf0266g03030.1
Oleur061Scf0266g05015.1
Oleur061Scf0266g05048.1
Oleur061Scf0267g01014.1
Oleur061Scf0268g01002.1
Oleur061Scf0268g02031.1
Oleur061Scf0269g01006.1
Oleur061Scf0269g02012.1
Oleur061Scf0269g02013.1
Oleur061Scf0269g02014.1
Oleur061Scf0269g02015.1
Oleur061Scf0269g03018.1
Oleur061Scf0269g03021.1
Oleur061Scf0269g03024.1
Oleur061Scf0269g05050.1
Oleur061Scf0270g01007.1
Oleur061Scf0270g01008.1
Oleur061Scf0271g00011.1
Oleur061Scf0271g02007.1
Oleur061Scf0273g00001.1
Oleur061Scf0274g00004.1
Oleur061Scf0274g01027.1
Oleur061Scf0274g01024.1
Oleur061Scf0274g01045.1
Oleur061Scf0274g01026.1
Oleur061Scf0275g04010.1
Oleur061Scf0275g05003.1
Oleur061Scf0275g05001.1
Oleur061Scf0275g06015.1
Oleur061Scf0275g06016.1
Oleur061Scf0276g00012.1
Oleur061Scf0276g02001.1
Oleur061Scf0277g00024.1
Oleur061Scf0277g00025.1
Oleur061Scf0278g02035.1
Oleur061Scf0278g02029.1
Oleur061Scf0278g03009.1
Oleur061Scf0278g03002.1
Oleur061Scf0278g04012.1
Oleur061Scf0278g04004.1
Oleur061Scf0278g05011.1
Oleur061Scf0278g05027.1
Oleur061Scf0278g05004.1
Oleur061Scf0280g00007.1
Oleur061Scf0280g01004.1
Oleur061Scf0280g01002.1
Oleur061Scf0280g02004.1
Oleur061Scf0280g02005.1
Oleur061Scf0280g02003.1
Oleur061Scf0282g00027.1
Oleur061Scf0282g01006.1
Oleur061Scf0283g00012.1
Oleur061Scf0283g03008.1
Oleur061Scf0286g01023.1
Oleur061Scf0286g01002.1
Oleur061Scf0286g02029.1
Oleur061Scf0286g02009.1
Oleur061Scf0286g02026.1
Oleur061Scf0286g02018.1
Oleur061Scf0286g03004.1
Oleur061Scf0286g03002.1
Oleur061Scf0286g03006.1
Oleur061Scf0286g03007.1
Oleur061Scf0286g04050.1
Oleur061Scf0286g04053.1
Oleur061Scf0286g04038.1
Oleur061Scf0288g03034.1
Oleur061Scf0288g03017.1
Oleur061Scf0288g03038.1
Oleur061Scf0288g04009.1
Oleur061Scf0288g05015.1
Oleur061Scf0288g06006.1
Oleur061Scf0288g06028.1
Oleur061Scf0288g07021.1
Oleur061Scf0288g07020.1
Oleur061Scf0288g08026.1
Oleur061Scf0288g08025.1
Oleur061Scf0288g08011.1
Oleur061Scf0288g09024.1
Oleur061Scf0288g09001.1
Oleur061Scf0288g09018.1
Oleur061Scf0288g09021.1
Oleur061Scf0289g01010.1
Oleur061Scf0289g02024.1
Oleur061Scf0289g02020.1
Oleur061Scf0289g04009.1
Oleur061Scf0289g04029.1
Oleur061Scf0289g05032.1
Oleur061Scf0290g01025.1
Oleur061Scf0291g01011.1
Oleur061Scf0291g05001.1
Oleur061Scf0291g06004.1
Oleur061Scf0291g06005.1
Oleur061Scf0291g07022.1
Oleur061Scf0291g07027.1
Oleur061Scf0291g07006.1
Oleur061Scf0291g08012.1
Oleur061Scf0293g00026.1
Oleur061Scf0293g00020.1
Oleur061Scf0293g00024.1
Oleur061Scf0293g00021.1
Oleur061Scf0293g00022.1
Oleur061Scf0293g00023.1
Oleur061Scf0293g00032.1
Oleur061Scf0293g01002.1
Oleur061Scf0293g01009.1
Oleur061Scf0293g01008.1
Oleur061Scf0293g01010.1
Oleur061Scf0293g02016.1
Oleur061Scf0293g02025.1
Oleur061Scf0293g02032.1
Oleur061Scf0293g05005.1
Oleur061Scf0293g05006.1
Oleur061Scf0294g00005.1
Oleur061Scf0294g00003.1
Oleur061Scf0294g00002.1
Oleur061Scf0294g01014.1
Oleur061Scf0295g00001.1
Oleur061Scf0296g00007.1
Oleur061Scf0296g00008.1
Oleur061Scf0296g01026.1
Oleur061Scf0297g00006.1
Oleur061Scf0297g00008.1
Oleur061Scf0297g01005.1
Oleur061Scf0298g00001.1
Oleur061Scf0298g01026.1
Oleur061Scf0298g04010.1
Oleur061Scf0298g04009.1
Oleur061Scf0299g01014.1
Oleur061Scf0299g02014.1
Oleur061Scf0299g02003.1
Oleur061Scf0299g02005.1
Oleur061Scf0299g02011.1
Oleur061Scf0299g03016.1
Oleur061Scf0299g04020.1
Oleur061Scf0300g01020.1
Oleur061Scf0300g02002.1
Oleur061Scf0300g02027.1
Oleur061Scf0300g03002.1
Oleur061Scf0300g03011.1
Oleur061Scf0300g04030.1
Oleur061Scf0300g05018.1
Oleur061Scf0301g00002.1
Oleur061Scf0301g00005.1
Oleur061Scf0301g00003.1
Oleur061Scf0301g02006.1
Oleur061Scf0301g02016.1
Oleur061Scf0302g00017.1
Oleur061Scf0302g01016.1
Oleur061Scf0303g00002.1
Oleur061Scf0303g01001.1
Oleur061Scf0303g01012.1
Oleur061Scf0303g01017.1
Oleur061Scf0303g03005.1
Oleur061Scf0303g03008.1
Oleur061Scf0303g04014.1
Oleur061Scf0304g01001.1
Oleur061Scf0304g01011.1
Oleur061Scf0304g01031.1
Oleur061Scf0305g00018.1
Oleur061Scf0305g01053.1
Oleur061Scf0305g01049.1
Oleur061Scf0306g05034.1
Oleur061Scf0306g06016.1
Oleur061Scf0306g06006.1
Oleur061Scf0307g00013.1
Oleur061Scf0308g00002.1
Oleur061Scf0308g01022.1
Oleur061Scf0308g01015.1
Oleur061Scf0308g02008.1
Oleur061Scf0308g03028.1
Oleur061Scf0308g04015.1
Oleur061Scf0308g05003.1
Oleur061Scf0308g05004.1
Oleur061Scf0308g05012.1
Oleur061Scf0308g06023.1
Oleur061Scf0308g06015.1
Oleur061Scf0308g06022.1
Oleur061Scf0308g07047.1
Oleur061Scf0308g07049.1
Oleur061Scf0308g08002.1
Oleur061Scf0308g10019.1
Oleur061Scf0308g10004.1
Oleur061Scf0308g12041.1
Oleur061Scf0308g12037.1
Oleur061Scf0309g00006.1
Oleur061Scf0309g01009.1
Oleur061Scf0309g01012.1
Oleur061Scf0309g07006.1
Oleur061Scf0309g09011.1
Oleur061Scf0309g09005.1
Oleur061Scf0309g09013.1
Oleur061Scf0309g10009.1
Oleur061Scf0309g10012.1
Oleur061Scf0309g10022.1
Oleur061Scf0309g10017.1
Oleur061Scf0310g01024.1
Oleur061Scf0310g03010.1
Oleur061Scf0311g00006.1
Oleur061Scf0311g00007.1
Oleur061Scf0311g01009.1
Oleur061Scf0312g02018.1
Oleur061Scf0312g03007.1
Oleur061Scf0312g06008.1
Oleur061Scf0312g06009.1
Oleur061Scf0312g06022.1
Oleur061Scf0313g00016.1
Oleur061Scf0313g00019.1
Oleur061Scf0313g00020.1
Oleur061Scf0313g01012.1
Oleur061Scf0313g01009.1
Oleur061Scf0313g02001.1
Oleur061Scf0313g02006.1
Oleur061Scf0314g03015.1
Oleur061Scf0314g04024.1
Oleur061Scf0314g04026.1
Oleur061Scf0314g04033.1
Oleur061Scf0314g05013.1
Oleur061Scf0314g05016.1
Oleur061Scf0314g06023.1
Oleur061Scf0314g07049.1
Oleur061Scf0314g07006.1
Oleur061Scf0314g07046.1
Oleur061Scf0315g02026.1
Oleur061Scf0315g02027.1
Oleur061Scf0316g00007.1
Oleur061Scf0316g00008.1
Oleur061Scf0316g01003.1
Oleur061Scf0316g01004.1
Oleur061Scf0316g02006.1
Oleur061Scf0316g02004.1
Oleur061Scf0316g03002.1
Oleur061Scf0316g03034.1
Oleur061Scf0316g03025.1
Oleur061Scf0316g03028.1
Oleur061Scf0318g00015.1
Oleur061Scf0318g02022.1
Oleur061Scf0318g02024.1
Oleur061Scf0318g03001.1
Oleur061Scf0318g03003.1
Oleur061Scf0318g03004.1
Oleur061Scf0318g04028.1
Oleur061Scf0318g04029.1
Oleur061Scf0318g04031.1
Oleur061Scf0318g06003.1
Oleur061Scf0318g06027.1
Oleur061Scf0318g07008.1
Oleur061Scf0318g07012.1
Oleur061Scf0319g00014.1
Oleur061Scf0319g00007.1
Oleur061Scf0319g02015.1
Oleur061Scf0319g02004.1
Oleur061Scf0319g09010.1
Oleur061Scf0319g09005.1
Oleur061Scf0319g09041.1
Oleur061Scf0320g00004.1
Oleur061Scf0320g00002.1
Oleur061Scf0320g01006.1
Oleur061Scf0320g01005.1
Oleur061Scf0320g02019.1
Oleur061Scf0320g02003.1
Oleur061Scf0321g00009.1
Oleur061Scf0321g01011.1
Oleur061Scf0321g01010.1
Oleur061Scf0321g02006.1
Oleur061Scf0321g04012.1
Oleur061Scf0321g05004.1
Oleur061Scf0321g05001.1
Oleur061Scf0321g05012.1
Oleur061Scf0321g05013.1
Oleur061Scf0322g00026.1
Oleur061Scf0324g00016.1
Oleur061Scf0324g01002.1
Oleur061Scf0324g01031.1
Oleur061Scf0324g01032.1
Oleur061Scf0325g00001.1
Oleur061Scf0325g01022.1
Oleur061Scf0325g01023.1
Oleur061Scf0325g02001.1
Oleur061Scf0325g02002.1
Oleur061Scf0326g01006.1
Oleur061Scf0327g00003.1
Oleur061Scf0327g00002.1
Oleur061Scf0327g02035.1
Oleur061Scf0327g02030.1
Oleur061Scf0328g00019.1
Oleur061Scf0328g00003.1
Oleur061Scf0329g01038.1
Oleur061Scf0329g01062.1
Oleur061Scf0329g01054.1
Oleur061Scf0329g01056.1
Oleur061Scf0330g00014.1
Oleur061Scf0330g00015.1
Oleur061Scf0330g00017.1
Oleur061Scf0330g02023.1
Oleur061Scf0330g02025.1
Oleur061Scf0332g00008.1
Oleur061Scf0332g02014.1
Oleur061Scf0332g02005.1
Oleur061Scf0333g00015.1
[truncated: 17,576 more rows]
