# Supplementary material for: Gene Expression Pattern in Olive Tree Organs (Olea europaea L.)
Source: Genes (Basel). 2020 May 12;11(5):544. doi: 10.3390/genes11050544 (PMC7291012; doi:10.3390/genes11050544)
Supplement: Supplementary file 1 [file genes-11-00544-s001.zip › Supplemental Table S6.xlsx]

## Sheet: Hoja1
GO	#Seqs	%
biosynthetic process	3837	10.6577
cellular nitrogen compound metabolic process	2791	7.75235
cellular protein modification process	2593	7.20238
response to stress	2281	6.33576
signal transduction	1584	4.39976
anatomical structure development	1326	3.68313
catabolic process	1263	3.50814
small molecule metabolic process	1217	3.38037
protein transport	978	2.71652
reproduction	947	2.63041
translation	870	2.41653
lipid metabolic process	831	2.30821
vesicle-mediated transport	801	2.22488
carbohydrate metabolic process	765	2.12488
chromosome organization	684	1.89989
cell differentiation	678	1.88323
mRNA processing	625	1.73601
biological_process	529	1.46936
cellular amino acid metabolic process	492	1.36659
DNA metabolic process	492	1.36659
ribosome biogenesis	478	1.3277
protein-containing complex assembly	454	1.26104
cell cycle	444	1.23326
homeostatic process	442	1.22771
growth	433	1.20271
cofactor metabolic process	411	1.1416
immune system process	407	1.13049
generation of precursor metabolites and energy	390	1.08327
cell death	382	1.06105
embryo development	379	1.05272
transport	355	0.986056
cellular component assembly	349	0.969391
cell division	348	0.966613
cytoskeleton organization	316	0.877729
protein folding	307	0.85273
sulfur compound metabolic process	301	0.836065
cell wall organization or biogenesis	273	0.758291
membrane organization	258	0.716627
nucleobase-containing compound catabolic process	253	0.702739
protein targeting	252	0.699961
cell morphogenesis	249	0.691628
tRNA metabolic process	245	0.680518
transmembrane transport	197	0.547192
mitochondrion organization	190	0.527748
nucleocytoplasmic transport	181	0.50275
autophagy	173	0.480529
cell population proliferation	166	0.461085
symbiotic process	160	0.44442
developmental maturation	157	0.436087
mitotic cell cycle	146	0.405533
ribonucleoprotein complex assembly	145	0.402755
anatomical structure formation involved in morphogenesis	138	0.383312
photosynthesis	127	0.352758
vacuolar transport	123	0.341648
aging	121	0.336092
protein maturation	106	0.294428
chromosome segregation	94	0.261097
cell-cell signaling	92	0.255541
secondary metabolic process	83	0.230543
mitotic nuclear division	71	0.197211
cell adhesion	45	0.124993
nervous system process	42	0.11666
cell motility	42	0.11666
locomotion	30	0.0833287
nitrogen cycle metabolic process	21	0.0583301
cytoskeleton-dependent intracellular transport	12	0.0333315
plasma membrane organization	8	0.022221
circulatory system process	7	0.0194434
extracellular matrix organization	5	0.0138881
cell junction organization	5	0.0138881
pigmentation	4	0.0111105
transposition	1	0.00277762
TOTAL	36002	100
