# Supplementary material for: Gene Expression Pattern in Olive Tree Organs (Olea europaea L.)
Source: Genes (Basel). 2020 May 12;11(5):544. doi: 10.3390/genes11050544 (PMC7291012; doi:10.3390/genes11050544)
Supplement: Supplementary file 1 [file genes-11-00544-s001.zip › Supplemental Table S7.xlsx]

## Sheet: housekeeping_kegg_pathway
KEGG Pathway Enrty	KEGG Pathway Name	HITS	KEGG Orthology Entry & Name
oeu01100	Metabolic pathways - Olea europaea var. sylvestris (wild olive)	2080	ko:K00002 AKR1A1; alcohol dehydrogenase (NADP+) [EC:1.1.1.2], ko:K00008 SORD; L-iditol 2-dehydrogenase [EC:1.1.1.14], ko:K00012 UGDH; UDPglucose 6-dehydrogenase [EC:1.1.1.22], ko:K00013 hisD; histidinol dehydrogenase [EC:1.1.1.23], ko:K00020 mmsB; 3-hydroxyisobutyrate dehydrogenase [EC:1.1.1.31], ko:K00021 HMGCR; hydroxymethylglutaryl-CoA reductase (NADPH) [EC:1.1.1.34], ko:K00026 MDH2; malate de…
oeu01110	Biosynthesis of secondary metabolites - Olea europaea var. sylvestris (wild olive)	1134	ko:K00002 AKR1A1; alcohol dehydrogenase (NADP+) [EC:1.1.1.2], ko:K00006 GPD1; glycerol-3-phosphate dehydrogenase (NAD+) [EC:1.1.1.8], ko:K00013 hisD; histidinol dehydrogenase [EC:1.1.1.23], ko:K00021 HMGCR; hydroxymethylglutaryl-CoA reductase (NADPH) [EC:1.1.1.34], ko:K00026 MDH2; malate dehydrogenase [EC:1.1.1.37], ko:K00030 IDH3; isocitrate dehydrogenase (NAD+) [EC:1.1.1.41], ko:K00031 IDH1; is…
oeu04075	Plant hormone signal transduction - Olea europaea var. sylvestris (wild olive)	361	ko:K12126 PIF3; phytochrome-interacting factor 3 ko:K13413 MKK4_5; mitogen-activated protein kinase kinase 4/5 [EC:2.7.12.2], ko:K13415 BRI1; protein brassinosteroid insensitive 1 [EC:2.7.10.1 2.7.11.1], ko:K13422 MYC2; transcription factor MYC2 ko:K13449 PR1; pathogenesis-related protein 1 ko:K13463 COI-1; coronatine-insensitive protein 1 ko:K13464 JAZ; jasmonate ZIM domain-containing protein ko…
oeu03010	Ribosome - Olea europaea var. sylvestris (wild olive)	299	ko:K02863 RP-L1; large subunit ribosomal protein L1 ko:K02864 RP-L10; large subunit ribosomal protein L10 ko:K02865 RP-L10Ae; large subunit ribosomal protein L10Ae ko:K02867 RP-L11; large subunit ribosomal protein L11 ko:K02871 RP-L13; large subunit ribosomal protein L13 ko:K02873 RP-L13e; large subunit ribosomal protein L13e ko:K02874 RP-L14; large subunit ribosomal protein L14 ko:K02875 RP-L14e…
oeu01200	Carbon metabolism - Olea europaea var. sylvestris (wild olive)	274	ko:K00020 mmsB; 3-hydroxyisobutyrate dehydrogenase [EC:1.1.1.31], ko:K00026 MDH2; malate dehydrogenase [EC:1.1.1.37], ko:K00028 E1.1.1.39; malate dehydrogenase (decarboxylating) [EC:1.1.1.39], ko:K00029 E1.1.1.40; malate dehydrogenase (oxaloacetate-decarboxylating)(NADP+) [EC:1.1.1.40], ko:K00030 IDH3; isocitrate dehydrogenase (NAD+) [EC:1.1.1.41], ko:K00031 IDH1; isocitrate dehydrogenase [EC:1.1…
oeu01230	Biosynthesis of amino acids - Olea europaea var. sylvestris (wild olive)	274	ko:K00013 hisD; histidinol dehydrogenase [EC:1.1.1.23], ko:K00030 IDH3; isocitrate dehydrogenase (NAD+) [EC:1.1.1.41], ko:K00031 IDH1; isocitrate dehydrogenase [EC:1.1.1.42], ko:K00052 leuB; 3-isopropylmalate dehydrogenase [EC:1.1.1.85], ko:K00053 ilvC; ketol-acid reductoisomerase [EC:1.1.1.86], ko:K00058 serA; D-3-phosphoglycerate dehydrogenase / 2-oxoglutarate reductase [EC:1.1.1.95 1.1.1.399],…
oeu04141	Protein processing in endoplasmic reticulum - Olea europaea var. sylvestris (wild olive)	267	ko:K01228 MOGS; mannosyl-oligosaccharide glucosidase [EC:3.2.1.106], ko:K01230 MAN1A_C; mannosyl-oligosaccharide alpha-1,2-mannosidase [EC:3.2.1.113], ko:K01456 E3.5.1.52; peptide-N4-(N-acetyl-beta-glucosaminyl)asparagine amidase [EC:3.5.1.52], ko:K03094 SKP1; S-phase kinase-associated protein 1 ko:K03237 EIF2S1; translation initiation factor 2 subunit 1 ko:K03868 RBX1; RING-box protein 1 [EC:2.3…
oeu04626	Plant-pathogen interaction - Olea europaea var. sylvestris (wild olive)	257	ko:K00864 glpK; glycerol kinase [EC:2.7.1.30], ko:K01373 CTSF; cathepsin F [EC:3.4.22.41], ko:K02183 CALM; calmodulin ko:K02358 tuf; elongation factor Tu ko:K04079 HSP90A; molecular chaperone HtpG ko:K05391 CNGC; cyclic nucleotide gated channel, plant ko:K09487 HSP90B; heat shock protein 90kDa beta ko:K12795 SUGT1; suppressor of G2 allele of SKP1 ko:K13412 CPK; calcium-dependent protein kinase [E…
oeu03040	Spliceosome - Olea europaea var. sylvestris (wild olive)	222	ko:K06063 SNW1; SNW domain-containing protein 1 ko:K09567 PPIH; peptidyl-prolyl isomerase H (cyclophilin H) [EC:5.2.1.8], ko:K10599 PRPF19; pre-mRNA-processing factor 19 [EC:2.3.2.27], ko:K11086 SNRPB; small nuclear ribonucleoprotein B and B' ko:K11087 SNRPD1; small nuclear ribonucleoprotein D1 ko:K11088 SNRPD3; small nuclear ribonucleoprotein D3 ko:K11091 SNRPA; U1 small nuclear ribonucleoprotei…
oeu04144	Endocytosis - Olea europaea var. sylvestris (wild olive)	216	ko:K00889 PIP5K; 1-phosphatidylinositol-4-phosphate 5-kinase [EC:2.7.1.68], ko:K01115 PLD1_2; phospholipase D1/2 [EC:3.1.4.4], ko:K01528 DNM1_3; dynamin 1/3 [EC:3.6.5.5], ko:K05754 ARPC5; actin related protein 2/3 complex, subunit 5 ko:K05755 ARPC4; actin related protein 2/3 complex, subunit 4 ko:K05756 ARPC3; actin related protein 2/3 complex, subunit 3 ko:K05758 ARPC2; actin related protein 2/3…
oeu03013	RNA transport - Olea europaea var. sylvestris (wild olive)	201	ko:K00784 rnz; ribonuclease Z [EC:3.1.26.11], ko:K01164 POP1; ribonuclease P/MRP protein subunit POP1 [EC:3.1.26.5], ko:K02516 PRMT5; type II protein arginine methyltransferase [EC:2.1.1.320], ko:K03113 EIF1; translation initiation factor 1 ko:K03231 EEF1A; elongation factor 1-alpha ko:K03237 EIF2S1; translation initiation factor 2 subunit 1 ko:K03238 EIF2S2; translation initiation factor 2 subun…
oeu04120	Ubiquitin mediated proteolysis - Olea europaea var. sylvestris (wild olive)	188	ko:K03094 SKP1; S-phase kinase-associated protein 1 ko:K03178 UBE1; ubiquitin-activating enzyme E1 [EC:6.2.1.45], ko:K03349 APC2; anaphase-promoting complex subunit 2 ko:K03350 APC3; anaphase-promoting complex subunit 3 ko:K03351 APC4; anaphase-promoting complex subunit 4 ko:K03352 APC5; anaphase-promoting complex subunit 5 ko:K03353 APC6; anaphase-promoting complex subunit 6 ko:K03355 APC8; anap…
oeu04016	MAPK signaling pathway - plant - Olea europaea var. sylvestris (wild olive)	176	ko:K00940 ndk; nucleoside-diphosphate kinase [EC:2.7.4.6], ko:K02183 CALM; calmodulin ko:K13413 MKK4_5; mitogen-activated protein kinase kinase 4/5 [EC:2.7.12.2], ko:K13425 WRKY22; WRKY transcription factor 22 ko:K13447 RBOH; respiratory burst oxidase [EC:1.6.3.- 1.11.1.-], ko:K13449 PR1; pathogenesis-related protein 1 ko:K14496 PYL; abscisic acid receptor PYR/PYL family ko:K14497 PP2C; protein p…
oeu03015	mRNA surveillance pathway - Olea europaea var. sylvestris (wild olive)	168	ko:K00565 RNMT; mRNA (guanine-N7-)-methyltransferase [EC:2.1.1.56], ko:K03265 ETF1; peptide chain release factor subunit 1 ko:K03267 ERF3; peptide chain release factor subunit 3 ko:K03456 PPP2R1; serine/threonine-protein phosphatase 2A regulatory subunit A ko:K04354 PPP2R2; serine/threonine-protein phosphatase 2A regulatory subunit B ko:K04382 PPP2C; serine/threonine-protein phosphatase 2A cataly…
oeu00520	Amino sugar and nucleotide sugar metabolism - Olea europaea var. sylvestris (wild olive)	153	ko:K00012 UGDH; UDPglucose 6-dehydrogenase [EC:1.1.1.22], ko:K00326 E1.6.2.2; cytochrome-b5 reductase [EC:1.6.2.2], ko:K00621 GNPNAT1; glucosamine-phosphate N-acetyltransferase [EC:2.3.1.4], ko:K00770 E2.4.2.24; 1,4-beta-D-xylan synthase [EC:2.4.2.24], ko:K00820 glmS; glutamine---fructose-6-phosphate transaminase (isomerizing) [EC:2.6.1.16], ko:K00844 HK; hexokinase [EC:2.7.1.1], ko:K00847 E2.7.1…
oeu00010	Glycolysis / Gluconeogenesis - Olea europaea var. sylvestris (wild olive)	147	ko:K00002 AKR1A1; alcohol dehydrogenase (NADP+) [EC:1.1.1.2], ko:K00121 frmA; S-(hydroxymethyl)glutathione dehydrogenase / alcohol dehydrogenase [EC:1.1.1.284 1.1.1.1], ko:K00128 ALDH; aldehyde dehydrogenase (NAD+) [EC:1.2.1.3], ko:K00134 GAPDH; glyceraldehyde 3-phosphate dehydrogenase [EC:1.2.1.12], ko:K00382 DLD; dihydrolipoamide dehydrogenase [EC:1.8.1.4], ko:K00627 DLAT; pyruvate dehydrogenas…
oeu00500	Starch and sucrose metabolism - Olea europaea var. sylvestris (wild olive)	144	ko:K00688 PYG; glycogen phosphorylase [EC:2.4.1.1], ko:K00695 E2.4.1.13; sucrose synthase [EC:2.4.1.13], ko:K00696 E2.4.1.14; sucrose-phosphate synthase [EC:2.4.1.14], ko:K00700 GBE1; 1,4-alpha-glucan branching enzyme [EC:2.4.1.18], ko:K00703 glgA; starch synthase [EC:2.4.1.21], ko:K00705 malQ; 4-alpha-glucanotransferase [EC:2.4.1.25], ko:K00844 HK; hexokinase [EC:2.7.1.1], ko:K00847 E2.7.1.4; fr…
oeu03018	RNA degradation - Olea europaea var. sylvestris (wild olive)	137	ko:K00850 pfkA; 6-phosphofructokinase 1 [EC:2.7.1.11], ko:K00962 pnp; polyribonucleotide nucleotidyltransferase [EC:2.7.7.8], ko:K01148 PARN; poly(A)-specific ribonuclease [EC:3.1.13.4], ko:K01689 ENO; enolase [EC:4.2.1.11], ko:K03514 PAPD5_7; non-canonical poly(A) RNA polymerase PAPD5/7 [EC:2.7.7.19], ko:K03654 recQ; ATP-dependent DNA helicase RecQ [EC:3.6.4.12], ko:K03678 RRP45; exosome complex…
oeu00940	Phenylpropanoid biosynthesis - Olea europaea var. sylvestris (wild olive)	132	ko:K00430 E1.11.1.7; peroxidase [EC:1.11.1.7], ko:K00588 E2.1.1.104; caffeoyl-CoA O-methyltransferase [EC:2.1.1.104], ko:K05350 bglB; beta-glucosidase [EC:3.2.1.21], ko:K09753 CCR; cinnamoyl-CoA reductase [EC:1.2.1.44], ko:K09754 CYP98A; 5-O-(4-coumaroyl)-D-quinate 3'-monooxygenase [EC:1.14.14.96], ko:K10775 PAL; phenylalanine ammonia-lyase [EC:4.3.1.24], ko:K12356 UGT72E; coniferyl-alcohol gluco…
oeu00190	Oxidative phosphorylation - Olea europaea var. sylvestris (wild olive)	131	ko:K00234 SDHA; succinate dehydrogenase (ubiquinone) flavoprotein subunit [EC:1.3.5.1], ko:K00235 SDHB; succinate dehydrogenase (ubiquinone) iron-sulfur subunit [EC:1.3.5.1], ko:K00411 UQCRFS1; ubiquinol-cytochrome c reductase iron-sulfur subunit [EC:7.1.1.8], ko:K00413 CYC1; ubiquinol-cytochrome c reductase cytochrome c1 subunit ko:K00417 QCR7; ubiquinol-cytochrome c reductase subunit 7 ko:K0150…
oeu00564	Glycerophospholipid metabolism - Olea europaea var. sylvestris (wild olive)	127	ko:K00006 GPD1; glycerol-3-phosphate dehydrogenase (NAD+) [EC:1.1.1.8], ko:K00111 glpA; glycerol-3-phosphate dehydrogenase [EC:1.1.5.3], ko:K00550 PLMT; phosphatidyl-N-methylethanolamine N-methyltransferase [EC:2.1.1.71], ko:K00630 ATS1; glycerol-3-phosphate O-acyltransferase [EC:2.3.1.15], ko:K00655 plsC; 1-acyl-sn-glycerol-3-phosphate acyltransferase [EC:2.3.1.51], ko:K00894 ETNK; ethanolamine …
oeu00230	Purine metabolism - Olea europaea var. sylvestris (wild olive)	117	ko:K00106 XDH; xanthine dehydrogenase/oxidase [EC:1.17.1.4 1.17.3.2], ko:K00759 APRT; adenine phosphoribosyltransferase [EC:2.4.2.7], ko:K00764 purF; amidophosphoribosyltransferase [EC:2.4.2.14], ko:K00860 cysC; adenylylsulfate kinase [EC:2.7.1.25], ko:K00873 PK; pyruvate kinase [EC:2.7.1.40], ko:K00939 adk; adenylate kinase [EC:2.7.4.3], ko:K00940 ndk; nucleoside-diphosphate kinase [EC:2.7.4.6],…
oeu00270	Cysteine and methionine metabolism - Olea europaea var. sylvestris (wild olive)	115	ko:K00026 MDH2; malate dehydrogenase [EC:1.1.1.37], ko:K00058 serA; D-3-phosphoglycerate dehydrogenase / 2-oxoglutarate reductase [EC:1.1.1.95 1.1.1.399], ko:K00133 asd; aspartate-semialdehyde dehydrogenase [EC:1.2.1.11], ko:K00547 mmuM; homocysteine S-methyltransferase [EC:2.1.1.10], ko:K00549 metE; 5-methyltetrahydropteroyltriglutamate--homocysteine methyltransferase [EC:2.1.1.14], ko:K00558 DN…
oeu04145	Phagosome - Olea europaea var. sylvestris (wild olive)	114	ko:K00914 PIK3C3; phosphatidylinositol 3-kinase [EC:2.7.1.137], ko:K00921 PIKFYVE; 1-phosphatidylinositol-3-phosphate 5-kinase [EC:2.7.1.150], ko:K02144 ATPeV1H; V-type H+-transporting ATPase subunit H ko:K02146 ATPeV0D; V-type H+-transporting ATPase subunit d ko:K02147 ATPeV1B; V-type H+-transporting ATPase subunit B ko:K02148 ATPeV1C; V-type H+-transporting ATPase subunit C ko:K02149 ATPeV1D; V…
oeu00620	Pyruvate metabolism - Olea europaea var. sylvestris (wild olive)	107	ko:K00026 MDH2; malate dehydrogenase [EC:1.1.1.37], ko:K00028 E1.1.1.39; malate dehydrogenase (decarboxylating) [EC:1.1.1.39], ko:K00029 E1.1.1.40; malate dehydrogenase (oxaloacetate-decarboxylating)(NADP+) [EC:1.1.1.40], ko:K00102 LDHD; D-lactate dehydrogenase (cytochrome) [EC:1.1.2.4], ko:K00128 ALDH; aldehyde dehydrogenase (NAD+) [EC:1.2.1.3], ko:K00382 DLD; dihydrolipoamide dehydrogenase [EC:…
oeu00561	Glycerolipid metabolism - Olea europaea var. sylvestris (wild olive)	97	ko:K00002 AKR1A1; alcohol dehydrogenase (NADP+) [EC:1.1.1.2], ko:K00128 ALDH; aldehyde dehydrogenase (NAD+) [EC:1.2.1.3], ko:K00630 ATS1; glycerol-3-phosphate O-acyltransferase [EC:2.3.1.15], ko:K00655 plsC; 1-acyl-sn-glycerol-3-phosphate acyltransferase [EC:2.3.1.51], ko:K00679 E2.3.1.158; phospholipid:diacylglycerol acyltransferase [EC:2.3.1.158], ko:K00864 glpK; glycerol kinase [EC:2.7.1.30], …
oeu04146	Peroxisome - Olea europaea var. sylvestris (wild olive)	95	ko:K00031 IDH1; isocitrate dehydrogenase [EC:1.1.1.42], ko:K00106 XDH; xanthine dehydrogenase/oxidase [EC:1.17.1.4 1.17.3.2], ko:K00232 E1.3.3.6; acyl-CoA oxidase [EC:1.3.3.6], ko:K00306 PIPOX; sarcosine oxidase / L-pipecolate oxidase [EC:1.5.3.1 1.5.3.7], ko:K00830 AGXT; alanine-glyoxylate transaminase / serine-glyoxylate transaminase / serine-pyruvate transaminase [EC:2.6.1.44 2.6.1.45 2.6.1.51…
oeu01212	Fatty acid metabolism - Olea europaea var. sylvestris (wild olive)	94	ko:K00059 fabG; 3-oxoacyl-[acyl-carrier protein], reductase [EC:1.1.1.100], ko:K00208 fabI; enoyl-[acyl-carrier protein], reductase I [EC:1.3.1.9 1.3.1.10], ko:K00232 E1.3.3.6; acyl-CoA oxidase [EC:1.3.3.6], ko:K00626 E2.3.1.9; acetyl-CoA C-acetyltransferase [EC:2.3.1.9], ko:K00645 fabD; [acyl-carrier-protein], S-malonyltransferase [EC:2.3.1.39], ko:K00648 fabH; 3-oxoacyl-[acyl-carrier-protein], …
oeu00480	Glutathione metabolism - Olea europaea var. sylvestris (wild olive)	94	ko:K00031 IDH1; isocitrate dehydrogenase [EC:1.1.1.42], ko:K00033 PGD; 6-phosphogluconate dehydrogenase [EC:1.1.1.44 1.1.1.343], ko:K00036 G6PD; glucose-6-phosphate 1-dehydrogenase [EC:1.1.1.49 1.1.1.363], ko:K00383 GSR; glutathione reductase (NADPH) [EC:1.8.1.7], ko:K00434 E1.11.1.11; L-ascorbate peroxidase [EC:1.11.1.11], ko:K00797 speE; spermidine synthase [EC:2.5.1.16], ko:K00799 GST; glutath…
oeu04070	Phosphatidylinositol signaling system - Olea europaea var. sylvestris (wild olive)	92	ko:K00888 PI4KA; phosphatidylinositol 4-kinase A [EC:2.7.1.67], ko:K00889 PIP5K; 1-phosphatidylinositol-4-phosphate 5-kinase [EC:2.7.1.68], ko:K00901 dgkA; diacylglycerol kinase (ATP) [EC:2.7.1.107], ko:K00913 ITPK1; inositol-1,3,4-trisphosphate 5/6-kinase / inositol-tetrakisphosphate 1-kinase [EC:2.7.1.159 2.7.1.134], ko:K00914 PIK3C3; phosphatidylinositol 3-kinase [EC:2.7.1.137], ko:K00915 IPMK…
oeu00040	Pentose and glucuronate interconversions - Olea europaea var. sylvestris (wild olive)	91	ko:K00002 AKR1A1; alcohol dehydrogenase (NADP+) [EC:1.1.1.2], ko:K00008 SORD; L-iditol 2-dehydrogenase [EC:1.1.1.14], ko:K00012 UGDH; UDPglucose 6-dehydrogenase [EC:1.1.1.22], ko:K00854 xylB; xylulokinase [EC:2.7.1.17], ko:K01051 E3.1.1.11; pectinesterase [EC:3.1.1.11], ko:K01728 pel; pectate lyase [EC:4.2.2.2], ko:K01783 rpe; ribulose-phosphate 3-epimerase [EC:5.1.3.1], ko:K01805 xylA; xylose is…
oeu03008	Ribosome biogenesis in eukaryotes - Olea europaea var. sylvestris (wild olive)	84	ko:K01164 POP1; ribonuclease P/MRP protein subunit POP1 [EC:3.1.26.5], ko:K03115 CSNK2B; casein kinase II subunit beta ko:K03264 EIF6; translation initiation factor 6 ko:K03539 RPP1; ribonuclease P/MRP protein subunit RPP1 [EC:3.1.26.5], ko:K06943 NOG1; nucleolar GTP-binding protein ko:K07178 RIOK1; RIO kinase 1 [EC:2.7.11.1], ko:K07179 RIOK2; RIO kinase 2 [EC:2.7.11.1], ko:K07562 NMD3; nonsense-…
oeu00260	Glycine, serine and threonine metabolism - Olea europaea var. sylvestris (wild olive)	80	ko:K00058 serA; D-3-phosphoglycerate dehydrogenase / 2-oxoglutarate reductase [EC:1.1.1.95 1.1.1.399], ko:K00133 asd; aspartate-semialdehyde dehydrogenase [EC:1.2.1.11], ko:K00276 AOC3; primary-amine oxidase [EC:1.4.3.21], ko:K00281 GLDC; glycine dehydrogenase [EC:1.4.4.2], ko:K00306 PIPOX; sarcosine oxidase / L-pipecolate oxidase [EC:1.5.3.1 1.5.3.7], ko:K00382 DLD; dihydrolipoamide dehydrogenas…
oeu00562	Inositol phosphate metabolism - Olea europaea var. sylvestris (wild olive)	78	ko:K00140 mmsA; malonate-semialdehyde dehydrogenase (acetylating) / methylmalonate-semialdehyde dehydrogenase [EC:1.2.1.18 1.2.1.27], ko:K00469 MIOX; inositol oxygenase [EC:1.13.99.1], ko:K00888 PI4KA; phosphatidylinositol 4-kinase A [EC:2.7.1.67], ko:K00889 PIP5K; 1-phosphatidylinositol-4-phosphate 5-kinase [EC:2.7.1.68], ko:K00913 ITPK1; inositol-1,3,4-trisphosphate 5/6-kinase / inositol-tetrak…
oeu00630	Glyoxylate and dicarboxylate metabolism - Olea europaea var. sylvestris (wild olive)	75	ko:K00026 MDH2; malate dehydrogenase [EC:1.1.1.37], ko:K00122 FDH; formate dehydrogenase [EC:1.17.1.9], ko:K00281 GLDC; glycine dehydrogenase [EC:1.4.4.2], ko:K00284 GLU; glutamate synthase (ferredoxin) [EC:1.4.7.1], ko:K00382 DLD; dihydrolipoamide dehydrogenase [EC:1.8.1.4], ko:K00600 glyA; glycine hydroxymethyltransferase [EC:2.1.2.1], ko:K00605 gcvT; aminomethyltransferase [EC:2.1.2.10], ko:K0…
oeu00900	Terpenoid backbone biosynthesis - Olea europaea var. sylvestris (wild olive)	73	ko:K00021 HMGCR; hydroxymethylglutaryl-CoA reductase (NADPH) [EC:1.1.1.34], ko:K00099 dxr; 1-deoxy-D-xylulose-5-phosphate reductoisomerase [EC:1.1.1.267], ko:K00587 ICMT; protein-S-isoprenylcysteine O-methyltransferase [EC:2.1.1.100], ko:K00626 E2.3.1.9; acetyl-CoA C-acetyltransferase [EC:2.3.1.9], ko:K00869 E2.7.1.36; mevalonate kinase [EC:2.7.1.36], ko:K00938 E2.7.4.2; phosphomevalonate kinase …
oeu00051	Fructose and mannose metabolism - Olea europaea var. sylvestris (wild olive)	72	ko:K00008 SORD; L-iditol 2-dehydrogenase [EC:1.1.1.14], ko:K00844 HK; hexokinase [EC:2.7.1.1], ko:K00847 E2.7.1.4; fructokinase [EC:2.7.1.4], ko:K00850 pfkA; 6-phosphofructokinase 1 [EC:2.7.1.11], ko:K00895 pfp; diphosphate-dependent phosphofructokinase [EC:2.7.1.90], ko:K00966 GMPP; mannose-1-phosphate guanylyltransferase [EC:2.7.7.13], ko:K01103 PFKFB3; 6-phosphofructo-2-kinase / fructose-2,6-b…
oeu00710	Carbon fixation in photosynthetic organisms - Olea europaea var. sylvestris (wild olive)	71	ko:K00026 MDH2; malate dehydrogenase [EC:1.1.1.37], ko:K00028 E1.1.1.39; malate dehydrogenase (decarboxylating) [EC:1.1.1.39], ko:K00029 E1.1.1.40; malate dehydrogenase (oxaloacetate-decarboxylating)(NADP+) [EC:1.1.1.40], ko:K00134 GAPDH; glyceraldehyde 3-phosphate dehydrogenase [EC:1.2.1.12], ko:K00615 E2.2.1.1; transketolase [EC:2.2.1.1], ko:K00927 PGK; phosphoglycerate kinase [EC:2.7.2.3], ko:…
oeu03050	Proteasome - Olea europaea var. sylvestris (wild olive)	71	ko:K02725 PSMA1; 20S proteasome subunit alpha 6 [EC:3.4.25.1], ko:K02726 PSMA2; 20S proteasome subunit alpha 2 [EC:3.4.25.1], ko:K02727 PSMA3; 20S proteasome subunit alpha 7 [EC:3.4.25.1], ko:K02729 PSMA5; 20S proteasome subunit alpha 5 [EC:3.4.25.1], ko:K02730 PSMA6; 20S proteasome subunit alpha 1 [EC:3.4.25.1], ko:K02734 PSMB2; 20S proteasome subunit beta 4 [EC:3.4.25.1], ko:K02736 PSMB4; 20S p…
oeu00970	Aminoacyl-tRNA biosynthesis - Olea europaea var. sylvestris (wild olive)	68	ko:K00604 MTFMT; methionyl-tRNA formyltransferase [EC:2.1.2.9], ko:K01866 YARS; tyrosyl-tRNA synthetase [EC:6.1.1.1], ko:K01867 WARS; tryptophanyl-tRNA synthetase [EC:6.1.1.2], ko:K01868 TARS; threonyl-tRNA synthetase [EC:6.1.1.3], ko:K01869 LARS; leucyl-tRNA synthetase [EC:6.1.1.4], ko:K01870 IARS; isoleucyl-tRNA synthetase [EC:6.1.1.5], ko:K01872 AARS; alanyl-tRNA synthetase [EC:6.1.1.7], ko:K0…
oeu00280	Valine, leucine and isoleucine degradation - Olea europaea var. sylvestris (wild olive)	66	ko:K00020 mmsB; 3-hydroxyisobutyrate dehydrogenase [EC:1.1.1.31], ko:K00128 ALDH; aldehyde dehydrogenase (NAD+) [EC:1.2.1.3], ko:K00140 mmsA; malonate-semialdehyde dehydrogenase (acetylating) / methylmalonate-semialdehyde dehydrogenase [EC:1.2.1.18 1.2.1.27], ko:K00166 BCKDHA; 2-oxoisovalerate dehydrogenase E1 component alpha subunit [EC:1.2.4.4], ko:K00167 BCKDHB; 2-oxoisovalerate dehydrogenase …
oeu03060	Protein export - Olea europaea var. sylvestris (wild olive)	64	ko:K03070 secA; preprotein translocase subunit SecA [EC:7.4.2.8], ko:K03100 lepB; signal peptidase I [EC:3.4.21.89], ko:K03104 SRP14; signal recognition particle subunit SRP14 ko:K03105 SRP19; signal recognition particle subunit SRP19 ko:K03106 SRP54; signal recognition particle subunit SRP54 [EC:3.6.5.4], ko:K03107 SRP68; signal recognition particle subunit SRP68 ko:K03108 SRP72; signal recognit…
oeu00030	Pentose phosphate pathway - Olea europaea var. sylvestris (wild olive)	63	ko:K00033 PGD; 6-phosphogluconate dehydrogenase [EC:1.1.1.44 1.1.1.343], ko:K00036 G6PD; glucose-6-phosphate 1-dehydrogenase [EC:1.1.1.49 1.1.1.363], ko:K00615 E2.2.1.1; transketolase [EC:2.2.1.1], ko:K00616 E2.2.1.2; transaldolase [EC:2.2.1.2], ko:K00850 pfkA; 6-phosphofructokinase 1 [EC:2.7.1.11], ko:K00851 E2.7.1.12; gluconokinase [EC:2.7.1.12], ko:K00852 rbsK; ribokinase [EC:2.7.1.15], ko:K00…
oeu00052	Galactose metabolism - Olea europaea var. sylvestris (wild olive)	63	ko:K00844 HK; hexokinase [EC:2.7.1.1], ko:K00850 pfkA; 6-phosphofructokinase 1 [EC:2.7.1.11], ko:K00965 galT; UDPglucose--hexose-1-phosphate uridylyltransferase [EC:2.7.7.12], ko:K01190 lacZ; beta-galactosidase [EC:3.2.1.23], ko:K01193 INV; beta-fructofuranosidase [EC:3.2.1.26], ko:K01784 galE; UDP-glucose 4-epimerase [EC:5.1.3.2], ko:K01785 galM; aldose 1-epimerase [EC:5.1.3.3], ko:K01835 pgm; p…
oeu00071	Fatty acid degradation - Olea europaea var. sylvestris (wild olive)	63	ko:K00121 frmA; S-(hydroxymethyl)glutathione dehydrogenase / alcohol dehydrogenase [EC:1.1.1.284 1.1.1.1], ko:K00128 ALDH; aldehyde dehydrogenase (NAD+) [EC:1.2.1.3], ko:K00232 E1.3.3.6; acyl-CoA oxidase [EC:1.3.3.6], ko:K00626 E2.3.1.9; acetyl-CoA C-acetyltransferase [EC:2.3.1.9], ko:K01897 ACSL; long-chain acyl-CoA synthetase [EC:6.2.1.3], ko:K07513 ACAA1; acetyl-CoA acyltransferase 1 [EC:2.3.1…
oeu03022	Basal transcription factors - Olea europaea var. sylvestris (wild olive)	60	ko:K02202 CDK7; cyclin-dependent kinase 7 [EC:2.7.11.22 2.7.11.23], ko:K03120 TBP; transcription initiation factor TFIID TATA-box-binding protein ko:K03122 TFIIA1; transcription initiation factor TFIIA large subunit ko:K03123 TFIIA2; transcription initiation factor TFIIA small subunit ko:K03124 TFIIB; transcription initiation factor TFIIB ko:K03125 TAF1; transcription initiation factor TFIID subu…
oeu03420	Nucleotide excision repair - Olea europaea var. sylvestris (wild olive)	60	ko:K02202 CDK7; cyclin-dependent kinase 7 [EC:2.7.11.22 2.7.11.23], ko:K02324 POLE; DNA polymerase epsilon subunit 1 [EC:2.7.7.7], ko:K02325 POLE2; DNA polymerase epsilon subunit 2 [EC:2.7.7.7], ko:K02326 POLE3; DNA polymerase epsilon subunit 3 [EC:2.7.7.7], ko:K02327 POLD1; DNA polymerase delta subunit 1 [EC:2.7.7.7], ko:K02328 POLD2; DNA polymerase delta subunit 2 ko:K02335 polA; DNA polymerase…
oeu00020	Citrate cycle (TCA cycle) - Olea europaea var. sylvestris (wild olive)	59	ko:K00026 MDH2; malate dehydrogenase [EC:1.1.1.37], ko:K00030 IDH3; isocitrate dehydrogenase (NAD+) [EC:1.1.1.41], ko:K00031 IDH1; isocitrate dehydrogenase [EC:1.1.1.42], ko:K00164 OGDH; 2-oxoglutarate dehydrogenase E1 component [EC:1.2.4.2], ko:K00234 SDHA; succinate dehydrogenase (ubiquinone) flavoprotein subunit [EC:1.3.5.1], ko:K00235 SDHB; succinate dehydrogenase (ubiquinone) iron-sulfur sub…
oeu00053	Ascorbate and aldarate metabolism - Olea europaea var. sylvestris (wild olive)	59	ko:K00012 UGDH; UDPglucose 6-dehydrogenase [EC:1.1.1.22], ko:K00128 ALDH; aldehyde dehydrogenase (NAD+) [EC:1.2.1.3], ko:K00423 E1.10.3.3; L-ascorbate oxidase [EC:1.10.3.3], ko:K00434 E1.11.1.11; L-ascorbate peroxidase [EC:1.11.1.11], ko:K00469 MIOX; inositol oxygenase [EC:1.13.99.1], ko:K08232 E1.6.5.4; monodehydroascorbate reductase (NADH) [EC:1.6.5.4], ko:K10046 GME; GDP-D-mannose 3', 5'-epime…
oeu00061	Fatty acid biosynthesis - Olea europaea var. sylvestris (wild olive)	58	ko:K00059 fabG; 3-oxoacyl-[acyl-carrier protein], reductase [EC:1.1.1.100], ko:K00208 fabI; enoyl-[acyl-carrier protein], reductase I [EC:1.3.1.9 1.3.1.10], ko:K00645 fabD; [acyl-carrier-protein], S-malonyltransferase [EC:2.3.1.39], ko:K00648 fabH; 3-oxoacyl-[acyl-carrier-protein], synthase III [EC:2.3.1.180], ko:K01897 ACSL; long-chain acyl-CoA synthetase [EC:6.2.1.3], ko:K01961 accC; acetyl-CoA…
oeu00240	Pyrimidine metabolism - Olea europaea var. sylvestris (wild olive)	56	ko:K00207 DPYD; dihydropyrimidine dehydrogenase (NADP+) [EC:1.3.1.2], ko:K00254 DHODH; dihydroorotate dehydrogenase [EC:1.3.5.2], ko:K00609 pyrB; aspartate carbamoyltransferase catalytic subunit [EC:2.1.3.2], ko:K00876 udk; uridine kinase [EC:2.7.1.48], ko:K00940 ndk; nucleoside-diphosphate kinase [EC:2.7.4.6], ko:K00943 tmk; dTMP kinase [EC:2.7.4.9], ko:K01081 E3.1.3.5; 5'-nucleotidase [EC:3.1.3…
oeu00400	Phenylalanine, tyrosine and tryptophan biosynthesis - Olea europaea var. sylvestris (wild olive)	56	ko:K00766 trpD; anthranilate phosphoribosyltransferase [EC:2.4.2.18], ko:K00811 ASP5; aspartate aminotransferase, chloroplastic [EC:2.6.1.1], ko:K00815 TAT; tyrosine aminotransferase [EC:2.6.1.5], ko:K00891 aroK; shikimate kinase [EC:2.7.1.71], ko:K01609 trpC; indole-3-glycerol phosphate synthase [EC:4.1.1.48], ko:K01626 E2.5.1.54; 3-deoxy-7-phosphoheptulonate synthase [EC:2.5.1.54], ko:K01657 tr…
oeu04130	SNARE interactions in vesicular transport - Olea europaea var. sylvestris (wild olive)	56	ko:K08486 STX1B_2_3; syntaxin 1B/2/3 ko:K08489 STX16; syntaxin 16 ko:K08490 STX5; syntaxin 5 ko:K08492 STX18; syntaxin 18 ko:K08493 VTI1; vesicle transport through interaction with t-SNAREs 1 ko:K08495 GOSR1; golgi SNAP receptor complex member 1 ko:K08496 GOSR2; golgi SNAP receptor complex member 2 ko:K08503 SYP5; syntaxin of plants SYP5 ko:K08504 BET1; blocked early in transport 1 ko:K08505 SFT1…
oeu00350	Tyrosine metabolism - Olea europaea var. sylvestris (wild olive)	53	ko:K00121 frmA; S-(hydroxymethyl)glutathione dehydrogenase / alcohol dehydrogenase [EC:1.1.1.284 1.1.1.1], ko:K00276 AOC3; primary-amine oxidase [EC:1.4.3.21], ko:K00422 E1.10.3.1; polyphenol oxidase [EC:1.10.3.1], ko:K00451 HGD; homogentisate 1,2-dioxygenase [EC:1.13.11.5], ko:K00811 ASP5; aspartate aminotransferase, chloroplastic [EC:2.6.1.1], ko:K00815 TAT; tyrosine aminotransferase [EC:2.6.1.…
oeu00510	N-Glycan biosynthesis - Olea europaea var. sylvestris (wild olive)	53	ko:K00721 DPM1; dolichol-phosphate mannosyltransferase [EC:2.4.1.83], ko:K00726 MGAT1; alpha-1,3-mannosyl-glycoprotein beta-1,2-N-acetylglucosaminyltransferase [EC:2.4.1.101], ko:K00729 ALG5; dolichyl-phosphate beta-glucosyltransferase [EC:2.4.1.117], ko:K00736 MGAT2; alpha-1,6-mannosyl-glycoprotein beta-1,2-N-acetylglucosaminyltransferase [EC:2.4.1.143], ko:K00737 MGAT3; beta-1,4-mannosyl-glycop…
oeu04136	Autophagy - other - Olea europaea var. sylvestris (wild olive)	53	ko:K00914 PIK3C3; phosphatidylinositol 3-kinase [EC:2.7.1.137], ko:K04382 PPP2C; serine/threonine-protein phosphatase 2A catalytic subunit [EC:3.1.3.16], ko:K07203 MTOR; serine/threonine-protein kinase mTOR [EC:2.7.11.1], ko:K07204 RAPTOR; regulatory associated protein of mTOR ko:K08266 MLST8; target of rapamycin complex subunit LST8 ko:K08269 ULK2; serine/threonine-protein kinase ULK2 [EC:2.7.11…
oeu00860	Porphyrin and chlorophyll metabolism - Olea europaea var. sylvestris (wild olive)	49	ko:K00218 por; protochlorophyllide reductase [EC:1.3.1.33], ko:K00228 CPOX; coproporphyrinogen III oxidase [EC:1.3.3.3], ko:K01599 hemE; uroporphyrinogen decarboxylase [EC:4.1.1.37], ko:K01719 hemD; uroporphyrinogen-III synthase [EC:4.2.1.75], ko:K01749 hemC; hydroxymethylbilane synthase [EC:2.5.1.61], ko:K01772 hemH; protoporphyrin/coproporphyrin ferrochelatase [EC:4.99.1.1 4.99.1.9], ko:K01845 …
oeu01210	2-Oxocarboxylic acid metabolism - Olea europaea var. sylvestris (wild olive)	46	ko:K00030 IDH3; isocitrate dehydrogenase (NAD+) [EC:1.1.1.41], ko:K00031 IDH1; isocitrate dehydrogenase [EC:1.1.1.42], ko:K00052 leuB; 3-isopropylmalate dehydrogenase [EC:1.1.1.85], ko:K00053 ilvC; ketol-acid reductoisomerase [EC:1.1.1.86], ko:K00133 asd; aspartate-semialdehyde dehydrogenase [EC:1.2.1.11], ko:K00145 argC; N-acetyl-gamma-glutamyl-phosphate reductase [EC:1.2.1.38], ko:K00620 argJ; …
oeu03020	RNA polymerase - Olea europaea var. sylvestris (wild olive)	46	ko:K03005 RPA49; DNA-directed RNA polymerase I subunit RPA49 ko:K03006 RPB1; DNA-directed RNA polymerase II subunit RPB1 [EC:2.7.7.6], ko:K03007 RPB10; DNA-directed RNA polymerases I, II, and III subunit RPABC5 ko:K03008 RPB11; DNA-directed RNA polymerase II subunit RPB11 ko:K03009 RPB12; DNA-directed RNA polymerases I, II, and III subunit RPABC4 ko:K03010 RPB2; DNA-directed RNA polymerase II sub…
oeu00250	Alanine, aspartate and glutamate metabolism - Olea europaea var. sylvestris (wild olive)	45	ko:K00261 GLUD1_2; glutamate dehydrogenase (NAD(P)+) [EC:1.4.1.3], ko:K00278 nadB; L-aspartate oxidase [EC:1.4.3.16], ko:K00609 pyrB; aspartate carbamoyltransferase catalytic subunit [EC:2.1.3.2], ko:K00764 purF; amidophosphoribosyltransferase [EC:2.4.2.14], ko:K00811 ASP5; aspartate aminotransferase, chloroplastic [EC:2.6.1.1], ko:K00820 glmS; glutamine---fructose-6-phosphate transaminase (isome…
oeu00062	Fatty acid elongation - Olea europaea var. sylvestris (wild olive)	43	ko:K01074 PPT; palmitoyl-protein thioesterase [EC:3.1.2.22], ko:K07512 MECR; mitochondrial enoyl-[acyl-carrier protein], reductase / trans-2-enoyl-CoA reductase [EC:1.3.1.- 1.3.1.38], ko:K10251 HSD17B12; 17beta-estradiol 17-dehydrogenase / very-long-chain 3-oxoacyl-CoA reductase [EC:1.1.1.62 1.1.1.330], ko:K10258 TER; very-long-chain enoyl-CoA reductase [EC:1.3.1.93], ko:K10703 HACD; very-long-ch…
oeu00330	Arginine and proline metabolism - Olea europaea var. sylvestris (wild olive)	43	ko:K00128 ALDH; aldehyde dehydrogenase (NAD+) [EC:1.2.1.3], ko:K00318 PRODH; proline dehydrogenase [EC:1.5.5.2], ko:K00472 P4HA; prolyl 4-hydroxylase [EC:1.14.11.2], ko:K00797 speE; spermidine synthase [EC:2.5.1.16], ko:K00811 ASP5; aspartate aminotransferase, chloroplastic [EC:2.6.1.1], ko:K00819 rocD; ornithine--oxo-acid transaminase [EC:2.6.1.13], ko:K01259 pip; proline iminopeptidase [EC:3.4.…
oeu00640	Propanoate metabolism - Olea europaea var. sylvestris (wild olive)	42	ko:K00020 mmsB; 3-hydroxyisobutyrate dehydrogenase [EC:1.1.1.31], ko:K00140 mmsA; malonate-semialdehyde dehydrogenase (acetylating) / methylmalonate-semialdehyde dehydrogenase [EC:1.2.1.18 1.2.1.27], ko:K00166 BCKDHA; 2-oxoisovalerate dehydrogenase E1 component alpha subunit [EC:1.2.4.4], ko:K00167 BCKDHB; 2-oxoisovalerate dehydrogenase E1 component beta subunit [EC:1.2.4.4], ko:K00232 E1.3.3.6; …
oeu00195	Photosynthesis - Olea europaea var. sylvestris (wild olive)	42	ko:K02113 ATPF1D; F-type H+-transporting ATPase subunit delta ko:K02115 ATPF1G; F-type H+-transporting ATPase subunit gamma ko:K02636 petC; cytochrome b6-f complex iron-sulfur subunit [EC:7.1.1.6], ko:K02638 petE; plastocyanin ko:K02639 petF; ferredoxin ko:K02641 petH; ferredoxin--NADP+ reductase [EC:1.18.1.2], ko:K02692 psaD; photosystem I subunit II ko:K02698 psaK; photosystem I subunit X ko:K0…
oeu00513	Various types of N-glycan biosynthesis - Olea europaea var. sylvestris (wild olive)	42	ko:K00726 MGAT1; alpha-1,3-mannosyl-glycoprotein beta-1,2-N-acetylglucosaminyltransferase [EC:2.4.1.101], ko:K00736 MGAT2; alpha-1,6-mannosyl-glycoprotein beta-1,2-N-acetylglucosaminyltransferase [EC:2.4.1.143], ko:K00753 E2.4.1.214; glycoprotein 3-alpha-L-fucosyltransferase [EC:2.4.1.214], ko:K01230 MAN1A_C; mannosyl-oligosaccharide alpha-1,2-mannosidase [EC:3.2.1.113], ko:K01231 MAN2; alpha-man…
oeu00592	alpha-Linolenic acid metabolism - Olea europaea var. sylvestris (wild olive)	40	ko:K00232 E1.3.3.6; acyl-CoA oxidase [EC:1.3.3.6], ko:K00454 LOX2S; lipoxygenase [EC:1.13.11.12], ko:K05894 OPR; 12-oxophytodienoic acid reductase [EC:1.3.1.42], ko:K07513 ACAA1; acetyl-CoA acyltransferase 1 [EC:2.3.1.16], ko:K10525 AOC; allene oxide cyclase [EC:5.3.99.6], ko:K10526 OPCL1; OPC-8:0 CoA ligase 1 [EC:6.2.1.-], ko:K10527 MFP2; enoyl-CoA hydratase/3-hydroxyacyl-CoA dehydrogenase [EC:4…
oeu00310	Lysine degradation - Olea europaea var. sylvestris (wild olive)	39	ko:K00128 ALDH; aldehyde dehydrogenase (NAD+) [EC:1.2.1.3], ko:K00306 PIPOX; sarcosine oxidase / L-pipecolate oxidase [EC:1.5.3.1 1.5.3.7], ko:K00382 DLD; dihydrolipoamide dehydrogenase [EC:1.8.1.4], ko:K00626 E2.3.1.9; acetyl-CoA C-acetyltransferase [EC:2.3.1.9], ko:K00658 DLST; 2-oxoglutarate dehydrogenase E2 component (dihydrolipoamide succinyltransferase) [EC:2.3.1.61], ko:K11426 SMYD; [histo…
oeu00410	beta-Alanine metabolism - Olea europaea var. sylvestris (wild olive)	38	ko:K00020 mmsB; 3-hydroxyisobutyrate dehydrogenase [EC:1.1.1.31], ko:K00128 ALDH; aldehyde dehydrogenase (NAD+) [EC:1.2.1.3], ko:K00140 mmsA; malonate-semialdehyde dehydrogenase (acetylating) / methylmalonate-semialdehyde dehydrogenase [EC:1.2.1.18 1.2.1.27], ko:K00207 DPYD; dihydropyrimidine dehydrogenase (NADP+) [EC:1.3.1.2], ko:K00232 E1.3.3.6; acyl-CoA oxidase [EC:1.3.3.6], ko:K00276 AOC3; pr…
oeu03410	Base excision repair - Olea europaea var. sylvestris (wild olive)	38	ko:K01142 E3.1.11.2; exodeoxyribonuclease III [EC:3.1.11.2], ko:K01246 tag; DNA-3-methyladenine glycosylase I [EC:3.2.2.20], ko:K01247 alkA; DNA-3-methyladenine glycosylase II [EC:3.2.2.21], ko:K02324 POLE; DNA polymerase epsilon subunit 1 [EC:2.7.7.7], ko:K02325 POLE2; DNA polymerase epsilon subunit 2 [EC:2.7.7.7], ko:K02326 POLE3; DNA polymerase epsilon subunit 3 [EC:2.7.7.7], ko:K02327 POLD1; …
oeu04712	Circadian rhythm - plant - Olea europaea var. sylvestris (wild olive)	38	ko:K03115 CSNK2B; casein kinase II subunit beta ko:K10143 RFWD2; E3 ubiquitin-protein ligase RFWD2 [EC:2.3.2.27], ko:K12115 ZTL; clock-associated PAS protein ZTL ko:K12116 FKF1; flavin-binding kelch repeat F-box protein 1 ko:K12118 CRY1; cryptochrome 1 ko:K12125 ELF3; protein EARLY FLOWERING 3 ko:K12126 PIF3; phytochrome-interacting factor 3 ko:K12127 TOC1; pseudo-response regulator 1 ko:K12129 P…
oeu00920	Sulfur metabolism - Olea europaea var. sylvestris (wild olive)	37	ko:K00387 SUOX; sulfite oxidase [EC:1.8.3.1], ko:K00640 cysE; serine O-acetyltransferase [EC:2.3.1.30], ko:K00860 cysC; adenylylsulfate kinase [EC:2.7.1.25], ko:K01011 TST; thiosulfate/3-mercaptopyruvate sulfurtransferase [EC:2.8.1.1 2.8.1.2], ko:K01738 cysK; cysteine synthase [EC:2.5.1.47], ko:K05907 APR; adenylyl-sulfate reductase (glutathione) [EC:1.8.4.9], ko:K13811 PAPSS; 3'-phosphoadenosine…
oeu00100	Steroid biosynthesis - Olea europaea var. sylvestris (wild olive)	37	ko:K00213 DHCR7; 7-dehydrocholesterol reductase [EC:1.3.1.21], ko:K00222 TM7SF2; Delta14-sterol reductase [EC:1.3.1.70], ko:K00227 SC5DL; Delta7-sterol 5-desaturase [EC:1.14.19.20], ko:K00511 SQLE; squalene monooxygenase [EC:1.14.14.17], ko:K00559 SMT1; sterol 24-C-methyltransferase [EC:2.1.1.41], ko:K01824 EBP; cholestenol Delta-isomerase [EC:5.3.3.5], ko:K05917 CYP51; sterol 14alpha-demethylase…
oeu03030	DNA replication - Olea europaea var. sylvestris (wild olive)	37	ko:K02209 MCM5; DNA replication licensing factor MCM5 [EC:3.6.4.12], ko:K02320 POLA1; DNA polymerase alpha subunit A [EC:2.7.7.7], ko:K02324 POLE; DNA polymerase epsilon subunit 1 [EC:2.7.7.7], ko:K02325 POLE2; DNA polymerase epsilon subunit 2 [EC:2.7.7.7], ko:K02326 POLE3; DNA polymerase epsilon subunit 3 [EC:2.7.7.7], ko:K02327 POLD1; DNA polymerase delta subunit 1 [EC:2.7.7.7], ko:K02328 POLD2…
oeu00565	Ether lipid metabolism - Olea europaea var. sylvestris (wild olive)	33	ko:K00993 EPT1; ethanolaminephosphotransferase [EC:2.7.8.1], ko:K01114 plc; phospholipase C [EC:3.1.4.3], ko:K01115 PLD1_2; phospholipase D1/2 [EC:3.1.4.4], ko:K13510 LPCAT1_2; lysophosphatidylcholine acyltransferase / lyso-PAF acetyltransferase [EC:2.3.1.23 2.3.1.67], ko:K13519 LPT1; lysophospholipid acyltransferase [EC:2.3.1.51 2.3.1.23 2.3.1.-], ko:K14674 TGL4; TAG lipase / steryl ester hydrol…
oeu00380	Tryptophan metabolism - Olea europaea var. sylvestris (wild olive)	33	ko:K00128 ALDH; aldehyde dehydrogenase (NAD+) [EC:1.2.1.3], ko:K00382 DLD; dihydrolipoamide dehydrogenase [EC:1.8.1.4], ko:K00626 E2.3.1.9; acetyl-CoA C-acetyltransferase [EC:2.3.1.9], ko:K00658 DLST; 2-oxoglutarate dehydrogenase E2 component (dihydrolipoamide succinyltransferase) [EC:2.3.1.61], ko:K01593 DDC; aromatic-L-amino-acid/L-tryptophan decarboxylase [EC:4.1.1.28 4.1.1.105], ko:K14085 ALD…
oeu03440	Homologous recombination - Olea europaea var. sylvestris (wild olive)	33	ko:K02327 POLD1; DNA polymerase delta subunit 1 [EC:2.7.7.7], ko:K02328 POLD2; DNA polymerase delta subunit 2 ko:K02335 polA; DNA polymerase I [EC:2.7.7.7], ko:K03165 TOP3; DNA topoisomerase III [EC:5.6.2.1], ko:K03505 POLD4; DNA polymerase delta subunit 4 ko:K03553 recA; recombination protein RecA ko:K03655 recG; ATP-dependent DNA helicase RecG [EC:3.6.4.12], ko:K10739 RFA2; replication factor A…
oeu01040	Biosynthesis of unsaturated fatty acids - Olea europaea var. sylvestris (wild olive)	32	ko:K00232 E1.3.3.6; acyl-CoA oxidase [EC:1.3.3.6], ko:K03921 FAB2; acyl-[acyl-carrier-protein], desaturase [EC:1.14.19.2 1.14.19.11 1.14.19.26], ko:K07513 ACAA1; acetyl-CoA acyltransferase 1 [EC:2.3.1.16], ko:K10251 HSD17B12; 17beta-estradiol 17-dehydrogenase / very-long-chain 3-oxoacyl-CoA reductase [EC:1.1.1.62 1.1.1.330], ko:K10256 FAD2; omega-6 fatty acid desaturase / acyl-lipid omega-6 desat…
oeu00941	Flavonoid biosynthesis - Olea europaea var. sylvestris (wild olive)	31	ko:K00475 F3H; naringenin 3-dioxygenase [EC:1.14.11.9], ko:K00588 E2.1.1.104; caffeoyl-CoA O-methyltransferase [EC:2.1.1.104], ko:K05278 FLS; flavonol synthase [EC:1.14.20.6], ko:K09754 CYP98A; 5-O-(4-coumaroyl)-D-quinate 3'-monooxygenase [EC:1.14.14.96], ko:K13065 E2.3.1.133; shikimate O-hydroxycinnamoyltransferase [EC:2.3.1.133],
oeu00950	Isoquinoline alkaloid biosynthesis - Olea europaea var. sylvestris (wild olive)	31	ko:K00276 AOC3; primary-amine oxidase [EC:1.4.3.21], ko:K00422 E1.10.3.1; polyphenol oxidase [EC:1.10.3.1], ko:K00811 ASP5; aspartate aminotransferase, chloroplastic [EC:2.6.1.1], ko:K00815 TAT; tyrosine aminotransferase [EC:2.6.1.5], ko:K01593 DDC; aromatic-L-amino-acid/L-tryptophan decarboxylase [EC:4.1.1.28 4.1.1.105], ko:K14454 GOT1; aspartate aminotransferase, cytoplasmic [EC:2.6.1.1], ko:K1…
oeu00220	Arginine biosynthesis - Olea europaea var. sylvestris (wild olive)	30	ko:K00145 argC; N-acetyl-gamma-glutamyl-phosphate reductase [EC:1.2.1.38], ko:K00261 GLUD1_2; glutamate dehydrogenase (NAD(P)+) [EC:1.4.1.3], ko:K00611 OTC; ornithine carbamoyltransferase [EC:2.1.3.3], ko:K00620 argJ; glutamate N-acetyltransferase / amino-acid N-acetyltransferase [EC:2.3.1.35 2.3.1.1], ko:K00811 ASP5; aspartate aminotransferase, chloroplastic [EC:2.6.1.1], ko:K00930 argB; acetylg…
oeu03430	Mismatch repair - Olea europaea var. sylvestris (wild olive)	30	ko:K02327 POLD1; DNA polymerase delta subunit 1 [EC:2.7.7.7], ko:K02328 POLD2; DNA polymerase delta subunit 2 ko:K03505 POLD4; DNA polymerase delta subunit 4 ko:K04802 PCNA; proliferating cell nuclear antigen ko:K07456 mutS2; DNA mismatch repair protein MutS2 ko:K08734 MLH1; DNA mismatch repair protein MLH1 ko:K08735 MSH2; DNA mismatch repair protein MSH2 ko:K08736 MSH3; DNA mismatch repair prote…
oeu02010	ABC transporters - Olea europaea var. sylvestris (wild olive)	29	ko:K05643 ABCA3; ATP-binding cassette, subfamily A (ABC1), member 3 ko:K05656 ABCB9; ATP-binding cassette, subfamily B (MDR/TAP), member 9 ko:K05658 ABCB1; ATP-binding cassette, subfamily B (MDR/TAP), member 1 [EC:7.6.2.2], ko:K05674 ABCC10; ATP-binding cassette, subfamily C (CFTR/MRP), member 10
oeu00600	Sphingolipid metabolism - Olea europaea var. sylvestris (wild olive)	28	ko:K00654 SPT; serine palmitoyltransferase [EC:2.3.1.50], ko:K01190 lacZ; beta-galactosidase [EC:3.2.1.23], ko:K01634 SGPL1; sphinganine-1-phosphate aldolase [EC:4.1.2.27], ko:K04708 KDSR; 3-dehydrosphinganine reductase [EC:1.1.1.102], ko:K04711 ACER3; dihydroceramidase [EC:3.5.1.-], ko:K04713 SUR2; sphinganine C4-monooxygenase [EC:1.14.18.5], ko:K04718 SPHK; sphingosine kinase [EC:2.7.1.91], ko:…
oeu00730	Thiamine metabolism - Olea europaea var. sylvestris (wild olive)	28	ko:K00878 thiM; hydroxyethylthiazole kinase [EC:2.7.1.50], ko:K00939 adk; adenylate kinase [EC:2.7.4.3], ko:K00949 thiN; thiamine pyrophosphokinase [EC:2.7.6.2], ko:K01662 dxs; 1-deoxy-D-xylulose-5-phosphate synthase [EC:2.2.1.7], ko:K03146 THI4; cysteine-dependent adenosine diphosphate thiazole synthase [EC:2.4.2.60], ko:K03147 thiC; phosphomethylpyrimidine synthase [EC:4.1.99.17], ko:K04487 isc…
oeu00945	Stilbenoid, diarylheptanoid and gingerol biosynthesis - Olea europaea var. sylvestris (wild olive)	28	ko:K00588 E2.1.1.104; caffeoyl-CoA O-methyltransferase [EC:2.1.1.104], ko:K09754 CYP98A; 5-O-(4-coumaroyl)-D-quinate 3'-monooxygenase [EC:1.14.14.96], ko:K13065 E2.3.1.133; shikimate O-hydroxycinnamoyltransferase [EC:2.3.1.133],
oeu00910	Nitrogen metabolism - Olea europaea var. sylvestris (wild olive)	27	ko:K00261 GLUD1_2; glutamate dehydrogenase (NAD(P)+) [EC:1.4.1.3], ko:K00284 GLU; glutamate synthase (ferredoxin) [EC:1.4.7.1], ko:K01673 cynT; carbonic anhydrase [EC:4.2.1.1], ko:K01915 glnA; glutamine synthetase [EC:6.3.1.2], ko:K02575 NRT; MFS transporter, NNP family, nitrate/nitrite transporter
oeu00450	Selenocompound metabolism - Olea europaea var. sylvestris (wild olive)	27	ko:K00384 trxB; thioredoxin reductase (NADPH) [EC:1.8.1.9], ko:K00549 metE; 5-methyltetrahydropteroyltriglutamate--homocysteine methyltransferase [EC:2.1.1.14], ko:K01760 metC; cysteine-S-conjugate beta-lyase [EC:4.4.1.13], ko:K01761 E4.4.1.11; methionine-gamma-lyase [EC:4.4.1.11], ko:K01874 MARS; methionyl-tRNA synthetase [EC:6.1.1.10], ko:K13811 PAPSS; 3'-phosphoadenosine 5'-phosphosulfate synt…
oeu00130	Ubiquinone and other terpenoid-quinone biosynthesis - Olea europaea var. sylvestris (wild olive)	27	ko:K00815 TAT; tyrosine aminotransferase [EC:2.6.1.5], ko:K01661 menB; naphthoate synthase [EC:4.1.3.36], ko:K02552 menF; menaquinone-specific isochorismate synthase [EC:5.4.4.2], ko:K03809 wrbA; NAD(P)H dehydrogenase (quinone) [EC:1.6.5.2], ko:K05928 E2.1.1.95; tocopherol O-methyltransferase [EC:2.1.1.95], ko:K06125 COQ2; 4-hydroxybenzoate polyprenyltransferase [EC:2.5.1.39], ko:K06126 COQ6; ubi…
oeu00760	Nicotinate and nicotinamide metabolism - Olea europaea var. sylvestris (wild olive)	26	ko:K00278 nadB; L-aspartate oxidase [EC:1.4.3.16], ko:K00763 pncB; nicotinate phosphoribosyltransferase [EC:6.3.4.21], ko:K00767 nadC; nicotinate-nucleotide pyrophosphorylase (carboxylating) [EC:2.4.2.19], ko:K00858 ppnK; NAD+ kinase [EC:2.7.1.23], ko:K01081 E3.1.3.5; 5'-nucleotidase [EC:3.1.3.5], ko:K01950 E6.3.5.1; NAD+ synthase (glutamine-hydrolysing) [EC:6.3.5.1], ko:K03426 E3.6.1.22; NAD+ di…
oeu00908	Zeatin biosynthesis - Olea europaea var. sylvestris (wild olive)	26	ko:K00279 CKX; cytokinin dehydrogenase [EC:1.5.99.12], ko:K00791 miaA; tRNA dimethylallyltransferase [EC:2.5.1.75], ko:K13496 UGT73C; UDP-glucosyltransferase 73C [EC:2.4.1.-],
oeu00563	Glycosylphosphatidylinositol (GPI)-anchor biosynthesis - Olea europaea var. sylvestris (wild olive)	25	ko:K03434 PIGL; N-acetylglucosaminylphosphatidylinositol deacetylase [EC:3.5.1.89], ko:K03857 PIGA; phosphatidylinositol N-acetylglucosaminyltransferase subunit A [EC:2.4.1.198], ko:K03859 PIGC; phosphatidylinositol N-acetylglucosaminyltransferase subunit C ko:K03860 PIGQ; phosphatidylinositol N-acetylglucosaminyltransferase subunit Q ko:K03861 PIGP; phosphatidylinositol N-acetylglucosaminyltrans…
oeu00340	Histidine metabolism - Olea europaea var. sylvestris (wild olive)	25	ko:K00013 hisD; histidinol dehydrogenase [EC:1.1.1.23], ko:K00128 ALDH; aldehyde dehydrogenase (NAD+) [EC:1.2.1.3], ko:K00765 hisG; ATP phosphoribosyltransferase [EC:2.4.2.17], ko:K01663 HIS7; imidazole glycerol-phosphate synthase [EC:4.3.2.10], ko:K01814 hisA; phosphoribosylformimino-5-aminoimidazole carboxamide ribotide isomerase [EC:5.3.1.16], ko:K11755 hisIE; phosphoribosyl-AMP cyclohydrolase…
oeu00360	Phenylalanine metabolism - Olea europaea var. sylvestris (wild olive)	25	ko:K00074 paaH; 3-hydroxybutyryl-CoA dehydrogenase [EC:1.1.1.157], ko:K00276 AOC3; primary-amine oxidase [EC:1.4.3.21], ko:K00811 ASP5; aspartate aminotransferase, chloroplastic [EC:2.6.1.1], ko:K00815 TAT; tyrosine aminotransferase [EC:2.6.1.5], ko:K01593 DDC; aromatic-L-amino-acid/L-tryptophan decarboxylase [EC:4.1.1.28 4.1.1.105], ko:K07253 MIF; phenylpyruvate tautomerase [EC:5.3.2.1], ko:K107…
oeu00770	Pantothenate and CoA biosynthesis - Olea europaea var. sylvestris (wild olive)	25	ko:K00053 ilvC; ketol-acid reductoisomerase [EC:1.1.1.86], ko:K00207 DPYD; dihydropyrimidine dehydrogenase (NADP+) [EC:1.3.1.2], ko:K00826 E2.6.1.42; branched-chain amino acid aminotransferase [EC:2.6.1.42], ko:K00859 coaE; dephospho-CoA kinase [EC:2.7.1.24], ko:K01431 UPB1; beta-ureidopropionase [EC:3.5.1.6], ko:K01464 DPYS; dihydropyrimidinase [EC:3.5.2.2], ko:K01598 PPCDC; phosphopantothenoylc…
oeu00073	Cutin, suberine and wax biosynthesis - Olea europaea var. sylvestris (wild olive)	24	ko:K13356 FAR; alcohol-forming fatty acyl-CoA reductase [EC:1.2.1.84], ko:K15402 CYP86B1; fatty acid omega-hydroxylase [EC:1.14.-.-], ko:K15404 CER1; aldehyde decarbonylase [EC:4.1.99.5], ko:K17991 PXG; peroxygenase [EC:1.11.2.3], ko:K20495 CYP704B1; long-chain fatty acid omega-monooxygenase [EC:1.14.14.80],
oeu00460	Cyanoamino acid metabolism - Olea europaea var. sylvestris (wild olive)	24	ko:K00600 glyA; glycine hydroxymethyltransferase [EC:2.1.2.1], ko:K05350 bglB; beta-glucosidase [EC:3.2.1.21], ko:K13035 NIT4; beta-cyano-L-alanine hydratase/nitrilase [EC:3.5.5.4 4.2.1.65], ko:K13051 ASRGL1; L-asparaginase / beta-aspartyl-peptidase [EC:3.5.1.1 3.4.19.5], ko:K18592 GGT1_5; gamma-glutamyltranspeptidase / glutathione hydrolase / leukotriene-C4 hydrolase [EC:2.3.2.2 3.4.19.13 3.4.19…
oeu00780	Biotin metabolism - Olea europaea var. sylvestris (wild olive)	24	ko:K00059 fabG; 3-oxoacyl-[acyl-carrier protein], reductase [EC:1.1.1.100], ko:K00208 fabI; enoyl-[acyl-carrier protein], reductase I [EC:1.3.1.9 1.3.1.10], ko:K00652 bioF; 8-amino-7-oxononanoate synthase [EC:2.3.1.47], ko:K01012 bioB; biotin synthase [EC:2.8.1.6], ko:K01942 HLCS; biotin---protein ligase [EC:6.3.4.9 6.3.4.10 6.3.4.11 6.3.4.15], ko:K02372 fabZ; 3-hydroxyacyl-[acyl-carrier-protein]…
oeu00790	Folate biosynthesis - Olea europaea var. sylvestris (wild olive)	22	ko:K00079 CBR1; carbonyl reductase 1 [EC:1.1.1.184 1.1.1.189 1.1.1.197], ko:K01307 GGH; gamma-glutamyl hydrolase [EC:3.4.19.9], ko:K01495 GCH1; GTP cyclohydrolase IA [EC:3.5.4.16], ko:K01633 folB; 7,8-dihydroneopterin aldolase/epimerase/oxygenase [EC:4.1.2.25 5.1.99.8 1.13.11.81], ko:K01930 FPGS; folylpolyglutamate synthase [EC:6.3.2.17], ko:K13941 folKP; 2-amino-4-hydroxy-6-hydroxymethyldihydrop…
oeu00670	One carbon pool by folate - Olea europaea var. sylvestris (wild olive)	22	ko:K00297 metF; methylenetetrahydrofolate reductase (NADPH) [EC:1.5.1.20], ko:K00600 glyA; glycine hydroxymethyltransferase [EC:2.1.2.1], ko:K00604 MTFMT; methionyl-tRNA formyltransferase [EC:2.1.2.9], ko:K00605 gcvT; aminomethyltransferase [EC:2.1.2.10], ko:K01433 purU; formyltetrahydrofolate deformylase [EC:3.5.1.10], ko:K01934 MTHFS; 5-formyltetrahydrofolate cyclo-ligase [EC:6.3.3.2], ko:K1399…
oeu00650	Butanoate metabolism - Olea europaea var. sylvestris (wild olive)	20	ko:K00074 paaH; 3-hydroxybutyryl-CoA dehydrogenase [EC:1.1.1.157], ko:K00109 L2HGDH; 2-hydroxyglutarate dehydrogenase [EC:1.1.99.2], ko:K00626 E2.3.1.9; acetyl-CoA C-acetyltransferase [EC:2.3.1.9], ko:K01640 E4.1.3.4; hydroxymethylglutaryl-CoA lyase [EC:4.1.3.4], ko:K01641 E2.3.3.10; hydroxymethylglutaryl-CoA synthase [EC:2.3.3.10], ko:K01652 E2.2.1.6L; acetolactate synthase I/II/III large subuni…
oeu00511	Other glycan degradation - Olea europaea var. sylvestris (wild olive)	20	ko:K01190 lacZ; beta-galactosidase [EC:3.2.1.23], ko:K01191 MAN2C1; alpha-mannosidase [EC:3.2.1.24], ko:K01206 FUCA; alpha-L-fucosidase [EC:3.2.1.51], ko:K01227 ENGASE; mannosyl-glycoprotein endo-beta-N-acetylglucosaminidase [EC:3.2.1.96], ko:K12309 GLB1; beta-galactosidase [EC:3.2.1.23], ko:K12311 MAN2B1; lysosomal alpha-mannosidase [EC:3.2.1.24], ko:K12373 HEXA_B; hexosaminidase [EC:3.2.1.52], …
oeu00960	Tropane, piperidine and pyridine alkaloid biosynthesis - Olea europaea var. sylvestris (wild olive)	19	ko:K00276 AOC3; primary-amine oxidase [EC:1.4.3.21], ko:K00811 ASP5; aspartate aminotransferase, chloroplastic [EC:2.6.1.1], ko:K00815 TAT; tyrosine aminotransferase [EC:2.6.1.5], ko:K08081 TR1; tropinone reductase I [EC:1.1.1.206], ko:K14454 GOT1; aspartate aminotransferase, cytoplasmic [EC:2.6.1.1], ko:K14455 GOT2; aspartate aminotransferase, mitochondrial [EC:2.6.1.1], ko:K18606 HPPR; hydroxyp…
oeu00290	Valine, leucine and isoleucine biosynthesis - Olea europaea var. sylvestris (wild olive)	18	ko:K00052 leuB; 3-isopropylmalate dehydrogenase [EC:1.1.1.85], ko:K00053 ilvC; ketol-acid reductoisomerase [EC:1.1.1.86], ko:K00826 E2.6.1.42; branched-chain amino acid aminotransferase [EC:2.6.1.42], ko:K01649 leuA; 2-isopropylmalate synthase [EC:2.3.3.13], ko:K01652 E2.2.1.6L; acetolactate synthase I/II/III large subunit [EC:2.2.1.6], ko:K01653 E2.2.1.6S; acetolactate synthase I/III small subun…
oeu00750	Vitamin B6 metabolism - Olea europaea var. sylvestris (wild olive)	18	ko:K00275 pdxH; pyridoxamine 5'-phosphate oxidase [EC:1.4.3.5], ko:K00868 pdxK; pyridoxine kinase [EC:2.7.1.35], ko:K01733 thrC; threonine synthase [EC:4.2.3.1], ko:K05275 E1.1.1.65; pyridoxine 4-dehydrogenase [EC:1.1.1.65], ko:K06215 pdxS; pyridoxal 5'-phosphate synthase pdxS subunit [EC:4.3.3.6], ko:K08681 pdxT; 5'-phosphate synthase pdxT subunit [EC:4.3.3.6], ko:K13248 PHOSPHO2; pyridoxal phos…
oeu04933	AGE-RAGE signaling pathway in diabetic complications - Olea europaea var. sylvestris (wild olive)	18	ko:K04392 RAC1; Ras-related C3 botulinum toxin substrate 1 ko:K05857 PLCD; phosphatidylinositol phospholipase C, delta [EC:3.1.4.11],
oeu00603	Glycosphingolipid biosynthesis - globo and isoglobo series - Olea europaea var. sylvestris (wild olive)	17	ko:K01988 A4GALT; lactosylceramide 4-alpha-galactosyltransferase [EC:2.4.1.228], ko:K07407 E3.2.1.22B; alpha-galactosidase [EC:3.2.1.22], ko:K12373 HEXA_B; hexosaminidase [EC:3.2.1.52],
oeu00906	Carotenoid biosynthesis - Olea europaea var. sylvestris (wild olive)	16	ko:K00514 ZDS; zeta-carotene desaturase [EC:1.3.5.6], ko:K02291 crtB; 15-cis-phytoene synthase [EC:2.5.1.32], ko:K02293 PDS; 15-cis-phytoene desaturase [EC:1.3.5.5], ko:K06443 lcyB; lycopene beta-cyclase [EC:5.5.1.19], ko:K09835 crtISO; prolycopene isomerase [EC:5.2.1.13], ko:K09839 VDE; violaxanthin de-epoxidase [EC:1.23.5.1], ko:K15744 Z-ISO; zeta-carotene isomerase [EC:5.2.1.12], ko:K15746 crt…
oeu00300	Lysine biosynthesis - Olea europaea var. sylvestris (wild olive)	15	ko:K00133 asd; aspartate-semialdehyde dehydrogenase [EC:1.2.1.11], ko:K00215 dapB; 4-hydroxy-tetrahydrodipicolinate reductase [EC:1.17.1.8], ko:K00928 lysC; aspartate kinase [EC:2.7.2.4], ko:K01586 lysA; diaminopimelate decarboxylase [EC:4.1.1.20], ko:K01714 dapA; 4-hydroxy-tetrahydrodipicolinate synthase [EC:4.3.3.7], ko:K01778 dapF; diaminopimelate epimerase [EC:5.1.1.7], ko:K10206 E2.6.1.83; L…
oeu00740	Riboflavin metabolism - Olea europaea var. sylvestris (wild olive)	15	ko:K00793 ribE; riboflavin synthase [EC:2.5.1.9], ko:K00794 ribH; 6,7-dimethyl-8-ribityllumazine synthase [EC:2.5.1.78], ko:K11752 ribD; diaminohydroxyphosphoribosylaminopyrimidine deaminase / 5-amino-6-(5-phosphoribosylamino)uracil reductase [EC:3.5.4.26 1.1.1.193], ko:K14379 ACP5; tartrate-resistant acid phosphatase type 5 [EC:3.1.3.2], ko:K14652 ribBA; 3,4-dihydroxy 2-butanone 4-phosphate synt…
oeu00261	Monobactam biosynthesis - Olea europaea var. sylvestris (wild olive)	15	ko:K00133 asd; aspartate-semialdehyde dehydrogenase [EC:1.2.1.11], ko:K00215 dapB; 4-hydroxy-tetrahydrodipicolinate reductase [EC:1.17.1.8], ko:K00928 lysC; aspartate kinase [EC:2.7.2.4], ko:K01714 dapA; 4-hydroxy-tetrahydrodipicolinate synthase [EC:4.3.3.7], ko:K12524 thrA; bifunctional aspartokinase / homoserine dehydrogenase 1 [EC:2.7.2.4 1.1.1.3], ko:K13811 PAPSS; 3'-phosphoadenosine 5'-phosp…
oeu00196	Photosynthesis - antenna proteins - Olea europaea var. sylvestris (wild olive)	14	ko:K08907 LHCA1; light-harvesting complex I chlorophyll a/b binding protein 1 ko:K08910 LHCA4; light-harvesting complex I chlorophyll a/b binding protein 4 ko:K08912 LHCB1; light-harvesting complex II chlorophyll a/b binding protein 1 ko:K08913 LHCB2; light-harvesting complex II chlorophyll a/b binding protein 2 ko:K08915 LHCB4; light-harvesting complex II chlorophyll a/b binding protein 4 ko:K08…
oeu00531	Glycosaminoglycan degradation - Olea europaea var. sylvestris (wild olive)	14	ko:K01205 NAGLU; alpha-N-acetylglucosaminidase [EC:3.2.1.50], ko:K10532 HGSNAT; heparan-alpha-glucosaminide N-acetyltransferase [EC:2.3.1.78], ko:K12309 GLB1; beta-galactosidase [EC:3.2.1.23], ko:K12373 HEXA_B; hexosaminidase [EC:3.2.1.52],
oeu00590	Arachidonic acid metabolism - Olea europaea var. sylvestris (wild olive)	12	ko:K00079 CBR1; carbonyl reductase 1 [EC:1.1.1.184 1.1.1.189 1.1.1.197], ko:K01254 LTA4H; leukotriene-A4 hydrolase [EC:3.3.2.6], ko:K05309 PTGES2; microsomal prostaglandin-E synthase 2 [EC:5.3.99.3], ko:K14674 TGL4; TAG lipase / steryl ester hydrolase / phospholipase A2 / LPA acyltransferase [EC:3.1.1.3 3.1.1.13 3.1.1.4 2.3.1.51], ko:K18592 GGT1_5; gamma-glutamyltranspeptidase / glutathione hydro…
oeu00591	Linoleic acid metabolism - Olea europaea var. sylvestris (wild olive)	12	ko:K00454 LOX2S; lipoxygenase [EC:1.13.11.12], ko:K14674 TGL4; TAG lipase / steryl ester hydrolase / phospholipase A2 / LPA acyltransferase [EC:3.1.1.3 3.1.1.13 3.1.1.4 2.3.1.51], ko:K15718 LOX1_5; linoleate 9S-lipoxygenase [EC:1.13.11.58],
oeu00903	Limonene and pinene degradation - Olea europaea var. sylvestris (wild olive)	12	ko:K00128 ALDH; aldehyde dehydrogenase (NAD+) [EC:1.2.1.3],
oeu00909	Sesquiterpenoid and triterpenoid biosynthesis - Olea europaea var. sylvestris (wild olive)	11	ko:K00511 SQLE; squalene monooxygenase [EC:1.14.14.17], ko:K15813 LUP4; beta-amyrin synthase [EC:5.4.99.39],
oeu00905	Brassinosteroid biosynthesis - Olea europaea var. sylvestris (wild olive)	10	ko:K09588 CYP90A1; cytochrome P450 family 90 subfamily A polypeptide 1 [EC:1.14.-.-], ko:K15639 CYP734A1; PHYB activation tagged suppressor 1 [EC:1.14.-.-],
oeu04122	Sulfur relay system - Olea europaea var. sylvestris (wild olive)	10	ko:K01011 TST; thiosulfate/3-mercaptopyruvate sulfurtransferase [EC:2.8.1.1 2.8.1.2], ko:K04487 iscS; cysteine desulfurase [EC:2.8.1.7], ko:K11996 MOCS3; adenylyltransferase and sulfurtransferase [EC:2.7.7.80 2.8.1.11], ko:K12161 URM1; ubiquitin related modifier 1 ko:K14168 CTU1; cytoplasmic tRNA 2-thiolation protein 1 [EC:2.7.7.-], ko:K14169 CTU2; cytoplasmic tRNA 2-thiolation protein 2 ko:K2123…
oeu00072	Synthesis and degradation of ketone bodies - Olea europaea var. sylvestris (wild olive)	9	ko:K00626 E2.3.1.9; acetyl-CoA C-acetyltransferase [EC:2.3.1.9], ko:K01640 E4.1.3.4; hydroxymethylglutaryl-CoA lyase [EC:4.1.3.4], ko:K01641 E2.3.3.10; hydroxymethylglutaryl-CoA synthase [EC:2.3.3.10],
oeu00660	C5-Branched dibasic acid metabolism - Olea europaea var. sylvestris (wild olive)	8	ko:K00052 leuB; 3-isopropylmalate dehydrogenase [EC:1.1.1.85], ko:K01652 E2.2.1.6L; acetolactate synthase I/II/III large subunit [EC:2.2.1.6], ko:K01653 E2.2.1.6S; acetolactate synthase I/III small subunit [EC:2.2.1.6], ko:K01703 leuC; 3-isopropylmalate/(R)-2-methylmalate dehydratase large subunit [EC:4.2.1.33 4.2.1.35], ko:K01704 leuD; 3-isopropylmalate/(R)-2-methylmalate dehydratase small subun…
oeu00785	Lipoic acid metabolism - Olea europaea var. sylvestris (wild olive)	8	ko:K03644 lipA; lipoyl synthase [EC:2.8.1.8], ko:K03801 lipB; lipoyl(octanoyl) transferase [EC:2.3.1.181], ko:K23735 LIPT2; lipoyl(octanoyl) transferase 2 [EC:2.3.1.181],
oeu00514	Other types of O-glycan biosynthesis - Olea europaea var. sylvestris (wild olive)	7	ko:K09667 OGT; protein O-GlcNAc transferase [EC:2.4.1.255], ko:K20783 RRA; arabinosyltransferase [EC:2.4.2.-], ko:K20784 XEG113; arabinosyltransferase [EC:2.4.2.-],
oeu00440	Phosphonate and phosphinate metabolism - Olea europaea var. sylvestris (wild olive)	6	ko:K00967 PCYT2; ethanolamine-phosphate cytidylyltransferase [EC:2.7.7.14], ko:K00968 PCYT1; choline-phosphate cytidylyltransferase [EC:2.7.7.15], ko:K00993 EPT1; ethanolaminephosphotransferase [EC:2.7.8.1],
oeu00604	Glycosphingolipid biosynthesis - ganglio series - Olea europaea var. sylvestris (wild olive)	6	ko:K12309 GLB1; beta-galactosidase [EC:3.2.1.23], ko:K12373 HEXA_B; hexosaminidase [EC:3.2.1.52],
oeu00904	Diterpenoid biosynthesis - Olea europaea var. sylvestris (wild olive)	6	ko:K04122 GA3; ent-kaurene oxidase [EC:1.14.14.86], ko:K05282 E1.14.11.12; gibberellin-44 dioxygenase [EC:1.14.11.12],
oeu00966	Glucosinolate biosynthesis - Olea europaea var. sylvestris (wild olive)	6	ko:K00826 E2.6.1.42; branched-chain amino acid aminotransferase [EC:2.6.1.42], ko:K01703 leuC; 3-isopropylmalate/(R)-2-methylmalate dehydratase large subunit [EC:4.2.1.33 4.2.1.35],
oeu03450	Non-homologous end-joining - Olea europaea var. sylvestris (wild olive)	6	ko:K04799 FEN1; flap endonuclease-1 [EC:3.-.-.-], ko:K10777 LIG4; DNA ligase 4 [EC:6.5.1.1], ko:K10865 MRE11; double-strand break repair protein MRE11 ko:K10884 XRCC6; ATP-dependent DNA helicase 2 subunit 1 ko:K10885 XRCC5; ATP-dependent DNA helicase 2 subunit 2 ko:K10886 XRCC4; DNA-repair protein XRCC4
oeu00601	Glycosphingolipid biosynthesis - lacto and neolacto series - Olea europaea var. sylvestris (wild olive)	5	ko:K01988 A4GALT; lactosylceramide 4-alpha-galactosyltransferase [EC:2.4.1.228],
oeu00430	Taurine and hypotaurine metabolism - Olea europaea var. sylvestris (wild olive)	3	ko:K18592 GGT1_5; gamma-glutamyltranspeptidase / glutathione hydrolase / leukotriene-C4 hydrolase [EC:2.3.2.2 3.4.19.13 3.4.19.14],
oeu00902	Monoterpenoid biosynthesis - Olea europaea var. sylvestris (wild olive)	3	ko:K15095 E1.1.1.208; (+)-neomenthol dehydrogenase [EC:1.1.1.208],
oeu00965	Betalain biosynthesis - Olea europaea var. sylvestris (wild olive)	3	ko:K01593 DDC; aromatic-L-amino-acid/L-tryptophan decarboxylase [EC:4.1.1.28 4.1.1.105],
oeu01502	Vancomycin resistance - Olea europaea var. sylvestris (wild olive)	2	ko:K01000 mraY; phospho-N-acetylmuramoyl-pentapeptide-transferase [EC:2.7.8.13], ko:K02563 murG; UDP-N-acetylglucosamine--N-acetylmuramyl-(pentapeptide) pyrophosphoryl-undecaprenol N-acetylglucosamine transferase [EC:2.4.1.227],
oeu00232	Caffeine metabolism - Olea europaea var. sylvestris (wild olive)	1	ko:K00106 XDH; xanthine dehydrogenase/oxidase [EC:1.17.1.4 1.17.3.2],

## Sheet: root_kegg_pathway
KEGG Pathway Enrty	KEGG Pathway Name	HITS	KEGG Orthology Entry & Name
oeu01100	Metabolic pathways - Olea europaea var. sylvestris (wild olive)	246	ko:K00029 E1.1.1.40; malate dehydrogenase (oxaloacetate-decarboxylating)(NADP+) [EC:1.1.1.40], ko:K00318 PRODH; proline dehydrogenase [EC:1.5.5.2], ko:K00430 E1.11.1.7; peroxidase [EC:1.11.1.7], ko:K00499 CMO; choline monooxygenase [EC:1.14.15.7], ko:K00799 GST; glutathione S-transferase [EC:2.5.1.18], ko:K01115 PLD1_2; phospholipase D1/2 [EC:3.1.4.4], ko:K01179 E3.2.1.4; endoglucanase [EC:3.2.1.…
oeu01110	Biosynthesis of secondary metabolites - Olea europaea var. sylvestris (wild olive)	145	ko:K00318 PRODH; proline dehydrogenase [EC:1.5.5.2], ko:K00430 E1.11.1.7; peroxidase [EC:1.11.1.7], ko:K01115 PLD1_2; phospholipase D1/2 [EC:3.1.4.4], ko:K04040 chlG; chlorophyll/bacteriochlorophyll a synthase [EC:2.5.1.62 2.5.1.133], ko:K05278 FLS; flavonol synthase [EC:1.14.20.6], ko:K05894 OPR; 12-oxophytodienoic acid reductase [EC:1.3.1.42], ko:K10760 IPT; adenylate dimethylallyltransferase (…
oeu04075	Plant hormone signal transduction - Olea europaea var. sylvestris (wild olive)	124	ko:K13449 PR1; pathogenesis-related protein 1 ko:K14431 TGA; transcription factor TGA ko:K14488 SAUR; SAUR family protein ko:K14490 AHP; histidine-containing phosphotransfer peotein ko:K14493 GID1; gibberellin receptor GID1 [EC:3.-.-.-], ko:K14496 PYL; abscisic acid receptor PYR/PYL family ko:K14510 CTR1; serine/threonine-protein kinase CTR1 [EC:2.7.11.1], ko:K14516 ERF1; ethylene-responsive tran…
oeu00940	Phenylpropanoid biosynthesis - Olea europaea var. sylvestris (wild olive)	87	ko:K00430 E1.11.1.7; peroxidase [EC:1.11.1.7],
oeu04016	MAPK signaling pathway - plant - Olea europaea var. sylvestris (wild olive)	62	ko:K13425 WRKY22; WRKY transcription factor 22 ko:K13447 RBOH; respiratory burst oxidase [EC:1.6.3.- 1.11.1.-], ko:K13449 PR1; pathogenesis-related protein 1 ko:K14496 PYL; abscisic acid receptor PYR/PYL family ko:K14510 CTR1; serine/threonine-protein kinase CTR1 [EC:2.7.11.1], ko:K14516 ERF1; ethylene-responsive transcription factor 1
oeu00480	Glutathione metabolism - Olea europaea var. sylvestris (wild olive)	38	ko:K00799 GST; glutathione S-transferase [EC:2.5.1.18],
oeu04626	Plant-pathogen interaction - Olea europaea var. sylvestris (wild olive)	36	ko:K13425 WRKY22; WRKY transcription factor 22 ko:K13447 RBOH; respiratory burst oxidase [EC:1.6.3.- 1.11.1.-], ko:K13449 PR1; pathogenesis-related protein 1 ko:K13457 RPM1; disease resistance protein RPM1
oeu00908	Zeatin biosynthesis - Olea europaea var. sylvestris (wild olive)	33	ko:K00279 CKX; cytokinin dehydrogenase [EC:1.5.99.12], ko:K10760 IPT; adenylate dimethylallyltransferase (cytokinin synthase) [EC:2.5.1.27 2.5.1.112], ko:K13496 UGT73C; UDP-glucosyltransferase 73C [EC:2.4.1.-],
oeu04120	Ubiquitin mediated proteolysis - Olea europaea var. sylvestris (wild olive)	33	ko:K04506 SIAH1; E3 ubiquitin-protein ligase SIAH1 [EC:2.3.2.27], ko:K06689 UBE2D; ubiquitin-conjugating enzyme E2 D [EC:2.3.2.23],
oeu02010	ABC transporters - Olea europaea var. sylvestris (wild olive)	26	ko:K05658 ABCB1; ATP-binding cassette, subfamily B (MDR/TAP), member 1 [EC:7.6.2.2],
oeu04141	Protein processing in endoplasmic reticulum - Olea europaea var. sylvestris (wild olive)	22	ko:K06689 UBE2D; ubiquitin-conjugating enzyme E2 D [EC:2.3.2.23], ko:K08054 CANX; calnexin
oeu00565	Ether lipid metabolism - Olea europaea var. sylvestris (wild olive)	20	ko:K01115 PLD1_2; phospholipase D1/2 [EC:3.1.4.4],
oeu00564	Glycerophospholipid metabolism - Olea europaea var. sylvestris (wild olive)	20	ko:K01115 PLD1_2; phospholipase D1/2 [EC:3.1.4.4],
oeu04144	Endocytosis - Olea europaea var. sylvestris (wild olive)	20	ko:K01115 PLD1_2; phospholipase D1/2 [EC:3.1.4.4],
oeu00500	Starch and sucrose metabolism - Olea europaea var. sylvestris (wild olive)	19	ko:K01179 E3.2.1.4; endoglucanase [EC:3.2.1.4],
oeu00520	Amino sugar and nucleotide sugar metabolism - Olea europaea var. sylvestris (wild olive)	17	ko:K01183 E3.2.1.14; chitinase [EC:3.2.1.14],
oeu00910	Nitrogen metabolism - Olea europaea var. sylvestris (wild olive)	17	ko:K01674 cah; carbonic anhydrase [EC:4.2.1.1], ko:K02575 NRT; MFS transporter, NNP family, nitrate/nitrite transporter
oeu00906	Carotenoid biosynthesis - Olea europaea var. sylvestris (wild olive)	17	ko:K09843 CYP707A; (+)-abscisic acid 8'-hydroxylase [EC:1.14.14.137], ko:K17912 CCD7; 9-cis-beta-carotene 9',10'-cleaving dioxygenase [EC:1.13.11.68], ko:K17913 CCD8; carlactone synthase / all-trans-10'-apo-beta-carotenal 13,14-cleaving dioxygenase [EC:1.13.11.69 1.13.11.70],
oeu00061	Fatty acid biosynthesis - Olea europaea var. sylvestris (wild olive)	16	ko:K01897 ACSL; long-chain acyl-CoA synthetase [EC:6.2.1.3],
oeu04146	Peroxisome - Olea europaea var. sylvestris (wild olive)	16	ko:K01897 ACSL; long-chain acyl-CoA synthetase [EC:6.2.1.3],
oeu01212	Fatty acid metabolism - Olea europaea var. sylvestris (wild olive)	16	ko:K01897 ACSL; long-chain acyl-CoA synthetase [EC:6.2.1.3],
oeu00071	Fatty acid degradation - Olea europaea var. sylvestris (wild olive)	16	ko:K01897 ACSL; long-chain acyl-CoA synthetase [EC:6.2.1.3],
oeu00950	Isoquinoline alkaloid biosynthesis - Olea europaea var. sylvestris (wild olive)	14	ko:K00422 E1.10.3.1; polyphenol oxidase [EC:1.10.3.1],
oeu00350	Tyrosine metabolism - Olea europaea var. sylvestris (wild olive)	14	ko:K00422 E1.10.3.1; polyphenol oxidase [EC:1.10.3.1],
oeu03015	mRNA surveillance pathway - Olea europaea var. sylvestris (wild olive)	13	ko:K06269 PPP1C; serine/threonine-protein phosphatase PP1 catalytic subunit [EC:3.1.3.16],
oeu03410	Base excision repair - Olea europaea var. sylvestris (wild olive)	11	ko:K01246 tag; DNA-3-methyladenine glycosylase I [EC:3.2.2.20], ko:K10798 PARP; poly [ADP-ribose], polymerase [EC:2.4.2.30],
oeu00909	Sesquiterpenoid and triterpenoid biosynthesis - Olea europaea var. sylvestris (wild olive)	9	ko:K15803 GERD; (-)-germacrene D synthase [EC:4.2.3.75],
oeu00592	alpha-Linolenic acid metabolism - Olea europaea var. sylvestris (wild olive)	9	ko:K05894 OPR; 12-oxophytodienoic acid reductase [EC:1.3.1.42], ko:K10529 DOX; alpha-dioxygenase [EC:1.14.99.-],
oeu03420	Nucleotide excision repair - Olea europaea var. sylvestris (wild olive)	8	ko:K10739 RFA2; replication factor A2 ko:K10756 RFC3_5; replication factor C subunit 3/5
oeu03430	Mismatch repair - Olea europaea var. sylvestris (wild olive)	8	ko:K10739 RFA2; replication factor A2 ko:K10756 RFC3_5; replication factor C subunit 3/5
oeu03030	DNA replication - Olea europaea var. sylvestris (wild olive)	8	ko:K10739 RFA2; replication factor A2 ko:K10756 RFC3_5; replication factor C subunit 3/5
oeu00240	Pyrimidine metabolism - Olea europaea var. sylvestris (wild olive)	6	ko:K16904 DCTPP1; dCTP diphosphatase [EC:3.6.1.12],
oeu00790	Folate biosynthesis - Olea europaea var. sylvestris (wild olive)	5	ko:K13941 folKP; 2-amino-4-hydroxy-6-hydroxymethyldihydropteridine diphosphokinase / dihydropteroate synthase [EC:2.7.6.3 2.5.1.15], ko:K14652 ribBA; 3,4-dihydroxy 2-butanone 4-phosphate synthase / GTP cyclohydrolase II [EC:4.1.99.12 3.5.4.25],
oeu00710	Carbon fixation in photosynthetic organisms - Olea europaea var. sylvestris (wild olive)	5	ko:K00029 E1.1.1.40; malate dehydrogenase (oxaloacetate-decarboxylating)(NADP+) [EC:1.1.1.40],
oeu00620	Pyruvate metabolism - Olea europaea var. sylvestris (wild olive)	5	ko:K00029 E1.1.1.40; malate dehydrogenase (oxaloacetate-decarboxylating)(NADP+) [EC:1.1.1.40],
oeu01200	Carbon metabolism - Olea europaea var. sylvestris (wild olive)	5	ko:K00029 E1.1.1.40; malate dehydrogenase (oxaloacetate-decarboxylating)(NADP+) [EC:1.1.1.40],
oeu00740	Riboflavin metabolism - Olea europaea var. sylvestris (wild olive)	4	ko:K14652 ribBA; 3,4-dihydroxy 2-butanone 4-phosphate synthase / GTP cyclohydrolase II [EC:4.1.99.12 3.5.4.25],
oeu00970	Aminoacyl-tRNA biosynthesis - Olea europaea var. sylvestris (wild olive)	3	ko:K01870 IARS; isoleucyl-tRNA synthetase [EC:6.1.1.5], ko:K02433 gatA; aspartyl-tRNA(Asn)/glutamyl-tRNA(Gln) amidotransferase subunit A [EC:6.3.5.6 6.3.5.7],
oeu00860	Porphyrin and chlorophyll metabolism - Olea europaea var. sylvestris (wild olive)	3	ko:K04040 chlG; chlorophyll/bacteriochlorophyll a synthase [EC:2.5.1.62 2.5.1.133],
oeu04145	Phagosome - Olea europaea var. sylvestris (wild olive)	2	ko:K08054 CANX; calnexin
oeu03440	Homologous recombination - Olea europaea var. sylvestris (wild olive)	2	ko:K10739 RFA2; replication factor A2
oeu00941	Flavonoid biosynthesis - Olea europaea var. sylvestris (wild olive)	2	ko:K05278 FLS; flavonol synthase [EC:1.14.20.6],
oeu00330	Arginine and proline metabolism - Olea europaea var. sylvestris (wild olive)	1	ko:K00318 PRODH; proline dehydrogenase [EC:1.5.5.2],
oeu03050	Proteasome - Olea europaea var. sylvestris (wild olive)	1	ko:K11599 POMP; proteasome maturation protein
oeu00514	Other types of O-glycan biosynthesis - Olea europaea var. sylvestris (wild olive)	1	ko:K20783 RRA; arabinosyltransferase [EC:2.4.2.-],
oeu00260	Glycine, serine and threonine metabolism - Olea europaea var. sylvestris (wild olive)	1	ko:K00499 CMO; choline monooxygenase [EC:1.14.15.7],

## Sheet: stem_kegg_pathway
KEGG Pathway Enrty	KEGG Pathway Name	HITS	KEGG Orthology Entry & Name
oeu04626	Plant-pathogen interaction - Olea europaea var. sylvestris (wild olive)	56	ko:K13425 WRKY22; WRKY transcription factor 22 ko:K13448 CML; calcium-binding protein CML
oeu04144	Endocytosis - Olea europaea var. sylvestris (wild olive)	43	ko:K07904 RAB11A; Ras-related protein Rab-11A ko:K19476 IST1; vacuolar protein sorting-associated protein IST1
oeu04141	Protein processing in endoplasmic reticulum - Olea europaea var. sylvestris (wild olive)	31	ko:K13993 HSP20; HSP20 family protein
oeu01100	Metabolic pathways - Olea europaea var. sylvestris (wild olive)	31	ko:K04123 KAO; ent-kaurenoic acid monooxygenase [EC:1.14.14.107], ko:K15227 TYRAAT; arogenate dehydrogenase (NADP+), plant [EC:1.3.1.78], ko:K16055 TPS; trehalose 6-phosphate synthase/phosphatase [EC:2.4.1.15 3.1.3.12], ko:K19891 GN1_2_3; glucan endo-1,3-beta-glucosidase 1/2/3 [EC:3.2.1.39], ko:K19893 GN5_6; glucan endo-1,3-beta-glucosidase 5/6 [EC:3.2.1.39],
oeu01110	Biosynthesis of secondary metabolites - Olea europaea var. sylvestris (wild olive)	30	ko:K04123 KAO; ent-kaurenoic acid monooxygenase [EC:1.14.14.107], ko:K11778 DHDDS; ditrans,polycis-polyprenyl diphosphate synthase [EC:2.5.1.87], ko:K15227 TYRAAT; arogenate dehydrogenase (NADP+), plant [EC:1.3.1.78], ko:K16055 TPS; trehalose 6-phosphate synthase/phosphatase [EC:2.4.1.15 3.1.3.12],
oeu00500	Starch and sucrose metabolism - Olea europaea var. sylvestris (wild olive)	23	ko:K16055 TPS; trehalose 6-phosphate synthase/phosphatase [EC:2.4.1.15 3.1.3.12], ko:K19891 GN1_2_3; glucan endo-1,3-beta-glucosidase 1/2/3 [EC:3.2.1.39], ko:K19893 GN5_6; glucan endo-1,3-beta-glucosidase 5/6 [EC:3.2.1.39],
oeu03010	Ribosome - Olea europaea var. sylvestris (wild olive)	8	ko:K02995 RP-S8e; small subunit ribosomal protein S8e
oeu00900	Terpenoid backbone biosynthesis - Olea europaea var. sylvestris (wild olive)	7	ko:K11778 DHDDS; ditrans,polycis-polyprenyl diphosphate synthase [EC:2.5.1.87],
oeu00400	Phenylalanine, tyrosine and tryptophan biosynthesis - Olea europaea var. sylvestris (wild olive)	6	ko:K15227 TYRAAT; arogenate dehydrogenase (NADP+), plant [EC:1.3.1.78],
oeu01230	Biosynthesis of amino acids - Olea europaea var. sylvestris (wild olive)	6	ko:K15227 TYRAAT; arogenate dehydrogenase (NADP+), plant [EC:1.3.1.78],
oeu04016	MAPK signaling pathway - plant - Olea europaea var. sylvestris (wild olive)	4	ko:K13425 WRKY22; WRKY transcription factor 22
oeu03018	RNA degradation - Olea europaea var. sylvestris (wild olive)	4	ko:K12603 CNOT6; CCR4-NOT transcription complex subunit 6 [EC:3.1.13.4],
oeu04145	Phagosome - Olea europaea var. sylvestris (wild olive)	4	ko:K02154 ATPeV0A; V-type H+-transporting ATPase subunit a
oeu00190	Oxidative phosphorylation - Olea europaea var. sylvestris (wild olive)	4	ko:K02154 ATPeV0A; V-type H+-transporting ATPase subunit a
oeu04120	Ubiquitin mediated proteolysis - Olea europaea var. sylvestris (wild olive)	2	ko:K03363 CDC20; cell division cycle 20, cofactor of APC complex
oeu00904	Diterpenoid biosynthesis - Olea europaea var. sylvestris (wild olive)	2	ko:K04123 KAO; ent-kaurenoic acid monooxygenase [EC:1.14.14.107],

## Sheet: meristem_kegg_pathway
KEGG Pathway Enrty	KEGG Pathway Name	HITS	KEGG Orthology Entry & Name
oeu01100	Metabolic pathways - Olea europaea var. sylvestris (wild olive)	265	ko:K00083 CAD; cinnamyl-alcohol dehydrogenase [EC:1.1.1.195], ko:K00423 E1.10.3.3; L-ascorbate oxidase [EC:1.10.3.3], ko:K00430 E1.11.1.7; peroxidase [EC:1.11.1.7], ko:K00558 DNMT1; DNA (cytosine-5)-methyltransferase 1 [EC:2.1.1.37], ko:K00697 otsA; trehalose 6-phosphate synthase [EC:2.4.1.15 2.4.1.347], ko:K00981 E2.7.7.41; phosphatidate cytidylyltransferase [EC:2.7.7.41], ko:K01047 PLA2G; secre…
oeu01110	Biosynthesis of secondary metabolites - Olea europaea var. sylvestris (wild olive)	178	ko:K00083 CAD; cinnamyl-alcohol dehydrogenase [EC:1.1.1.195], ko:K00430 E1.11.1.7; peroxidase [EC:1.11.1.7], ko:K00697 otsA; trehalose 6-phosphate synthase [EC:2.4.1.15 2.4.1.347], ko:K00981 E2.7.7.41; phosphatidate cytidylyltransferase [EC:2.7.7.41], ko:K01047 PLA2G; secretory phospholipase A2 [EC:3.1.1.4], ko:K01610 E4.1.1.49; phosphoenolpyruvate carboxykinase (ATP) [EC:4.1.1.49], ko:K01620 lta…
oeu00940	Phenylpropanoid biosynthesis - Olea europaea var. sylvestris (wild olive)	108	ko:K00083 CAD; cinnamyl-alcohol dehydrogenase [EC:1.1.1.195], ko:K00430 E1.11.1.7; peroxidase [EC:1.11.1.7], ko:K13065 E2.3.1.133; shikimate O-hydroxycinnamoyltransferase [EC:2.3.1.133],
oeu04075	Plant hormone signal transduction - Olea europaea var. sylvestris (wild olive)	95	ko:K13415 BRI1; protein brassinosteroid insensitive 1 [EC:2.7.10.1 2.7.11.1], ko:K13464 JAZ; jasmonate ZIM domain-containing protein ko:K14431 TGA; transcription factor TGA ko:K14432 ABF; ABA responsive element binding factor ko:K14497 PP2C; protein phosphatase 2C [EC:3.1.3.16], ko:K14515 EBF1_2; EIN3-binding F-box protein ko:K14516 ERF1; ethylene-responsive transcription factor 1
oeu04626	Plant-pathogen interaction - Olea europaea var. sylvestris (wild olive)	81	ko:K13448 CML; calcium-binding protein CML ko:K15397 KCS; 3-ketoacyl-CoA synthase [EC:2.3.1.199],
oeu04016	MAPK signaling pathway - plant - Olea europaea var. sylvestris (wild olive)	41	ko:K14497 PP2C; protein phosphatase 2C [EC:3.1.3.16], ko:K14515 EBF1_2; EIN3-binding F-box protein ko:K14516 ERF1; ethylene-responsive transcription factor 1
oeu00062	Fatty acid elongation - Olea europaea var. sylvestris (wild olive)	29	ko:K15397 KCS; 3-ketoacyl-CoA synthase [EC:2.3.1.199],
oeu04146	Peroxisome - Olea europaea var. sylvestris (wild olive)	29	ko:K01897 ACSL; long-chain acyl-CoA synthetase [EC:6.2.1.3], ko:K13347 PXMP2; peroxisomal membrane protein 2 ko:K13356 FAR; alcohol-forming fatty acyl-CoA reductase [EC:1.2.1.84],
oeu02010	ABC transporters - Olea europaea var. sylvestris (wild olive)	26	ko:K05658 ABCB1; ATP-binding cassette, subfamily B (MDR/TAP), member 1 [EC:7.6.2.2],
oeu01212	Fatty acid metabolism - Olea europaea var. sylvestris (wild olive)	25	ko:K01897 ACSL; long-chain acyl-CoA synthetase [EC:6.2.1.3], ko:K09458 fabF; 3-oxoacyl-[acyl-carrier-protein], synthase II [EC:2.3.1.179],
oeu00061	Fatty acid biosynthesis - Olea europaea var. sylvestris (wild olive)	25	ko:K01897 ACSL; long-chain acyl-CoA synthetase [EC:6.2.1.3], ko:K09458 fabF; 3-oxoacyl-[acyl-carrier-protein], synthase II [EC:2.3.1.179],
oeu00190	Oxidative phosphorylation - Olea europaea var. sylvestris (wild olive)	24	ko:K01507 ppa; inorganic pyrophosphatase [EC:3.6.1.1], ko:K01535 PMA1; H+-transporting ATPase [EC:7.1.2.1],
oeu00380	Tryptophan metabolism - Olea europaea var. sylvestris (wild olive)	21	ko:K11816 YUCCA; indole-3-pyruvate monooxygenase [EC:1.14.13.168],
oeu00941	Flavonoid biosynthesis - Olea europaea var. sylvestris (wild olive)	20	ko:K05278 FLS; flavonol synthase [EC:1.14.20.6], ko:K13065 E2.3.1.133; shikimate O-hydroxycinnamoyltransferase [EC:2.3.1.133],
oeu00564	Glycerophospholipid metabolism - Olea europaea var. sylvestris (wild olive)	19	ko:K00981 E2.7.7.41; phosphatidate cytidylyltransferase [EC:2.7.7.41], ko:K01047 PLA2G; secretory phospholipase A2 [EC:3.1.1.4], ko:K13508 GPAT; glycerol-3-phosphate acyltransferase [EC:2.3.1.15 2.3.1.198],
oeu00520	Amino sugar and nucleotide sugar metabolism - Olea europaea var. sylvestris (wild olive)	19	ko:K13648 GAUT; alpha-1,4-galacturonosyltransferase [EC:2.4.1.43],
oeu00945	Stilbenoid, diarylheptanoid and gingerol biosynthesis - Olea europaea var. sylvestris (wild olive)	18	ko:K13065 E2.3.1.133; shikimate O-hydroxycinnamoyltransferase [EC:2.3.1.133],
oeu00071	Fatty acid degradation - Olea europaea var. sylvestris (wild olive)	16	ko:K01897 ACSL; long-chain acyl-CoA synthetase [EC:6.2.1.3],
oeu00908	Zeatin biosynthesis - Olea europaea var. sylvestris (wild olive)	15	ko:K00279 CKX; cytokinin dehydrogenase [EC:1.5.99.12],
oeu00950	Isoquinoline alkaloid biosynthesis - Olea europaea var. sylvestris (wild olive)	14	ko:K00422 E1.10.3.1; polyphenol oxidase [EC:1.10.3.1],
oeu04144	Endocytosis - Olea europaea var. sylvestris (wild olive)	14	ko:K19476 IST1; vacuolar protein sorting-associated protein IST1
oeu00350	Tyrosine metabolism - Olea europaea var. sylvestris (wild olive)	14	ko:K00422 E1.10.3.1; polyphenol oxidase [EC:1.10.3.1],
oeu00561	Glycerolipid metabolism - Olea europaea var. sylvestris (wild olive)	11	ko:K13508 GPAT; glycerol-3-phosphate acyltransferase [EC:2.3.1.15 2.3.1.198],
oeu03015	mRNA surveillance pathway - Olea europaea var. sylvestris (wild olive)	11	ko:K04354 PPP2R2; serine/threonine-protein phosphatase 2A regulatory subunit B ko:K08873 SMG1; serine/threonine-protein kinase SMG1 [EC:2.7.11.1], ko:K14403 CPSF3; cleavage and polyadenylation specificity factor subunit 3 [EC:3.1.27.-],
oeu00073	Cutin, suberine and wax biosynthesis - Olea europaea var. sylvestris (wild olive)	10	ko:K13356 FAR; alcohol-forming fatty acyl-CoA reductase [EC:1.2.1.84],
oeu00240	Pyrimidine metabolism - Olea europaea var. sylvestris (wild olive)	9	ko:K01510 ENTPD1_3_8; apyrase [EC:3.6.1.5], ko:K16329 psuG; pseudouridylate synthase [EC:4.2.1.70], ko:K16904 DCTPP1; dCTP diphosphatase [EC:3.6.1.12],
oeu03410	Base excision repair - Olea europaea var. sylvestris (wild olive)	9	ko:K01246 tag; DNA-3-methyladenine glycosylase I [EC:3.2.2.20],
oeu00780	Biotin metabolism - Olea europaea var. sylvestris (wild olive)	9	ko:K09458 fabF; 3-oxoacyl-[acyl-carrier-protein], synthase II [EC:2.3.1.179],
oeu03010	Ribosome - Olea europaea var. sylvestris (wild olive)	8	ko:K02900 RP-L27Ae; large subunit ribosomal protein L27Ae ko:K02949 RP-S11e; small subunit ribosomal protein S11e
oeu00591	Linoleic acid metabolism - Olea europaea var. sylvestris (wild olive)	7	ko:K01047 PLA2G; secretory phospholipase A2 [EC:3.1.1.4], ko:K15718 LOX1_5; linoleate 9S-lipoxygenase [EC:1.13.11.58],
oeu00270	Cysteine and methionine metabolism - Olea europaea var. sylvestris (wild olive)	7	ko:K00558 DNMT1; DNA (cytosine-5)-methyltransferase 1 [EC:2.1.1.37], ko:K22207 LCD; L-cysteine desulfhydrase [EC:4.4.1.28],
oeu04070	Phosphatidylinositol signaling system - Olea europaea var. sylvestris (wild olive)	5	ko:K00981 E2.7.7.41; phosphatidate cytidylyltransferase [EC:2.7.7.41],
oeu00053	Ascorbate and aldarate metabolism - Olea europaea var. sylvestris (wild olive)	5	ko:K00423 E1.10.3.3; L-ascorbate oxidase [EC:1.10.3.3],
oeu00600	Sphingolipid metabolism - Olea europaea var. sylvestris (wild olive)	5	ko:K12349 ASAH2; neutral ceramidase [EC:3.5.1.23],
oeu00860	Porphyrin and chlorophyll metabolism - Olea europaea var. sylvestris (wild olive)	5	ko:K02492 hemA; glutamyl-tRNA reductase [EC:1.2.1.70],
oeu00904	Diterpenoid biosynthesis - Olea europaea var. sylvestris (wild olive)	4	ko:K04124 E1.14.11.15; gibberellin 3beta-dioxygenase [EC:1.14.11.15],
oeu00900	Terpenoid backbone biosynthesis - Olea europaea var. sylvestris (wild olive)	4	ko:K12742 ispS; isoprene synthase [EC:4.2.3.27],
oeu03050	Proteasome - Olea europaea var. sylvestris (wild olive)	4	ko:K03063 PSMC4; 26S proteasome regulatory subunit T3
oeu01230	Biosynthesis of amino acids - Olea europaea var. sylvestris (wild olive)	3	ko:K01620 ltaE; threonine aldolase [EC:4.1.2.48], ko:K01754 E4.3.1.19; threonine dehydratase [EC:4.3.1.19],
oeu04141	Protein processing in endoplasmic reticulum - Olea europaea var. sylvestris (wild olive)	3	ko:K04523 UBQLN; ubiquilin
oeu00565	Ether lipid metabolism - Olea europaea var. sylvestris (wild olive)	3	ko:K01047 PLA2G; secretory phospholipase A2 [EC:3.1.1.4],
oeu01200	Carbon metabolism - Olea europaea var. sylvestris (wild olive)	3	ko:K01610 E4.1.1.49; phosphoenolpyruvate carboxykinase (ATP) [EC:4.1.1.49], ko:K01754 E4.3.1.19; threonine dehydratase [EC:4.3.1.19],
oeu00514	Other types of O-glycan biosynthesis - Olea europaea var. sylvestris (wild olive)	3	ko:K20784 XEG113; arabinosyltransferase [EC:2.4.2.-],
oeu00592	alpha-Linolenic acid metabolism - Olea europaea var. sylvestris (wild olive)	3	ko:K01047 PLA2G; secretory phospholipase A2 [EC:3.1.1.4],
oeu00590	Arachidonic acid metabolism - Olea europaea var. sylvestris (wild olive)	3	ko:K01047 PLA2G; secretory phospholipase A2 [EC:3.1.1.4],
oeu00260	Glycine, serine and threonine metabolism - Olea europaea var. sylvestris (wild olive)	3	ko:K01620 ltaE; threonine aldolase [EC:4.1.2.48], ko:K01754 E4.3.1.19; threonine dehydratase [EC:4.3.1.19],
oeu03013	RNA transport - Olea europaea var. sylvestris (wild olive)	3	ko:K14297 NUP98; nuclear pore complex protein Nup98-Nup96
oeu03440	Homologous recombination - Olea europaea var. sylvestris (wild olive)	3	ko:K10869 RAD51L1; RAD51-like protein 1 ko:K10880 XRCC3; DNA-repair protein XRCC3
oeu00020	Citrate cycle (TCA cycle) - Olea europaea var. sylvestris (wild olive)	2	ko:K01610 E4.1.1.49; phosphoenolpyruvate carboxykinase (ATP) [EC:4.1.1.49],
oeu00010	Glycolysis / Gluconeogenesis - Olea europaea var. sylvestris (wild olive)	2	ko:K01610 E4.1.1.49; phosphoenolpyruvate carboxykinase (ATP) [EC:4.1.1.49],
oeu00230	Purine metabolism - Olea europaea var. sylvestris (wild olive)	2	ko:K01510 ENTPD1_3_8; apyrase [EC:3.6.1.5],
oeu00620	Pyruvate metabolism - Olea europaea var. sylvestris (wild olive)	2	ko:K01610 E4.1.1.49; phosphoenolpyruvate carboxykinase (ATP) [EC:4.1.1.49],
oeu00710	Carbon fixation in photosynthetic organisms - Olea europaea var. sylvestris (wild olive)	2	ko:K01610 E4.1.1.49; phosphoenolpyruvate carboxykinase (ATP) [EC:4.1.1.49],
oeu03040	Spliceosome - Olea europaea var. sylvestris (wild olive)	2	ko:K12813 DHX16; pre-mRNA-splicing factor ATP-dependent RNA helicase DHX16 [EC:3.6.4.13], ko:K12822 RBM25; RNA-binding protein 25
oeu00290	Valine, leucine and isoleucine biosynthesis - Olea europaea var. sylvestris (wild olive)	1	ko:K01754 E4.3.1.19; threonine dehydratase [EC:4.3.1.19],
oeu00500	Starch and sucrose metabolism - Olea europaea var. sylvestris (wild olive)	1	ko:K00697 otsA; trehalose 6-phosphate synthase [EC:2.4.1.15 2.4.1.347],

## Sheet: leaf_kegg_pathway
KEGG Pathway Enrty	KEGG Pathway Name	HITS	KEGG Orthology Entry & Name
oeu04075	Plant hormone signal transduction - Olea europaea var. sylvestris (wild olive)	89	ko:K13415 BRI1; protein brassinosteroid insensitive 1 [EC:2.7.10.1 2.7.11.1], ko:K14432 ABF; ABA responsive element binding factor ko:K14488 SAUR; SAUR family protein ko:K14490 AHP; histidine-containing phosphotransfer peotein ko:K14496 PYL; abscisic acid receptor PYR/PYL family ko:K14499 BKI1; BRI1 kinase inhibitor 1
oeu01100	Metabolic pathways - Olea europaea var. sylvestris (wild olive)	86	ko:K00558 DNMT1; DNA (cytosine-5)-methyltransferase 1 [EC:2.1.1.37], ko:K00858 ppnK; NAD+ kinase [EC:2.7.1.23], ko:K00873 PK; pyruvate kinase [EC:2.7.1.40], ko:K01177 E3.2.1.2; beta-amylase [EC:3.2.1.2], ko:K01703 leuC; 3-isopropylmalate/(R)-2-methylmalate dehydratase large subunit [EC:4.2.1.33 4.2.1.35], ko:K01934 MTHFS; 5-formyltetrahydrofolate cyclo-ligase [EC:6.3.3.2], ko:K02115 ATPF1G; F-typ…
oeu04626	Plant-pathogen interaction - Olea europaea var. sylvestris (wild olive)	70	ko:K13425 WRKY22; WRKY transcription factor 22 ko:K13447 RBOH; respiratory burst oxidase [EC:1.6.3.- 1.11.1.-], ko:K13448 CML; calcium-binding protein CML ko:K13456 RIN4; RPM1-interacting protein 4
oeu01110	Biosynthesis of secondary metabolites - Olea europaea var. sylvestris (wild olive)	44	ko:K00873 PK; pyruvate kinase [EC:2.7.1.40], ko:K01177 E3.2.1.2; beta-amylase [EC:3.2.1.2], ko:K01703 leuC; 3-isopropylmalate/(R)-2-methylmalate dehydratase large subunit [EC:4.2.1.33 4.2.1.35], ko:K06443 lcyB; lycopene beta-cyclase [EC:5.5.1.19], ko:K10760 IPT; adenylate dimethylallyltransferase (cytokinin synthase) [EC:2.5.1.27 2.5.1.112], ko:K13082 DFR; bifunctional dihydroflavonol 4-reductase…
oeu04016	MAPK signaling pathway - plant - Olea europaea var. sylvestris (wild olive)	33	ko:K13425 WRKY22; WRKY transcription factor 22 ko:K13447 RBOH; respiratory burst oxidase [EC:1.6.3.- 1.11.1.-], ko:K14496 PYL; abscisic acid receptor PYR/PYL family ko:K20729 EPF1_2; protein EPIDERMAL PATTERNING FACTOR 1/2
oeu00908	Zeatin biosynthesis - Olea europaea var. sylvestris (wild olive)	24	ko:K00279 CKX; cytokinin dehydrogenase [EC:1.5.99.12], ko:K10760 IPT; adenylate dimethylallyltransferase (cytokinin synthase) [EC:2.5.1.27 2.5.1.112],
oeu04141	Protein processing in endoplasmic reticulum - Olea europaea var. sylvestris (wild olive)	24	ko:K10666 RNF5; E3 ubiquitin-protein ligase RNF5 [EC:2.3.2.27],
oeu00380	Tryptophan metabolism - Olea europaea var. sylvestris (wild olive)	21	ko:K11816 YUCCA; indole-3-pyruvate monooxygenase [EC:1.14.13.168],
oeu01230	Biosynthesis of amino acids - Olea europaea var. sylvestris (wild olive)	19	ko:K00873 PK; pyruvate kinase [EC:2.7.1.40], ko:K01703 leuC; 3-isopropylmalate/(R)-2-methylmalate dehydratase large subunit [EC:4.2.1.33 4.2.1.35],
oeu01200	Carbon metabolism - Olea europaea var. sylvestris (wild olive)	18	ko:K00873 PK; pyruvate kinase [EC:2.7.1.40],
oeu00620	Pyruvate metabolism - Olea europaea var. sylvestris (wild olive)	18	ko:K00873 PK; pyruvate kinase [EC:2.7.1.40],
oeu00230	Purine metabolism - Olea europaea var. sylvestris (wild olive)	18	ko:K00873 PK; pyruvate kinase [EC:2.7.1.40],
oeu00010	Glycolysis / Gluconeogenesis - Olea europaea var. sylvestris (wild olive)	18	ko:K00873 PK; pyruvate kinase [EC:2.7.1.40],
oeu00906	Carotenoid biosynthesis - Olea europaea var. sylvestris (wild olive)	15	ko:K06443 lcyB; lycopene beta-cyclase [EC:5.5.1.19], ko:K09843 CYP707A; (+)-abscisic acid 8'-hydroxylase [EC:1.14.14.137],
oeu00909	Sesquiterpenoid and triterpenoid biosynthesis - Olea europaea var. sylvestris (wild olive)	11	ko:K14173 AFS1; alpha-farnesene synthase [EC:4.2.3.46], ko:K15803 GERD; (-)-germacrene D synthase [EC:4.2.3.75],
oeu04136	Autophagy - other - Olea europaea var. sylvestris (wild olive)	10	ko:K08341 GABARAP; GABA(A) receptor-associated protein
oeu00500	Starch and sucrose metabolism - Olea europaea var. sylvestris (wild olive)	10	ko:K01177 E3.2.1.2; beta-amylase [EC:3.2.1.2],
oeu04144	Endocytosis - Olea europaea var. sylvestris (wild olive)	7	ko:K07897 RAB7A; Ras-related protein Rab-7A
oeu04145	Phagosome - Olea europaea var. sylvestris (wild olive)	7	ko:K07897 RAB7A; Ras-related protein Rab-7A
oeu04712	Circadian rhythm - plant - Olea europaea var. sylvestris (wild olive)	7	ko:K12118 CRY1; cryptochrome 1 ko:K12125 ELF3; protein EARLY FLOWERING 3
oeu03010	Ribosome - Olea europaea var. sylvestris (wild olive)	6	ko:K02879 RP-L17; large subunit ribosomal protein L17 ko:K02890 RP-L22; large subunit ribosomal protein L22
oeu00760	Nicotinate and nicotinamide metabolism - Olea europaea var. sylvestris (wild olive)	6	ko:K00858 ppnK; NAD+ kinase [EC:2.7.1.23],
oeu00195	Photosynthesis - Olea europaea var. sylvestris (wild olive)	6	ko:K02115 ATPF1G; F-type H+-transporting ATPase subunit gamma ko:K02692 psaD; photosystem I subunit II ko:K08901 psbQ; photosystem II oxygen-evolving enhancer protein 3
oeu00270	Cysteine and methionine metabolism - Olea europaea var. sylvestris (wild olive)	5	ko:K00558 DNMT1; DNA (cytosine-5)-methyltransferase 1 [EC:2.1.1.37],
oeu00053	Ascorbate and aldarate metabolism - Olea europaea var. sylvestris (wild olive)	4	ko:K14190 VTC2_5; GDP-L-galactose phosphorylase [EC:2.7.7.69],
oeu00480	Glutathione metabolism - Olea europaea var. sylvestris (wild olive)	4	ko:K22596 GGCT; gamma-glutamylcyclotransferase, plant [EC:4.3.2.9],
oeu00941	Flavonoid biosynthesis - Olea europaea var. sylvestris (wild olive)	3	ko:K09754 CYP98A; 5-O-(4-coumaroyl)-D-quinate 3'-monooxygenase [EC:1.14.14.96], ko:K13082 DFR; bifunctional dihydroflavonol 4-reductase/flavanone 4-reductase [EC:1.1.1.219 1.1.1.234],
oeu00190	Oxidative phosphorylation - Olea europaea var. sylvestris (wild olive)	2	ko:K02115 ATPF1G; F-type H+-transporting ATPase subunit gamma ko:K02260 COX17; cytochrome c oxidase assembly protein subunit 17
oeu00670	One carbon pool by folate - Olea europaea var. sylvestris (wild olive)	2	ko:K01934 MTHFS; 5-formyltetrahydrofolate cyclo-ligase [EC:6.3.3.2],
oeu00945	Stilbenoid, diarylheptanoid and gingerol biosynthesis - Olea europaea var. sylvestris (wild olive)	2	ko:K09754 CYP98A; 5-O-(4-coumaroyl)-D-quinate 3'-monooxygenase [EC:1.14.14.96],
oeu00940	Phenylpropanoid biosynthesis - Olea europaea var. sylvestris (wild olive)	2	ko:K09754 CYP98A; 5-O-(4-coumaroyl)-D-quinate 3'-monooxygenase [EC:1.14.14.96],
oeu00290	Valine, leucine and isoleucine biosynthesis - Olea europaea var. sylvestris (wild olive)	1	ko:K01703 leuC; 3-isopropylmalate/(R)-2-methylmalate dehydratase large subunit [EC:4.2.1.33 4.2.1.35],
oeu00966	Glucosinolate biosynthesis - Olea europaea var. sylvestris (wild olive)	1	ko:K01703 leuC; 3-isopropylmalate/(R)-2-methylmalate dehydratase large subunit [EC:4.2.1.33 4.2.1.35],
oeu00196	Photosynthesis - antenna proteins - Olea europaea var. sylvestris (wild olive)	1	ko:K08907 LHCA1; light-harvesting complex I chlorophyll a/b binding protein 1
oeu01210	2-Oxocarboxylic acid metabolism - Olea europaea var. sylvestris (wild olive)	1	ko:K01703 leuC; 3-isopropylmalate/(R)-2-methylmalate dehydratase large subunit [EC:4.2.1.33 4.2.1.35],
oeu00660	C5-Branched dibasic acid metabolism - Olea europaea var. sylvestris (wild olive)	1	ko:K01703 leuC; 3-isopropylmalate/(R)-2-methylmalate dehydratase large subunit [EC:4.2.1.33 4.2.1.35],

## Sheet: flower_kegg_pathway
KEGG Pathway Enrty	KEGG Pathway Name	HITS	KEGG Orthology Entry & Name
oeu01100	Metabolic pathways - Olea europaea var. sylvestris (wild olive)	672	ko:K00025 MDH1; malate dehydrogenase [EC:1.1.1.37], ko:K00036 G6PD; glucose-6-phosphate 1-dehydrogenase [EC:1.1.1.49 1.1.1.363], ko:K00079 CBR1; carbonyl reductase 1 [EC:1.1.1.184 1.1.1.189 1.1.1.197], ko:K00103 GULO; L-gulonolactone oxidase [EC:1.1.3.8], ko:K00232 E1.3.3.6; acyl-CoA oxidase [EC:1.3.3.6], ko:K00276 AOC3; primary-amine oxidase [EC:1.4.3.21], ko:K00423 E1.10.3.3; L-ascorbate oxidas…
oeu01110	Biosynthesis of secondary metabolites - Olea europaea var. sylvestris (wild olive)	387	ko:K00025 MDH1; malate dehydrogenase [EC:1.1.1.37], ko:K00036 G6PD; glucose-6-phosphate 1-dehydrogenase [EC:1.1.1.49 1.1.1.363], ko:K00232 E1.3.3.6; acyl-CoA oxidase [EC:1.3.3.6], ko:K00276 AOC3; primary-amine oxidase [EC:1.4.3.21], ko:K00430 E1.11.1.7; peroxidase [EC:1.11.1.7], ko:K00511 SQLE; squalene monooxygenase [EC:1.14.14.17], ko:K00696 E2.4.1.14; sucrose-phosphate synthase [EC:2.4.1.14], …
oeu04075	Plant hormone signal transduction - Olea europaea var. sylvestris (wild olive)	195	ko:K13449 PR1; pathogenesis-related protein 1 ko:K13463 COI-1; coronatine-insensitive protein 1 ko:K13464 JAZ; jasmonate ZIM domain-containing protein ko:K13946 AUX1; auxin influx carrier (AUX1 LAX family) ko:K14431 TGA; transcription factor TGA ko:K14432 ABF; ABA responsive element binding factor ko:K14484 IAA; auxin-responsive protein IAA ko:K14486 ARF; auxin response factor ko:K14487 GH3; auxi…
oeu04626	Plant-pathogen interaction - Olea europaea var. sylvestris (wild olive)	189	ko:K02183 CALM; calmodulin ko:K05391 CNGC; cyclic nucleotide gated channel, plant ko:K13412 CPK; calcium-dependent protein kinase [EC:2.7.11.1], ko:K13436 PTI1; pto-interacting protein 1 [EC:2.7.11.1], ko:K13447 RBOH; respiratory burst oxidase [EC:1.6.3.- 1.11.1.-], ko:K13448 CML; calcium-binding protein CML ko:K13449 PR1; pathogenesis-related protein 1 ko:K15397 KCS; 3-ketoacyl-CoA synthase [EC:…
oeu00940	Phenylpropanoid biosynthesis - Olea europaea var. sylvestris (wild olive)	105	ko:K00430 E1.11.1.7; peroxidase [EC:1.11.1.7], ko:K13065 E2.3.1.133; shikimate O-hydroxycinnamoyltransferase [EC:2.3.1.133],
oeu04141	Protein processing in endoplasmic reticulum - Olea europaea var. sylvestris (wild olive)	80	ko:K03094 SKP1; S-phase kinase-associated protein 1 ko:K03237 EIF2S1; translation initiation factor 2 subunit 1 ko:K05546 GANAB; mannosyl-oligosaccharide alpha-1,3-glucosidase [EC:3.2.1.207], ko:K08057 CALR; calreticulin ko:K09580 PDIA1; protein disulfide-isomerase A1 [EC:5.3.4.1], ko:K09584 PDIA6; protein disulfide-isomerase A6 [EC:5.3.4.1], ko:K10636 AMFR; autocrine motility factor receptor [EC…
oeu04144	Endocytosis - Olea europaea var. sylvestris (wild olive)	77	ko:K00889 PIP5K; 1-phosphatidylinositol-4-phosphate 5-kinase [EC:2.7.1.68], ko:K01115 PLD1_2; phospholipase D1/2 [EC:3.1.4.4], ko:K07904 RAB11A; Ras-related protein Rab-11A ko:K12471 EPN; epsin ko:K12483 EHD1; EH domain-containing protein 1
oeu04016	MAPK signaling pathway - plant - Olea europaea var. sylvestris (wild olive)	60	ko:K02183 CALM; calmodulin ko:K13447 RBOH; respiratory burst oxidase [EC:1.6.3.- 1.11.1.-], ko:K13449 PR1; pathogenesis-related protein 1 ko:K20547 CHIB; basic endochitinase B [EC:3.2.1.14], ko:K20604 MKK9; mitogen-activated protein kinase kinase 9 [EC:2.7.12.2], ko:K20714 OXI1; serine/threonine-protein kinase OXI1 [EC:2.7.11.1], ko:K20726 TMEM222; transmembrane protein 222
oeu00564	Glycerophospholipid metabolism - Olea europaea var. sylvestris (wild olive)	59	ko:K00901 dgkA; diacylglycerol kinase (ATP) [EC:2.7.1.107], ko:K00968 PCYT1; choline-phosphate cytidylyltransferase [EC:2.7.7.15], ko:K01047 PLA2G; secretory phospholipase A2 [EC:3.1.1.4], ko:K01115 PLD1_2; phospholipase D1/2 [EC:3.1.4.4], ko:K08730 PTDSS2; phosphatidylserine synthase 2 [EC:2.7.8.29], ko:K13508 GPAT; glycerol-3-phosphate acyltransferase [EC:2.3.1.15 2.3.1.198], ko:K13523 AGPAT3_4…
oeu00500	Starch and sucrose metabolism - Olea europaea var. sylvestris (wild olive)	59	ko:K00696 E2.4.1.14; sucrose-phosphate synthase [EC:2.4.1.14], ko:K01087 otsB; trehalose 6-phosphate phosphatase [EC:3.1.3.12], ko:K01177 E3.2.1.2; beta-amylase [EC:3.2.1.2], ko:K01179 E3.2.1.4; endoglucanase [EC:3.2.1.4], ko:K01193 INV; beta-fructofuranosidase [EC:3.2.1.26], ko:K19891 GN1_2_3; glucan endo-1,3-beta-glucosidase 1/2/3 [EC:3.2.1.39],
oeu04120	Ubiquitin mediated proteolysis - Olea europaea var. sylvestris (wild olive)	56	ko:K03094 SKP1; S-phase kinase-associated protein 1 ko:K03363 CDC20; cell division cycle 20, cofactor of APC complex ko:K03364 CDH1; cell division cycle 20-like protein 1, cofactor of APC complex ko:K04506 SIAH1; E3 ubiquitin-protein ligase SIAH1 [EC:2.3.2.27], ko:K04649 HIP2; ubiquitin-conjugating enzyme (huntingtin interacting protein 2) [EC:2.3.2.23], ko:K06688 UBE2C; ubiquitin-conjugating enz…
oeu00520	Amino sugar and nucleotide sugar metabolism - Olea europaea var. sylvestris (wild olive)	51	ko:K00770 E2.4.2.24; 1,4-beta-D-xylan synthase [EC:2.4.2.24], ko:K01183 E3.2.1.14; chitinase [EC:3.2.1.14], ko:K08678 UXS1; UDP-glucuronate decarboxylase [EC:4.1.1.35], ko:K08679 E5.1.3.6; UDP-glucuronate 4-epimerase [EC:5.1.3.6], ko:K12373 HEXA_B; hexosaminidase [EC:3.2.1.52], ko:K15920 XYL4; xylan 1,4-beta-xylosidase [EC:3.2.1.37], ko:K20547 CHIB; basic endochitinase B [EC:3.2.1.14],
oeu04070	Phosphatidylinositol signaling system - Olea europaea var. sylvestris (wild olive)	47	ko:K00889 PIP5K; 1-phosphatidylinositol-4-phosphate 5-kinase [EC:2.7.1.68], ko:K00901 dgkA; diacylglycerol kinase (ATP) [EC:2.7.1.107], ko:K02183 CALM; calmodulin
oeu00480	Glutathione metabolism - Olea europaea var. sylvestris (wild olive)	46	ko:K00036 G6PD; glucose-6-phosphate 1-dehydrogenase [EC:1.1.1.49 1.1.1.363], ko:K00799 GST; glutathione S-transferase [EC:2.5.1.18], ko:K10808 RRM2; ribonucleoside-diphosphate reductase subunit M2 [EC:1.17.4.1],
oeu00040	Pentose and glucuronate interconversions - Olea europaea var. sylvestris (wild olive)	39	ko:K01051 E3.1.1.11; pectinesterase [EC:3.1.1.11],
oeu03018	RNA degradation - Olea europaea var. sylvestris (wild olive)	38	ko:K12581 CNOT7_8; CCR4-NOT transcription complex subunit 7/8 ko:K12604 CNOT1; CCR4-NOT transcription complex subunit 1 ko:K12605 CNOT2; CCR4-NOT transcription complex subunit 2 ko:K13126 PABPC; polyadenylate-binding protein
oeu01230	Biosynthesis of amino acids - Olea europaea var. sylvestris (wild olive)	36	ko:K00927 PGK; phosphoglycerate kinase [EC:2.7.2.3], ko:K00928 lysC; aspartate kinase [EC:2.7.2.4], ko:K01623 ALDO; fructose-bisphosphate aldolase, class I [EC:4.1.2.13], ko:K01657 trpE; anthranilate synthase component I [EC:4.1.3.27], ko:K01696 trpB; tryptophan synthase beta chain [EC:4.2.1.20], ko:K05359 ADT; arogenate/prephenate dehydratase [EC:4.2.1.91 4.2.1.51], ko:K12657 ALDH18A1; delta-1-p…
oeu00073	Cutin, suberine and wax biosynthesis - Olea europaea var. sylvestris (wild olive)	36	ko:K13356 FAR; alcohol-forming fatty acyl-CoA reductase [EC:1.2.1.84], ko:K15398 CYP86A4S; fatty acid omega-hydroxylase [EC:1.14.-.-], ko:K15400 HHT1; omega-hydroxypalmitate O-feruloyl transferase [EC:2.3.1.188], ko:K15402 CYP86B1; fatty acid omega-hydroxylase [EC:1.14.-.-], ko:K15404 CER1; aldehyde decarbonylase [EC:4.1.99.5], ko:K17991 PXG; peroxygenase [EC:1.11.2.3], ko:K20495 CYP704B1; long-c…
oeu00561	Glycerolipid metabolism - Olea europaea var. sylvestris (wild olive)	33	ko:K00679 E2.3.1.158; phospholipid:diacylglycerol acyltransferase [EC:2.3.1.158], ko:K00901 dgkA; diacylglycerol kinase (ATP) [EC:2.7.1.107], ko:K13508 GPAT; glycerol-3-phosphate acyltransferase [EC:2.3.1.15 2.3.1.198], ko:K13523 AGPAT3_4; lysophosphatidic acid acyltransferase / lysophosphatidylinositol acyltransferase [EC:2.3.1.51 2.3.1.-], ko:K18693 DPP1; diacylglycerol diphosphate phosphatase …
oeu00062	Fatty acid elongation - Olea europaea var. sylvestris (wild olive)	32	ko:K10251 HSD17B12; 17beta-estradiol 17-dehydrogenase / very-long-chain 3-oxoacyl-CoA reductase [EC:1.1.1.62 1.1.1.330], ko:K15397 KCS; 3-ketoacyl-CoA synthase [EC:2.3.1.199],
oeu04146	Peroxisome - Olea europaea var. sylvestris (wild olive)	32	ko:K00232 E1.3.3.6; acyl-CoA oxidase [EC:1.3.3.6], ko:K01897 ACSL; long-chain acyl-CoA synthetase [EC:6.2.1.3], ko:K13356 FAR; alcohol-forming fatty acyl-CoA reductase [EC:1.2.1.84],
oeu03013	RNA transport - Olea europaea var. sylvestris (wild olive)	30	ko:K03237 EIF2S1; translation initiation factor 2 subunit 1 ko:K03259 EIF4E; translation initiation factor 4E ko:K13126 PABPC; polyadenylate-binding protein ko:K14004 SEC13; protein transport protein SEC13 ko:K14292 TGS1; trimethylguanosine synthase [EC:2.1.1.-],
oeu00010	Glycolysis / Gluconeogenesis - Olea europaea var. sylvestris (wild olive)	29	ko:K00895 pfp; diphosphate-dependent phosphofructokinase [EC:2.7.1.90], ko:K00927 PGK; phosphoglycerate kinase [EC:2.7.2.3], ko:K01568 PDC; pyruvate decarboxylase [EC:4.1.1.1], ko:K01623 ALDO; fructose-bisphosphate aldolase, class I [EC:4.1.2.13], ko:K01785 galM; aldose 1-epimerase [EC:5.1.3.3],
oeu01200	Carbon metabolism - Olea europaea var. sylvestris (wild olive)	28	ko:K00025 MDH1; malate dehydrogenase [EC:1.1.1.37], ko:K00036 G6PD; glucose-6-phosphate 1-dehydrogenase [EC:1.1.1.49 1.1.1.363], ko:K00232 E1.3.3.6; acyl-CoA oxidase [EC:1.3.3.6], ko:K00927 PGK; phosphoglycerate kinase [EC:2.7.2.3], ko:K01623 ALDO; fructose-bisphosphate aldolase, class I [EC:4.1.2.13],
oeu00051	Fructose and mannose metabolism - Olea europaea var. sylvestris (wild olive)	28	ko:K00895 pfp; diphosphate-dependent phosphofructokinase [EC:2.7.1.90], ko:K01623 ALDO; fructose-bisphosphate aldolase, class I [EC:4.1.2.13], ko:K19355 MAN; mannan endo-1,4-beta-mannosidase [EC:3.2.1.78],
oeu03015	mRNA surveillance pathway - Olea europaea var. sylvestris (wild olive)	26	ko:K11583 PPP2R3; serine/threonine-protein phosphatase 2A regulatory subunit B'' ko:K13126 PABPC; polyadenylate-binding protein ko:K14409 SMG7; protein SMG7
oeu03010	Ribosome - Olea europaea var. sylvestris (wild olive)	26	ko:K02886 RP-L2; large subunit ribosomal protein L2 ko:K02899 RP-L27; large subunit ribosomal protein L27 ko:K02901 RP-L27e; large subunit ribosomal protein L27e ko:K02932 RP-L5e; large subunit ribosomal protein L5e ko:K02957 RP-S15Ae; small subunit ribosomal protein S15Ae ko:K02988 RP-S5; small subunit ribosomal protein S5
oeu02010	ABC transporters - Olea europaea var. sylvestris (wild olive)	26	ko:K05658 ABCB1; ATP-binding cassette, subfamily B (MDR/TAP), member 1 [EC:7.6.2.2],
oeu04145	Phagosome - Olea europaea var. sylvestris (wild olive)	26	ko:K04392 RAC1; Ras-related C3 botulinum toxin substrate 1 ko:K08057 CALR; calreticulin ko:K08492 STX18; syntaxin 18 ko:K08517 SEC22; vesicle transport protein SEC22
oeu00908	Zeatin biosynthesis - Olea europaea var. sylvestris (wild olive)	26	ko:K00279 CKX; cytokinin dehydrogenase [EC:1.5.99.12], ko:K10717 CYP735A; cytokinin trans-hydroxylase ko:K13496 UGT73C; UDP-glucosyltransferase 73C [EC:2.4.1.-],
oeu01212	Fatty acid metabolism - Olea europaea var. sylvestris (wild olive)	25	ko:K00232 E1.3.3.6; acyl-CoA oxidase [EC:1.3.3.6], ko:K01897 ACSL; long-chain acyl-CoA synthetase [EC:6.2.1.3], ko:K10251 HSD17B12; 17beta-estradiol 17-dehydrogenase / very-long-chain 3-oxoacyl-CoA reductase [EC:1.1.1.62 1.1.1.330],
oeu00071	Fatty acid degradation - Olea europaea var. sylvestris (wild olive)	25	ko:K00232 E1.3.3.6; acyl-CoA oxidase [EC:1.3.3.6], ko:K01897 ACSL; long-chain acyl-CoA synthetase [EC:6.2.1.3], ko:K20495 CYP704B1; long-chain fatty acid omega-monooxygenase [EC:1.14.14.80],
oeu00906	Carotenoid biosynthesis - Olea europaea var. sylvestris (wild olive)	24	ko:K09840 NCED; 9-cis-epoxycarotenoid dioxygenase [EC:1.13.11.51], ko:K09843 CYP707A; (+)-abscisic acid 8'-hydroxylase [EC:1.14.14.137], ko:K17911 DWARF27; beta-carotene isomerase [EC:5.2.1.14],
oeu00565	Ether lipid metabolism - Olea europaea var. sylvestris (wild olive)	23	ko:K01047 PLA2G; secretory phospholipase A2 [EC:3.1.1.4], ko:K01115 PLD1_2; phospholipase D1/2 [EC:3.1.4.4],
oeu00380	Tryptophan metabolism - Olea europaea var. sylvestris (wild olive)	23	ko:K11816 YUCCA; indole-3-pyruvate monooxygenase [EC:1.14.13.168], ko:K22450 SNAT; aralkylamine N-acetyltransferase [EC:2.3.1.87],
oeu00950	Isoquinoline alkaloid biosynthesis - Olea europaea var. sylvestris (wild olive)	21	ko:K00276 AOC3; primary-amine oxidase [EC:1.4.3.21], ko:K00422 E1.10.3.1; polyphenol oxidase [EC:1.10.3.1],
oeu04130	SNARE interactions in vesicular transport - Olea europaea var. sylvestris (wild olive)	21	ko:K08486 STX1B_2_3; syntaxin 1B/2/3 ko:K08492 STX18; syntaxin 18 ko:K08495 GOSR1; golgi SNAP receptor complex member 1 ko:K08517 SEC22; vesicle transport protein SEC22
oeu00562	Inositol phosphate metabolism - Olea europaea var. sylvestris (wild olive)	21	ko:K00889 PIP5K; 1-phosphatidylinositol-4-phosphate 5-kinase [EC:2.7.1.68], ko:K22913 FIG4; phosphatidylinositol 3,5-bisphosphate 5-phosphatase [EC:3.1.3.-],
oeu00350	Tyrosine metabolism - Olea europaea var. sylvestris (wild olive)	21	ko:K00276 AOC3; primary-amine oxidase [EC:1.4.3.21], ko:K00422 E1.10.3.1; polyphenol oxidase [EC:1.10.3.1],
oeu00860	Porphyrin and chlorophyll metabolism - Olea europaea var. sylvestris (wild olive)	20	ko:K02257 COX10; heme o synthase [EC:2.5.1.141], ko:K02492 hemA; glutamyl-tRNA reductase [EC:1.2.1.70], ko:K04040 chlG; chlorophyll/bacteriochlorophyll a synthase [EC:2.5.1.62 2.5.1.133], ko:K13606 NOL; chlorophyll(ide) b reductase [EC:1.1.1.294], ko:K21480 HO; heme oxygenase (biliverdin-producing, ferredoxin) [EC:1.14.15.20], ko:K22013 SGR; magnesium dechelatase [EC:4.99.1.10],
oeu03440	Homologous recombination - Olea europaea var. sylvestris (wild olive)	20	ko:K08775 BRCA2; breast cancer 2 susceptibility protein ko:K10683 BARD1; BRCA1-associated RING domain protein 1 ko:K10728 TOPBP1; topoisomerase (DNA) II binding protein 1 ko:K10739 RFA2; replication factor A2 ko:K10875 RAD54L; DNA repair and recombination protein RAD54 and RAD54-like protein [EC:3.6.4.-], ko:K11864 BRCC3; BRCA1/BRCA2-containing complex subunit 3 [EC:3.4.19.-],
oeu00909	Sesquiterpenoid and triterpenoid biosynthesis - Olea europaea var. sylvestris (wild olive)	20	ko:K00511 SQLE; squalene monooxygenase [EC:1.14.14.17], ko:K15803 GERD; (-)-germacrene D synthase [EC:4.2.3.75], ko:K15813 LUP4; beta-amyrin synthase [EC:5.4.99.39],
oeu00030	Pentose phosphate pathway - Olea europaea var. sylvestris (wild olive)	20	ko:K00036 G6PD; glucose-6-phosphate 1-dehydrogenase [EC:1.1.1.49 1.1.1.363], ko:K00895 pfp; diphosphate-dependent phosphofructokinase [EC:2.7.1.90], ko:K01623 ALDO; fructose-bisphosphate aldolase, class I [EC:4.1.2.13],
oeu00941	Flavonoid biosynthesis - Olea europaea var. sylvestris (wild olive)	18	ko:K13065 E2.3.1.133; shikimate O-hydroxycinnamoyltransferase [EC:2.3.1.133],
oeu00592	alpha-Linolenic acid metabolism - Olea europaea var. sylvestris (wild olive)	18	ko:K00232 E1.3.3.6; acyl-CoA oxidase [EC:1.3.3.6], ko:K01047 PLA2G; secretory phospholipase A2 [EC:3.1.1.4], ko:K05894 OPR; 12-oxophytodienoic acid reductase [EC:1.3.1.42], ko:K10529 DOX; alpha-dioxygenase [EC:1.14.99.-],
oeu00945	Stilbenoid, diarylheptanoid and gingerol biosynthesis - Olea europaea var. sylvestris (wild olive)	18	ko:K13065 E2.3.1.133; shikimate O-hydroxycinnamoyltransferase [EC:2.3.1.133],
oeu00240	Pyrimidine metabolism - Olea europaea var. sylvestris (wild olive)	17	ko:K00876 udk; uridine kinase [EC:2.7.1.48], ko:K00943 tmk; dTMP kinase [EC:2.7.4.9], ko:K10808 RRM2; ribonucleoside-diphosphate reductase subunit M2 [EC:1.17.4.1], ko:K16904 DCTPP1; dCTP diphosphatase [EC:3.6.1.12],
oeu00900	Terpenoid backbone biosynthesis - Olea europaea var. sylvestris (wild olive)	17	ko:K01662 dxs; 1-deoxy-D-xylulose-5-phosphate synthase [EC:2.2.1.7], ko:K05906 PCYOX1; prenylcysteine oxidase / farnesylcysteine lyase [EC:1.8.3.5 1.8.3.6], ko:K13789 GGPS; geranylgeranyl diphosphate synthase, type II [EC:2.5.1.1 2.5.1.10 2.5.1.29],
oeu00400	Phenylalanine, tyrosine and tryptophan biosynthesis - Olea europaea var. sylvestris (wild olive)	17	ko:K01657 trpE; anthranilate synthase component I [EC:4.1.3.27], ko:K01696 trpB; tryptophan synthase beta chain [EC:4.2.1.20], ko:K05359 ADT; arogenate/prephenate dehydratase [EC:4.2.1.91 4.2.1.51],
oeu00710	Carbon fixation in photosynthetic organisms - Olea europaea var. sylvestris (wild olive)	17	ko:K00025 MDH1; malate dehydrogenase [EC:1.1.1.37], ko:K00927 PGK; phosphoglycerate kinase [EC:2.7.2.3], ko:K01623 ALDO; fructose-bisphosphate aldolase, class I [EC:4.1.2.13],
oeu00410	beta-Alanine metabolism - Olea europaea var. sylvestris (wild olive)	16	ko:K00232 E1.3.3.6; acyl-CoA oxidase [EC:1.3.3.6], ko:K00276 AOC3; primary-amine oxidase [EC:1.4.3.21], ko:K13366 MPAO; polyamine oxidase [EC:1.5.3.14 1.5.3.16 1.5.3.-],
oeu00190	Oxidative phosphorylation - Olea europaea var. sylvestris (wild olive)	16	ko:K01535 PMA1; H+-transporting ATPase [EC:7.1.2.1], ko:K02257 COX10; heme o synthase [EC:2.5.1.141],
oeu00061	Fatty acid biosynthesis - Olea europaea var. sylvestris (wild olive)	16	ko:K01897 ACSL; long-chain acyl-CoA synthetase [EC:6.2.1.3],
oeu00270	Cysteine and methionine metabolism - Olea europaea var. sylvestris (wild olive)	14	ko:K00025 MDH1; malate dehydrogenase [EC:1.1.1.37], ko:K00558 DNMT1; DNA (cytosine-5)-methyltransferase 1 [EC:2.1.1.37], ko:K00928 lysC; aspartate kinase [EC:2.7.2.4], ko:K01761 E4.4.1.11; methionine-gamma-lyase [EC:4.4.1.11], ko:K22207 LCD; L-cysteine desulfhydrase [EC:4.4.1.28],
oeu00100	Steroid biosynthesis - Olea europaea var. sylvestris (wild olive)	13	ko:K00511 SQLE; squalene monooxygenase [EC:1.14.14.17], ko:K14423 SMO1; plant 4,4-dimethylsterol C-4alpha-methyl-monooxygenase [EC:1.14.18.10],
oeu00052	Galactose metabolism - Olea europaea var. sylvestris (wild olive)	13	ko:K01193 INV; beta-fructofuranosidase [EC:3.2.1.26], ko:K01785 galM; aldose 1-epimerase [EC:5.1.3.3],
oeu00260	Glycine, serine and threonine metabolism - Olea europaea var. sylvestris (wild olive)	13	ko:K00276 AOC3; primary-amine oxidase [EC:1.4.3.21], ko:K00928 lysC; aspartate kinase [EC:2.7.2.4], ko:K01696 trpB; tryptophan synthase beta chain [EC:4.2.1.20],
oeu04933	AGE-RAGE signaling pathway in diabetic complications - Olea europaea var. sylvestris (wild olive)	13	ko:K04392 RAC1; Ras-related C3 botulinum toxin substrate 1
oeu00230	Purine metabolism - Olea europaea var. sylvestris (wild olive)	12	ko:K00759 APRT; adenine phosphoribosyltransferase [EC:2.4.2.7], ko:K10808 RRM2; ribonucleoside-diphosphate reductase subunit M2 [EC:1.17.4.1], ko:K18151 UAH; ureidoglycolate amidohydrolase [EC:3.5.1.116],
oeu00905	Brassinosteroid biosynthesis - Olea europaea var. sylvestris (wild olive)	11	ko:K09587 CYP90B1; steroid 22-alpha-hydroxylase [EC:1.14.13.-], ko:K15639 CYP734A1; PHYB activation tagged suppressor 1 [EC:1.14.-.-],
oeu00603	Glycosphingolipid biosynthesis - globo and isoglobo series - Olea europaea var. sylvestris (wild olive)	10	ko:K01988 A4GALT; lactosylceramide 4-alpha-galactosyltransferase [EC:2.4.1.228], ko:K12373 HEXA_B; hexosaminidase [EC:3.2.1.52],
oeu04136	Autophagy - other - Olea europaea var. sylvestris (wild olive)	10	ko:K08341 GABARAP; GABA(A) receptor-associated protein
oeu01040	Biosynthesis of unsaturated fatty acids - Olea europaea var. sylvestris (wild olive)	9	ko:K00232 E1.3.3.6; acyl-CoA oxidase [EC:1.3.3.6], ko:K10251 HSD17B12; 17beta-estradiol 17-dehydrogenase / very-long-chain 3-oxoacyl-CoA reductase [EC:1.1.1.62 1.1.1.330],
oeu03410	Base excision repair - Olea europaea var. sylvestris (wild olive)	9	ko:K01246 tag; DNA-3-methyladenine glycosylase I [EC:3.2.2.20],
oeu03030	DNA replication - Olea europaea var. sylvestris (wild olive)	8	ko:K02209 MCM5; DNA replication licensing factor MCM5 [EC:3.6.4.12], ko:K02210 MCM7; DNA replication licensing factor MCM7 [EC:3.6.4.12], ko:K02212 MCM4; DNA replication licensing factor MCM4 [EC:3.6.4.12], ko:K02320 POLA1; DNA polymerase alpha subunit A [EC:2.7.7.7], ko:K10739 RFA2; replication factor A2 ko:K10743 RNASEH2A; ribonuclease H2 subunit A [EC:3.1.26.4],
oeu00513	Various types of N-glycan biosynthesis - Olea europaea var. sylvestris (wild olive)	7	ko:K03842 ALG1; beta-1,4-mannosyltransferase [EC:2.4.1.142], ko:K12373 HEXA_B; hexosaminidase [EC:3.2.1.52],
oeu00590	Arachidonic acid metabolism - Olea europaea var. sylvestris (wild olive)	7	ko:K00079 CBR1; carbonyl reductase 1 [EC:1.1.1.184 1.1.1.189 1.1.1.197], ko:K01047 PLA2G; secretory phospholipase A2 [EC:3.1.1.4],
oeu00960	Tropane, piperidine and pyridine alkaloid biosynthesis - Olea europaea var. sylvestris (wild olive)	7	ko:K00276 AOC3; primary-amine oxidase [EC:1.4.3.21],
oeu00360	Phenylalanine metabolism - Olea europaea var. sylvestris (wild olive)	7	ko:K00276 AOC3; primary-amine oxidase [EC:1.4.3.21],
oeu00053	Ascorbate and aldarate metabolism - Olea europaea var. sylvestris (wild olive)	7	ko:K00103 GULO; L-gulonolactone oxidase [EC:1.1.3.8], ko:K00423 E1.10.3.3; L-ascorbate oxidase [EC:1.10.3.3],
oeu00640	Propanoate metabolism - Olea europaea var. sylvestris (wild olive)	6	ko:K00232 E1.3.3.6; acyl-CoA oxidase [EC:1.3.3.6],
oeu00730	Thiamine metabolism - Olea europaea var. sylvestris (wild olive)	6	ko:K01662 dxs; 1-deoxy-D-xylulose-5-phosphate synthase [EC:2.2.1.7], ko:K04487 iscS; cysteine desulfurase [EC:2.8.1.7],
oeu00330	Arginine and proline metabolism - Olea europaea var. sylvestris (wild olive)	6	ko:K12657 ALDH18A1; delta-1-pyrroline-5-carboxylate synthetase [EC:2.7.2.11 1.2.1.41], ko:K13366 MPAO; polyamine oxidase [EC:1.5.3.14 1.5.3.16 1.5.3.-],
oeu00604	Glycosphingolipid biosynthesis - ganglio series - Olea europaea var. sylvestris (wild olive)	5	ko:K12373 HEXA_B; hexosaminidase [EC:3.2.1.52],
oeu00531	Glycosaminoglycan degradation - Olea europaea var. sylvestris (wild olive)	5	ko:K12373 HEXA_B; hexosaminidase [EC:3.2.1.52],
oeu00511	Other glycan degradation - Olea europaea var. sylvestris (wild olive)	5	ko:K12373 HEXA_B; hexosaminidase [EC:3.2.1.52],
oeu00196	Photosynthesis - antenna proteins - Olea europaea var. sylvestris (wild olive)	5	ko:K08912 LHCB1; light-harvesting complex II chlorophyll a/b binding protein 1
oeu03060	Protein export - Olea europaea var. sylvestris (wild olive)	5	ko:K03106 SRP54; signal recognition particle subunit SRP54 [EC:3.6.5.4], ko:K12272 SRPRB; signal recognition particle receptor subunit beta
oeu00601	Glycosphingolipid biosynthesis - lacto and neolacto series - Olea europaea var. sylvestris (wild olive)	5	ko:K01988 A4GALT; lactosylceramide 4-alpha-galactosyltransferase [EC:2.4.1.228],
oeu03022	Basal transcription factors - Olea europaea var. sylvestris (wild olive)	5	ko:K03120 TBP; transcription initiation factor TFIID TATA-box-binding protein ko:K03129 TAF4; transcription initiation factor TFIID subunit 4
oeu00510	N-Glycan biosynthesis - Olea europaea var. sylvestris (wild olive)	4	ko:K03842 ALG1; beta-1,4-mannosyltransferase [EC:2.4.1.142], ko:K05546 GANAB; mannosyl-oligosaccharide alpha-1,3-glucosidase [EC:3.2.1.207],
oeu00904	Diterpenoid biosynthesis - Olea europaea var. sylvestris (wild olive)	4	ko:K05282 E1.14.11.12; gibberellin-44 dioxygenase [EC:1.14.11.12],
oeu00600	Sphingolipid metabolism - Olea europaea var. sylvestris (wild olive)	4	ko:K04712 DEGS; sphingolipid 4-desaturase/C4-monooxygenase [EC:1.14.19.17 1.14.18.5], ko:K04713 SUR2; sphinganine C4-monooxygenase [EC:1.14.18.5],
oeu00790	Folate biosynthesis - Olea europaea var. sylvestris (wild olive)	4	ko:K00079 CBR1; carbonyl reductase 1 [EC:1.1.1.184 1.1.1.189 1.1.1.197],
oeu03430	Mismatch repair - Olea europaea var. sylvestris (wild olive)	4	ko:K10739 RFA2; replication factor A2 ko:K10746 EXO1; exonuclease 1 [EC:3.1.-.-],
oeu00020	Citrate cycle (TCA cycle) - Olea europaea var. sylvestris (wild olive)	3	ko:K00025 MDH1; malate dehydrogenase [EC:1.1.1.37],
oeu00310	Lysine degradation - Olea europaea var. sylvestris (wild olive)	3	ko:K11426 SMYD; [histone H3], -lysine4/36 N-trimethyltransferase SMYD [EC:2.1.1.354 2.1.1.357],
oeu00630	Glyoxylate and dicarboxylate metabolism - Olea europaea var. sylvestris (wild olive)	3	ko:K00025 MDH1; malate dehydrogenase [EC:1.1.1.37],
oeu00591	Linoleic acid metabolism - Olea europaea var. sylvestris (wild olive)	3	ko:K01047 PLA2G; secretory phospholipase A2 [EC:3.1.1.4],
oeu00620	Pyruvate metabolism - Olea europaea var. sylvestris (wild olive)	3	ko:K00025 MDH1; malate dehydrogenase [EC:1.1.1.37],
oeu03008	Ribosome biogenesis in eukaryotes - Olea europaea var. sylvestris (wild olive)	3	ko:K14554 UTP21; U3 small nucleolar RNA-associated protein 21 ko:K14567 UTP14; U3 small nucleolar RNA-associated protein 14
oeu03040	Spliceosome - Olea europaea var. sylvestris (wild olive)	3	ko:K12873 BUD31; bud site selection protein 31
oeu00261	Monobactam biosynthesis - Olea europaea var. sylvestris (wild olive)	2	ko:K00928 lysC; aspartate kinase [EC:2.7.2.4],
oeu00440	Phosphonate and phosphinate metabolism - Olea europaea var. sylvestris (wild olive)	2	ko:K00968 PCYT1; choline-phosphate cytidylyltransferase [EC:2.7.7.15],
oeu03020	RNA polymerase - Olea europaea var. sylvestris (wild olive)	2	ko:K03015 RPB7; DNA-directed RNA polymerase II subunit RPB7
oeu00300	Lysine biosynthesis - Olea europaea var. sylvestris (wild olive)	2	ko:K00928 lysC; aspartate kinase [EC:2.7.2.4],
oeu00340	Histidine metabolism - Olea europaea var. sylvestris (wild olive)	2	ko:K01590 hdc; histidine decarboxylase [EC:4.1.1.22],
oeu01210	2-Oxocarboxylic acid metabolism - Olea europaea var. sylvestris (wild olive)	2	ko:K00928 lysC; aspartate kinase [EC:2.7.2.4],
oeu00450	Selenocompound metabolism - Olea europaea var. sylvestris (wild olive)	2	ko:K01761 E4.4.1.11; methionine-gamma-lyase [EC:4.4.1.11],
oeu03420	Nucleotide excision repair - Olea europaea var. sylvestris (wild olive)	2	ko:K10739 RFA2; replication factor A2
oeu03050	Proteasome - Olea europaea var. sylvestris (wild olive)	2	ko:K03033 PSMD3; 26S proteasome regulatory subunit N3
oeu00460	Cyanoamino acid metabolism - Olea europaea var. sylvestris (wild olive)	1	ko:K08248 MDL3; (R)-mandelonitrile lyase [EC:4.1.2.10],
oeu04122	Sulfur relay system - Olea europaea var. sylvestris (wild olive)	1	ko:K04487 iscS; cysteine desulfurase [EC:2.8.1.7],
oeu00970	Aminoacyl-tRNA biosynthesis - Olea europaea var. sylvestris (wild olive)	1	ko:K02433 gatA; aspartyl-tRNA(Asn)/glutamyl-tRNA(Gln) amidotransferase subunit A [EC:6.3.5.6 6.3.5.7],
oeu00250	Alanine, aspartate and glutamate metabolism - Olea europaea var. sylvestris (wild olive)	1	ko:K16871 POP2; 4-aminobutyrate---pyruvate transaminase [EC:2.6.1.96],
oeu03450	Non-homologous end-joining - Olea europaea var. sylvestris (wild olive)	1	ko:K10886 XRCC4; DNA-repair protein XRCC4
oeu00650	Butanoate metabolism - Olea europaea var. sylvestris (wild olive)	1	ko:K16871 POP2; 4-aminobutyrate---pyruvate transaminase [EC:2.6.1.96],

## Sheet: fruit_kegg_pathway
KEGG Pathway Enrty	KEGG Pathway Name	HITS	KEGG Orthology Entry & Name
oeu01100	Metabolic pathways - Olea europaea var. sylvestris (wild olive)	187	ko:K00275 pdxH; pyridoxamine 5'-phosphate oxidase [EC:1.4.3.5], ko:K00430 E1.11.1.7; peroxidase [EC:1.11.1.7], ko:K00873 PK; pyruvate kinase [EC:2.7.1.40], ko:K01069 gloB; hydroxyacylglutathione hydrolase [EC:3.1.2.6], ko:K01897 ACSL; long-chain acyl-CoA synthetase [EC:6.2.1.3], ko:K02372 fabZ; 3-hydroxyacyl-[acyl-carrier-protein], dehydratase [EC:4.2.1.59], ko:K03661 ATPeV0B; V-type H+-transport…
oeu01110	Biosynthesis of secondary metabolites - Olea europaea var. sylvestris (wild olive)	119	ko:K00430 E1.11.1.7; peroxidase [EC:1.11.1.7], ko:K00873 PK; pyruvate kinase [EC:2.7.1.40], ko:K05282 E1.14.11.12; gibberellin-44 dioxygenase [EC:1.14.11.12], ko:K09835 crtISO; prolycopene isomerase [EC:5.2.1.13], ko:K10760 IPT; adenylate dimethylallyltransferase (cytokinin synthase) [EC:2.5.1.27 2.5.1.112],
oeu00940	Phenylpropanoid biosynthesis - Olea europaea var. sylvestris (wild olive)	87	ko:K00430 E1.11.1.7; peroxidase [EC:1.11.1.7],
oeu04075	Plant hormone signal transduction - Olea europaea var. sylvestris (wild olive)	84	ko:K14432 ABF; ABA responsive element binding factor ko:K14488 SAUR; SAUR family protein ko:K14497 PP2C; protein phosphatase 2C [EC:3.1.3.16], ko:K14505 CYCD3; cyclin D3, plant ko:K14510 CTR1; serine/threonine-protein kinase CTR1 [EC:2.7.11.1],
oeu04016	MAPK signaling pathway - plant - Olea europaea var. sylvestris (wild olive)	28	ko:K13447 RBOH; respiratory burst oxidase [EC:1.6.3.- 1.11.1.-], ko:K14497 PP2C; protein phosphatase 2C [EC:3.1.3.16], ko:K14510 CTR1; serine/threonine-protein kinase CTR1 [EC:2.7.11.1], ko:K20558 SPCH; transcription factor SPEECHLESS
oeu04146	Peroxisome - Olea europaea var. sylvestris (wild olive)	26	ko:K01897 ACSL; long-chain acyl-CoA synthetase [EC:6.2.1.3], ko:K13356 FAR; alcohol-forming fatty acyl-CoA reductase [EC:1.2.1.84],
oeu00620	Pyruvate metabolism - Olea europaea var. sylvestris (wild olive)	23	ko:K00873 PK; pyruvate kinase [EC:2.7.1.40], ko:K01069 gloB; hydroxyacylglutathione hydrolase [EC:3.1.2.6],
oeu00380	Tryptophan metabolism - Olea europaea var. sylvestris (wild olive)	21	ko:K11816 YUCCA; indole-3-pyruvate monooxygenase [EC:1.14.13.168],
oeu00061	Fatty acid biosynthesis - Olea europaea var. sylvestris (wild olive)	20	ko:K01897 ACSL; long-chain acyl-CoA synthetase [EC:6.2.1.3], ko:K02372 fabZ; 3-hydroxyacyl-[acyl-carrier-protein], dehydratase [EC:4.2.1.59], ko:K18660 ACSF3; malonyl-CoA/methylmalonyl-CoA synthetase [EC:6.2.1.-],
oeu01212	Fatty acid metabolism - Olea europaea var. sylvestris (wild olive)	20	ko:K01897 ACSL; long-chain acyl-CoA synthetase [EC:6.2.1.3], ko:K02372 fabZ; 3-hydroxyacyl-[acyl-carrier-protein], dehydratase [EC:4.2.1.59], ko:K18660 ACSF3; malonyl-CoA/methylmalonyl-CoA synthetase [EC:6.2.1.-],
oeu01200	Carbon metabolism - Olea europaea var. sylvestris (wild olive)	18	ko:K00873 PK; pyruvate kinase [EC:2.7.1.40],
oeu00230	Purine metabolism - Olea europaea var. sylvestris (wild olive)	18	ko:K00873 PK; pyruvate kinase [EC:2.7.1.40],
oeu01230	Biosynthesis of amino acids - Olea europaea var. sylvestris (wild olive)	18	ko:K00873 PK; pyruvate kinase [EC:2.7.1.40],
oeu00010	Glycolysis / Gluconeogenesis - Olea europaea var. sylvestris (wild olive)	18	ko:K00873 PK; pyruvate kinase [EC:2.7.1.40],
oeu00071	Fatty acid degradation - Olea europaea var. sylvestris (wild olive)	16	ko:K01897 ACSL; long-chain acyl-CoA synthetase [EC:6.2.1.3],
oeu04626	Plant-pathogen interaction - Olea europaea var. sylvestris (wild olive)	14	ko:K13447 RBOH; respiratory burst oxidase [EC:1.6.3.- 1.11.1.-], ko:K13456 RIN4; RPM1-interacting protein 4
oeu00073	Cutin, suberine and wax biosynthesis - Olea europaea var. sylvestris (wild olive)	13	ko:K13356 FAR; alcohol-forming fatty acyl-CoA reductase [EC:1.2.1.84], ko:K17991 PXG; peroxygenase [EC:1.11.2.3],
oeu03015	mRNA surveillance pathway - Olea europaea var. sylvestris (wild olive)	13	ko:K06269 PPP1C; serine/threonine-protein phosphatase PP1 catalytic subunit [EC:3.1.3.16],
oeu00520	Amino sugar and nucleotide sugar metabolism - Olea europaea var. sylvestris (wild olive)	11	ko:K08678 UXS1; UDP-glucuronate decarboxylase [EC:4.1.1.35],
oeu04141	Protein processing in endoplasmic reticulum - Olea europaea var. sylvestris (wild olive)	11	ko:K07953 SAR1; GTP-binding protein SAR1 [EC:3.6.5.-], ko:K14003 PREB; prolactin regulatory element-binding protein
oeu03440	Homologous recombination - Olea europaea var. sylvestris (wild olive)	10	ko:K10739 RFA2; replication factor A2 ko:K10875 RAD54L; DNA repair and recombination protein RAD54 and RAD54-like protein [EC:3.6.4.-],
oeu00908	Zeatin biosynthesis - Olea europaea var. sylvestris (wild olive)	9	ko:K10760 IPT; adenylate dimethylallyltransferase (cytokinin synthase) [EC:2.5.1.27 2.5.1.112],
oeu03430	Mismatch repair - Olea europaea var. sylvestris (wild olive)	8	ko:K10739 RFA2; replication factor A2 ko:K10756 RFC3_5; replication factor C subunit 3/5
oeu03420	Nucleotide excision repair - Olea europaea var. sylvestris (wild olive)	8	ko:K10739 RFA2; replication factor A2 ko:K10756 RFC3_5; replication factor C subunit 3/5
oeu03030	DNA replication - Olea europaea var. sylvestris (wild olive)	8	ko:K10739 RFA2; replication factor A2 ko:K10756 RFC3_5; replication factor C subunit 3/5
oeu03010	Ribosome - Olea europaea var. sylvestris (wild olive)	8	ko:K02889 RP-L21e; large subunit ribosomal protein L21e ko:K02981 RP-S2e; small subunit ribosomal protein S2e
oeu00500	Starch and sucrose metabolism - Olea europaea var. sylvestris (wild olive)	6	ko:K19891 GN1_2_3; glucan endo-1,3-beta-glucosidase 1/2/3 [EC:3.2.1.39],
oeu04130	SNARE interactions in vesicular transport - Olea europaea var. sylvestris (wild olive)	5	ko:K08493 VTI1; vesicle transport through interaction with t-SNAREs 1
oeu04136	Autophagy - other - Olea europaea var. sylvestris (wild olive)	4	ko:K08269 ULK2; serine/threonine-protein kinase ULK2 [EC:2.7.11.1],
oeu00904	Diterpenoid biosynthesis - Olea europaea var. sylvestris (wild olive)	4	ko:K05282 E1.14.11.12; gibberellin-44 dioxygenase [EC:1.14.11.12],
oeu00780	Biotin metabolism - Olea europaea var. sylvestris (wild olive)	3	ko:K02372 fabZ; 3-hydroxyacyl-[acyl-carrier-protein], dehydratase [EC:4.2.1.59],
oeu00190	Oxidative phosphorylation - Olea europaea var. sylvestris (wild olive)	2	ko:K03661 ATPeV0B; V-type H+-transporting ATPase 21kDa proteolipid subunit
oeu04145	Phagosome - Olea europaea var. sylvestris (wild olive)	2	ko:K03661 ATPeV0B; V-type H+-transporting ATPase 21kDa proteolipid subunit
oeu00592	alpha-Linolenic acid metabolism - Olea europaea var. sylvestris (wild olive)	2	ko:K10526 OPCL1; OPC-8:0 CoA ligase 1 [EC:6.2.1.-],
oeu00515	Mannose type O-glycan biosynthesis - Olea europaea var. sylvestris (wild olive)	2	ko:K18207 POMGNT2; protein O-mannose beta-1,4-N-acetylglucosaminyltransferase [EC:2.4.1.312],
oeu00750	Vitamin B6 metabolism - Olea europaea var. sylvestris (wild olive)	1	ko:K00275 pdxH; pyridoxamine 5'-phosphate oxidase [EC:1.4.3.5],
oeu03013	RNA transport - Olea europaea var. sylvestris (wild olive)	1	ko:K02516 PRMT5; type II protein arginine methyltransferase [EC:2.1.1.320],
oeu03008	Ribosome biogenesis in eukaryotes - Olea europaea var. sylvestris (wild olive)	1	ko:K14539 LSG1; large subunit GTPase 1 [EC:3.6.1.-],
oeu00906	Carotenoid biosynthesis - Olea europaea var. sylvestris (wild olive)	1	ko:K09835 crtISO; prolycopene isomerase [EC:5.2.1.13],
oeu00280	Valine, leucine and isoleucine degradation - Olea europaea var. sylvestris (wild olive)	1	ko:K18660 ACSF3; malonyl-CoA/methylmalonyl-CoA synthetase [EC:6.2.1.-],
